# Supplementary material for: Integrating omics and functional data via representation learning to prioritize candidate genes for pleiotropic effect in dairy sheep
Source: PNAS Nexus. 2025 Nov 13;4(11):pgaf361. doi: 10.1093/pnasnexus/pgaf361 (PMC12646080; doi:10.1093/pnasnexus/pgaf361)
Supplement: pgaf361_Supplementary_Data [file pgaf361_supplementary_data.zip]

Archive with 7 entries (7 files):
- Supplementary_Table1.xlsx
- Supplementary_Table2.xlsx
- Supplementary_Table3.txt
- Supplementary_Table5.txt
- Supplementary_Table6.xlsx
- Supplementary_Table7.xlsx
- Supplementary_Table8.xlsx
