# Supplementary material for: Integrating omics and functional data via representation learning to prioritize candidate genes for pleiotropic effect in dairy sheep
Source: PNAS Nexus. 2025 Nov 13;4(11):pgaf361. doi: 10.1093/pnasnexus/pgaf361 (PMC12646080; doi:10.1093/pnasnexus/pgaf361)
Supplement: pgaf361_Supplementary_Data [file pgaf361_supplementary_data.zip › Supplementary_Table1.xlsx]

## Sheet: Trait_GWAS
SNP	pleio_chisq	pleio_pval	CHR	BP
oar3_OAR1_17218	7.25251	0.840485	1	95221
oar3_OAR1_18426	10.2378	0.595105	1	96573
oar3_OAR1_20658	8.74463	0.724574	1	98771
oar3_OAR1_31152	6.08723	0.911621	1	109006
oar3_OAR1_38175	12.899	0.376421	1	116036
oar3_OAR1_38264	10.4583	0.575825	1	116125
s64199.1	10.9944	0.529398	1	130709
oar3_OAR1_52919	10.6772	0.556763	1	130774
oar3_OAR1_55363	8.52236	0.743095	1	133138
oar3_OAR1_62311	10.6034	0.563182	1	140534
oar3_OAR1_62367	10.6034	0.563182	1	140590
oar3_OAR1_64359	10.6034	0.563182	1	142583
oar3_OAR1_64468	10.6034	0.563182	1	142692
oar3_OAR1_76686	11.6029	0.478077	1	154978
oar3_OAR1_81999	11.991	0.446405	1	160294
oar3_OAR1_89572	15.532	0.213624	1	168282
oar3_OAR1_102672	6.6056	0.88254	1	181472
oar3_OAR1_104800	14.2482	0.285142	1	183635
oar3_OAR1_112239	14.2482	0.285142	1	191059
oar3_OAR1_112316	19.8245	0.0704804	1	191136
oar3_OAR1_120223	19.582	0.0754174	1	199021
oar3_OAR1_132053	11.0687	0.523043	1	210668
oar3_OAR1_132738	19.582	0.0754174	1	211402
oar3_OAR1_139294	11.4376	0.491832	1	218092
oar3_OAR1_146717	14.6338	0.262076	1	224221
oar3_OAR1_149869	19.2785	0.0820246	1	226371
oar3_OAR1_150205	8.58036	0.738293	1	226707
oar3_OAR1_156858	7.70368	0.807837	1	233392
oar3_OAR1_163268	13.3974	0.340827	1	239899
oar3_OAR1_163330	9.29829	0.677263	1	239961
oar3_OAR1_169894	12.274	0.423935	1	245962
oar3_OAR1_177704	15.4981	0.215321	1	253624
oar3_OAR1_179610	10.1402	0.60366	1	255397
oar3_OAR1_183304	10.7611	0.549499	1	259089
oar3_OAR1_186768	9.78003	0.635251	1	262521
oar3_OAR1_189053	11.7124	0.469044	1	264843
oar3_OAR1_201366	13.2785	0.34913	1	275481
OAR19_64803054.1	10.5381	0.568865	1	278992
oar3_OAR1_211977	11.0554	0.524177	1	286362
oar3_OAR1_212045	19.3212	0.0810653	1	286430
oar3_OAR1_216686	11.9665	0.448371	1	291154
oar3_OAR1_216740	11.3409	0.499955	1	291208
oar3_OAR1_250825	13.8327	0.311521	1	324915
oar3_OAR1_257041	10.3305	0.58699	1	331128
oar3_OAR1_259883	6.93558	0.861841	1	334256
oar3_OAR1_273475	9.81164	0.632481	1	348097
oar3_OAR1_277602	13.4826	0.33496	1	352352
oar3_OAR1_310089	20.6764	0.0553254	1	382959
DU281551_498.1	9.94263	0.620993	1	388790
oar3_OAR1_326210	8.62911	0.73424	1	399261
oar3_OAR1_327204	14.7602	0.254813	1	400501
oar3_OAR1_334497	8.95555	0.706722	1	407745
oar3_OAR1_345717	25.5074	0.0125932	1	419173
oar3_OAR1_351221	15.6457	0.20801	1	424782
oar3_OAR1_352600	14.5584	0.266476	1	426066
oar3_OAR1_353892	11.1872	0.512946	1	427591
oar3_OAR1_354903	11.1872	0.512946	1	428602
oar3_OAR1_356146	14.5584	0.266476	1	429845
s18939.1	5.20931	0.95062	1	431354
oar3_OAR1_367514	10.0192	0.614274	1	441016
oar3_OAR1_373313	10.0339	0.612988	1	447021
oar3_OAR1_373512	8.75345	0.723833	1	447220
oar3_OAR1_373938	23.5522	0.0233874	1	447646
oar3_OAR1_382187	2.0921	0.999251	1	455959
oar3_OAR1_382506	5.06548	0.955756	1	456278
oar3_OAR1_392552	11.632	0.47567	1	466484
oar3_OAR1_392641	14.3647	0.27803	1	466573
oar3_OAR1_394914	3.87161	0.985643	1	468885
OAR1_88143.1	4.76813	0.965278	1	475178
oar3_OAR1_402873	5.74862	0.92822	1	476855
oar3_OAR1_407549	13.066	0.36426	1	481583
oar3_OAR1_407682	3.76538	0.987308	1	481716
oar3_OAR1_408017	9.84391	0.629652	1	482030
oar3_OAR1_409769	9.8771	0.626742	1	483711
oar3_OAR1_413880	2.34242	0.998672	1	488562
oar3_OAR1_419642	5.20531	0.950768	1	494289
oar3_OAR1_423542	18.9348	0.090114	1	498183
oar3_OAR1_423591	17.2285	0.141203	1	498232
oar3_OAR1_434493	1.65036	0.999783	1	509367
oar3_OAR1_445916	7.97146	0.787357	1	520743
oar3_OAR1_456087	11.3178	0.501896	1	530650
oar3_OAR1_463433	6.14142	0.908786	1	537988
oar3_OAR1_478087	7.65552	0.811438	1	552491
oar3_OAR1_479631	3.10183	0.994781	1	554049
oar3_OAR1_481512	10.0148	0.614666	1	555773
oar3_OAR1_482246	7.17346	0.845941	1	556519
oar3_OAR1_495774	8.37043	0.755554	1	568914
oar3_OAR1_499014	14.3687	0.277786	1	572143
oar3_OAR1_501662	14.3687	0.277786	1	574805
oar3_OAR1_522685	10.0553	0.611105	1	594376
oar3_OAR1_526860	2.81522	0.996714	1	598649
oar3_OAR1_527795	6.32069	0.899061	1	599584
oar3_OAR1_533127	2.81522	0.996714	1	604900
oar3_OAR1_539387	11.1111	0.519425	1	611264
oar3_OAR1_543617	7.86884	0.795294	1	615233
oar3_OAR1_549168	10.763	0.549332	1	619928
oar3_OAR1_555588	10.1134	0.606013	1	626341
oar3_OAR1_560503	20.561	0.057191	1	631133
oar3_OAR1_565369	11.1744	0.514039	1	635764
oar3_OAR1_569564	20.1343	0.0645879	1	639757
oar3_OAR1_570378	10.4635	0.575367	1	640571
s36301.1	12.5354	0.403692	1	646227
oar3_OAR1_587213	8.81552	0.718602	1	651962
oar3_OAR1_589909	5.06795	0.955671	1	654599
oar3_OAR1_594318	6.27414	0.901637	1	659010
oar3_OAR1_601839	6.75045	0.873655	1	666540
oar3_OAR1_622730	5.22075	0.950196	1	687070
oar3_OAR1_629846	12.2685	0.424366	1	694229
oar3_OAR1_630221	3.80335	0.986729	1	694604
oar3_OAR1_640189	13.6401	0.32428	1	699378
s34880.1	9.81022	0.632605	1	703128
oar3_OAR1_672612	15.5192	0.214265	1	730792
oar3_OAR1_695986	7.87365	0.794924	1	753847
oar3_OAR1_717798	11.7122	0.469058	1	774748
oar3_OAR1_718108	24.7818	0.0158915	1	775058
oar3_OAR1_720155	6.77549	0.872086	1	777529
oar3_OAR1_722255	8.21382	0.768206	1	779601
oar3_OAR1_753265	23.6666	0.0225709	1	825236
oar3_OAR1_755474	8.52121	0.743189	1	827445
oar3_OAR1_772982	12.9838	0.370221	1	841498
oar3_OAR1_774264	5.85103	0.923404	1	842835
oar3_OAR1_783828	15.7407	0.203402	1	852290
oar3_OAR1_784057	6.88006	0.865437	1	852519
s68493.1	4.05056	0.982507	1	853896
oar3_OAR1_791500	4.81003	0.964025	1	859525
OAR1_420114.1	5.8023	0.925718	1	860723
oar3_OAR1_792833	5.8023	0.925718	1	860858
oar3_OAR1_794340	9.3443	0.673275	1	862365
oar3_OAR1_796437	18.2005	0.109738	1	864127
oar3_OAR1_796446	14.59	0.264628	1	864136
oar3_OAR1_796917	20.3114	0.0614193	1	864607
oar3_OAR1_810365	5.82632	0.924582	1	878416
oar3_OAR1_813399	8.56732	0.739375	1	881442
oar3_OAR1_819479	9.91557	0.623367	1	887416
oar3_OAR1_819878	10.2326	0.595559	1	887815
oar3_OAR1_822142	7.39491	0.830451	1	890249
oar3_OAR1_827883	9.3649	0.671487	1	895844
oar3_OAR1_832887	10.7892	0.547066	1	900707
oar3_OAR1_840636	9.05527	0.698202	1	907325
oar3_OAR1_846954	10.0832	0.608662	1	914246
oar3_OAR1_846971	10.0832	0.608662	1	914263
oar3_OAR1_851040	9.08765	0.695427	1	918488
oar3_OAR1_852009	9.08765	0.695427	1	919646
oar3_OAR1_900153	13.6123	0.32615	1	969661
oar3_OAR1_900309	16.6118	0.164793	1	969817
OAR1_537224_X.1	17.3928	0.13541	1	982099
oar3_OAR1_915570	12.2691	0.424314	1	985124
oar3_OAR1_915659	17.0797	0.146625	1	985213
oar3_OAR1_919373	17.378	0.135921	1	988847
oar3_OAR1_922489	11.2834	0.504798	1	991860
oar3_OAR1_935222	17.1044	0.145712	1	1004289
oar3_OAR1_936892	17.1044	0.145712	1	1006039
oar3_OAR1_937529	10.0059	0.615446	1	1006676
oar3_OAR1_946273	3.66028	0.988816	1	1016978
oar3_OAR1_952759	8.65667	0.731942	1	1023199
oar3_OAR1_966208	30.944	0.00200908	1	1036575
oar3_OAR1_973690	9.44669	0.664378	1	1044083
oar3_OAR1_976511	9.44669	0.664378	1	1046966
oar3_OAR1_980972	9.71095	0.641302	1	1051426
oar3_OAR1_990789	4.15291	0.980516	1	1061836
oar3_OAR1_994978	10.731	0.552105	1	1065742
s35460.1	18.3815	0.104589	1	1070512
oar3_OAR1_1008924	13.3787	0.342123	1	1074750
oar3_OAR1_1026336	5.66148	0.932176	1	1092039
oar3_OAR1_1026404	16.6544	0.163065	1	1092107
oar3_OAR1_1037519	10.8662	0.540422	1	1103418
oar3_OAR1_1037958	10.8662	0.540422	1	1103857
oar3_OAR1_1055706	6.13626	0.909058	1	1119946
oar3_OAR1_1056650	6.13626	0.909058	1	1120890
oar3_OAR1_1075944	9.66075	0.645695	1	1160451
oar3_OAR1_1076118	6.52659	0.88725	1	1160625
oar3_OAR1_1076136	7.36919	0.832283	1	1160643
oar3_OAR1_1089734	19.9576	0.0678914	1	1174532
oar3_OAR1_1099102	11.4113	0.494035	1	1182734
oar3_OAR1_1104536	9.472	0.662174	1	1190052
oar3_OAR1_1105499	12.4476	0.410435	1	1191015
oar3_OAR1_1114491	11.0551	0.524199	1	1200065
oar3_OAR1_1114557	12.3808	0.415604	1	1200131
oar3_OAR1_1115792	9.57355	0.653317	1	1201367
oar3_OAR1_1116298	10.3942	0.581423	1	1201885
oar3_OAR1_1123474	4.16335	0.980305	1	1208785
oar3_OAR1_1126017	13.7639	0.316038	1	1211339
oar3_OAR1_1130927	10.8644	0.540573	1	1216099
oar3_OAR1_1130929	10.8644	0.540573	1	1216101
oar3_OAR1_1132132	10.7168	0.553336	1	1217384
oar3_OAR1_1132333	8.28128	0.762781	1	1217585
oar3_OAR1_1136626	10.1594	0.601979	1	1222185
oar3_OAR1_1139295	14.912	0.246283	1	1224991
oar3_OAR1_1142283	17.5005	0.131719	1	1227845
oar3_OAR1_1144284	14.663	0.260387	1	1229884
oar3_OAR1_1146938	14.6297	0.262314	1	1232535
s48804.1	18.0381	0.114539	1	1241092
oar3_OAR1_1160510	16.8047	0.157091	1	1246310
oar3_OAR1_1162270	10.7668	0.549005	1	1248084
oar3_OAR1_1173564	16.5805	0.166072	1	1257724
oar3_OAR1_1177126	13.2641	0.350143	1	1261272
oar3_OAR1_1180783	8.05666	0.780687	1	1264884
oar3_OAR1_1191767	4.41445	0.974745	1	1276058
oar3_OAR1_1194465	10.2999	0.589667	1	1278789
oar3_OAR1_1197623	8.27538	0.763257	1	1281942
oar3_OAR1_1219357	7.88088	0.794369	1	1302754
oar3_OAR1_1220594	7.88088	0.794369	1	1303992
s40172.1	11.5707	0.480743	1	1328314
oar3_OAR1_1280232	8.81715	0.718464	1	1338623
oar3_OAR1_1282340	7.15073	0.847494	1	1340733
oar3_OAR1_1290079	9.89414	0.625247	1	1348429
oar3_OAR1_1297796	4.85865	0.962534	1	1355921
oar3_OAR1_1301304	9.6767	0.6443	1	1359434
oar3_OAR1_1301389	7.02943	0.855663	1	1359519
oar3_OAR1_1302805	4.598	0.970078	1	1360923
oar3_OAR1_1315331	9.81351	0.632318	1	1373352
oar3_OAR1_1318061	12.547	0.40281	1	1376103
oar3_OAR1_1318757	14.1064	0.293964	1	1376799
oar3_OAR1_1320417	23.1644	0.0263624	1	1378459
oar3_OAR1_1328228	15.7197	0.204414	1	1386455
oar3_OAR1_1344053	10.2699	0.592297	1	1402224
oar3_OAR1_1344436	11.8864	0.454844	1	1402608
oar3_OAR1_1356468	11.2158	0.510519	1	1414821
oar3_OAR1_1356963	13.5977	0.327134	1	1415316
oar3_OAR1_1266016	11.6563	0.47366	1	1457812
oar3_OAR1_1371727	13.3438	0.344553	1	1566782
oar3_OAR1_1372499	15.0283	0.239891	1	1567553
oar3_OAR1_1384080	19.5117	0.0769055	1	1578792
oar3_OAR1_1384186	18.1495	0.111227	1	1578898
oar3_OAR1_1386964	12.7336	0.388697	1	1581756
oar3_OAR1_1390706	14.968	0.243194	1	1585501
s26718.1	19.5117	0.0769055	1	1585740
oar3_OAR1_1403216	19.5117	0.0769055	1	1598359
oar3_OAR1_1406257	28.4373	0.004772	1	1601404
oar3_OAR1_1407732	10.2984	0.589802	1	1602882
oar3_OAR1_1416981	17.2369	0.140902	1	1612201
oar3_OAR1_1438792	12.4339	0.411494	1	1633902
oar3_OAR1_1438970	8.75546	0.723663	1	1634080
oar3_OAR1_1455364	5.74188	0.92853	1	1650685
oar3_OAR1_1456959	6.48136	0.889903	1	1652288
oar3_OAR1_1457024	6.48136	0.889903	1	1652353
oar3_OAR1_1457846	13.2391	0.351904	1	1661313
oar3_OAR1_1466410	9.61612	0.649597	1	1678217
oar3_OAR1_1466543	8.87477	0.713588	1	1678350
oar3_OAR1_1477635	9.75139	0.637761	1	1689769
oar3_OAR1_1477778	9.75139	0.637761	1	1689912
oar3_OAR1_1477908	10.0421	0.612264	1	1690042
oar3_OAR1_1482770	5.78758	0.926409	1	1694925
oar3_OAR1_1488483	6.99405	0.858007	1	1700693
oar3_OAR1_1498879	10.4683	0.574952	1	1711202
oar3_OAR1_1503493	4.68207	0.967764	1	1715094
oar3_OAR1_1503754	6.70199	0.876663	1	1715355
oar3_OAR1_1509758	10.4883	0.573208	1	1721819
s46222.1	19.418	0.0789283	1	1725944
oar3_OAR1_1517885	7.1155	0.849888	1	1730001
oar3_OAR1_1518816	10.0512	0.611468	1	1730932
oar3_OAR1_1518885	22.9398	0.0282412	1	1731001
oar3_OAR1_1519659	9.64358	0.647197	1	1731775
oar3_OAR1_1519842	10.6173	0.561968	1	1731958
oar3_OAR1_1520902	10.0871	0.60832	1	1732876
oar3_OAR1_1521964	9.53986	0.656257	1	1734629
oar3_OAR1_1525877	9.53405	0.656764	1	1738502
oar3_OAR1_1542440	9.44809	0.664256	1	1755843
oar3_OAR1_1543892	14.9745	0.242836	1	1757295
oar3_OAR1_1544456	9.55165	0.655229	1	1757859
oar3_OAR1_1545886	4.97548	0.958793	1	1759183
oar3_OAR1_1547076	16.627	0.164177	1	1760373
oar3_OAR1_1550996	13.2979	0.347766	1	1764293
oar3_OAR1_1551054	13.2979	0.347766	1	1764351
oar3_OAR1_1560497	12.694	0.391666	1	1773768
oar3_OAR1_1561814	8.93033	0.70887	1	1775019
oar3_OAR1_1563059	10.622	0.561561	1	1776283
oar3_OAR1_1565086	12.1404	0.434473	1	1778278
oar3_OAR1_1569853	9.36286	0.671664	1	1782748
oar3_OAR1_1573268	8.02948	0.782823	1	1786131
oar3_OAR1_1583698	13.5999	0.326983	1	1795975
oar3_OAR1_1593942	11.0385	0.525619	1	1806031
oar3_OAR1_1607109	16.4095	0.173193	1	1818874
s38369.1	5.89071	0.921491	1	1830213
oar3_OAR1_1621537	10.0768	0.609219	1	1833436
oar3_OAR1_1621648	18.6412	0.097564	1	1833547
oar3_OAR1_1623641	5.29987	0.947206	1	1835555
oar3_OAR1_1625872	20.2459	0.0625746	1	1837717
oar3_OAR1_1628054	10.6064	0.562914	1	1840034
oar3_OAR1_1628892	6.8085	0.870005	1	1840872
oar3_OAR1_1630440	11.8648	0.456594	1	1842426
oar3_OAR1_1633295	5.67417	0.931608	1	1845357
oar3_OAR1_1637315	5.52432	0.938141	1	1849377
oar3_OAR1_1649007	4.25816	0.978314	1	1860817
oar3_OAR1_1653073	6.92199	0.862725	1	1865236
oar3_OAR1_1658730	6.21706	0.904747	1	1870616
oar3_OAR1_1658879	5.99685	0.916241	1	1870765
oar3_OAR1_1666862	18.3898	0.104356	1	1878890
s09524.1	9.14365	0.690614	1	1886905
oar3_OAR1_1675198	8.26974	0.763712	1	1887016
oar3_OAR1_1680427	8.93069	0.708839	1	1892314
oar3_OAR1_1680828	16.3149	0.177237	1	1892727
oar3_OAR1_1680922	16.3149	0.177237	1	1892821
oar3_OAR1_1694414	13.5625	0.329517	1	1906316
oar3_OAR1_1694664	14.8271	0.251029	1	1906567
oar3_OAR1_1695105	14.8271	0.251029	1	1907008
oar3_OAR1_1695138	18.4757	0.101993	1	1907041
oar3_OAR1_1695252	13.7032	0.320065	1	1907155
oar3_OAR1_1696848	10.1656	0.601431	1	1908216
oar3_OAR1_1708340	15.9748	0.192395	1	1919800
oar3_OAR1_1711169	7.55566	0.818819	1	1922629
oar3_OAR1_1719331	6.29038	0.900742	1	1930116
oar3_OAR1_1728334	7.04056	0.854922	1	1938741
oar3_OAR1_1730661	7.78339	0.801821	1	1941068
oar3_OAR1_1734828	8.21338	0.768241	1	1945368
oar3_OAR1_1737111	7.16415	0.846578	1	1947689
s43961.1	11.2938	0.50392	1	1948863
oar3_OAR1_1746865	6.33085	0.898494	1	1957519
oar3_OAR1_1748162	8.46178	0.748084	1	1958748
oar3_OAR1_1750120	8.56988	0.739162	1	1960689
oar3_OAR1_1760474	8.67833	0.730132	1	1971142
oar3_OAR1_1760781	10.7437	0.551003	1	1971449
oar3_OAR1_1761734	21.6652	0.0414479	1	1972403
oar3_OAR1_1763887	8.28405	0.762558	1	1974558
oar3_OAR1_1764026	14.2851	0.282873	1	1974697
oar3_OAR1_1765272	8.18907	0.770186	1	1975939
oar3_OAR1_1778862	17.6767	0.125867	1	1989225
oar3_OAR1_1779605	9.74119	0.638654	1	1989968
oar3_OAR1_1779624	9.74119	0.638654	1	1989987
oar3_OAR1_1780403	4.11511	0.981268	1	1990766
oar3_OAR1_1781704	5.51439	0.93856	1	1992070
oar3_OAR1_1795177	10.8053	0.545678	1	2004828
oar3_OAR1_1800947	6.20096	0.905614	1	2011054
oar3_OAR1_1801112	10.8017	0.545988	1	2011219
oar3_OAR1_1805240	8.22555	0.767265	1	2015356
oar3_OAR1_1806294	14.5769	0.265395	1	2016412
oar3_OAR1_1826913	14.4973	0.270082	1	2033316
oar3_OAR1_1829382	14.5744	0.26554	1	2035799
oar3_OAR1_1841828	15.6691	0.206869	1	2047356
oar3_OAR1_1843965	6.64987	0.879858	1	2049543
oar3_OAR1_1844184	6.64987	0.879858	1	2049762
oar3_OAR1_1844348	6.64987	0.879858	1	2049926
oar3_OAR1_1857520	10.8865	0.538674	1	2063084
oar3_OAR1_1863264	17.3716	0.136145	1	2068735
oar3_OAR1_1865673	11.4013	0.494878	1	2071103
oar3_OAR1_1871158	9.99554	0.616352	1	2076532
oar3_OAR1_1877325	5.09039	0.954892	1	2082849
oar3_OAR1_1883003	4.93066	0.960255	1	2088351
s48510.1	6.54796	0.885986	1	2088684
oar3_OAR1_1884072	3.68485	0.988476	1	2089422
oar3_OAR1_1891707	11.0292	0.526416	1	2097126
oar3_OAR1_1892471	11.2047	0.51146	1	2097890
oar3_OAR1_1901205	11.4357	0.491993	1	2106896
oar3_OAR1_1903740	9.70142	0.642136	1	2109430
oar3_OAR1_1915945	3.5546	0.990201	1	2121782
oar3_OAR1_1928089	9.82068	0.631689	1	2134091
oar3_OAR1_1928732	7.20328	0.843893	1	2134734
oar3_OAR1_1928858	7.43929	0.827272	1	2134860
oar3_OAR1_1930301	11.1571	0.515508	1	2136317
oar3_OAR1_1948424	9.86483	0.627817	1	2154220
oar3_OAR1_1948620	8.58665	0.737772	1	2154416
s64926.1	6.51149	0.888139	1	2155209
oar3_OAR1_1963532	7.34928	0.833695	1	2169242
oar3_OAR1_1965314	4.6564	0.968483	1	2171024
oar3_OAR1_1966718	4.67304	0.968018	1	2172428
oar3_OAR1_1967222	5.40554	0.943046	1	2173059
oar3_OAR1_1967274	5.40554	0.943046	1	2173111
oar3_OAR1_1974585	7.59807	0.815699	1	2181144
oar3_OAR1_1974764	19.3909	0.0795212	1	2181323
oar3_OAR1_1974773	7.93149	0.790461	1	2181332
oar3_OAR1_1975583	6.32442	0.898853	1	2182160
oar3_OAR1_1986057	7.58104	0.816954	1	2192420
oar3_OAR1_1989195	3.99204	0.98358	1	2195566
oar3_OAR1_1993982	4.28484	0.977731	1	2200375
oar3_OAR1_1994076	6.89018	0.864785	1	2200469
oar3_OAR1_1996309	16.9727	0.150627	1	2202684
oar3_OAR1_2011394	13.134	0.359373	1	2217000
oar3_OAR1_2024166	18.7366	0.0950855	1	2230169
oar3_OAR1_2027148	9.66038	0.645727	1	2232259
oar3_OAR1_2036743	18.0429	0.114394	1	2241963
s44902.1	17.3192	0.137979	1	2243357
oar3_OAR1_2038333	21.8065	0.0397469	1	2243553
oar3_OAR1_2047109	17.3146	0.138141	1	2252224
oar3_OAR1_2047345	11.0592	0.523848	1	2252460
oar3_OAR1_2055655	18.3893	0.10437	1	2260747
oar3_OAR1_2062828	15.7567	0.202635	1	2267732
oar3_OAR1_2063761	17.7232	0.124358	1	2268688
oar3_OAR1_2065467	17.1291	0.144804	1	2270394
oar3_OAR1_2073681	7.37193	0.832088	1	2278260
oar3_OAR1_2085676	8.86668	0.714274	1	2290628
oar3_OAR1_2085739	12.9738	0.370945	1	2290691
oar3_OAR1_2086186	8.39599	0.753471	1	2291138
oar3_OAR1_2099349	12.9088	0.375705	1	2304384
oar3_OAR1_2114386	7.85742	0.796171	1	2319553
oar3_OAR1_2114406	7.85742	0.796171	1	2319573
oar3_OAR1_2126668	9.26547	0.680104	1	2332199
oar3_OAR1_2133010	12.1831	0.431087	1	2339285
oar3_OAR1_2133014	11.7227	0.468202	1	2339289
oar3_OAR1_2135362	12.7186	0.389823	1	2341638
oar3_OAR1_2135440	13.3376	0.344991	1	2341716
oar3_OAR1_2138737	13.0444	0.365819	1	2344674
oar3_OAR1_2146727	9.16528	0.688753	1	2352464
s39783.1	7.39501	0.830445	1	2353111
oar3_OAR1_2151559	7.10112	0.850859	1	2356902
oar3_OAR1_2151868	7.40675	0.829606	1	2357211
oar3_OAR1_2159134	11.8575	0.457188	1	2364333
oar3_OAR1_2163819	5.41503	0.942662	1	2369253
oar3_OAR1_2164128	13.7383	0.31773	1	2369562
oar3_OAR1_2165369	9.29872	0.677227	1	2370803
oar3_OAR1_2165426	17.5079	0.131469	1	2370860
oar3_OAR1_2165777	12.7329	0.388752	1	2371211
oar3_OAR1_2169544	9.67145	0.644759	1	2375082
oar3_OAR1_2170849	7.49235	0.823438	1	2376387
oar3_OAR1_2172422	9.03805	0.699677	1	2377965
oar3_OAR1_2176129	7.67889	0.809694	1	2381740
oar3_OAR1_2186197	7.78519	0.801684	1	2391752
oar3_OAR1_2186390	7.46466	0.825443	1	2391945
oar3_OAR1_2192077	6.5009	0.88876	1	2397291
oar3_OAR1_2199554	10.1424	0.603468	1	2404747
s09433.1	6.5009	0.88876	1	2409293
oar3_OAR1_2204741	6.44353	0.892096	1	2410082
oar3_OAR1_2207484	9.73605	0.639104	1	2412790
oar3_OAR1_2211654	4.66557	0.968227	1	2416946
oar3_OAR1_2221877	15.7327	0.203787	1	2427370
oar3_OAR1_2222953	5.09827	0.954616	1	2428409
oar3_OAR1_2224530	15.7327	0.203787	1	2429986
oar3_OAR1_2225605	7.11065	0.850216	1	2431061
OAR1_1447599.1	15.7327	0.203787	1	2431137
oar3_OAR1_2226192	13.3626	0.343243	1	2431648
oar3_OAR1_2229206	19.7891	0.0711829	1	2434759
oar3_OAR1_2235120	18.035	0.114632	1	2440620
oar3_OAR1_2247181	17.2331	0.141036	1	2452127
oar3_OAR1_2247531	19.298	0.081587	1	2452477
oar3_OAR1_2247586	16.0951	0.186919	1	2452532
oar3_OAR1_2257351	9.53673	0.656531	1	2462426
oar3_OAR1_2262656	12.086	0.438794	1	2467716
oar3_OAR1_2266255	12.086	0.438794	1	2471308
oar3_OAR1_2266416	18.3558	0.105307	1	2471469
oar3_OAR1_2266537	11.5267	0.484395	1	2471590
OAR1_1492710.1	17.1645	0.143512	1	2473999
oar3_OAR1_2284542	7.37809	0.83165	1	2489868
oar3_OAR1_2284790	12.8192	0.382321	1	2490116
oar3_OAR1_2285769	7.61288	0.814604	1	2491102
oar3_OAR1_2288963	7.51321	0.821922	1	2494304
oar3_OAR1_2291703	11.2319	0.509153	1	2497045
oar3_OAR1_2300984	19.472	0.0777566	1	2506453
oar3_OAR1_2310684	4.06601	0.982216	1	2516035
oar3_OAR1_2312976	23.0612	0.0272111	1	2518343
oar3_OAR1_2316546	5.74712	0.928289	1	2521920
s41716.1	3.02552	0.995361	1	2522636
oar3_OAR1_2317291	12.4193	0.412622	1	2522665
oar3_OAR1_2317463	8.41162	0.752193	1	2522837
oar3_OAR1_2318161	3.67792	0.988572	1	2523535
oar3_OAR1_2319778	11.3964	0.495287	1	2525287
oar3_OAR1_2324254	14.8077	0.252124	1	2529547
oar3_OAR1_2324375	6.18697	0.906365	1	2529668
oar3_OAR1_2327347	17.272	0.139649	1	2532717
oar3_OAR1_2329042	11.8025	0.461666	1	2534451
oar3_OAR1_2331801	4.76088	0.965493	1	2537091
oar3_OAR1_2335766	13.835	0.311366	1	2541055
oar3_OAR1_2336357	22.1141	0.0362604	1	2541646
oar3_OAR1_2339635	18.2979	0.10694	1	2544963
oar3_OAR1_2343898	9.19449	0.686235	1	2549244
oar3_OAR1_2345856	8.08076	0.778787	1	2551208
oar3_OAR1_2346207	3.5901	0.98975	1	2551559
oar3_OAR1_2348153	18.1044	0.112558	1	2553518
oar3_OAR1_2353393	10.6571	0.558509	1	2558715
oar3_OAR1_2353734	10.6571	0.558509	1	2559056
s43513.1	10.6571	0.558509	1	2560365
oar3_OAR1_2362717	10.5615	0.566827	1	2568216
oar3_OAR1_2363122	10.2491	0.594118	1	2568621
oar3_OAR1_2368423	7.8569	0.796211	1	2573923
oar3_OAR1_2376656	17.359	0.136584	1	2582176
oar3_OAR1_2399114	10.7287	0.552302	1	2604559
oar3_OAR1_2399600	7.58611	0.816581	1	2605045
oar3_OAR1_2401327	10.8196	0.54444	1	2606772
oar3_OAR1_2401891	8.11467	0.776106	1	2607336
s55450.1	14.7264	0.256742	1	2613041
oar3_OAR1_2424491	4.88101	0.961835	1	2630185
oar3_OAR1_2425229	15.4242	0.219055	1	2630923
oar3_OAR1_2431005	6.22154	0.904505	1	2636698
oar3_OAR1_2446755	8.47564	0.746944	1	2652069
oar3_OAR1_2447945	16.0648	0.188286	1	2653259
oar3_OAR1_2452678	4.57537	0.970682	1	2657991
oar3_OAR1_2468069	8.26295	0.764259	1	2672839
oar3_OAR1_2471432	12.9337	0.373875	1	2676201
oar3_OAR1_2472100	17.9999	0.115693	1	2676869
oar3_OAR1_2479464	7.91179	0.791985	1	2684231
oar3_OAR1_2485414	2.17741	0.999082	1	2690353
oar3_OAR1_2485478	7.88827	0.7938	1	2690417
oar3_OAR1_2487406	10.0336	0.613011	1	2692356
oar3_OAR1_2496393	3.09105	0.994866	1	2700772
oar3_OAR1_2506687	11.2855	0.504627	1	2711194
oar3_OAR1_2516375	11.5009	0.486552	1	2720927
oar3_OAR1_2519205	12.487	0.407399	1	2723763
oar3_OAR1_2521359	11.6874	0.471101	1	2725945
oar3_OAR1_2521373	11.1629	0.515016	1	2725959
oar3_OAR1_2522976	11.1629	0.515016	1	2727562
oar3_OAR1_2536119	12.9852	0.370115	1	2740602
oar3_OAR1_2536446	12.9852	0.370115	1	2740929
oar3_OAR1_2539850	8.88739	0.712518	1	2744344
OAR1_1762874.1	11.1875	0.512923	1	2745513
oar3_OAR1_2541957	4.17904	0.979985	1	2746451
oar3_OAR1_2546815	13.634	0.324687	1	2751320
oar3_OAR1_2547632	8.00606	0.784657	1	2752154
oar3_OAR1_2556012	4.43763	0.974184	1	2760379
oar3_OAR1_2563995	3.18987	0.994049	1	2768387
oar3_OAR1_2573646	7.99664	0.785393	1	2778043
oar3_OAR1_2576526	7.9523	0.788847	1	2780945
oar3_OAR1_2576910	11.4616	0.489826	1	2781329
oar3_OAR1_2582435	4.96935	0.958995	1	2784809
oar3_OAR1_2590671	4.99886	0.958017	1	2792878
oar3_OAR1_2603110	7.69455	0.808522	1	2805033
oar3_OAR1_2605394	4.87794	0.961932	1	2807323
oar3_OAR1_2607513	12.4985	0.406518	1	2809434
oar3_OAR1_2608483	14.9882	0.242084	1	2810404
oar3_OAR1_2619713	10.2563	0.593484	1	2822085
oar3_OAR1_2631573	9.57871	0.652866	1	2834243
oar3_OAR1_2633797	8.29523	0.761655	1	2836157
oar3_OAR1_2634324	8.58658	0.737778	1	2836834
oar3_OAR1_2635118	9.95088	0.62027	1	2837628
oar3_OAR1_2651948	7.12381	0.849325	1	2853856
oar3_OAR1_2653449	6.60841	0.88237	1	2855357
oar3_OAR1_2655200	4.77291	0.965137	1	2857113
oar3_OAR1_2656397	5.31488	0.946627	1	2858310
oar3_OAR1_2664127	7.51254	0.821971	1	2865906
oar3_OAR1_2669207	7.94335	0.789541	1	2870768
oar3_OAR1_2673407	8.19027	0.77009	1	2874969
oar3_OAR1_2678771	9.08975	0.695246	1	2880121
oar3_OAR1_2683113	9.23095	0.683088	1	2884465
oar3_OAR1_2688910	7.19848	0.844223	1	2890421
oar3_OAR1_2693224	7.12253	0.849411	1	2894758
oar3_OAR1_2693930	7.12253	0.849411	1	2895464
oar3_OAR1_2697638	9.02074	0.701158	1	2899206
oar3_OAR1_2697902	9.79732	0.633737	1	2899470
oar3_OAR1_2698083	8.55239	0.740612	1	2899650
s68534.1	19.6182	0.0746613	1	2899974
oar3_OAR1_2704602	5.45239	0.94114	1	2906196
oar3_OAR1_2707626	5.45239	0.94114	1	2909220
oar3_OAR1_2719459	4.61579	0.969598	1	2921191
oar3_OAR1_2729994	5.35467	0.945072	1	2931704
oar3_OAR1_2731865	21.8655	0.0390555	1	2933575
oar3_OAR1_2733693	11.4834	0.488007	1	2935422
oar3_OAR1_2735832	4.6776	0.96789	1	2937562
oar3_OAR1_2737551	13.7234	0.318718	1	2939273
oar3_OAR1_2746484	12.8036	0.383475	1	2947963
oar3_OAR1_2746564	4.23672	0.978776	1	2948043
oar3_OAR1_2753724	6.37524	0.895998	1	2955285
oar3_OAR1_2760551	14.4841	0.270868	1	2961961
oar3_OAR1_2763872	10.6547	0.558716	1	2965282
oar3_OAR1_2766230	6.61481	0.881985	1	2967645
oar3_OAR1_2776402	6.63191	0.88095	1	2977622
oar3_OAR1_2787015	10.0011	0.615862	1	2988553
oar3_OAR1_2789845	16.3686	0.174929	1	2991396
oar3_OAR1_2790799	9.51511	0.658417	1	2992166
oar3_OAR1_2794434	21.8673	0.0390346	1	2995802
s63837.1	19.6146	0.0747367	1	3010449
oar3_OAR1_2819894	17.334	0.137458	1	3021354
oar3_OAR1_2824598	12.8241	0.381953	1	3026016
oar3_OAR1_2833077	10.976	0.530975	1	3034440
oar3_OAR1_2836390	16.9029	0.153285	1	3037754
s18439.1	19.1484	0.0850098	1	3039398
oar3_OAR1_2842129	7.82376	0.798747	1	3043559
oar3_OAR1_2852655	9.46196	0.663048	1	3076213
oar3_OAR1_2852786	14.9483	0.244274	1	3076344
oar3_OAR1_2859647	12.8854	0.377423	1	3083328
oar3_OAR1_2867030	9.69711	0.642514	1	3090800
oar3_OAR1_2878671	9.93717	0.621473	1	3102066
oar3_OAR1_2881227	7.00351	0.857382	1	3104486
oar3_OAR1_2896865	15.4948	0.215486	1	3120402
oar3_OAR1_2898220	11.6328	0.475604	1	3121757
oar3_OAR1_2900794	12.363	0.416981	1	3124332
oar3_OAR1_2901741	9.24323	0.682027	1	3125464
s32107.1	9.16065	0.689151	1	3129767
oar3_OAR1_2907598	8.77973	0.72162	1	3131160
oar3_OAR1_2909257	8.77973	0.72162	1	3132828
oar3_OAR1_2909976	7.28762	0.838036	1	3133547
oar3_OAR1_2914442	13.0429	0.365927	1	3138193
oar3_OAR1_2919118	18.467	0.10223	1	3147923
oar3_OAR1_2919218	7.71651	0.806873	1	3148023
oar3_OAR1_2921113	16.1706	0.183546	1	3150017
oar3_OAR1_2932116	18.8857	0.0913243	1	3160737
oar3_OAR1_2937953	20.4262	0.0594416	1	3166853
oar3_OAR1_2940195	13.5821	0.328184	1	3169136
oar3_OAR1_2947688	13.7436	0.31738	1	3176565
oar3_OAR1_2948677	13.1388	0.359031	1	3177552
oar3_OAR1_2949009	14.0695	0.296292	1	3177884
oar3_OAR1_2953240	13.002	0.368893	1	3182029
s16836.1	5.91786	0.920166	1	3196055
oar3_OAR1_2963230	5.91786	0.920166	1	3198292
oar3_OAR1_2963620	10.8804	0.539194	1	3198682
oar3_OAR1_2973095	9.855	0.62868	1	3207442
oar3_OAR1_2974590	15.9319	0.194374	1	3208935
oar3_OAR1_2978020	10.2852	0.590952	1	3212216
oar3_OAR1_2983489	14.247	0.285217	1	3217644
oar3_OAR1_2985823	23.6312	0.0228208	1	3220073
oar3_OAR1_2992096	17.9814	0.116255	1	3226350
oar3_OAR1_2992149	21.4865	0.0436941	1	3226403
oar3_OAR1_2994361	15.0961	0.236222	1	3228618
oar3_OAR1_3010967	14.4403	0.273482	1	3246115
oar3_OAR1_3014827	19.6301	0.074415	1	3249976
oar3_OAR1_3015550	18.1637	0.110809	1	3250699
oar3_OAR1_3019541	9.57465	0.65322	1	3254796
oar3_OAR1_3019619	16.3799	0.174448	1	3254874
oar3_OAR1_3022200	13.5499	0.33037	1	3257456
oar3_OAR1_3037689	11.5916	0.47901	1	3272937
oar3_OAR1_3041368	11.5916	0.47901	1	3276615
oar3_OAR1_3042640	10.9238	0.535457	1	3277853
oar3_OAR1_3044578	8.52034	0.743261	1	3279791
s47703.1	11.7431	0.466528	1	3286337
oar3_OAR1_3056433	8.67648	0.730287	1	3291594
oar3_OAR1_3056823	8.67648	0.730287	1	3291984
oar3_OAR1_3060938	10.2593	0.593223	1	3296367
oar3_OAR1_3074356	11.6681	0.472687	1	3309788
oar3_OAR1_3078772	4.35542	0.976136	1	3314142
oar3_OAR1_3087642	15.3231	0.224241	1	3323010
oar3_OAR1_3088926	6.93597	0.861816	1	3324573
s11984.1	16.9331	0.15213	1	3325100
oar3_OAR1_3091804	6.91221	0.86336	1	3327718
oar3_OAR1_3093925	6.9078	0.863646	1	3329742
oar3_OAR1_3096283	17.0919	0.146173	1	3332026
oar3_OAR1_3107202	7.62538	0.813678	1	3342955
oar3_OAR1_3107692	15.3567	0.222507	1	3343445
oar3_OAR1_3109987	4.63866	0.968973	1	3345890
oar3_OAR1_3114537	3.17423	0.994184	1	3350604
oar3_OAR1_3119384	9.8108	0.632555	1	3355395
oar3_OAR1_3121199	7.3233	0.83553	1	3357262
oar3_OAR1_3123235	3.70719	0.988159	1	3359298
DU441304_232.1	7.3233	0.83553	1	3360811
oar3_OAR1_3127656	3.74628	0.987592	1	3363575
s50787.1	6.74417	0.874046	1	3367948
oar3_OAR1_3138835	10.1919	0.599126	1	3374657
oar3_OAR1_3141568	10.3398	0.586178	1	3377390
oar3_OAR1_3157285	12.4626	0.409275	1	3393109
oar3_OAR1_3162647	15.5408	0.213186	1	3398471
oar3_OAR1_3165181	17.9187	0.118182	1	3401005
oar3_OAR1_3165730	19.2205	0.0833447	1	3401554
oar3_OAR1_3176122	15.5793	0.211272	1	3411947
oar3_OAR1_3184700	14.8989	0.247011	1	3420526
oar3_OAR1_3189234	21.7433	0.0404993	1	3425075
oar3_OAR1_3190542	16.5416	0.167669	1	3426383
oar3_OAR1_3192345	9.88361	0.626171	1	3428186
oar3_OAR1_3193654	12.1505	0.43367	1	3429495
oar3_OAR1_3206078	16.9945	0.149803	1	3441890
oar3_OAR1_3206761	18.3015	0.106837	1	3442573
oar3_OAR1_3209803	19.6556	0.0738878	1	3445489
oar3_OAR1_3215201	12.5963	0.39905	1	3450890
oar3_OAR1_3215710	10.6807	0.556465	1	3451399
oar3_OAR1_3225751	9.61105	0.650041	1	3461512
oar3_OAR1_3226447	9.84591	0.629477	1	3462208
oar3_OAR1_3228791	5.95533	0.918317	1	3464552
oar3_OAR1_3232746	14.2281	0.286379	1	3468509
oar3_OAR1_3234487	10.0814	0.608819	1	3470250
oar3_OAR1_3236980	15.7492	0.202995	1	3472743
oar3_OAR1_3240195	15.8557	0.197937	1	3476005
oar3_OAR1_3245645	16.7509	0.159211	1	3481455
oar3_OAR1_3246781	8.81847	0.718352	1	3482627
oar3_OAR1_3250533	20.3209	0.0612545	1	3486379
s72449.1	13.4207	0.33922	1	3489184
oar3_OAR1_3256641	15.2557	0.227751	1	3492408
oar3_OAR1_3256768	9.79034	0.634348	1	3492535
oar3_OAR1_3266479	16.4182	0.172825	1	3502069
oar3_OAR1_3269952	10.5761	0.565552	1	3505489
oar3_OAR1_3272995	6.12204	0.909805	1	3508579
oar3_OAR1_3273100	12.5003	0.406384	1	3508684
oar3_OAR1_3274121	11.6715	0.472407	1	3509709
oar3_OAR1_3278122	13.453	0.33699	1	3513713
oar3_OAR1_3291317	9.67101	0.644798	1	3527120
oar3_OAR1_3294690	11.5178	0.485141	1	3530491
oar3_OAR1_3296387	11.5178	0.485141	1	3532188
oar3_OAR1_3301587	17.8415	0.120589	1	3537387
oar3_OAR1_3304188	21.9173	0.0384575	1	3539988
oar3_OAR1_3311369	18.5574	0.0997849	1	3546881
s32559.1	19.2165	0.0834358	1	3550425
oar3_OAR1_3315548	14.8433	0.250119	1	3551063
oar3_OAR1_3321905	15.9075	0.195511	1	3557417
oar3_OAR1_3324401	8.62387	0.734677	1	3559919
oar3_OAR1_3328540	7.67093	0.810289	1	3564068
oar3_OAR1_3332437	7.67093	0.810289	1	3568139
oar3_OAR1_3332831	7.59031	0.816271	1	3568533
oar3_OAR1_3336545	22.0032	0.0374842	1	3572153
s04088.1	13.7272	0.318468	1	3572534
oar3_OAR1_3345319	17.6693	0.126107	1	3580511
oar3_OAR1_3346205	9.05574	0.698162	1	3581397
oar3_OAR1_3354721	10.7213	0.552942	1	3589533
oar3_OAR1_3354796	10.7213	0.552942	1	3589608
oar3_OAR1_3360272	12.5595	0.401854	1	3595062
oar3_OAR1_3373455	13.19	0.355385	1	3607642
oar3_OAR1_3378515	30.3056	0.00251125	1	3612688
oar3_OAR1_3383579	4.06832	0.982172	1	3617694
oar3_OAR1_3384655	6.42733	0.893028	1	3618763
oar3_OAR1_3389472	16.6438	0.163494	1	3623591
oar3_OAR1_3390270	10.2867	0.590823	1	3624389
oar3_OAR1_3390359	5.69145	0.93083	1	3624478
oar3_OAR1_3397703	20.5106	0.0580223	1	3631144
s10771.1	19.3877	0.0795909	1	3631662
oar3_OAR1_3399180	15.0335	0.23961	1	3632620
oar3_OAR1_3399838	18.5315	0.100481	1	3633254
oar3_OAR1_3410634	15.6363	0.208469	1	3643988
oar3_OAR1_3410899	9.11485	0.693091	1	3644253
oar3_OAR1_3414516	23.9985	0.0203503	1	3647674
oar3_OAR1_3414575	8.78675	0.721029	1	3647733
oar3_OAR1_3420641	10.2407	0.594854	1	3653514
oar3_OAR1_3420751	15.5279	0.213829	1	3653624
s01515.1	10.2407	0.594854	1	3653863
oar3_OAR1_3421235	10.2407	0.594854	1	3654108
oar3_OAR1_3422361	15.7349	0.203682	1	3655238
oar3_OAR1_3431206	11.9672	0.448317	1	3660567
oar3_OAR1_3439692	15.6049	0.210009	1	3668645
oar3_OAR1_3440625	18.4953	0.101459	1	3669666
oar3_OAR1_3451521	6.59318	0.883287	1	3680344
oar3_OAR1_3453089	23.0296	0.0274753	1	3681936
oar3_OAR1_3461448	15.815	0.199857	1	3690191
oar3_OAR1_3469418	13.0091	0.368383	1	3698092
oar3_OAR1_3480553	8.57887	0.738417	1	3709291
oar3_OAR1_3486692	7.7943	0.800991	1	3715419
oar3_OAR1_3494073	6.96734	0.859765	1	3722777
oar3_OAR1_3494729	15.2468	0.228215	1	3723433
oar3_OAR1_3506941	8.37334	0.755317	1	3736291
oar3_OAR1_3507433	8.06017	0.780411	1	3736784
oar3_OAR1_3507866	14.617	0.263052	1	3737220
oar3_OAR1_3510774	17.4977	0.131814	1	3740153
oar3_OAR1_3532208	20.0599	0.0659617	1	3761246
oar3_OAR1_3532337	11.2719	0.505774	1	3761375
oar3_OAR1_3532418	20.0599	0.0659617	1	3761456
oar3_OAR1_3533642	11.3196	0.501742	1	3762680
oar3_OAR1_3535095	18.3626	0.105117	1	3764133
oar3_OAR1_3537375	11.7919	0.462534	1	3766418
oar3_OAR1_3548120	14.6511	0.261071	1	3777182
oar3_OAR1_3554322	10.4741	0.574442	1	3783355
oar3_OAR1_3558785	20.9565	0.0510215	1	3787891
oar3_OAR1_3560460	14.7051	0.257962	1	3789577
oar3_OAR1_3569057	9.13453	0.691399	1	3798178
oar3_OAR1_3569590	9.46893	0.662441	1	3798711
oar3_OAR1_3574821	11.4722	0.488944	1	3803940
oar3_OAR1_3584359	15.4635	0.217063	1	3813269
oar3_OAR1_3586829	10.6809	0.556443	1	3815822
oar3_OAR1_3591180	10.8634	0.540656	1	3820114
oar3_OAR1_3593169	12.5022	0.406239	1	3822112
oar3_OAR1_3593480	16.2685	0.179246	1	3822423
oar3_OAR1_3593932	5.95009	0.918577	1	3822875
oar3_OAR1_3602584	9.38959	0.669343	1	3831602
oar3_OAR1_3604654	5.42443	0.942281	1	3833697
oar3_OAR1_3607836	7.06416	0.853345	1	3836881
oar3_OAR1_3613432	12.8583	0.379422	1	3842500
oar3_OAR1_3618418	12.8583	0.379422	1	3847504
oar3_OAR1_3621629	22.0191	0.0373063	1	3850716
oar3_OAR1_3621745	20.9935	0.0504763	1	3850832
oar3_OAR1_3624180	14.4034	0.275694	1	3853267
oar3_OAR1_3625647	20.9935	0.0504763	1	3854734
oar3_OAR1_3628736	20.6628	0.0555415	1	3857839
oar3_OAR1_3638623	20.5786	0.0569023	1	3867291
oar3_OAR1_3643248	21.2386	0.0469937	1	3871925
oar3_OAR1_3651162	21.2061	0.0474425	1	3879957
oar3_OAR1_3651269	21.2061	0.0474425	1	3880064
oar3_OAR1_3652414	21.2061	0.0474425	1	3881211
oar3_OAR1_3654657	16.6327	0.163945	1	3883454
oar3_OAR1_3666183	14.7248	0.256831	1	3895048
s47513.1	14.7248	0.256831	1	3895381
oar3_OAR1_3673653	16.4184	0.172814	1	3903324
oar3_OAR1_3675444	10.8221	0.544219	1	3905115
oar3_OAR1_3676286	6.21867	0.90466	1	3905957
oar3_OAR1_3682400	6.74072	0.874261	1	3912063
oar3_OAR1_3682977	25.7346	0.0117007	1	3912645
OAR1_2921089.1	17.5988	0.128426	1	3917898
oar3_OAR1_3691683	18.4963	0.10143	1	3921479
oar3_OAR1_3692376	15.694	0.205658	1	3922174
oar3_OAR1_3697886	26.5556	0.00894876	1	3927399
oar3_OAR1_3707890	15.0665	0.237822	1	3936858
oar3_OAR1_3720095	12.2665	0.424524	1	3948748
oar3_OAR1_3722413	6.17679	0.906909	1	3951075
oar3_OAR1_3727949	13.1202	0.360368	1	3956692
oar3_OAR1_3739116	14.4642	0.272051	1	3967636
oar3_OAR1_3751344	13.0916	0.362418	1	3980462
oar3_OAR1_3756610	15.0788	0.237154	1	3985578
oar3_OAR1_3757628	17.8566	0.120114	1	3986597
oar3_OAR1_3770028	16.4228	0.172629	1	3998676
oar3_OAR1_3772122	7.96953	0.787507	1	4000654
oar3_OAR1_3774404	8.73881	0.725063	1	4002681
oar3_OAR1_3794515	16.7985	0.157334	1	4019656
oar3_OAR1_3804053	13.4391	0.337952	1	4029312
oar3_OAR1_3807045	10.3573	0.584644	1	4032304
oar3_OAR1_3812457	10.5242	0.570075	1	4037726
s30369.1	16.0125	0.190664	1	4040380
oar3_OAR1_3815469	12.2885	0.4228	1	4040733
oar3_OAR1_3823162	4.73843	0.96615	1	4048529
oar3_OAR1_3824083	16.2214	0.181305	1	4049336
oar3_OAR1_3832262	16.6082	0.16494	1	4057531
oar3_OAR1_3836920	10.878	0.539405	1	4062198
oar3_OAR1_3839341	5.7672	0.927359	1	4064619
oar3_OAR1_3844565	6.15473	0.908082	1	4069805
oar3_OAR1_3845983	8.84031	0.716506	1	4071224
oar3_OAR1_3862655	11.2938	0.503918	1	4087941
oar3_OAR1_3863640	11.4103	0.494122	1	4088926
oar3_OAR1_3866588	7.46572	0.825367	1	4091924
oar3_OAR1_3868153	7.44615	0.826778	1	4093605
oar3_OAR1_3875529	17.0334	0.148346	1	4100990
OAR1_3102603.1	14.541	0.2675	1	4101577
oar3_OAR1_3877912	7.71482	0.807	1	4103374
oar3_OAR1_3878721	14.4803	0.271096	1	4104183
oar3_OAR1_3901542	13.7688	0.315712	1	4126819
oar3_OAR1_3901619	6.95483	0.860584	1	4126896
oar3_OAR1_3903377	4.88898	0.961584	1	4128734
oar3_OAR1_3907884	6.52979	0.887061	1	4133268
oar3_OAR1_3910551	11.1209	0.518584	1	4135955
oar3_OAR1_3921379	15.6523	0.207684	1	4146702
oar3_OAR1_3921411	11.2636	0.506474	1	4146734
oar3_OAR1_3921521	11.2599	0.506787	1	4146844
oar3_OAR1_3930571	7.45615	0.826058	1	4155852
oar3_OAR1_3935953	9.23291	0.682919	1	4161245
oar3_OAR1_3936132	8.62692	0.734422	1	4161424
oar3_OAR1_3939530	8.63868	0.733443	1	4164796
oar3_OAR1_3948473	11.5441	0.482948	1	4173798
oar3_OAR1_3951612	10.6057	0.56298	1	4176939
oar3_OAR1_3958162	11.8291	0.459503	1	4183340
oar3_OAR1_3963097	13.1423	0.358785	1	4188269
oar3_OAR1_3967022	14.7011	0.25819	1	4192196
oar3_OAR1_3967741	12.702	0.391065	1	4192919
oar3_OAR1_3972706	6.80996	0.869913	1	4197876
oar3_OAR1_3976210	12.8142	0.382687	1	4201379
s52352.1	12.1914	0.430434	1	4204803
oar3_OAR1_3988281	11.5442	0.482943	1	4213457
oar3_OAR1_3989669	17.7928	0.122128	1	4214845
oar3_OAR1_3989969	22.3242	0.0340428	1	4215141
oar3_OAR1_3994051	17.9939	0.115875	1	4219245
oar3_OAR1_3995795	11.6558	0.473702	1	4220989
oar3_OAR1_3997620	20.2099	0.0632181	1	4222813
s21404.1	7.04412	0.854684	1	4227270
oar3_OAR1_4006988	14.3645	0.278037	1	4232124
oar3_OAR1_4007156	19.3762	0.0798441	1	4232294
oar3_OAR1_4010354	15.7863	0.20122	1	4235636
oar3_OAR1_4013651	18.6973	0.0960988	1	4238928
oar3_OAR1_4020179	10.1707	0.600987	1	4245430
oar3_OAR1_4022967	11.7998	0.461888	1	4248203
oar3_OAR1_4029132	19.0901	0.0863765	1	4254374
oar3_OAR1_4029700	14.5912	0.264556	1	4254943
oar3_OAR1_4038108	10.7106	0.553868	1	4263334
oar3_OAR1_4046842	24.4427	0.0176963	1	4272078
oar3_OAR1_4053357	11.2075	0.511227	1	4278571
oar3_OAR1_4056642	9.01296	0.701824	1	4281740
oar3_OAR1_4065004	30.995	0.00197347	1	4290108
oar3_OAR1_4066500	11.6249	0.476252	1	4291604
s32601.1	16.1027	0.186578	1	4292700
oar3_OAR1_4068390	10.4672	0.575044	1	4293498
oar3_OAR1_4069327	9.13591	0.69128	1	4294435
oar3_OAR1_4076132	10.2566	0.593458	1	4301027
oar3_OAR1_4084031	10.0977	0.607387	1	4308853
oar3_OAR1_4086312	8.8522	0.7155	1	4311184
oar3_OAR1_4087395	19.0093	0.0883038	1	4312266
oar3_OAR1_4088253	9.66629	0.645211	1	4313123
oar3_OAR1_4096367	17.944	0.117401	1	4321169
oar3_OAR1_4096992	8.82192	0.718061	1	4321794
s16211.1	10.1984	0.598556	1	4322635
oar3_OAR1_4105439	8.04778	0.781385	1	4330036
oar3_OAR1_4105808	8.04778	0.781385	1	4330407
oar3_OAR1_4115681	11.5321	0.483949	1	4340213
oar3_OAR1_4124532	13.8347	0.311387	1	4349075
oar3_OAR1_4124593	13.8347	0.311387	1	4349136
oar3_OAR1_4125037	13.9103	0.306476	1	4349580
oar3_OAR1_4129759	7.39919	0.830146	1	4354259
oar3_OAR1_4129925	11.1346	0.517416	1	4354425
oar3_OAR1_4135141	9.72631	0.639957	1	4359253
oar3_OAR1_4144942	16.097	0.186832	1	4368983
s38787.1	16.1505	0.18444	1	4378441
oar3_OAR1_4170222	24.7003	0.0163089	1	4393838
oar3_OAR1_4176479	13.1476	0.358405	1	4400014
oar3_OAR1_4184296	13.2218	0.353126	1	4407991
oar3_OAR1_4189071	22.6855	0.0305178	1	4412781
oar3_OAR1_4189260	18.1024	0.112617	1	4412970
oar3_OAR1_4198195	22.6024	0.0312978	1	4421548
oar3_OAR1_4201711	19.1508	0.0849543	1	4425066
oar3_OAR1_4205931	12.9725	0.371044	1	4429386
oar3_OAR1_4207282	14.5785	0.265303	1	4430737
oar3_OAR1_4212182	15.9607	0.193042	1	4435557
oar3_OAR1_4216687	8.42953	0.750729	1	4440371
oar3_OAR1_4222658	10.1376	0.603892	1	4446103
oar3_OAR1_4229753	12.9262	0.374426	1	4453271
oar3_OAR1_4238507	10.0353	0.612865	1	4462056
oar3_OAR1_4240905	14.2008	0.288072	1	4464465
oar3_OAR1_4241063	14.2008	0.288072	1	4464623
oar3_OAR1_4245862	9.3129	0.675998	1	4469422
oar3_OAR1_4246197	18.4925	0.101534	1	4469757
s11992.1	11.624	0.476328	1	4470204
s50475.1	13.3747	0.342404	1	4477568
oar3_OAR1_4259983	22.8282	0.0292202	1	4483461
s45085.1	20.9046	0.0517952	1	4486580
oar3_OAR1_4272071	20.7093	0.0548022	1	4495426
oar3_OAR1_4273200	21.8458	0.0392848	1	4496556
oar3_OAR1_4274253	9.68258	0.643785	1	4497606
oar3_OAR1_4282493	13.6406	0.324243	1	4506271
oar3_OAR1_4283062	23.7848	0.0217555	1	4506841
oar3_OAR1_4286791	12.8291	0.381585	1	4510567
s03153.1	27.3944	0.00677735	1	4515526
oar3_OAR1_4295124	13.1745	0.356483	1	4518731
oar3_OAR1_4296174	16.5209	0.168524	1	4519781
s63511.1	17.1792	0.142981	1	4524953
oar3_OAR1_4303548	17.8261	0.121075	1	4527238
oar3_OAR1_4303550	9.05985	0.69781	1	4527240
oar3_OAR1_4308175	2.90472	0.99618	1	4531703
oar3_OAR1_4313199	8.85478	0.715282	1	4536524
oar3_OAR1_4314458	23.3692	0.0247502	1	4537759
oar3_OAR1_4319478	22.2364	0.0349539	1	4542844
oar3_OAR1_4328194	14.6908	0.25878	1	4551576
oar3_OAR1_4328576	12.0517	0.441538	1	4551958
oar3_OAR1_4330009	12.0784	0.439402	1	4553392
oar3_OAR1_4344920	10.2872	0.590782	1	4568071
oar3_OAR1_4346720	11.5632	0.481366	1	4569872
oar3_OAR1_4349507	9.4752	0.661895	1	4572654
oar3_OAR1_4362493	15.4904	0.215709	1	4585255
s00019.1	19.7676	0.0716123	1	4586727
oar3_OAR1_4367000	24.6929	0.016347	1	4589758
oar3_OAR1_4368095	19.986	0.0673504	1	4590853
oar3_OAR1_4379116	16.3629	0.175172	1	4601739
oar3_OAR1_4382883	29.2378	0.0036318	1	4605506
oar3_OAR1_4384819	10.5879	0.564523	1	4607423
s08980.1	5.45013	0.941233	1	4609710
oar3_OAR1_4388620	19.9911	0.0672537	1	4611209
oar3_OAR1_4392926	8.53239	0.742266	1	4615510
oar3_OAR1_4399601	5.05633	0.956071	1	4622200
oar3_OAR1_4399756	8.44178	0.749724	1	4622355
oar3_OAR1_4401939	12.6736	0.393202	1	4624643
oar3_OAR1_4415711	11.4724	0.488929	1	4638425
oar3_OAR1_4420746	13.2411	0.351761	1	4643432
oar3_OAR1_4420751	7.88509	0.794045	1	4643437
oar3_OAR1_4423087	11.057	0.524044	1	4645998
OAR1_3702014.1	16.1797	0.183145	1	4649204
oar3_OAR1_4429528	5.19813	0.951032	1	4652440
oar3_OAR1_4434378	7.08769	0.851765	1	4657450
oar3_OAR1_4444001	9.91977	0.622999	1	4667094
oar3_OAR1_4447163	7.6489	0.811931	1	4670245
oar3_OAR1_4451759	7.75649	0.803859	1	4674861
oar3_OAR1_4452365	10.7883	0.547147	1	4675463
oar3_OAR1_4461884	10.4748	0.574382	1	4682361
oar3_OAR1_4462140	14.9595	0.243661	1	4682617
oar3_OAR1_4471430	7.28244	0.838398	1	4691996
oar3_OAR1_4479787	10.2535	0.59373	1	4700099
oar3_OAR1_4480085	10.2535	0.59373	1	4700397
oar3_OAR1_4482755	16.4105	0.17315	1	4703301
oar3_OAR1_4498415	11.1215	0.518532	1	4718996
oar3_OAR1_4500500	15.9326	0.194342	1	4721081
oar3_OAR1_4506277	13.2661	0.35	1	4726856
oar3_OAR1_4517788	11.9417	0.450369	1	4738317
oar3_OAR1_4533476	12.2913	0.422578	1	4753967
oar3_OAR1_4533517	12.2913	0.422578	1	4754008
oar3_OAR1_4535439	10.1357	0.60406	1	4755930
oar3_OAR1_4548753	11.4178	0.493493	1	4769192
oar3_OAR1_4553604	8.79689	0.720174	1	4774043
oar3_OAR1_4560826	8.45808	0.748387	1	4780445
DU299578_392.1	11.0151	0.527629	1	4781499
oar3_OAR1_4568921	10.9457	0.53358	1	4788599
oar3_OAR1_4569824	10.8769	0.539493	1	4789501
oar3_OAR1_4569914	10.9457	0.53358	1	4789591
oar3_OAR1_4573626	10.8002	0.546113	1	4793331
oar3_OAR1_4598265	13.6847	0.321293	1	4818040
oar3_OAR1_4599435	30.8567	0.00207157	1	4819209
oar3_OAR1_4600313	12.1397	0.434529	1	4820087
oar3_OAR1_4614412	10.5595	0.566996	1	4834363
oar3_OAR1_4614866	10.3524	0.585073	1	4834817
oar3_OAR1_4615979	9.53619	0.656578	1	4835930
oar3_OAR1_4622408	30.9621	0.00199637	1	4842356
oar3_OAR1_4631908	30.9709	0.00199023	1	4851859
oar3_OAR1_4634830	11.3333	0.500594	1	4854811
oar3_OAR1_4640620	12.4506	0.410203	1	4860754
oar3_OAR1_4640871	10.2853	0.590949	1	4861005
oar3_OAR1_4642296	12.0757	0.43962	1	4862430
oar3_OAR1_4642978	9.89974	0.624756	1	4863113
oar3_OAR1_4658388	10.8781	0.53939	1	4878419
oar3_OAR1_4666847	7.21377	0.843169	1	4886870
oar3_OAR1_4669018	6.84327	0.867795	1	4889041
oar3_OAR1_4675900	11.3616	0.498213	1	4895921
oar3_OAR1_4675978	11.1464	0.516417	1	4895999
oar3_OAR1_4685042	19.9348	0.0683296	1	4905319
oar3_OAR1_4690099	9.09437	0.69485	1	4910700
oar3_OAR1_4693323	11.6829	0.471474	1	4913925
oar3_OAR1_4697264	11.2916	0.504106	1	4917866
oar3_OAR1_4699499	9.62524	0.6488	1	4920101
oar3_OAR1_4707060	13.5924	0.32749	1	4927700
oar3_OAR1_4718752	9.95949	0.619515	1	4939609
oar3_OAR1_4724233	7.29766	0.837332	1	4945088
oar3_OAR1_4724298	5.60214	0.934796	1	4945153
oar3_OAR1_4724944	25.9641	0.0108601	1	4945789
oar3_OAR1_4725017	5.60214	0.934796	1	4945862
oar3_OAR1_4727598	26.1105	0.0103539	1	4948444
oar3_OAR1_4741804	10.2427	0.59468	1	4962844
oar3_OAR1_4746343	9.80991	0.632633	1	4967384
oar3_OAR1_4746804	29.1082	0.00379677	1	4967845
oar3_OAR1_4748540	8.53937	0.741689	1	4969581
oar3_OAR1_4754328	10.5186	0.570562	1	4975266
oar3_OAR1_4758173	25.2445	0.0137057	1	4979203
oar3_OAR1_4758492	9.35166	0.672637	1	4979522
oar3_OAR1_4775332	15.7264	0.204092	1	4995785
oar3_OAR1_4775438	18.7166	0.095601	1	4995891
oar3_OAR1_4777675	15.6303	0.208759	1	4997984
oar3_OAR1_4777735	15.6303	0.208759	1	4998044
oar3_OAR1_4787533	9.55317	0.655096	1	5007664
oar3_OAR1_4794001	7.7901	0.801311	1	5014336
oar3_OAR1_4798042	13.1557	0.35783	1	5018436
s40352.1	18.7354	0.0951174	1	5028019
oar3_OAR1_4813712	6.70644	0.876388	1	5034217
oar3_OAR1_4813773	6.70644	0.876388	1	5034278
oar3_OAR1_4814501	11.3309	0.500794	1	5035006
oar3_OAR1_4823093	19.3261	0.0809571	1	5043172
oar3_OAR1_4837314	4.28017	0.977834	1	5057814
oar3_OAR1_4848338	5.8562	0.923157	1	5068940
oar3_OAR1_4849438	14.3568	0.278506	1	5070040
oar3_OAR1_4859367	9.1993	0.68582	1	5080060
oar3_OAR1_4867586	12.3735	0.416168	1	5087258
oar3_OAR1_4870286	19.2124	0.0835304	1	5089974
oar3_OAR1_4872388	8.02965	0.782809	1	5092292
oar3_OAR1_4882656	14.8834	0.247876	1	5102202
oar3_OAR1_4883503	14.1896	0.288765	1	5103054
s65509.1	3.56143	0.990115	1	5107266
oar3_OAR1_4895581	25.7864	0.011506	1	5114680
oar3_OAR1_4895793	3.52848	0.990523	1	5114892
oar3_OAR1_4897979	4.29666	0.977469	1	5117081
oar3_OAR1_4899765	16.4273	0.172437	1	5118867
oar3_OAR1_4900333	6.79461	0.870883	1	5119445
oar3_OAR1_4904389	15.9873	0.191818	1	5123479
oar3_OAR1_4914224	16.152	0.184373	1	5133405
oar3_OAR1_4916427	9.09534	0.694766	1	5135565
oar3_OAR1_4918840	15.4417	0.218164	1	5137978
oar3_OAR1_4922602	13.0636	0.364433	1	5141740
oar3_OAR1_4930943	11.0057	0.528427	1	5150120
oar3_OAR1_4933940	12.9012	0.376259	1	5153111
oar3_OAR1_4935554	13.9077	0.306641	1	5154727
s15090.1	14.6357	0.261967	1	5170559
oar3_OAR1_4958058	9.55167	0.655227	1	5175447
oar3_OAR1_4964098	7.16676	0.846399	1	5181475
oar3_OAR1_4967935	12.2913	0.422574	1	5185329
oar3_OAR1_4968557	14.7754	0.25395	1	5185955
oar3_OAR1_4968691	13.0148	0.367965	1	5186089
oar3_OAR1_4979630	15.1457	0.233564	1	5198764
oar3_OAR1_4983881	8.90729	0.710828	1	5203014
oar3_OAR1_4984608	14.7653	0.254522	1	5203739
oar3_OAR1_4986727	26.9715	0.00780043	1	5205860
OAR1_4285092.1	13.3248	0.345884	1	5217434
oar3_OAR1_5001822	5.09749	0.954643	1	5221581
oar3_OAR1_5001884	7.00825	0.857068	1	5221643
OAR1_4303667.1	9.30723	0.676489	1	5236500
oar3_OAR1_5017355	10.3736	0.583221	1	5237089
oar3_OAR1_5018407	10.7838	0.547531	1	5238141
oar3_OAR1_5022021	12.9896	0.369795	1	5241648
oar3_OAR1_5026690	9.24082	0.682235	1	5246293
oar3_OAR1_5032654	19.2432	0.082826	1	5252114
oar3_OAR1_5034570	28.3894	0.00485012	1	5253957
oar3_OAR1_5035347	19.1466	0.0850525	1	5254734
oar3_OAR1_5044948	6.8677	0.866231	1	5264360
oar3_OAR1_5045257	14.9046	0.246695	1	5264669
oar3_OAR1_5049776	9.341	0.673561	1	5269188
oar3_OAR1_5054162	11.0634	0.523494	1	5273619
oar3_OAR1_5065638	14.813	0.251822	1	5285158
oar3_OAR1_5068306	8.92169	0.709604	1	5287768
oar3_OAR1_5070744	10.9041	0.537154	1	5290217
oar3_OAR1_5070803	8.50004	0.744936	1	5290276
oar3_OAR1_5074579	24.9386	0.0151164	1	5293973
s03424.1	8.33291	0.758604	1	5297487
oar3_OAR1_5086739	9.30066	0.677058	1	5306116
oar3_OAR1_5087848	13.6349	0.324631	1	5307225
oar3_OAR1_5088475	20.559	0.0572234	1	5307853
oar3_OAR1_5098314	10.9136	0.536336	1	5317627
oar3_OAR1_5107373	10.1077	0.606515	1	5326648
oar3_OAR1_5108688	15.1232	0.234771	1	5327963
oar3_OAR1_5109436	10.5452	0.568241	1	5328711
oar3_OAR1_5120296	15.7862	0.201224	1	5339550
oar3_OAR1_5127049	18.0029	0.115603	1	5345933
oar3_OAR1_5127065	18.6057	0.0984995	1	5345949
oar3_OAR1_5129362	13.5926	0.327479	1	5348247
oar3_OAR1_5130752	12.2124	0.428773	1	5349636
oar3_OAR1_5142093	10.1271	0.604808	1	5360960
s09057.1	10.1271	0.604808	1	5364695
oar3_OAR1_5146186	7.58104	0.816955	1	5365053
oar3_OAR1_5151698	12.4102	0.413321	1	5370573
oar3_OAR1_5165601	11.1417	0.516818	1	5384475
oar3_OAR1_5173472	9.38777	0.669501	1	5392427
oar3_OAR1_5173956	8.02281	0.783345	1	5392912
oar3_OAR1_5181525	9.52313	0.657717	1	5400504
oar3_OAR1_5192497	9.91174	0.623703	1	5411323
oar3_OAR1_5193252	11.8725	0.455976	1	5412078
oar3_OAR1_5193665	8.93291	0.70865	1	5412491
oar3_OAR1_5197299	13.1502	0.35822	1	5416493
oar3_OAR1_5198591	7.78387	0.801784	1	5417790
oar3_OAR1_5211174	10.5962	0.563804	1	5430426
oar3_OAR1_5214717	8.22459	0.767342	1	5433992
oar3_OAR1_5227297	11.5347	0.483731	1	5446109
oar3_OAR1_5228722	11.2072	0.511249	1	5447585
s05524.1	8.22459	0.767342	1	5450672
oar3_OAR1_5234327	8.22459	0.767342	1	5453207
oar3_OAR1_5237798	10.8829	0.538979	1	5456696
OAR1_4523214.1	8.37832	0.754911	1	5457523
oar3_OAR1_5239216	9.60875	0.650242	1	5458127
oar3_OAR1_5251096	6.08309	0.911836	1	5470001
oar3_OAR1_5255407	8.61094	0.735753	1	5474370
oar3_OAR1_5255847	5.244	0.949329	1	5474810
oar3_OAR1_5259210	4.84555	0.962939	1	5478162
oar3_OAR1_5261959	7.49992	0.822889	1	5480849
oar3_OAR1_5264997	8.05954	0.78046	1	5483659
s45048.1	21.5376	0.043041	1	5490754
oar3_OAR1_5273034	9.65877	0.645869	1	5491140
oar3_OAR1_5275822	9.8222	0.631556	1	5493944
oar3_OAR1_5279069	13.0644	0.364378	1	5497192
oar3_OAR1_5288380	15.3492	0.222893	1	5506466
oar3_OAR1_5290207	24.2735	0.0186669	1	5508293
oar3_OAR1_5290337	6.88475	0.865135	1	5508423
oar3_OAR1_5291698	15.484	0.21603	1	5509784
oar3_OAR1_5293156	18.7865	0.0938138	1	5511240
oar3_OAR1_5302076	24.6945	0.0163389	1	5520826
oar3_OAR1_5305212	22.74	0.0300165	1	5523863
oar3_OAR1_5311656	5.07856	0.955303	1	5530268
oar3_OAR1_5314586	7.57978	0.817048	1	5533243
oar3_OAR1_5320805	15.7064	0.205058	1	5539525
oar3_OAR1_5329316	15.0824	0.236962	1	5548096
s08276.1	14.3021	0.281836	1	5553076
oar3_OAR1_5339495	9.17107	0.688253	1	5556247
oar3_OAR1_5341541	7.26471	0.839636	1	5558310
oar3_OAR1_5343804	13.2826	0.34884	1	5560409
oar3_OAR1_5344387	11.5485	0.482586	1	5560992
oar3_OAR1_5345591	9.40227	0.668241	1	5562156
oar3_OAR1_5348302	15.1641	0.232583	1	5564867
oar3_OAR1_5355365	9.88059	0.626436	1	5571113
oar3_OAR1_5358201	6.23939	0.903537	1	5573984
oar3_OAR1_5358353	10.8834	0.538934	1	5574136
oar3_OAR1_5358503	17.3777	0.135935	1	5574286
oar3_OAR1_5358629	13.1889	0.35546	1	5574412
oar3_OAR1_5367962	10.0397	0.612474	1	5583540
oar3_OAR1_5371758	10.3226	0.58768	1	5587285
oar3_OAR1_5385036	18.2261	0.108997	1	5593928
oar3_OAR1_5387640	14.663	0.260383	1	5596409
oar3_OAR1_5390800	12.8315	0.381403	1	5599569
oar3_OAR1_5392239	15.2589	0.227583	1	5601008
oar3_OAR1_5398308	8.46677	0.747673	1	5607314
oar3_OAR1_5401194	10.7999	0.546145	1	5610200
oar3_OAR1_5402638	6.52546	0.887316	1	5611499
oar3_OAR1_5403725	6.52546	0.887316	1	5612584
oar3_OAR1_5409913	13.4569	0.336726	1	5618816
oar3_OAR1_5411045	9.75198	0.637709	1	5619910
oar3_OAR1_5413967	15.1208	0.234895	1	5622803
oar3_OAR1_5420353	14.4619	0.272192	1	5629221
oar3_OAR1_5421210	13.8246	0.312052	1	5630077
oar3_OAR1_5424971	24.4278	0.0177795	1	5633750
oar3_OAR1_5429464	12.5319	0.403963	1	5638301
oar3_OAR1_5431143	18.9073	0.0907896	1	5639933
oar3_OAR1_5437833	22.4934	0.0323478	1	5646620
oar3_OAR1_5438134	21.9023	0.0386291	1	5646921
oar3_OAR1_5440356	18.9331	0.0901557	1	5649141
oar3_OAR1_5452564	7.25576	0.84026	1	5661503
oar3_OAR1_5455242	6.99942	0.857652	1	5664181
oar3_OAR1_5457638	12.8706	0.378517	1	5666561
oar3_OAR1_5460124	14.5571	0.266557	1	5669056
oar3_OAR1_5473564	9.32309	0.675114	1	5682670
s73618.1	22.1134	0.0362681	1	5682933
oar3_OAR1_5483867	11.6289	0.47592	1	5692971
oar3_OAR1_5486258	9.03897	0.699599	1	5695362
oar3_OAR1_5488214	20.9158	0.0516276	1	5697318
oar3_OAR1_5490017	12.859	0.379372	1	5699121
oar3_OAR1_5496950	10.2845	0.591018	1	5706055
oar3_OAR1_5507632	10.2359	0.59527	1	5715845
oar3_OAR1_5510941	10.1589	0.602022	1	5719248
oar3_OAR1_5513493	10.4723	0.574601	1	5721812
oar3_OAR1_5523572	13.1144	0.360777	1	5731930
oar3_OAR1_5526436	14.4357	0.273757	1	5734809
oar3_OAR1_5527044	14.4357	0.273757	1	5735417
oar3_OAR1_5527152	14.4357	0.273757	1	5735525
s35298.1	14.5112	0.269259	1	5737978
oar3_OAR1_5540690	14.6408	0.261667	1	5748784
oar3_OAR1_5545430	13.0383	0.366259	1	5753526
oar3_OAR1_5558455	11.1916	0.512575	1	5765979
oar3_OAR1_5561806	8.40211	0.752971	1	5769334
OAR1_4935598.1	12.9912	0.369683	1	5770209
oar3_OAR1_5567013	18.7942	0.0936176	1	5774615
oar3_OAR1_5568403	18.7942	0.0936176	1	5776007
oar3_OAR1_5570171	13.2606	0.350385	1	5777686
oar3_OAR1_5576990	12.9731	0.370996	1	5784629
oar3_OAR1_5577075	10.2131	0.597272	1	5784714
oar3_OAR1_5577925	10.1243	0.605058	1	5785566
oar3_OAR1_5579762	12.6106	0.397967	1	5787514
oar3_OAR1_5582350	10.8986	0.537626	1	5790423
oar3_OAR1_5588570	17.696	0.125236	1	5796632
oar3_OAR1_5594215	22.6002	0.0313185	1	5802187
oar3_OAR1_5595467	18.2851	0.107303	1	5803439
oar3_OAR1_5597936	6.73934	0.874347	1	5806033
DU393582_347.1	21.6853	0.0412014	1	5813506
oar3_OAR1_5606585	18.0893	0.113007	1	5814676
oar3_OAR1_5609172	17.7996	0.121912	1	5817263
oar3_OAR1_5613484	10.2571	0.593412	1	5821642
oar3_OAR1_5625805	6.8265	0.868863	1	5833956
oar3_OAR1_5629652	10.3231	0.587641	1	5837688
oar3_OAR1_5631515	16.0075	0.190894	1	5839551
oar3_OAR1_5638914	17.5192	0.131087	1	5846819
oar3_OAR1_5639120	16.7089	0.160881	1	5847025
oar3_OAR1_5648146	16.3863	0.174175	1	5856326
oar3_OAR1_5653371	15.3027	0.225298	1	5861527
oar3_OAR1_5671485	12.6334	0.396239	1	5874003
oar3_OAR1_5679032	24.0181	0.0202262	1	5884897
oar3_OAR1_5688115	11.0275	0.526566	1	5893725
oar3_OAR1_5694034	20.6697	0.0554318	1	5899607
oar3_OAR1_5703086	13.5568	0.329897	1	5908560
oar3_OAR1_5703169	13.5568	0.329897	1	5908643
oar3_OAR1_5706415	17.8689	0.11973	1	5911603
oar3_OAR1_5707337	8.69405	0.728817	1	5912519
oar3_OAR1_5707403	19.5648	0.0757796	1	5912585
oar3_OAR1_5707488	13.7823	0.314826	1	5912670
oar3_OAR1_5715888	7.02489	0.855965	1	5921129
oar3_OAR1_5716630	16.8498	0.155335	1	5921871
oar3_OAR1_5718414	11.1672	0.514646	1	5923651
oar3_OAR1_5721059	9.68616	0.643472	1	5926443
oar3_OAR1_5725800	16.265	0.179396	1	5931189
oar3_OAR1_5729351	16.8833	0.154038	1	5934909
OAR1_5106728.1	14.5142	0.269081	1	5935536
oar3_OAR1_5731920	14.8485	0.249827	1	5937478
oar3_OAR1_5734554	7.21556	0.843046	1	5940112
oar3_OAR1_5741606	13.6534	0.323388	1	5947301
oar3_OAR1_5743480	14.6108	0.263414	1	5949175
s60381.1	9.0401	0.699502	1	5955956
oar3_OAR1_5752275	9.0401	0.699502	1	5957971
oar3_OAR1_5754309	9.0401	0.699502	1	5960005
oar3_OAR1_5755361	13.7478	0.317099	1	5961057
oar3_OAR1_5760540	18.3624	0.105121	1	5966236
oar3_OAR1_5775867	15.227	0.229259	1	5982023
oar3_OAR1_5776460	15.227	0.229259	1	5982616
OAR1_5206930.1	16.0261	0.190043	1	5990040
oar3_OAR1_5783742	32.6256	0.00110711	1	5990097
oar3_OAR1_5788975	9.9659	0.618952	1	5995426
oar3_OAR1_5789860	17.7255	0.124284	1	5996311
oar3_OAR1_5803805	26.5671	0.00891481	1	6010424
oar3_OAR1_5808019	15.7925	0.200928	1	6014638
oar3_OAR1_5813974	4.47874	0.973169	1	6020672
oar3_OAR1_5818732	15.7925	0.200928	1	6025432
oar3_OAR1_5831315	14.7659	0.254488	1	6038036
oar3_OAR1_5837487	6.41176	0.89392	1	6044488
oar3_OAR1_5840872	16.1689	0.183624	1	6047881
oar3_OAR1_5847529	18.7061	0.0958717	1	6054391
oar3_OAR1_5854013	22.093	0.036491	1	6061046
oar3_OAR1_5857273	7.50434	0.822568	1	6064339
oar3_OAR1_5858128	14.518	0.268861	1	6065194
oar3_OAR1_5858984	13.0763	0.363522	1	6066050
oar3_OAR1_5859783	15.3555	0.222568	1	6066849
oar3_OAR1_5867291	14.2956	0.28223	1	6074376
oar3_OAR1_5872125	14.5119	0.269222	1	6079241
oar3_OAR1_5875227	14.426	0.274338	1	6082355
oar3_OAR1_5880319	13.7269	0.318486	1	6087469
oar3_OAR1_5880458	15.0485	0.238797	1	6087608
oar3_OAR1_5888122	13.4936	0.334206	1	6095433
oar3_OAR1_5890495	11.8164	0.460539	1	6097801
oar3_OAR1_5891464	19.2622	0.0823952	1	6098770
oar3_OAR1_5894434	21.1279	0.0485393	1	6101739
oar3_OAR1_5903493	9.88808	0.625779	1	6110010
oar3_OAR1_5909177	13.7993	0.313705	1	6115696
oar3_OAR1_5913658	7.0857	0.851899	1	6120207
oar3_OAR1_5917733	14.421	0.274633	1	6124192
oar3_OAR1_5919201	20.8854	0.0520834	1	6125365
oar3_OAR1_5922251	20.8854	0.0520834	1	6128413
oar3_OAR1_5922353	8.2131	0.768264	1	6128521
oar3_OAR1_5933137	21.8975	0.0386853	1	6139286
oar3_OAR1_5933678	10.0995	0.607229	1	6139827
oar3_OAR1_5935971	10.9337	0.534606	1	6142122
oar3_OAR1_5937931	11.8419	0.458459	1	6144082
OAR1_5355855.1	18.9362	0.0900804	1	6144784
oar3_OAR1_5942338	14.0347	0.298497	1	6148524
oar3_OAR1_5951185	15.2742	0.22678	1	6157361
oar3_OAR1_5952099	15.7285	0.203992	1	6158273
oar3_OAR1_5952940	15.7285	0.203992	1	6158834
oar3_OAR1_5954744	15.2905	0.225933	1	6160638
oar3_OAR1_5961804	7.76365	0.803317	1	6166858
oar3_OAR1_5969355	21.0216	0.0500656	1	6174349
oar3_OAR1_5969443	14.2698	0.283813	1	6174437
oar3_OAR1_5980716	16.4756	0.17041	1	6185800
oar3_OAR1_5981149	7.36676	0.832456	1	6186233
oar3_OAR1_5986910	10.8068	0.545544	1	6191737
oar3_OAR1_5991606	18.4055	0.103923	1	6195901
oar3_OAR1_5999729	6.06042	0.913006	1	6203969
oar3_OAR1_6000470	7.31666	0.835997	1	6204707
oar3_OAR1_6002553	5.32474	0.946244	1	6206729
oar3_OAR1_6019012	14.8661	0.248841	1	6223196
oar3_OAR1_6019910	12.6619	0.394083	1	6224094
oar3_OAR1_6020587	16.8616	0.154877	1	6224771
oar3_OAR1_6030929	13.2711	0.349651	1	6234987
oar3_OAR1_6032982	9.57375	0.6533	1	6237038
oar3_OAR1_6036645	6.27342	0.901677	1	6240700
oar3_OAR1_6040172	15.9274	0.194583	1	6244189
oar3_OAR1_6049263	11.1468	0.516378	1	6253246
oar3_OAR1_6050010	8.49007	0.745757	1	6253993
oar3_OAR1_6051350	11.4224	0.493108	1	6255333
oar3_OAR1_6056739	5.53178	0.937825	1	6260702
oar3_OAR1_6058618	12.5099	0.405644	1	6262539
oar3_OAR1_6069869	20.9491	0.0511314	1	6273532
oar3_OAR1_6074648	4.60875	0.969789	1	6278312
oar3_OAR1_6074747	9.63474	0.64797	1	6278411
oar3_OAR1_6076736	12.4709	0.40864	1	6280400
oar3_OAR1_6083527	5.1969	0.951077	1	6287111
oar3_OAR1_6086305	9.45332	0.6638	1	6289833
oar3_OAR1_6088890	22.3179	0.0341075	1	6292426
oar3_OAR1_6095277	9.659	0.645848	1	6298775
oar3_OAR1_6102284	18.503	0.10125	1	6305906
oar3_OAR1_6102561	13.0276	0.367035	1	6306183
oar3_OAR1_6104986	13.8917	0.307678	1	6308609
oar3_OAR1_6111076	14.4252	0.274382	1	6314778
oar3_OAR1_6114280	12.9676	0.371401	1	6317932
oar3_OAR1_6127778	13.0499	0.365426	1	6329895
oar3_OAR1_6130845	14.1392	0.29191	1	6332974
oar3_OAR1_6144132	5.41513	0.942659	1	6346282
oar3_OAR1_6145491	4.89931	0.961258	1	6347640
oar3_OAR1_6147411	7.24886	0.840739	1	6349580
s35058.1	8.60201	0.736495	1	6350825
oar3_OAR1_6156485	6.67268	0.878465	1	6358605
oar3_OAR1_6156868	9.60984	0.650147	1	6358989
oar3_OAR1_6157425	7.33229	0.834896	1	6359546
oar3_OAR1_6164019	6.07968	0.912012	1	6366048
oar3_OAR1_6164906	5.9233	0.919899	1	6366935
oar3_OAR1_6175994	9.52944	0.657167	1	6378118
oar3_OAR1_6182140	17.447	0.133542	1	6384212
oar3_OAR1_6183402	9.07618	0.696411	1	6385474
oar3_OAR1_6195632	5.87694	0.922158	1	6397833
oar3_OAR1_6199563	12.0046	0.445308	1	6401764
oar3_OAR1_6205788	16.2498	0.180062	1	6407938
oar3_OAR1_6207299	14.082	0.295504	1	6409449
oar3_OAR1_6216636	9.95711	0.619723	1	6418722
oar3_OAR1_6217806	19.9897	0.0672813	1	6419903
oar3_OAR1_6221622	16.181	0.183086	1	6423554
oar3_OAR1_6229379	18.664	0.0969669	1	6434474
oar3_OAR1_6235928	17.4323	0.134048	1	6441030
oar3_OAR1_6235979	9.79007	0.634371	1	6441081
oar3_OAR1_6242325	9.99813	0.616125	1	6446651
oar3_OAR1_6252142	14.83	0.250863	1	6456364
oar3_OAR1_6252149	8.25699	0.764739	1	6456371
oar3_OAR1_6256230	8.28646	0.762363	1	6460465
oar3_OAR1_6259115	10.5635	0.56665	1	6463356
oar3_OAR1_6262118	13.1175	0.360557	1	6466359
oar3_OAR1_6276090	11.9569	0.449148	1	6479813
oar3_OAR1_6277207	12.3415	0.41866	1	6480930
oar3_OAR1_6291251	27.4486	0.00665592	1	6494801
oar3_OAR1_6301428	28.0108	0.00551193	1	6504806
oar3_OAR1_6305667	7.53699	0.820187	1	6509056
oar3_OAR1_6312270	13.4503	0.337174	1	6515679
oar3_OAR1_6318635	15.842	0.198581	1	6522269
oar3_OAR1_6319264	15.842	0.198581	1	6522898
oar3_OAR1_6321521	9.7999	0.63351	1	6525129
oar3_OAR1_6331018	12.2338	0.427087	1	6534644
oar3_OAR1_6335848	14.0862	0.295235	1	6539473
oar3_OAR1_6336193	14.0862	0.295235	1	6539818
oar3_OAR1_6341898	12.2702	0.424228	1	6545442
oar3_OAR1_6347707	9.9568	0.61975	1	6551251
oar3_OAR1_6351237	17.294	0.13887	1	6554781
oar3_OAR1_6352359	11.7929	0.462455	1	6555903
oar3_OAR1_6354074	9.36506	0.671473	1	6557620
oar3_OAR1_6360031	6.40969	0.894039	1	6563678
oar3_OAR1_6361742	11.5848	0.479571	1	6565389
oar3_OAR1_6375360	11.3666	0.497787	1	6579138
oar3_OAR1_6375826	9.09862	0.694485	1	6579604
oar3_OAR1_6381458	3.59069	0.989743	1	6585236
oar3_OAR1_6389044	9.46111	0.663122	1	6592822
oar3_OAR1_6391160	7.5436	0.819703	1	6594815
oar3_OAR1_6392560	11.7474	0.466176	1	6596294
oar3_OAR1_6392613	11.7474	0.466176	1	6596347
s61127.1	15.4804	0.216208	1	6612201
oar3_OAR1_6408782	10.5941	0.563988	1	6612534
oar3_OAR1_6411290	18.5978	0.0987092	1	6615044
oar3_OAR1_6411717	22.5932	0.0313848	1	6615471
oar3_OAR1_6413241	9.2861	0.678319	1	6616995
oar3_OAR1_6418847	11.9272	0.451544	1	6622558
oar3_OAR1_6430058	6.88297	0.865249	1	6633718
oar3_OAR1_6433871	5.59774	0.934988	1	6637411
oar3_OAR1_6449402	7.24272	0.841165	1	6652863
oar3_OAR1_6449462	7.24272	0.841165	1	6652923
oar3_OAR1_6450601	2.03985	0.999342	1	6654062
oar3_OAR1_6458002	1.89865	0.999546	1	6661470
oar3_OAR1_6458621	3.08123	0.994943	1	6662089
s01591.1	14.344	0.279283	1	6671773
oar3_OAR1_6468421	14.344	0.279283	1	6671872
oar3_OAR1_6470087	11.2417	0.508323	1	6673539
s23059.1	8.3789	0.754864	1	6683990
oar3_OAR1_6486433	5.8856	0.921739	1	6689960
oar3_OAR1_6486969	21.8558	0.039168	1	6690498
oar3_OAR1_6502445	15.8267	0.199304	1	6706035
OAR1_5950376.1	7.5309	0.820632	1	6707454
oar3_OAR1_6504143	7.5309	0.820632	1	6707566
oar3_OAR1_6509320	9.00387	0.7026	1	6712744
oar3_OAR1_6514844	13.3988	0.340733	1	6718217
oar3_OAR1_6520015	9.29412	0.677624	1	6723301
oar3_OAR1_6521767	19.1155	0.0857798	1	6725077
oar3_OAR1_6528535	20.4974	0.058242	1	6731717
oar3_OAR1_6537847	15.2461	0.228251	1	6740897
s43563.1	17.7884	0.122269	1	6756948
oar3_OAR1_6555605	14.1772	0.289537	1	6756983
oar3_OAR1_6555765	14.1772	0.289537	1	6757143
oar3_OAR1_6557304	6.7826	0.87164	1	6758682
oar3_OAR1_6566758	14.0976	0.294521	1	6768153
oar3_OAR1_6569082	7.89569	0.793228	1	6770480
oar3_OAR1_6572307	16.7419	0.159567	1	6773705
oar3_OAR1_6582106	14.3354	0.279805	1	6783510
oar3_OAR1_6588961	15.6814	0.20627	1	6790293
oar3_OAR1_6590457	20.3414	0.0608975	1	6791773
oar3_OAR1_6591217	15.6814	0.20627	1	6792533
OAR1_6050410.1	14.4505	0.272871	1	6797442
oar3_OAR1_6601278	19.2348	0.0830169	1	6802603
oar3_OAR1_6608790	7.68382	0.809325	1	6809313
oar3_OAR1_6610921	10.2508	0.593965	1	6811443
oar3_OAR1_6612088	14.0691	0.296319	1	6812610
s09379.1	28.8671	0.00412292	1	6825811
oar3_OAR1_6626264	19.5857	0.07534	1	6826684
oar3_OAR1_6627306	10.7322	0.551999	1	6827726
oar3_OAR1_6635251	12.4843	0.407608	1	6835377
oar3_OAR1_6639696	14.566	0.26603	1	6839922
oar3_OAR1_6644594	14.3129	0.281177	1	6844548
oar3_OAR1_6650424	26.1135	0.0103437	1	6850458
oar3_OAR1_6654029	9.85272	0.628879	1	6854015
oar3_OAR1_6655039	13.8873	0.307961	1	6855026
oar3_OAR1_6666181	6.94348	0.861326	1	6864295
oar3_OAR1_6666403	15.1889	0.231268	1	6864517
oar3_OAR1_6673760	11.91	0.452935	1	6871886
oar3_OAR1_6676206	15.8188	0.199676	1	6874333
oar3_OAR1_6683696	13.6197	0.32565	1	6881832
oar3_OAR1_6683913	13.4208	0.339208	1	6882049
oar3_OAR1_6689069	12.9033	0.37611	1	6887433
s22471.1	11.0826	0.521856	1	6893554
oar3_OAR1_6697593	14.9848	0.242271	1	6895916
oar3_OAR1_6699057	10.3517	0.585134	1	6897380
oar3_OAR1_6701277	8.4324	0.750493	1	6899603
s67547.1	13.8402	0.311032	1	6907171
oar3_OAR1_6709027	10.5695	0.566131	1	6907287
oar3_OAR1_6711112	19.0668	0.0869293	1	6909323
oar3_OAR1_6711401	10.5492	0.567893	1	6909612
s61167.1	9.19155	0.686488	1	6914573
oar3_OAR1_6718580	15.7327	0.203789	1	6916778
oar3_OAR1_6722028	15.5459	0.212931	1	6920166
oar3_OAR1_6728632	10.5879	0.564524	1	6926699
oar3_OAR1_6728708	7.81597	0.799341	1	6926775
oar3_OAR1_6738717	10.8289	0.543632	1	6935702
oar3_OAR1_6738769	10.8289	0.543632	1	6935754
oar3_OAR1_6742846	12.9091	0.375684	1	6939805
oar3_OAR1_6747528	9.21206	0.684719	1	6944456
oar3_OAR1_6752740	7.41511	0.829008	1	6949669
oar3_OAR1_6758235	11.4282	0.492621	1	6954981
oar3_OAR1_6763144	16.0114	0.190713	1	6959894
oar3_OAR1_6766750	8.47645	0.746878	1	6963269
oar3_OAR1_6767710	13.0402	0.366127	1	6964229
oar3_OAR1_6767859	11.8729	0.455941	1	6964378
oar3_OAR1_6767983	16.0802	0.187592	1	6964502
oar3_OAR1_6776944	12.5472	0.402789	1	6973462
oar3_OAR1_6781733	8.29902	0.761348	1	6978244
oar3_OAR1_6782107	10.4537	0.576222	1	6978618
oar3_OAR1_6789664	11.6318	0.475683	1	6985967
oar3_OAR1_6795639	10.0385	0.612585	1	6991894
oar3_OAR1_6801911	9.84247	0.629779	1	6998164
oar3_OAR1_6805656	9.48864	0.660724	1	7001951
oar3_OAR1_6807458	16.6448	0.163455	1	7003752
s52761.1	12.6447	0.395382	1	7006785
oar3_OAR1_6815296	10.0812	0.608835	1	7011281
s58937.1	5.83227	0.9243	1	7012157
oar3_OAR1_6817869	15.1614	0.232728	1	7013933
oar3_OAR1_6820316	6.39136	0.895084	1	7016202
oar3_OAR1_6823440	14.9556	0.243875	1	7019312
oar3_OAR1_6827090	9.98558	0.617225	1	7022973
oar3_OAR1_6828628	7.516	0.821719	1	7024513
s49628.1	4.71913	0.966708	1	7028402
oar3_OAR1_6832843	12.2621	0.424868	1	7028728
oar3_OAR1_6836633	15.654	0.207603	1	7032549
oar3_OAR1_6842576	12.7988	0.383835	1	7038572
oar3_OAR1_6845633	24.0561	0.0199864	1	7041631
oar3_OAR1_6854488	3.9856	0.983695	1	7050206
oar3_OAR1_6855549	18.6146	0.0982629	1	7051267
oar3_OAR1_6860352	14.1331	0.292289	1	7055799
OAR1_6316082.1	8.29019	0.762062	1	7063515
oar3_OAR1_6870273	12.3079	0.421279	1	7065834
oar3_OAR1_6870602	3.90929	0.985018	1	7066163
oar3_OAR1_6876357	13.0438	0.365863	1	7071997
oar3_OAR1_6878685	15.5052	0.214961	1	7074279
oar3_OAR1_6880371	10.303	0.589401	1	7075450
oar3_OAR1_6882071	9.4978	0.659926	1	7077130
oar3_OAR1_6889930	9.79909	0.633581	1	7085000
oar3_OAR1_6890568	13.3162	0.346483	1	7085638
oar3_OAR1_6894756	12.0668	0.440329	1	7089826
oar3_OAR1_6896062	12.3408	0.418713	1	7092123
oar3_OAR1_6904981	8.9149	0.710181	1	7101062
oar3_OAR1_6912040	9.71229	0.641185	1	7108111
oar3_OAR1_6922121	11.1718	0.514259	1	7118205
OAR1_6373388.1	14.3696	0.277731	1	7121162
oar3_OAR1_6927569	11.4624	0.489761	1	7123760
oar3_OAR1_6928679	10.8219	0.544237	1	7124869
oar3_OAR1_6932894	5.49566	0.939346	1	7129002
oar3_OAR1_6938844	14.6611	0.260496	1	7133527
oar3_OAR1_6952492	11.7909	0.462612	1	7147237
oar3_OAR1_6956524	11.9956	0.446035	1	7151208
oar3_OAR1_6956669	12.2183	0.428313	1	7151353
oar3_OAR1_6958115	3.05966	0.995108	1	7152706
OAR1_6410322.1	13.5281	0.331849	1	7160401
oar3_OAR1_6966362	12.4352	0.41139	1	7160901
oar3_OAR1_6969535	13.8961	0.307395	1	7164077
oar3_OAR1_6969825	14.3318	0.280022	1	7164367
oar3_OAR1_6970411	7.97993	0.786697	1	7164953
oar3_OAR1_6970638	13.8961	0.307395	1	7165180
oar3_OAR1_6971800	9.45377	0.663761	1	7166342
oar3_OAR1_6979097	7.21234	0.843268	1	7173438
oar3_OAR1_7016972	14.7336	0.256329	1	7175262
oar3_OAR1_7021637	16.6326	0.163946	1	7179650
oar3_OAR1_7027516	17.7872	0.122307	1	7185415
OAR1_6444725_X.1	8.90857	0.710719	1	7189308
oar3_OAR1_7040846	8.63424	0.733813	1	7198589
oar3_OAR1_7045537	9.43837	0.665101	1	7203268
oar3_OAR1_7049023	11.0909	0.521146	1	7206742
oar3_OAR1_7049648	12.9011	0.376267	1	7207370
oar3_OAR1_7049987	12.0045	0.445316	1	7207709
oar3_OAR1_7012952	16.2712	0.179126	1	7227969
oar3_OAR1_7011247	13.8418	0.310923	1	7229633
s13861.1	25.9993	0.0107365	1	7233856
oar3_OAR1_7006680	25.9993	0.0107365	1	7234268
oar3_OAR1_7006208	15.3804	0.221291	1	7234740
oar3_OAR1_7003459	11.1263	0.518124	1	7237511
oar3_OAR1_6998800	20.7976	0.0534237	1	7241793
oar3_OAR1_6998707	17.8637	0.119891	1	7241886
oar3_OAR1_6989273	10.2923	0.590337	1	7251469
oar3_OAR1_6989261	14.8534	0.249552	1	7251481
oar3_OAR1_7059132	8.33348	0.758558	1	7258049
oar3_OAR1_7059258	9.20007	0.685753	1	7258175
oar3_OAR1_7065363	7.31373	0.836204	1	7264268
oar3_OAR1_7068009	9.80429	0.633126	1	7266914
oar3_OAR1_7068195	3.2988	0.993042	1	7267099
oar3_OAR1_7074220	8.19408	0.769786	1	7273154
OAR1_6531315.1	9.5322	0.656926	1	7279666
oar3_OAR1_7084781	11.9708	0.448024	1	7283951
oar3_OAR1_7086851	12.5054	0.405987	1	7286025
oar3_OAR1_7087012	11.7064	0.469542	1	7286186
oar3_OAR1_7087456	8.70267	0.728094	1	7286630
oar3_OAR1_7096728	11.1527	0.515883	1	7294764
oar3_OAR1_7098084	12.3512	0.417903	1	7296120
oar3_OAR1_7103442	15.7905	0.201021	1	7301796
oar3_OAR1_7109142	14.1475	0.291389	1	7307508
oar3_OAR1_7116132	13.801	0.313595	1	7314498
oar3_OAR1_7116432	17.7198	0.124467	1	7314798
oar3_OAR1_7126809	13.2644	0.350118	1	7325333
oar3_OAR1_7144768	5.5965	0.935042	1	7379951
oar3_OAR1_7148919	8.71809	0.726802	1	7383570
oar3_OAR1_7152999	6.90301	0.863956	1	7387121
oar3_OAR1_7154220	8.9024	0.711244	1	7388154
oar3_OAR1_7161401	15.3234	0.224225	1	7395301
oar3_OAR1_7170973	11.7151	0.468822	1	7404786
oar3_OAR1_7171795	11.3737	0.497189	1	7405608
s30581.1	5.95833	0.918168	1	7405659
oar3_OAR1_7172221	11.9777	0.44747	1	7406034
oar3_OAR1_7180111	11.8343	0.459081	1	7413924
oar3_OAR1_7188403	17.1523	0.143956	1	7422220
oar3_OAR1_7189593	8.531	0.742381	1	7423406
oar3_OAR1_7191353	17.4945	0.131923	1	7425166
oar3_OAR1_7191582	8.59855	0.736783	1	7425395
OAR1_6722309.1	14.2796	0.283209	1	7426003
oar3_OAR1_7209102	11.3891	0.495902	1	7443407
oar3_OAR1_7209158	7.58867	0.816393	1	7443463
oar3_OAR1_7214157	15.7537	0.202777	1	7448502
oar3_OAR1_7227273	9.96009	0.619462	1	7461620
oar3_OAR1_7227464	10.5932	0.564062	1	7461811
oar3_OAR1_7239279	9.57609	0.653095	1	7473629
oar3_OAR1_7243766	16.1153	0.186014	1	7478108
oar3_OAR1_7249152	12.9326	0.373956	1	7483523
oar3_OAR1_7250651	12.2653	0.424612	1	7485022
oar3_OAR1_7269052	12.6656	0.393809	1	7503521
oar3_OAR1_7269711	13.8232	0.312141	1	7504180
oar3_OAR1_7285572	20.2232	0.0629799	1	7520043
oar3_OAR1_7289829	5.29648	0.947336	1	7524300
oar3_OAR1_7298625	6.73224	0.874789	1	7533079
oar3_OAR1_7320864	11.541	0.483211	1	7555370
oar3_OAR1_7330079	12.1218	0.435951	1	7564726
oar3_OAR1_7331615	6.57513	0.884368	1	7566261
oar3_OAR1_7336362	11.0253	0.526749	1	7571009
oar3_OAR1_7343191	15.0784	0.23718	1	7572714
oar3_OAR1_7355727	14.0417	0.29805	1	7585266
oar3_OAR1_7358606	15.0555	0.238415	1	7588148
oar3_OAR1_7359226	7.54887	0.819317	1	7588770
oar3_OAR1_7359406	14.9252	0.245553	1	7588950
OAR1_6888977.1	14.8892	0.247553	1	7591637
oar3_OAR1_7368287	14.0663	0.296492	1	7597580
OAR1_6901051.1	17.9387	0.117563	1	7603963
oar3_OAR1_7377615	17.88	0.119384	1	7606803
oar3_OAR1_7380468	14.9603	0.243616	1	7609372
oar3_OAR1_7381840	5.29693	0.947319	1	7610752
oar3_OAR1_7386495	14.781	0.25363	1	7615406
oar3_OAR1_7398183	13.8996	0.307163	1	7626888
oar3_OAR1_7402067	14.1253	0.292777	1	7630746
oar3_OAR1_7410717	9.01798	0.701394	1	7639359
oar3_OAR1_7418122	16.2257	0.181116	1	7646764
oar3_OAR1_7422328	9.60029	0.650981	1	7650938
oar3_OAR1_7432665	14.3753	0.277388	1	7658941
oar3_OAR1_7440227	13.8993	0.307185	1	7666344
oar3_OAR1_7441146	18.4899	0.101604	1	7667263
oar3_OAR1_7444517	6.49641	0.889023	1	7670629
OAR1_6968054.1	11.5039	0.486294	1	7671021
oar3_OAR1_7454796	7.40508	0.829725	1	7680816
oar3_OAR1_7466294	9.81084	0.632551	1	7692367
oar3_OAR1_7467833	11.9172	0.452356	1	7693910
oar3_OAR1_7478345	14.7367	0.256151	1	7704404
oar3_OAR1_7482549	13.1605	0.357485	1	7708608
oar3_OAR1_7482879	13.0176	0.367761	1	7708938
oar3_OAR1_7483084	13.681	0.321544	1	7709143
oar3_OAR1_7487806	12.8702	0.378542	1	7713867
OAR1_7018250.1	9.9308	0.622031	1	7720565
oar3_OAR1_7496087	12.015	0.444479	1	7722941
oar3_OAR1_7498561	8.17434	0.771362	1	7725416
oar3_OAR1_7500384	17.898	0.118824	1	7727239
oar3_OAR1_7501712	23.4273	0.0243099	1	7728571
oar3_OAR1_7504578	10.241	0.594828	1	7731512
oar3_OAR1_7516230	9.24557	0.681825	1	7743256
oar3_OAR1_7516823	11.483	0.48804	1	7743849
oar3_OAR1_7518722	15.6087	0.209821	1	7745748
oar3_OAR1_7524171	18.143	0.111417	1	7751196
oar3_OAR1_7534383	19.1749	0.0843937	1	7761492
oar3_OAR1_7535544	4.06383	0.982257	1	7762654
oar3_OAR1_7536855	19.287	0.081833	1	7763965
oar3_OAR1_7539285	21.4643	0.0439805	1	7766371
oar3_OAR1_7539391	10.7802	0.547845	1	7766477
oar3_OAR1_7541563	10.7802	0.547845	1	7768644
oar3_OAR1_7549033	11.0183	0.527349	1	7776127
oar3_OAR1_7550446	10.6614	0.558135	1	7777539
oar3_OAR1_7550636	10.6409	0.55992	1	7777729
s24646.1	14.7128	0.257519	1	7783799
oar3_OAR1_7562146	4.60608	0.96986	1	7789256
oar3_OAR1_7570938	6.347	0.89759	1	7798073
s03149.1	6.86016	0.866715	1	7799950
oar3_OAR1_7572841	8.76741	0.722658	1	7799976
oar3_OAR1_7577690	10.0236	0.613888	1	7804769
OAR1_7104917.1	8.51908	0.743366	1	7805390
oar3_OAR1_7580345	11.8826	0.455155	1	7807440
oar3_OAR1_7580904	12.6683	0.3936	1	7807999
oar3_OAR1_7589351	11.9873	0.446699	1	7816450
oar3_OAR1_7594032	12.3528	0.417777	1	7821126
oar3_OAR1_7594463	9.99921	0.61603	1	7821557
oar3_OAR1_7595786	13.338	0.344956	1	7822880
oar3_OAR1_7595908	14.044	0.297909	1	7823002
oar3_OAR1_7612897	5.92492	0.919819	1	7840006
oar3_OAR1_7613464	12.8588	0.379387	1	7840573
oar3_OAR1_7614030	19.1898	0.0840495	1	7841139
oar3_OAR1_7622333	19.5127	0.0768848	1	7848771
oar3_OAR1_7630012	11.5658	0.481149	1	7856449
oar3_OAR1_7631798	8.64814	0.732653	1	7858247
oar3_OAR1_7633136	17.7677	0.122929	1	7859581
oar3_OAR1_7634064	12.5961	0.399065	1	7860507
oar3_OAR1_7634120	15.9345	0.194253	1	7860563
oar3_OAR1_7634190	11.6742	0.472189	1	7860633
oar3_OAR1_7649043	4.84442	0.962974	1	7875483
oar3_OAR1_7650048	4.99725	0.958071	1	7876488
oar3_OAR1_7652229	10.7035	0.554485	1	7878528
oar3_OAR1_7659106	13.1941	0.355095	1	7885804
oar3_OAR1_7672776	18.0725	0.113507	1	7899458
oar3_OAR1_7674373	10.2662	0.592622	1	7901055
oar3_OAR1_7675289	13.0333	0.366623	1	7901971
oar3_OAR1_7678703	10.2678	0.592482	1	7905444
oar3_OAR1_7678721	10.2678	0.592482	1	7905462
oar3_OAR1_7693725	18.9544	0.0896343	1	7920554
oar3_OAR1_7694698	8.68228	0.729801	1	7921527
oar3_OAR1_7703544	11.2466	0.507909	1	7930189
oar3_OAR1_7707701	17.2685	0.139774	1	7934390
s74740.1	10.0447	0.612036	1	7936629
oar3_OAR1_7709988	15.2423	0.228453	1	7936678
oar3_OAR1_7710434	12.3613	0.417116	1	7937108
oar3_OAR1_7714904	11.4344	0.492103	1	7951670
oar3_OAR1_7715878	8.18807	0.770266	1	7952643
oar3_OAR1_7727284	11.0357	0.52586	1	7964082
oar3_OAR1_7727918	5.92391	0.919869	1	7964716
oar3_OAR1_7736862	6.06446	0.912798	1	7973550
oar3_OAR1_7737289	6.73949	0.874338	1	7973977
oar3_OAR1_7737821	15.156	0.233014	1	7974509
oar3_OAR1_7739484	1.22767	0.999956	1	7976173
oar3_OAR1_7741112	4.08415	0.98187	1	7977801
s53274.1	9.49305	0.66034	1	7984907
oar3_OAR1_7748473	8.30681	0.760719	1	7985141
oar3_OAR1_7754510	12.4605	0.409438	1	7991201
oar3_OAR1_7756588	9.49305	0.66034	1	7993259
oar3_OAR1_7762112	8.97997	0.704641	1	7998810
oar3_OAR1_7766557	6.19676	0.90584	1	8003254
oar3_OAR1_7770080	12.1266	0.435563	1	8006784
oar3_OAR1_7770083	12.9022	0.376186	1	8006787
oar3_OAR1_7770197	11.1469	0.516369	1	8006901
oar3_OAR1_7771036	9.63695	0.647777	1	8007740
oar3_OAR1_7772170	8.68656	0.729443	1	8008882
oar3_OAR1_7781004	10.7063	0.554246	1	8017715
oar3_OAR1_7784442	10.4001	0.5809	1	8021156
oar3_OAR1_7787275	12.1056	0.437237	1	8024006
oar3_OAR1_7790111	9.51255	0.65864	1	8026844
oar3_OAR1_7791752	14.93	0.245287	1	8028485
oar3_OAR1_7805472	13.6402	0.324271	1	8042255
oar3_OAR1_7805608	8.33623	0.758334	1	8042391
oar3_OAR1_7807833	16.4905	0.16979	1	8044617
oar3_OAR1_7808869	7.51998	0.821428	1	8045653
oar3_OAR1_7815149	11.7697	0.464348	1	8051941
oar3_OAR1_7821939	10.448	0.576717	1	8058748
OAR1_7428857.1	12.0678	0.440249	1	8059196
oar3_OAR1_7824981	9.64464	0.647104	1	8061780
oar3_OAR1_7826025	13.8259	0.311967	1	8062824
oar3_OAR1_7832372	10.2535	0.593731	1	8069187
oar3_OAR1_7838456	10.6165	0.562039	1	8075275
oar3_OAR1_7839122	10.1961	0.598765	1	8075941
oar3_OAR1_7841154	10.8812	0.539124	1	8077965
oar3_OAR1_7849514	11.2805	0.505048	1	8086392
oar3_OAR1_7851597	9.71769	0.640712	1	8088475
oar3_OAR1_7853350	8.61057	0.735784	1	8090228
oar3_OAR1_7858623	11.3296	0.500904	1	8095519
oar3_OAR1_7859261	16.9574	0.151206	1	8096157
oar3_OAR1_7859805	16.9574	0.151206	1	8096701
s31458.1	16.0058	0.19097	1	8111337
oar3_OAR1_7876105	9.89124	0.625502	1	8113000
oar3_OAR1_7883211	7.59768	0.815727	1	8120117
oar3_OAR1_7888381	4.66478	0.968249	1	8125214
oar3_OAR1_7889449	11.4351	0.492042	1	8126282
oar3_OAR1_7894308	9.98838	0.61698	1	8131131
oar3_OAR1_7903684	7.31729	0.835953	1	8140536
oar3_OAR1_7904912	4.88115	0.961831	1	8141764
oar3_OAR1_7905983	4.88115	0.961831	1	8142835
oar3_OAR1_7911506	3.58306	0.989841	1	8148449
oar3_OAR1_7912952	7.3918	0.830673	1	8149895
oar3_OAR1_7922023	10.2013	0.598303	1	8158940
oar3_OAR1_7923669	10.9158	0.536148	1	8160598
oar3_OAR1_7927035	9.53947	0.656292	1	8163962
oar3_OAR1_7927699	10.843	0.54242	1	8164626
oar3_OAR1_7940818	8.21268	0.768297	1	8177753
oar3_OAR1_7944252	14.3137	0.281129	1	8181185
oar3_OAR1_7953354	11.8111	0.460969	1	8190395
oar3_OAR1_7956078	7.46102	0.825706	1	8193116
OAR1_7563736.1	11.7089	0.469336	1	8194036
oar3_OAR1_7962627	10.3852	0.582206	1	8199661
oar3_OAR1_7962713	5.74673	0.928307	1	8199747
oar3_OAR1_7966129	16.1678	0.18367	1	8203165
oar3_OAR1_7970414	9.76241	0.636795	1	8207451
oar3_OAR1_7977797	10.2287	0.595903	1	8214837
oar3_OAR1_7978320	9.46752	0.662564	1	8215360
oar3_OAR1_7983458	10.9414	0.533947	1	8220498
oar3_OAR1_7983594	9.47827	0.661627	1	8220634
oar3_OAR1_7996766	12.5384	0.403462	1	8233811
oar3_OAR1_7997255	9.54882	0.655475	1	8234301
oar3_OAR1_8003146	11.2485	0.507749	1	8240194
oar3_OAR1_8019879	13.2155	0.353572	1	8256931
oar3_OAR1_8025594	5.18602	0.951475	1	8262448
oar3_OAR1_8035783	12.086	0.438797	1	8272366
oar3_OAR1_8036474	7.19852	0.844221	1	8273057
oar3_OAR1_8036728	13.1329	0.359456	1	8273311
oar3_OAR1_8039052	9.55513	0.654925	1	8275635
oar3_OAR1_8039437	19.2606	0.0824314	1	8276020
oar3_OAR1_8043788	9.72962	0.639667	1	8280378
oar3_OAR1_8045815	9.09337	0.694936	1	8282405
oar3_OAR1_8057099	5.95506	0.91833	1	8293693
oar3_OAR1_8058464	13.1243	0.36007	1	8295060
DU290101_408.1	7.14394	0.847956	1	8296257
oar3_OAR1_8062239	8.86471	0.714441	1	8298835
oar3_OAR1_8067587	7.7502	0.804334	1	8304184
oar3_OAR1_8072600	18.9118	0.0906791	1	8309110
oar3_OAR1_8079870	12.6876	0.392154	1	8316709
oar3_OAR1_8087729	13.4225	0.339095	1	8324543
oar3_OAR1_8087858	5.60395	0.934717	1	8324672
oar3_OAR1_8096700	6.23007	0.904043	1	8331779
oar3_OAR1_8103070	2.71978	0.99722	1	8338170
oar3_OAR1_8106256	13.5757	0.32862	1	8339583
oar3_OAR1_8110681	9.77394	0.635785	1	8344006
oar3_OAR1_8115066	14.764	0.254598	1	8348395
oar3_OAR1_8116111	6.67582	0.878272	1	8349443
oar3_OAR1_8123801	12.7657	0.386296	1	8357167
OAR1_7776185.1	17.1452	0.144217	1	8362210
oar3_OAR1_8130306	16.0371	0.189544	1	8363672
oar3_OAR1_8131697	18.6417	0.0975505	1	8365063
oar3_OAR1_8133420	7.08217	0.852136	1	8366765
oar3_OAR1_8142587	14.9219	0.245738	1	8375939
oar3_OAR1_8144437	8.78299	0.721346	1	8377777
oar3_OAR1_8144517	5.74677	0.928305	1	8377857
oar3_OAR1_8145186	7.20011	0.844111	1	8378543
oar3_OAR1_8147299	10.6176	0.561939	1	8380655
oar3_OAR1_8147969	10.6176	0.561939	1	8381325
oar3_OAR1_8148036	10.6176	0.561939	1	8381392
oar3_OAR1_8149699	10.6772	0.556765	1	8383037
oar3_OAR1_8150185	10.6772	0.556765	1	8383523
oar3_OAR1_8155633	21.5368	0.0430508	1	8388969
oar3_OAR1_8160919	10.6906	0.555601	1	8394277
oar3_OAR1_8161737	18.3805	0.104617	1	8395080
oar3_OAR1_8164330	21.0224	0.0500527	1	8397682
oar3_OAR1_8177230	12.5477	0.402751	1	8410689
oar3_OAR1_8179027	8.62954	0.734205	1	8412486
oar3_OAR1_8182428	14.2679	0.283929	1	8415540
oar3_OAR1_8182846	18.4783	0.101921	1	8415958
oar3_OAR1_8195864	15.8336	0.198978	1	8428812
oar3_OAR1_8199020	19.9151	0.0687099	1	8431986
oar3_OAR1_8199179	12.5884	0.399652	1	8432145
oar3_OAR1_8202505	17.2804	0.139352	1	8435469
oar3_OAR1_8205198	14.6942	0.258588	1	8438182
oar3_OAR1_8208951	12.0205	0.444034	1	8441932
oar3_OAR1_8210017	11.5161	0.485278	1	8443000
oar3_OAR1_8214566	11.2689	0.506023	1	8447559
s54948.1	16.8632	0.154816	1	8448098
oar3_OAR1_8215477	14.2685	0.28389	1	8448469
oar3_OAR1_8220068	15.3099	0.224923	1	8453048
oar3_OAR1_8225915	9.81881	0.631853	1	8458936
oar3_OAR1_8225976	11.6925	0.470684	1	8458997
oar3_OAR1_8226045	15.7872	0.201177	1	8459066
oar3_OAR1_8234731	13.6108	0.326249	1	8467699
oar3_OAR1_8238630	13.5601	0.32968	1	8471597
oar3_OAR1_8246050	17.3132	0.138192	1	8479023
oar3_OAR1_8246294	18.2697	0.107743	1	8479267
oar3_OAR1_8249042	20.3326	0.0610507	1	8482015
oar3_OAR1_8254341	8.83939	0.716584	1	8487316
oar3_OAR1_8254631	10.0123	0.614883	1	8487605
oar3_OAR1_8258692	9.25076	0.681376	1	8491654
oar3_OAR1_8271050	11.1277	0.518011	1	8504036
oar3_OAR1_8272307	8.90739	0.710819	1	8505293
oar3_OAR1_8279793	11.8022	0.461692	1	8512791
oar3_OAR1_8281308	9.7929	0.634124	1	8514306
oar3_OAR1_8281392	9.42648	0.666136	1	8514390
oar3_OAR1_8283078	8.43258	0.750478	1	8516076
oar3_OAR1_8283787	8.47594	0.74692	1	8516785
oar3_OAR1_8284168	8.47594	0.74692	1	8517166
oar3_OAR1_8284206	9.40067	0.66838	1	8517204
oar3_OAR1_8292939	16.5075	0.169081	1	8525952
s38038.1	16.5075	0.169081	1	8526638
oar3_OAR1_8295277	10.0886	0.608187	1	8528290
oar3_OAR1_8298138	6.24944	0.902989	1	8531098
oar3_OAR1_8304308	10.1609	0.601847	1	8537268
oar3_OAR1_8311253	13.7749	0.315313	1	8544228
oar3_OAR1_8315355	9.38628	0.669631	1	8548197
oar3_OAR1_8316155	10.9734	0.531201	1	8548996
oar3_OAR1_8316217	9.22332	0.683747	1	8549058
s29615.1	16.0556	0.188701	1	8553782
oar3_OAR1_8328306	14.7453	0.255662	1	8561143
s18895.1	24.5165	0.0172879	1	8564931
oar3_OAR1_8333612	14.5312	0.26808	1	8566493
oar3_OAR1_8336152	13.9169	0.306045	1	8569031
oar3_OAR1_8340388	13.8133	0.312787	1	8573369
oar3_OAR1_8342923	12.0403	0.442446	1	8575904
oar3_OAR1_8345200	8.71635	0.726948	1	8578180
oar3_OAR1_8350181	12.637	0.39597	1	8583169
oar3_OAR1_8351273	12.2121	0.428803	1	8584261
oar3_OAR1_8356644	9.44403	0.664609	1	8589636
oar3_OAR1_8357427	12.9037	0.376079	1	8590420
oar3_OAR1_8365795	10.4993	0.57224	1	8598794
oar3_OAR1_8367114	15.8078	0.2002	1	8600113
oar3_OAR1_8367766	15.8078	0.2002	1	8600765
oar3_OAR1_8371925	12.7316	0.388849	1	8604924
oar3_OAR1_8376905	13.7539	0.316699	1	8610048
oar3_OAR1_8386437	7.25196	0.840524	1	8619517
oar3_OAR1_8386801	8.01256	0.784148	1	8619881
oar3_OAR1_8386873	9.26402	0.680229	1	8619953
oar3_OAR1_8399346	12.3117	0.42098	1	8632503
oar3_OAR1_8399938	10.7859	0.547347	1	8633095
oar3_OAR1_8408802	8.5703	0.739128	1	8641957
oar3_OAR1_8409056	7.8118	0.799659	1	8642211
oar3_OAR1_8409912	16.0605	0.188482	1	8643067
oar3_OAR1_8419891	10.1453	0.603216	1	8653066
oar3_OAR1_8425242	10.5223	0.570237	1	8658415
oar3_OAR1_8425959	9.57975	0.652776	1	8659114
OAR1_8082265.1	2.45817	0.99831	1	8662377
oar3_OAR1_8433832	12.9493	0.372736	1	8666956
oar3_OAR1_8438829	2.59747	0.99778	1	8672117
oar3_OAR1_8442393	17.8124	0.121506	1	8675683
oar3_OAR1_8442504	11.7902	0.462669	1	8675794
oar3_OAR1_8443544	11.7737	0.464021	1	8676982
oar3_OAR1_8448137	10.3488	0.585389	1	8681583
oar3_OAR1_8448292	12.8005	0.383707	1	8681738
oar3_OAR1_8453333	9.95596	0.619824	1	8686785
oar3_OAR1_8453416	6.96632	0.859831	1	8686868
oar3_OAR1_8459830	9.16463	0.688808	1	8693263
oar3_OAR1_8460489	10.6761	0.556863	1	8693883
oar3_OAR1_8460903	11.7786	0.46362	1	8694298
oar3_OAR1_8461440	8.02444	0.783218	1	8694835
OAR1_8123245.1	21.4741	0.0438547	1	8702717
oar3_OAR1_8469552	13.1413	0.358852	1	8702938
oar3_OAR1_8475907	6.98603	0.858535	1	8709296
oar3_OAR1_8475985	6.91218	0.863362	1	8709374
oar3_OAR1_8478071	22.0163	0.0373372	1	8711461
oar3_OAR1_8478467	23.1017	0.0268751	1	8711857
oar3_OAR1_8484359	18.8889	0.0912454	1	8717735
oar3_OAR1_8494420	6.95709	0.860436	1	8727789
oar3_OAR1_8497374	17.408	0.134883	1	8730749
oar3_OAR1_8501317	11.796	0.462195	1	8734690
oar3_OAR1_8502316	8.2275	0.767109	1	8735696
s63488.1	17.5366	0.130503	1	8737658
oar3_OAR1_8510536	8.2275	0.767109	1	8743933
oar3_OAR1_8510832	8.14872	0.773403	1	8744229
oar3_OAR1_8511013	7.30652	0.836711	1	8744410
oar3_OAR1_8511223	5.79348	0.926132	1	8744620
oar3_OAR1_8519604	6.29184	0.900661	1	8753000
oar3_OAR1_8522843	10.0176	0.614413	1	8756218
oar3_OAR1_8528277	20.3259	0.0611661	1	8761520
oar3_OAR1_8531569	14.2251	0.286564	1	8764809
oar3_OAR1_8536065	12.6697	0.393497	1	8769286
oar3_OAR1_8537441	11.8057	0.461408	1	8770662
oar3_OAR1_8540529	10.6124	0.562399	1	8773823
oar3_OAR1_8549690	11.0418	0.525336	1	8783021
oar3_OAR1_8554788	23.2877	0.0253806	1	8787499
oar3_OAR1_8563910	5.57901	0.935801	1	8796623
oar3_OAR1_8568516	6.49243	0.889256	1	8801230
oar3_OAR1_8568633	7.42662	0.828182	1	8801347
oar3_OAR1_8573198	13.1496	0.358264	1	8805912
oar3_OAR1_8582306	14.3576	0.278457	1	8814801
oar3_OAR1_8582808	15.5136	0.214545	1	8815303
oar3_OAR1_8591628	8.572	0.738987	1	8824139
oar3_OAR1_8596201	13.1315	0.359557	1	8828715
oar3_OAR1_8600103	13.7896	0.314348	1	8832617
oar3_OAR1_8600395	18.8988	0.0909993	1	8832909
oar3_OAR1_8609195	12.5328	0.403895	1	8841705
oar3_OAR1_8621213	12.835	0.381148	1	8853739
oar3_OAR1_8623754	13.672	0.322142	1	8856280
oar3_OAR1_8632425	10.1828	0.599925	1	8864993
oar3_OAR1_8634615	14.4349	0.2738	1	8867195
oar3_OAR1_8634749	7.0414	0.854866	1	8867329
oar3_OAR1_8641148	6.26325	0.902234	1	8873890
oar3_OAR1_8641388	18.4056	0.103918	1	8874131
oar3_OAR1_8648954	13.245	0.351488	1	8881707
oar3_OAR1_8650658	11.1025	0.520152	1	8883415
oar3_OAR1_8654166	12.8744	0.378238	1	8886921
oar3_OAR1_8660409	13.9636	0.30304	1	8893080
oar3_OAR1_8663042	16.9073	0.153118	1	8895715
oar3_OAR1_8666666	19.3113	0.0812867	1	8899352
s18552.1	19.3127	0.0812562	1	8906400
oar3_OAR1_8676229	19.2943	0.0816695	1	8908927
oar3_OAR1_8677404	18.4612	0.102388	1	8910106
oar3_OAR1_8681576	8.43478	0.750299	1	8914278
oar3_OAR1_8682605	10.7973	0.546363	1	8915307
oar3_OAR1_8683607	7.37717	0.831716	1	8916309
oar3_OAR1_8690617	10.8187	0.544514	1	8923429
oar3_OAR1_8700171	19.9745	0.0675692	1	8932921
oar3_OAR1_8700611	19.698	0.073019	1	8933361
oar3_OAR1_8708455	15.4051	0.220027	1	8941202
oar3_OAR1_8710093	10.4027	0.580673	1	8942835
s47936.1	18.7532	0.0946614	1	8945664
oar3_OAR1_8727882	18.6614	0.0970339	1	8960646
oar3_OAR1_8729118	9.13588	0.691282	1	8961881
oar3_OAR1_8730940	14.6848	0.259127	1	8963703
oar3_OAR1_8731622	14.1735	0.289765	1	8964385
s37400.1	21.0694	0.049373	1	8966889
oar3_OAR1_8746063	10.8372	0.542922	1	8978971
oar3_OAR1_8749575	13.5723	0.328847	1	8983277
oar3_OAR1_8750982	17.0321	0.148392	1	8984684
oar3_OAR1_8756913	17.1967	0.142348	1	8990620
oar3_OAR1_8763192	10.7296	0.55222	1	8996901
oar3_OAR1_8765988	15.4303	0.218744	1	8999735
oar3_OAR1_8771565	12.8439	0.380489	1	9005218
oar3_OAR1_8772113	7.3346	0.834733	1	9005766
oar3_OAR1_8782816	21.8575	0.0391483	1	9016209
oar3_OAR1_8783017	12.1786	0.431447	1	9016410
oar3_OAR1_8792307	15.5951	0.210494	1	9025695
oar3_OAR1_8795784	15.3073	0.225061	1	9029171
oar3_OAR1_8797263	6.88892	0.864866	1	9030652
oar3_OAR1_8801117	10.2719	0.592122	1	9034530
oar3_OAR1_8809935	12.23	0.42739	1	9043571
oar3_OAR1_8815203	17.0382	0.148168	1	9048782
oar3_OAR1_8819744	17.4298	0.134131	1	9053320
s61237.1	15.151	0.23328	1	9060194
oar3_OAR1_8828521	16.7307	0.160011	1	9062100
oar3_OAR1_8828549	14.328	0.280253	1	9062128
oar3_OAR1_8829205	14.3199	0.280748	1	9062773
oar3_OAR1_8829249	13.5748	0.328677	1	9062817
s68090.1	12.3897	0.414915	1	9068828
oar3_OAR1_8845498	26.9812	0.00777548	1	9078721
oar3_OAR1_8846956	14.9023	0.246825	1	9080178
oar3_OAR1_8848250	24.7553	0.0160258	1	9081472
oar3_OAR1_8853248	27.1621	0.00732254	1	9086502
oar3_OAR1_8858099	12.9249	0.374523	1	9091354
oar3_OAR1_8859018	15.9116	0.195317	1	9092273
oar3_OAR1_8859046	16.5244	0.168381	1	9092301
oar3_OAR1_8872913	4.49338	0.972802	1	9106281
oar3_OAR1_8884743	5.97478	0.917348	1	9117627
oar3_OAR1_8890473	7.89536	0.793253	1	9123359
oar3_OAR1_8892369	14.9936	0.241785	1	9125256
oar3_OAR1_8893402	16.0024	0.191127	1	9126292
oar3_OAR1_8896306	18.2873	0.107241	1	9128945
oar3_OAR1_8910568	13.1234	0.360133	1	9143428
oar3_OAR1_8910791	7.75585	0.803907	1	9143651
s00447.1	9.7608	0.636936	1	9147391
oar3_OAR1_8922730	14.645	0.261425	1	9155556
oar3_OAR1_8929387	17.0292	0.148502	1	9161902
oar3_OAR1_8931010	12.3544	0.417654	1	9163525
oar3_OAR1_8932495	10.042	0.612275	1	9165013
oar3_OAR1_8941424	9.6571	0.646014	1	9174018
oar3_OAR1_8948150	15.6219	0.209172	1	9180894
oar3_OAR1_8949492	23.1476	0.0264991	1	9182236
oar3_OAR1_8950619	10.0299	0.613336	1	9183363
oar3_OAR1_8951609	12.9097	0.375642	1	9184354
s26362.1	7.78809	0.801463	1	9209378
oar3_OAR1_8978984	11.7782	0.463652	1	9210265
oar3_OAR1_8979717	26.187	0.0100985	1	9210998
oar3_OAR1_8984087	13.8778	0.308579	1	9215397
oar3_OAR1_8999449	9.73071	0.639572	1	9230614
oar3_OAR1_9002430	7.68215	0.80945	1	9233595
oar3_OAR1_9013411	10.2807	0.591354	1	9244573
oar3_OAR1_9013944	12.4274	0.411991	1	9245106
oar3_OAR1_9020191	8.59549	0.737037	1	9251399
oar3_OAR1_9020925	7.44898	0.826575	1	9252133
s54418.1	14.6221	0.262753	1	9254955
oar3_OAR1_9028974	25.2017	0.0138953	1	9260180
oar3_OAR1_9029862	20.7215	0.0546111	1	9261068
oar3_OAR1_9032907	15.019	0.240397	1	9264130
oar3_OAR1_9039818	14.6428	0.261556	1	9271188
oar3_OAR1_9043731	11.1247	0.518259	1	9275113
oar3_OAR1_9047787	11.1158	0.519024	1	9279203
oar3_OAR1_9052388	25.8519	0.0112636	1	9284395
s68509.1	28.0488	0.00544175	1	9291233
oar3_OAR1_9061665	12.7245	0.389382	1	9294397
oar3_OAR1_9061818	34.0807	0.000655048	1	9294550
oar3_OAR1_9071464	20.8162	0.0531383	1	9304487
oar3_OAR1_9076028	7.12489	0.849251	1	9309069
oar3_OAR1_9078507	16.2632	0.179476	1	9311548
oar3_OAR1_9087206	17.7023	0.125033	1	9320304
oar3_OAR1_9089908	18.4027	0.103999	1	9322998
oar3_OAR1_9090934	18.4054	0.103923	1	9324024
oar3_OAR1_9098337	24.4944	0.0174089	1	9331420
oar3_OAR1_9106181	11.1537	0.515793	1	9339385
oar3_OAR1_9106421	29.9019	0.002889	1	9339625
s56679.1	9.64665	0.646928	1	9361172
oar3_OAR1_9155227	10.8073	0.545505	1	9388624
oar3_OAR1_9156704	15.174	0.23206	1	9390101
oar3_OAR1_9162097	7.89614	0.793193	1	9395488
s54247.1	13.3069	0.347133	1	9397011
oar3_OAR1_9173618	13.1873	0.355574	1	9407028
oar3_OAR1_9173770	13.4034	0.340415	1	9407180
oar3_OAR1_9182578	11.5498	0.482481	1	9415998
oar3_OAR1_9190717	3.80094	0.986766	1	9424142
oar3_OAR1_9191488	13.8614	0.309649	1	9424913
oar3_OAR1_9200876	6.96932	0.859634	1	9434654
[truncated: 491,939+ more rows]

## Sheet: EBV_GWAS
SNP	pleio_chisq	pleio_pval	CHR	BP
oar3_OAR6_27241714	100.701	5e-20	6	27899401
oar3_OAR6_27275425	95.5266	5e-20	6	27933670
oar3_OAR6_27305758	94.5139	5e-20	6	27958909
oar3_OAR6_27332209	93.2648	5e-20	6	27985202
oar3_OAR6_27361180	92.7408	5e-20	6	28021741
oar3_OAR6_27521807	90.9985	5e-20	6	28182484
oar3_OAR6_28518211	96.6578	5e-20	6	29185028
oar3_OAR6_29600936	120.287	5e-20	6	30268019
oar3_OAR6_29627322	113.101	5e-20	6	30294817
oar3_OAR6_29671914	86.3004	5e-20	6	30345496
oar3_OAR6_29690432	120.86	5e-20	6	30363833
oar3_OAR6_29871525	105.621	5e-20	6	30545784
oar3_OAR6_29937729	106.681	5e-20	6	30612159
oar3_OAR6_30968636	113.366	5e-20	6	31628712
oar3_OAR6_31050874	98.5775	5e-20	6	31711433
oar3_OAR6_31302069	100.211	5e-20	6	31957727
oar3_OAR6_31439043	91.7546	5e-20	6	32094043
oar3_OAR6_31525356	129.112	5e-20	6	32175223
oar3_OAR6_31527779	129.344	5e-20	6	32177639
oar3_OAR6_31558200	134.324	5e-20	6	32207589
oar3_OAR6_31646271	136.378	5e-20	6	32303740
oar3_OAR6_31647488	131.654	5e-20	6	32304967
oar3_OAR6_31671065	93.5497	5e-20	6	32328543
oar3_OAR6_32327919	95.7929	5e-20	6	32991770
oar3_OAR6_32385334	104.084	5e-20	6	33049083
oar3_OAR6_32533514	100.269	5e-20	6	33199125
oar3_OAR6_32580512	96.8472	5e-20	6	33247811
oar3_OAR6_32586523	105.032	5e-20	6	33253822
oar3_OAR6_32606729	108.17	5e-20	6	33274160
OAR6_36682153.1	90.3305	5e-20	6	33282642
oar3_OAR6_32631448	97.0308	5e-20	6	33299699
oar3_OAR6_32681823	94.8526	5e-20	6	33350367
OAR6_36763067.1	95.1545	5e-20	6	33350579
oar3_OAR6_32777759	97.5979	5e-20	6	33449395
oar3_OAR6_32867264	93.6519	5e-20	6	33534015
oar3_OAR6_32868080	93.9615	5e-20	6	33534830
oar3_OAR6_33021201	111.82	5e-20	6	33694983
oar3_OAR6_33035205	131.052	5e-20	6	33708768
oar3_OAR6_33081766	114.842	5e-20	6	33755957
oar3_OAR6_33086102	117.426	5e-20	6	33760313
oar3_OAR6_33089402	143.741	5e-20	6	33763507
oar3_OAR6_33116894	95.9	5e-20	6	33791024
oar3_OAR6_33126918	96.434	5e-20	6	33801047
oar3_OAR6_33145975	119.314	5e-20	6	33820045
oar3_OAR6_33227507	117.748	5e-20	6	33902550
oar3_OAR6_33236217	120.559	5e-20	6	33911298
oar3_OAR6_34188918	86.5526	5e-20	6	34882022
oar3_OAR6_34196295	94.7667	5e-20	6	34889709
oar3_OAR6_34293257	98.9539	5e-20	6	34987015
OAR6_38383335.1	96.1622	5e-20	6	35013392
oar3_OAR6_34322548	93.5468	5e-20	6	35014866
oar3_OAR6_34329557	93.1949	5e-20	6	35022110
oar3_OAR6_34329635	93.1949	5e-20	6	35022188
oar3_OAR6_34799951	91.8389	5e-20	6	35490758
oar3_OAR6_35127249	97.2669	5e-20	6	35824913
oar3_OAR6_35137363	91.9856	5e-20	6	35835104
oar3_OAR6_35141169	127.468	5e-20	6	35838910
oar3_OAR6_35157527	125.467	5e-20	6	35855357
oar3_OAR6_35167005	125.467	5e-20	6	35864198
oar3_OAR6_35183465	124.722	5e-20	6	35880659
oar3_OAR6_35203941	129.564	5e-20	6	35901479
oar3_OAR6_35412817	102.915	5e-20	6	36120289
oar3_OAR6_35892064	114.726	5e-20	6	36605083
OAR6_40135809.1	93.1204	5e-20	6	36649784
oar3_OAR6_36197551	93.7192	5e-20	6	36909270
oar3_OAR6_36201266	108.39	5e-20	6	36913193
oar3_OAR6_36238861	108.74	5e-20	6	36950785
oar3_OAR6_36278333	102.5	5e-20	6	36990191
OAR6_40496376.1	102.5	5e-20	6	36992406
oar3_OAR6_36286475	102.5	5e-20	6	36998124
oar3_OAR6_36326836	140.003	5e-20	6	37038864
oar3_OAR6_36334376	108.999	5e-20	6	37046388
oar3_OAR6_36335000	141.299	5e-20	6	37047012
oar3_OAR6_36350660	111.518	5e-20	6	37060223
oar3_OAR6_36352329	142.059	5e-20	6	37061889
oar3_OAR6_36353010	111.518	5e-20	6	37062570
oar3_OAR6_36376890	111.046	5e-20	6	37094410
oar3_OAR6_36414763	101.236	5e-20	6	37132239
oar3_OAR6_36427662	146.628	5e-20	6	37145210
oar3_OAR6_36438386	116.577	5e-20	6	37155796
oar3_OAR6_36449257	147.866	5e-20	6	37166816
oar3_OAR6_36474580	148.113	5e-20	6	37192279
oar3_OAR6_36475646	123.493	5e-20	6	37193345
oar3_OAR6_36475738	123.493	5e-20	6	37193437
oar3_OAR6_36522278	103.183	5e-20	6	37240079
oar3_OAR6_36524533	95.0844	5e-20	6	37242334
oar3_OAR6_36816485	95.9733	5e-20	6	37530897
OAR6_41003295.1	128.32	5e-20	6	37533595
oar3_OAR6_36819450	96.3888	5e-20	6	37533823
oar3_OAR6_36869474	140.382	5e-20	6	37583970
oar3_OAR6_36898931	124.434	5e-20	6	37614237
oar3_OAR6_36919649	96.8187	5e-20	6	37635457
oar3_OAR6_37149576	90.7619	5e-20	6	37868399
oar3_OAR6_37150844	90.7619	5e-20	6	37869667
oar3_OAR6_37195786	91.1451	5e-20	6	37914839
oar3_OAR6_37217780	89.696	5e-20	6	37936848
oar3_OAR6_37521846	96.381	5e-20	6	38239926
oar3_OAR6_37523721	96.2508	5e-20	6	38241802
oar3_OAR6_37579663	115.683	5e-20	6	38295043
oar3_OAR6_37594533	115.355	5e-20	6	38309685
oar3_OAR6_37982099	138.107	5e-20	6	38695320
oar3_OAR6_38091909	91.2931	5e-20	6	38804956
oar3_OAR6_38092587	120.246	5e-20	6	38805634
oar3_OAR6_38110951	114.963	5e-20	6	38824413
oar3_OAR6_38114368	124.583	5e-20	6	38827831
oar3_OAR6_38123261	123.906	5e-20	6	38836619
oar3_OAR6_38132061	107.585	5e-20	6	38845455
oar3_OAR6_38134413	87.2478	5e-20	6	38847809
oar3_OAR6_38162217	110.155	5e-20	6	38875703
oar3_OAR6_38256294	106.79	5e-20	6	38970049
oar3_OAR6_38280291	94.4028	5e-20	6	38994025
oar3_OAR6_38322092	133.122	5e-20	6	39036441
OAR6_42801276.1	93.8574	5e-20	6	39221145
OAR6_44395905.1	88.1076	5e-20	6	40421013
oar3_OAR6_39730980	87.9571	5e-20	6	40438466
oar3_OAR6_40702250	102.119	5e-20	6	41415548
oar3_OAR6_40836913	89.1601	5e-20	6	41551115
oar3_OAR6_41012486	103.88	5e-20	6	41727168
oar3_OAR9_55706573	89.5253	5e-20	9	55930189
oar3_OAR9_55713794	87.1307	5e-20	9	55937244
oar3_OAR9_58096001	95.6425	5e-20	9	58321243
oar3_OAR9_58543395	90.9064	5e-20	9	58775756
oar3_OAR9_58810782	114.531	5e-20	9	59042617
oar3_OAR9_58826975	115.362	5e-20	9	59058655
OAR9_61830651.1	115.377	5e-20	9	59063507
oar3_OAR9_58855838	117.254	5e-20	9	59087591
OAR9_61901728_X.1	106.293	5e-20	9	59140232
oar3_OAR9_59207960	101.988	5e-20	9	59447722
oar3_OAR9_59282021	97.7413	5e-20	9	59521638
oar3_OAR9_59311583	119.11	5e-20	9	59552040
oar3_OAR9_59333067	109.919	5e-20	9	59573655
oar3_OAR9_59340864	90.3015	5e-20	9	59581452
oar3_OAR9_59341957	127.872	5e-20	9	59582545
oar3_OAR9_59412742	116.58	5e-20	9	59653494
oar3_OAR9_59424666	119.52	5e-20	9	59665663
oar3_OAR9_59455040	95.5878	5e-20	9	59696217
OAR9_62478586.1	94.3956	5e-20	9	59710750
oar3_OAR9_59647221	111.667	5e-20	9	59889119
oar3_OAR9_59662830	85.8514	5e-20	9	59904769
oar3_OAR9_59666336	94.5032	5e-20	9	59908330
oar3_OAR9_59760802	139.515	5e-20	9	59999101
OAR9_62758004.1	111.572	5e-20	9	60008623
oar3_OAR9_59780082	139.674	5e-20	9	60018313
oar3_OAR9_59805157	85.9449	5e-20	9	60043391
oar3_OAR9_59829387	107.662	5e-20	9	60067640
oar3_OAR9_59829580	101.969	5e-20	9	60067832
OAR9_62833293.1	94.5548	5e-20	9	60080707
oar3_OAR9_59842713	94.5548	5e-20	9	60080976
oar3_OAR9_59843887	94.6528	5e-20	9	60082154
oar3_OAR9_59852837	140.922	5e-20	9	60091099
oar3_OAR9_59890527	127.013	5e-20	9	60128832
oar3_OAR9_59897717	111.216	5e-20	9	60136160
oar3_OAR9_60009074	124.657	5e-20	9	60246806
oar3_OAR9_60483193	125.106	5e-20	9	60722397
oar3_OAR9_60710433	133.948	5e-20	9	60948920
oar3_OAR9_60939872	106.216	5e-20	9	61178913
oar3_OAR9_60951122	121.649	5e-20	9	61190151
oar3_OAR9_61017938	117.993	5e-20	9	61257438
oar3_OAR9_61025691	96.915	5e-20	9	61265189
oar3_OAR9_61030789	101.611	5e-20	9	61270288
OAR9_64161115.1	122.03	5e-20	9	61271058
oar3_OAR9_61035882	106.724	5e-20	9	61275374
oar3_OAR9_61083547	127.153	5e-20	9	61328373
oar3_OAR9_61123053	108.267	5e-20	9	61368491
OAR9_64253318.1	108.267	5e-20	9	61368849
oar3_OAR9_61176801	112.52	5e-20	9	61422246
oar3_OAR9_61498361	103.207	5e-20	9	61745131
oar3_OAR9_61511457	98.9562	5e-20	9	61758360
oar3_OAR9_61568361	141.177	5e-20	9	61815300
oar3_OAR9_61608909	89.4634	5e-20	9	61855906
oar3_OAR9_61710639	93.6549	5e-20	9	61957582
OAR9_64850882.1	104.755	5e-20	9	61958273
oar3_OAR9_61745609	135.605	5e-20	9	61992562
oar3_OAR9_61806377	170.646	5e-20	9	62053573
oar3_OAR9_61828356	172.055	5e-20	9	62075560
OAR9_65144468.1	106.84	5e-20	9	62151997
oar3_OAR9_61905489	107.809	5e-20	9	62153198
oar3_OAR9_61905603	107.809	5e-20	9	62153311
oar3_OAR9_61908312	150.095	5e-20	9	62156023
oar3_OAR9_61917382	133.884	5e-20	9	62165344
oar3_OAR9_61922140	106.63	5e-20	9	62170122
oar3_OAR9_61934800	95.4785	5e-20	9	62182788
oar3_OAR9_61943036	94.3005	5e-20	9	62191032
oar3_OAR9_61943215	94.3005	5e-20	9	62191221
oar3_OAR9_61944230	151.491	5e-20	9	62192236
OAR9_65186296.1	148.897	5e-20	9	62196020
oar3_OAR9_61952953	151.491	5e-20	9	62200967
oar3_OAR9_61985353	155.264	5e-20	9	62233484
oar3_OAR9_61997929	119.501	5e-20	9	62246691
oar3_OAR9_62005139	106.918	5e-20	9	62253919
oar3_OAR9_62006632	124.338	5e-20	9	62255412
oar3_OAR9_62016747	123.922	5e-20	9	62265544
oar3_OAR9_62376268	163.144	5e-20	9	62637789
oar3_OAR9_62385629	163.978	5e-20	9	62647204
oar3_OAR9_62390046	115.847	5e-20	9	62651607
oar3_OAR9_62394456	118.792	5e-20	9	62656012
oar3_OAR9_62486164	93.3226	5e-20	9	62750484
oar3_OAR9_62656662	92.1849	5e-20	9	62918919
oar3_OAR9_62753112	162.776	5e-20	9	63015093
oar3_OAR9_62821338	116.777	5e-20	9	63083155
oar3_OAR9_62876380	119.779	5e-20	9	63138746
oar3_OAR9_62903450	102.837	5e-20	9	63165814
oar3_OAR9_62905287	102.837	5e-20	9	63167649
oar3_OAR9_62914372	125.684	5e-20	9	63176487
oar3_OAR9_62935359	109.315	5e-20	9	63197516
oar3_OAR9_62951591	125.117	5e-20	9	63213726
oar3_OAR9_62962403	125.136	5e-20	9	63224435
oar3_OAR9_62974084	90.4962	5e-20	9	63236722
oar3_OAR9_63054430	122.916	5e-20	9	63316741
oar3_OAR9_63086070	85.8314	5e-20	9	63348040
oar3_OAR9_63104205	176.643	5e-20	9	63365982
oar3_OAR9_63125952	99.0345	5e-20	9	63387951
oar3_OAR9_63136209	116.072	5e-20	9	63398230
oar3_OAR9_63158872	148.569	5e-20	9	63420947
oar3_OAR9_63202631	89.7049	5e-20	9	63456885
oar3_OAR9_63217964	114.885	5e-20	9	63474601
oar3_OAR9_63260646	90.9109	5e-20	9	63517057
oar3_OAR9_63334140	85.716	5e-20	9	63590129
oar3_OAR9_63346578	158.071	5e-20	9	63602535
oar3_OAR9_63351571	116.545	5e-20	9	63607314
oar3_OAR9_63440627	138.061	5e-20	9	63692445
oar3_OAR9_63454477	136.602	5e-20	9	63706705
oar3_OAR9_63488311	135.551	5e-20	9	63739591
oar3_OAR9_63516247	168.215	5e-20	9	63767313
oar3_OAR9_63535918	87.3044	5e-20	9	63786876
oar3_OAR9_63549232	102.579	5e-20	9	63800309
oar3_OAR9_63553753	168.186	5e-20	9	63804888
oar3_OAR9_63558777	162.062	5e-20	9	63810042
oar3_OAR9_63575203	163.499	5e-20	9	63826687
oar3_OAR9_63584587	162.247	5e-20	9	63836115
oar3_OAR9_63603175	100.221	5e-20	9	63852278
OAR9_67126426.1	126.019	5e-20	9	63863233
oar3_OAR9_63659397	166.678	5e-20	9	63908890
oar3_OAR9_63693187	136.459	5e-20	9	63942795
oar3_OAR9_63711420	140.162	5e-20	9	63961124
oar3_OAR9_63735111	113.934	5e-20	9	63984918
oar3_OAR9_63739991	113.934	5e-20	9	63989793
oar3_OAR9_63744473	126.606	5e-20	9	63994215
oar3_OAR9_63763793	148.355	5e-20	9	64013845
oar3_OAR9_63944184	90.549	5e-20	9	64197720
oar3_OAR9_63958919	92.2712	5e-20	9	64212594
oar3_OAR9_64021390	92.3806	5e-20	9	64275653
oar3_OAR9_64042479	91.6237	5e-20	9	64296710
oar3_OAR9_64047425	90.0163	5e-20	9	64301645
oar3_OAR9_64048204	92.3185	5e-20	9	64302424
oar3_OAR9_64064127	92.3185	5e-20	9	64318019
oar3_OAR9_64064860	92.3185	5e-20	9	64318752
OAR9_67651754.1	98.1102	5e-20	9	64356430
oar3_OAR9_64120837	98.7548	5e-20	9	64374757
OAR9_67688894.1	96.3208	5e-20	9	64392046
oar3_OAR9_64272278	97.3309	5e-20	9	64530408
oar3_OAR9_64279918	98.6916	5e-20	9	64537586
OAR9_67856569.1	97.9184	5e-20	9	64538395
oar3_OAR9_64298352	97.1902	5e-20	9	64555745
oar3_OAR9_64300537	97.1902	5e-20	9	64557869
oar3_OAR9_64328371	98.4716	5e-20	9	64585237
oar3_OAR9_64338508	96.2127	5e-20	9	64595559
OAR9_67917186.1	96.2127	5e-20	9	64602804
oar3_OAR9_64500929	95.169	5e-20	9	64757350
oar3_OAR9_64707351	123.502	5e-20	9	64966344
oar3_OAR9_64723182	127.03	5e-20	9	64981988
oar3_OAR9_64800984	134.832	5e-20	9	65054908
oar3_OAR9_64869331	92.4695	5e-20	9	65123388
oar3_OAR9_64870948	94.1008	5e-20	9	65125005
oar3_OAR9_65008347	86.5482	5e-20	9	65248718
oar3_OAR9_65022519	90.6534	5e-20	9	65262843
oar3_OAR9_65106651	96.3494	5e-20	9	65345316
oar3_OAR9_65154968	85.7775	5e-20	9	65394215
oar3_OAR9_65157959	91.0435	5e-20	9	65397174
OAR9_68938979.1	90.5584	5e-20	9	65428288
oar3_OAR9_65197448	89.9869	5e-20	9	65432899
oar3_OAR9_65227677	87.2143	5e-20	9	65463367
oar3_OAR9_65246127	88.0561	5e-20	9	65481705
oar3_OAR9_65254311	93.5383	5e-20	9	65489684
oar3_OAR9_65344285	91.3593	5e-20	9	65579516
oar3_OAR9_65345050	117.6	5e-20	9	65580281
oar3_OAR9_65361735	111.075	5e-20	9	65597339
oar3_OAR9_65396898	96.4884	5e-20	9	65631157
oar3_OAR9_65669338	135.309	5e-20	9	65922132
oar3_OAR9_65673900	112.402	5e-20	9	65926558
oar3_OAR9_65681660	111.815	5e-20	9	65934771
oar3_OAR9_65704782	131.832	5e-20	9	65957820
oar3_OAR9_65713013	109.47	5e-20	9	65966016
oar3_OAR9_65715280	97.6774	5e-20	9	65968274
oar3_OAR9_65716043	97.6774	5e-20	9	65969038
oar3_OAR9_65735005	128.285	5e-20	9	65989296
oar3_OAR9_65759708	99.9353	5e-20	9	66013314
oar3_OAR9_65795732	97.6243	5e-20	9	66049691
oar3_OAR9_65805280	97.4843	5e-20	9	66059298
oar3_OAR9_65836192	95.3987	5e-20	9	66090240
oar3_OAR9_65890406	96.5355	5e-20	9	66153895
OAR9_69841735.1	96.5355	5e-20	9	66166717
oar3_OAR9_65999074	97.1288	5e-20	9	66263399
oar3_OAR9_66530549	87.3472	5e-20	9	66800211
oar3_OAR16_32971169	88.6435	5e-20	16	33214027
oar3_OAR16_33387544	90.834	5e-20	16	33620098
oar3_OAR16_33388621	90.9659	5e-20	16	33621172
oar3_OAR16_33397274	96.6041	5e-20	16	33629824
oar3_OAR16_33416576	91.8532	5e-20	16	33657910
oar3_OAR16_33417328	91.8532	5e-20	16	33658662
OAR16_36410113.1	95.7385	5e-20	16	33746267
oar3_OAR16_35001860	88.2968	5e-20	16	35241938
OAR16_38221926.1	94.9702	5e-20	16	35278085
oar3_OAR16_35089812	98.2838	5e-20	16	35330092
oar3_OAR16_35090177	98.2838	5e-20	16	35330457
oar3_OAR6_27362312	84.1189	1.11022e-16	6	28022876
oar3_OAR6_27562938	85.0294	1.11022e-16	6	28224410
OAR6_31691112.1	84.8615	1.11022e-16	6	28531682
oar3_OAR6_29483323	85.58	1.11022e-16	6	30151460
OAR6_33552498.1	83.491	1.11022e-16	6	30380608
oar3_OAR6_30034386	85.6145	1.11022e-16	6	30709355
oar3_OAR6_32323924	84.5559	1.11022e-16	6	32987775
oar3_OAR6_32366146	84.7066	1.11022e-16	6	33029828
oar3_OAR6_32384856	83.5468	1.11022e-16	6	33048605
oar3_OAR6_34480200	83.7257	1.11022e-16	6	35173163
oar3_OAR6_38096080	85.4399	1.11022e-16	6	38809528
oar3_OAR6_38251399	83.8169	1.11022e-16	6	38965154
OAR6_42528741.1	85.4168	1.11022e-16	6	38969222
oar3_OAR6_38847776	84.1221	1.11022e-16	6	39561877
oar3_OAR6_38847854	84.1221	1.11022e-16	6	39561955
oar3_OAR6_85352080	84.6254	1.11022e-16	6	86447927
OAR9_60961634.1	84.1417	1.11022e-16	9	58190975
oar3_OAR9_57970136	84.1616	1.11022e-16	9	58194772
oar3_OAR9_60042531	83.4232	1.11022e-16	9	60279630
oar3_OAR9_60068841	84.354	1.11022e-16	9	60306126
oar3_OAR9_60071075	84.3948	1.11022e-16	9	60308360
oar3_OAR9_60074725	83.8229	1.11022e-16	9	60312011
OAR9_67039654.1	83.7652	1.11022e-16	9	63774398
oar3_OAR9_64602694	84.0743	1.11022e-16	9	64859083
oar3_OAR9_64790357	84.8901	1.11022e-16	9	65044340
oar3_OAR9_64796978	84.1821	1.11022e-16	9	65050838
oar3_OAR9_65207240	84.2958	1.11022e-16	9	65442682
oar3_OAR9_65215821	83.5731	1.11022e-16	9	65451739
oar3_OAR16_30691695	83.6485	1.11022e-16	16	30832041
OAR16_33405502.1	83.6485	1.11022e-16	16	30833105
oar3_OAR6_27295103	83.0423	2.22045e-16	6	27953015
OAR6_32856183.1	82.5	2.22045e-16	6	29689845
oar3_OAR6_31146480	83.115	2.22045e-16	6	31807847
oar3_OAR6_38009164	83.014	2.22045e-16	6	38722362
oar3_OAR6_38010598	83.014	2.22045e-16	6	38723796
oar3_OAR6_40857085	83.186	2.22045e-16	6	41571584
oar3_OAR9_65175841	83.0561	2.22045e-16	9	65414956
oar3_OAR10_78037456	82.4349	2.22045e-16	10	78033254
oar3_OAR16_32699979	83.075	2.22045e-16	16	32942193
OAR16_38072131.1	82.4841	2.22045e-16	16	35156321
oar3_OAR16_34991046	83.0208	2.22045e-16	16	35231126
oar3_OAR6_32486013	81.8709	3.33067e-16	6	33150671
OAR6_41424992.1	81.6384	3.33067e-16	6	37922949
oar3_OAR9_58628320	82.2116	3.33067e-16	9	58860106
oar3_OAR9_58628488	82.2116	3.33067e-16	9	58860274
oar3_OAR9_59572833	81.9029	3.33067e-16	9	59814824
oar3_OAR16_31719062	81.6058	3.33067e-16	16	31958424
oar3_OAR6_32282237	81.2734	4.44089e-16	6	32946723
oar3_OAR6_33154529	81.5329	4.44089e-16	6	33830019
oar3_OAR9_59921976	81.2811	4.44089e-16	9	60160354
oar3_OAR9_61746742	81.1586	4.44089e-16	9	61993696
OAR9_68213249.1	81.4293	4.44089e-16	9	64903485
oar3_OAR9_65140127	81.2251	4.44089e-16	9	65379224
oar3_OAR9_65172648	81.3907	4.44089e-16	9	65411826
oar3_OAR10_78036512	81.4221	4.44089e-16	10	78032311
oar3_OAR16_31694307	81.1011	4.44089e-16	16	31935351
OAR6_31054688.1	81.0292	5.55112e-16	6	28026519
oar3_OAR6_32301184	80.8833	5.55112e-16	6	32966038
oar3_OAR6_32301633	80.8833	5.55112e-16	6	32966487
OAR6_36395028.1	80.8714	5.55112e-16	6	32973369
oar3_OAR6_33063347	81.074	5.55112e-16	6	33737569
oar3_OAR6_33068171	80.8505	5.55112e-16	6	33742394
oar3_OAR6_29019754	80.3433	6.66134e-16	6	29686595
oar3_OAR6_30857116	80.5696	6.66134e-16	6	31517609
oar3_OAR6_31684016	80.4099	6.66134e-16	6	32342712
oar3_OAR6_33137526	80.3257	6.66134e-16	6	33811659
OAR9_64150094.1	80.3344	6.66134e-16	9	61260187
oar3_OAR9_61058054	80.3639	6.66134e-16	9	61303109
oar3_OAR9_64360972	80.5285	6.66134e-16	9	64617723
oar3_OAR9_64990487	80.315	6.66134e-16	9	65230829
oar3_OAR6_38148704	80.1936	7.77156e-16	6	38862041
oar3_OAR6_85164829	80.0717	7.77156e-16	6	86252295
oar3_OAR9_63220842	80.2547	7.77156e-16	9	63477479
oar3_OAR10_78036469	80.1965	7.77156e-16	10	78032268
oar3_OAR16_36150804	80.2003	7.77156e-16	16	36389274
oar3_OAR6_29789677	79.7784	8.88178e-16	6	30463419
oar3_OAR6_30201891	79.9862	8.88178e-16	6	30876764
oar3_OAR6_34302057	79.9593	8.88178e-16	6	34994634
oar3_OAR6_37052827	79.9317	8.88178e-16	6	37771207
oar3_OAR10_77950674	79.7818	8.88178e-16	10	77946766
oar3_OAR6_27261548	79.6721	9.99201e-16	6	27919210
oar3_OAR6_29385966	79.6608	9.99201e-16	6	30054401
oar3_OAR6_27466550	79.5194	1.11022e-15	6	28127417
oar3_OAR6_27467632	79.5194	1.11022e-15	6	28128500
oar3_OAR9_59323025	79.3603	1.11022e-15	9	59563514
oar3_OAR9_59325793	79.3744	1.11022e-15	9	59566281
oar3_OAR9_59333102	79.3572	1.11022e-15	9	59573689
oar3_OAR16_35279285	79.447	1.11022e-15	16	35518536
oar3_OAR6_25993652	79.2889	1.22125e-15	6	26624021
OAR9_69191748.1	79.2636	1.22125e-15	9	65648729
oar3_OAR16_32714981	79.1804	1.22125e-15	16	32956784
oar3_OAR16_35262726	79.2566	1.22125e-15	16	35502077
oar3_OAR9_58075324	79.0988	1.33227e-15	9	58300349
oar3_OAR9_66042305	79.0974	1.33227e-15	9	66306633
oar3_OAR6_40387450	78.8431	1.44329e-15	6	41099711
oar3_OAR9_62312027	78.9203	1.44329e-15	9	62563436
oar3_OAR6_29660278	78.7304	1.55431e-15	6	30333857
oar3_OAR6_30008680	78.6985	1.55431e-15	6	30683394
oar3_OAR6_33832772	78.7629	1.55431e-15	6	34526004
oar3_OAR9_61062187	78.5105	1.66533e-15	9	61307214
oar3_OAR9_61913512	78.5871	1.66533e-15	9	62161474
oar3_OAR16_35854557	78.5719	1.66533e-15	16	36094093
oar3_OAR9_64212780	78.3464	1.88738e-15	9	64471641
oar3_OAR16_33788012	78.336	1.88738e-15	16	34023318
oar3_OAR6_38461575	78.0667	2.10942e-15	6	39175592
OAR9_67797202.1	78.115	2.10942e-15	9	64481785
oar3_OAR9_64377611	78.0188	2.22045e-15	9	64634773
oar3_OAR6_40716899	77.8007	2.44249e-15	6	41430228
oar3_OAR16_852618	77.8029	2.44249e-15	16	990707
oar3_OAR9_61345330	77.6519	2.55351e-15	9	61590823
OAR9_65719109.1	77.7201	2.55351e-15	9	62717083
oar3_OAR9_65918784	77.6586	2.55351e-15	9	66182391
oar3_OAR6_38232761	77.5831	2.66454e-15	6	38946469
oar3_OAR16_30747900	77.623	2.66454e-15	16	30888661
OAR6_35293995.1	77.5211	2.77556e-15	6	31908606
oar3_OAR6_32341003	77.5436	2.77556e-15	6	33004937
oar3_OAR6_32341241	77.5436	2.77556e-15	6	33005175
oar3_OAR9_64211630	77.4929	2.77556e-15	9	64470491
oar3_OAR6_32586972	77.4287	2.88658e-15	6	33254271
oar3_OAR6_27728581	77.3862	2.9976e-15	6	28389693
oar3_OAR6_31044846	77.3769	2.9976e-15	6	31705247
oar3_OAR6_32315631	77.3623	2.9976e-15	6	32979464
oar3_OAR6_33579227	77.3884	2.9976e-15	6	34261611
oar3_OAR9_59890608	77.3234	2.9976e-15	9	60128913
oar3_OAR16_32724336	77.3633	2.9976e-15	16	32967110
oar3_OAR16_36150969	77.3755	2.9976e-15	16	36389439
oar3_OAR6_38413233	77.2648	3.10862e-15	6	39127469
oar3_OAR6_29878712	77.2373	3.21965e-15	6	30553010
oar3_OAR9_61989175	77.1744	3.21965e-15	9	62237306
oar3_OAR9_61993820	77.1842	3.21965e-15	9	62242683
oar3_OAR6_38013827	77.1511	3.33067e-15	6	38726953
oar3_OAR16_32729706	77.1459	3.33067e-15	16	32973245
oar3_OAR6_32920511	77.0863	3.44169e-15	6	33591317
oar3_OAR6_38009537	77.0576	3.44169e-15	6	38722735
oar3_OAR6_55086573	77.0816	3.44169e-15	6	55821656
oar3_OAR9_64321364	77.0928	3.44169e-15	9	64578224
oar3_OAR6_32825737	76.9777	3.55271e-15	6	33492967
oar3_OAR6_32938663	76.9667	3.66374e-15	6	33612484
oar3_OAR6_32939785	76.9667	3.66374e-15	6	33613610
oar3_OAR9_59568454	76.9102	3.66374e-15	9	59810408
oar3_OAR6_33312957	76.8726	3.77476e-15	6	33987851
oar3_OAR9_65628178	76.6389	4.21885e-15	9	65879819
oar3_OAR16_33456464	76.535	4.44089e-15	16	33697600
oar3_OAR6_31333116	76.4526	4.66294e-15	6	31987982
oar3_OAR9_62652811	76.4283	4.66294e-15	9	62915117
oar3_OAR6_37072460	76.4058	4.77396e-15	6	37790867
oar3_OAR6_29373033	76.3133	4.996e-15	6	30041737
oar3_OAR9_61888111	76.2652	5.10703e-15	9	62135823
oar3_OAR6_35738663	76.2229	5.21805e-15	6	36452550
oar3_OAR9_58080162	76.1947	5.21805e-15	9	58305197
oar3_OAR6_27584017	76.1151	5.44009e-15	6	28245289
oar3_OAR6_31034042	76.0954	5.44009e-15	6	31694517
oar3_OAR6_86014173	76.1153	5.44009e-15	6	87107125
oar3_OAR9_58065288	76.1028	5.44009e-15	9	58290310
oar3_OAR6_35227340	75.9701	5.88418e-15	6	35925312
OAR6_30050089.1	75.7881	6.32827e-15	6	27041025
OAR9_62768786_X.1	75.7807	6.43929e-15	9	60016718
oar3_OAR16_33313720	75.6018	6.99441e-15	16	33544424
oar3_OAR6_29918436	75.575	7.10543e-15	6	30592861
oar3_OAR9_65641023	75.5163	7.21645e-15	9	65893123
oar3_OAR6_32305060	75.4825	7.32747e-15	6	32969914
oar3_OAR6_32899592	75.4594	7.43849e-15	6	33570174
oar3_OAR6_40770091	75.4435	7.54952e-15	6	41483607
oar3_OAR6_85964118	75.4252	7.54952e-15	6	87056713
oar3_OAR9_56337809	75.4336	7.54952e-15	9	56561136
oar3_OAR6_33560552	75.4017	7.66054e-15	6	34245175
oar3_OAR16_33435676	75.3306	7.88258e-15	16	33676658
oar3_OAR6_34462685	75.2769	8.10463e-15	6	35155726
oar3_OAR6_38580240	75.2647	8.21565e-15	6	39294416
oar3_OAR6_55133882	75.2193	8.32667e-15	6	55869488
oar3_OAR9_61822003	75.2421	8.32667e-15	9	62069207
oar3_OAR16_33387898	75.1318	8.77076e-15	16	33620452
oar3_OAR16_33388408	75.1318	8.77076e-15	16	33620962
oar3_OAR6_29568481	75.0546	9.10383e-15	6	30235722
oar3_OAR9_59940068	75.036	9.10383e-15	9	60177751
oar3_OAR6_30188857	74.9391	9.54792e-15	6	30863913
oar3_OAR6_31013217	74.8479	9.99201e-15	6	31673654
oar3_OAR6_29359386	74.8266	1.0103e-14	6	30028110
oar3_OAR9_64642379	74.7658	1.04361e-14	9	64899269
oar3_OAR6_40398295	74.6687	1.08802e-14	6	41110504
oar3_OAR6_31238811	74.4637	1.19904e-14	6	31899789
oar3_OAR6_38164266	74.4092	1.23235e-14	6	38877752
oar3_OAR6_37892504	74.2702	1.32117e-14	6	38605570
oar3_OAR16_32676317	74.1554	1.39888e-14	16	32918514
oar3_OAR9_60342529	74.0723	1.45439e-14	9	60580740
oar3_OAR6_40683963	73.9306	1.55431e-14	6	41397116
oar3_OAR6_40775687	73.8767	1.59872e-14	6	41489224
oar3_OAR6_85165372	73.8707	1.59872e-14	6	86252844
oar3_OAR9_63186217	73.8748	1.59872e-14	9	63440616
oar3_OAR9_66014565	73.8193	1.64313e-14	9	66278794
oar3_OAR9_66015617	73.8193	1.64313e-14	9	66279783
oar3_OAR9_63655939	73.7687	1.67644e-14	9	63905460
oar3_OAR6_40683586	73.7626	1.68754e-14	6	41396739
oar3_OAR9_63633089	73.7579	1.68754e-14	9	63882605
oar3_OAR16_32669794	73.724	1.72085e-14	16	32911990
oar3_OAR16_32679567	73.7199	1.72085e-14	16	32921808
oar3_OAR6_27545595	73.7124	1.73195e-14	6	28206506
oar3_OAR16_33417095	73.6218	1.79856e-14	16	33658429
oar3_OAR6_38435510	73.6121	1.80966e-14	6	39149853
oar3_OAR6_86015132	73.6116	1.80966e-14	6	87108083
oar3_OAR16_32690448	73.5382	1.87628e-14	16	32932704
oar3_OAR9_58078485	73.4154	1.9873e-14	9	58303520
oar3_OAR6_33744735	73.3921	2.0095e-14	6	34435324
oar3_OAR6_40783374	73.4006	2.0095e-14	6	41497019
oar3_OAR6_35720613	73.3709	2.03171e-14	6	36434309
oar3_OAR9_61802034	73.3366	2.06501e-14	9	62049218
OAR9_66566966.1	73.3169	2.08722e-14	9	63381916
oar3_OAR6_33508117	73.3033	2.09832e-14	6	34189787
oar3_OAR9_63925309	73.0945	2.32037e-14	9	64177582
oar3_OAR6_38039282	73.0226	2.40918e-14	6	38753312
oar3_OAR6_28368542	72.986	2.44249e-14	6	29030333
oar3_OAR6_85028964	72.8363	2.63123e-14	6	86116978
oar3_OAR9_63188162	72.7564	2.73115e-14	9	63442559
oar3_OAR6_32507698	72.7265	2.77556e-14	6	33172416
oar3_OAR6_34729141	72.7132	2.78666e-14	6	35419535
oar3_OAR6_29109747	72.6498	2.87548e-14	6	29776185
oar3_OAR6_31550132	72.6008	2.94209e-14	6	32199513
oar3_OAR6_31550198	72.6008	2.94209e-14	6	32199579
oar3_OAR6_34717699	72.5981	2.95319e-14	6	35407907
oar3_OAR9_59519428	72.5723	2.9865e-14	9	59761474
oar3_OAR9_63912059	72.4646	3.14193e-14	9	64164321
oar3_OAR9_63915567	72.4646	3.14193e-14	9	64167826
OAR6_29796975.1	72.2976	3.40838e-14	6	26742965
OAR6_43456226.1	72.2839	3.43059e-14	6	39786968
oar3_OAR9_65000628	72.2552	3.475e-14	9	65241061
oar3_OAR9_64995798	72.2158	3.54161e-14	9	65236237
oar3_OAR9_63076204	72.1988	3.57492e-14	9	63338157
oar3_OAR9_57997872	72.172	3.61933e-14	9	58222798
oar3_OAR6_31594291	72.1626	3.63043e-14	6	32251457
oar3_OAR6_31595079	72.1626	3.63043e-14	6	32252245
oar3_OAR9_59569531	71.9474	4.03011e-14	9	59811485
oar3_OAR9_63527821	71.931	4.06342e-14	9	63778878
oar3_OAR9_63185518	71.8969	4.13003e-14	9	63439916
oar3_OAR6_55326175	71.7745	4.37428e-14	6	56069560
oar3_OAR16_36122830	71.7222	4.4853e-14	16	36361083
oar3_OAR9_62212618	71.6827	4.57412e-14	9	62462381
oar3_OAR10_78202485	71.6829	4.57412e-14	10	78198411
oar3_OAR6_33696927	71.6672	4.60743e-14	6	34387705
oar3_OAR16_33729979	71.6145	4.72955e-14	16	33965183
oar3_OAR9_63240572	71.5816	4.79616e-14	9	63496883
oar3_OAR9_63259737	71.5535	4.86278e-14	9	63516149
oar3_OAR6_32722947	71.4536	5.10703e-14	6	33393309
oar3_OAR6_32724299	71.4536	5.10703e-14	6	33394662
oar3_OAR9_62195779	71.4329	5.15143e-14	9	62445703
oar3_OAR16_30299853	71.2827	5.54001e-14	16	30435092
oar3_OAR9_55723010	71.2346	5.67324e-14	9	55946413
oar3_OAR16_30282008	70.9793	6.40599e-14	16	30417433
OAR6_36739717.1	70.973	6.42819e-14	6	33324028
oar3_OAR6_32071374	70.9678	6.43929e-14	6	32731612
oar3_OAR16_29949691	70.776	7.06102e-14	16	30086605
oar3_OAR6_32215550	70.7399	7.18314e-14	6	32879854
OAR6_32553014_X.1	70.7064	7.30527e-14	6	29383449
oar3_OAR16_32099497	70.651	7.50511e-14	16	32337632
oar3_OAR6_29578891	70.6476	7.51621e-14	6	30246061
oar3_OAR9_64619672	70.4839	8.12683e-14	9	64876032
oar3_OAR9_59742537	70.4717	8.17124e-14	9	59980714
oar3_OAR6_38052441	70.4655	8.19345e-14	6	38766359
oar3_OAR6_27346821	70.4226	8.37108e-14	6	27999817
oar3_OAR10_78075452	70.3893	8.50431e-14	10	78070994
oar3_OAR6_27338704	70.3679	8.59313e-14	6	27991699
OAR9_67571605.1	70.3299	8.74856e-14	9	64287788
oar3_OAR16_875907	70.2083	9.27036e-14	16	1008919
oar3_OAR16_30260892	70.1559	9.51461e-14	16	30396372
OAR9_67522152.1	70.1154	9.69225e-14	9	64250975
oar3_OAR6_32876124	70.0599	9.9587e-14	6	33542984
oar3_OAR16_32283318	70.0529	9.99201e-14	16	32522876
oar3_OAR16_32283373	70.0529	9.99201e-14	16	32522931
oar3_OAR16_1036324	70.0164	1.01696e-13	16	1169523
oar3_OAR6_27513621	69.9791	1.03473e-13	6	28174468
oar3_OAR6_32002629	69.931	1.05915e-13	6	32663045
oar3_OAR6_32003529	69.931	1.05915e-13	6	32663945
oar3_OAR6_27311819	69.8734	1.08913e-13	6	27964886
oar3_OAR9_64007690	69.8307	1.11133e-13	9	64262494
oar3_OAR6_31783811	69.8296	1.11244e-13	6	32444252
s67392.1	69.8247	1.11466e-13	16	1218586
oar3_OAR6_27320992	69.7543	1.15241e-13	6	27974122
oar3_OAR9_67474288	69.6807	1.1946e-13	9	67733290
OAR10_89557433.1	69.6483	1.21236e-13	10	82029146
oar3_OAR6_32595882	69.6249	1.2268e-13	6	33263182
oar3_OAR6_38424866	69.5721	1.25788e-13	6	39139202
oar3_OAR9_61341492	69.4871	1.31006e-13	9	61586985
OAR16_37614079.1	69.4496	1.33449e-13	16	34865876
oar3_OAR6_33589534	69.4451	1.33671e-13	6	34271936
oar3_OAR16_34619897	69.4424	1.33893e-13	16	34860601
oar3_OAR16_34617621	69.4009	1.36557e-13	16	34858331
oar3_OAR9_63990881	69.2858	1.44329e-13	9	64245435
oar3_OAR9_65041872	69.2574	1.46216e-13	9	65282209
oar3_OAR16_28327579	69.2328	1.47993e-13	16	28472898
oar3_OAR6_32604703	69.2258	1.48548e-13	6	33272134
oar3_OAR10_78076107	69.2189	1.48992e-13	10	78071649
oar3_OAR6_43621749	69.1954	1.50657e-13	6	44342336
oar3_OAR10_79923014	69.193	1.50879e-13	10	79935516
oar3_OAR16_32301486	69.1751	1.52101e-13	16	32541439
oar3_OAR16_32306593	69.1751	1.52101e-13	16	32546373
oar3_OAR9_60680343	68.99	1.662e-13	9	60918971
oar3_OAR9_59708542	68.9761	1.67311e-13	9	59946802
oar3_OAR6_33599275	68.9168	1.72196e-13	6	34281858
oar3_OAR6_29876572	68.8342	1.79079e-13	6	30550867
oar3_OAR16_30978091	68.7708	1.8463e-13	16	31114867
oar3_OAR9_63155074	68.7115	1.89959e-13	9	63417149
oar3_OAR6_32406062	68.4617	2.14051e-13	6	33069918
oar3_OAR9_59819854	68.3761	2.23044e-13	9	60058088
s70059.1	68.3519	2.25597e-13	16	1163650
oar3_OAR16_33288138	68.351	2.25708e-13	16	33518801
oar3_OAR10_78945868	68.3496	2.2593e-13	10	78947780
oar3_OAR10_78945947	68.3496	2.2593e-13	10	78947859
oar3_OAR6_85167156	68.3473	2.26152e-13	6	86254652
oar3_OAR9_63843817	68.2658	2.35145e-13	9	64094188
oar3_OAR9_64960934	68.201	2.42584e-13	9	65207286
oar3_OAR6_32828839	68.1914	2.43694e-13	6	33496062
oar3_OAR6_38615229	68.1877	2.44138e-13	6	39328994
oar3_OAR9_55697859	68.169	2.46247e-13	9	55921375
oar3_OAR10_79183937	68.0761	2.57461e-13	10	79189902
oar3_OAR6_84818515	68.0233	2.64122e-13	6	85908476
oar3_OAR6_85938694	68.0221	2.64233e-13	6	87031178
oar3_OAR6_40284995	68.0183	2.64677e-13	6	40996768
oar3_OAR16_32883249	67.9651	2.71561e-13	16	33124926
oar3_OAR9_69771806	67.9392	2.74891e-13	9	70062527
oar3_OAR6_85103585	67.9056	2.79443e-13	6	86190736
oar3_OAR6_85118680	67.9056	2.79443e-13	6	86205977
OAR6_93397312.1	67.9056	2.79443e-13	6	86209561
oar3_OAR9_61760152	67.9043	2.79554e-13	9	62007100
OAR6_92995062.1	67.8545	2.86327e-13	6	85915508
oar3_OAR9_61588080	67.8416	2.88103e-13	9	61835077
oar3_OAR6_41065359	67.8306	2.89546e-13	6	41780035
oar3_OAR9_64761354	67.7695	2.98206e-13	9	65019007
oar3_OAR9_64119116	67.76	2.99538e-13	9	64373037
oar3_OAR9_66095798	67.7426	3.02092e-13	9	66360647
oar3_OAR16_31723813	67.739	3.02536e-13	16	31963173
oar3_OAR9_58645933	67.6962	3.08864e-13	9	58878229
OAR10_86375785.1	67.6853	3.10418e-13	10	79219432
oar3_OAR6_36864972	67.6742	3.12084e-13	6	37579447
oar3_OAR6_30010857	67.6184	3.20521e-13	6	30685575
oar3_OAR16_31034024	67.5788	3.26628e-13	16	31166759
oar3_OAR9_61581213	67.5764	3.27072e-13	9	61828203
oar3_OAR6_27322725	67.5557	3.30291e-13	6	27975853
oar3_OAR6_84832217	67.481	3.42282e-13	6	85922166
oar3_OAR16_28729545	67.4784	3.42726e-13	16	28869560
oar3_OAR9_59965534	67.4421	3.48721e-13	9	60203217
oar3_OAR10_78819902	67.4163	3.53051e-13	10	78822022
oar3_OAR6_39605811	67.4003	3.55826e-13	6	40314700
OAR6_94252976.1	67.3924	3.57159e-13	6	87013358
oar3_OAR6_32920694	67.373	3.60489e-13	6	33591500
oar3_OAR6_29193693	67.3709	3.60822e-13	6	29860805
oar3_OAR9_62263088	67.3633	3.62155e-13	9	62513543
oar3_OAR9_59628764	67.3214	3.69482e-13	9	59870390
oar3_OAR6_29292714	67.3197	3.69815e-13	6	29961194
oar3_OAR9_63484741	67.2632	3.79918e-13	9	63737062
oar3_OAR6_37325169	67.2588	3.80695e-13	6	38044145
oar3_OAR9_61772866	67.2556	3.81362e-13	9	62019977
oar3_OAR9_63022699	67.2394	3.84248e-13	9	63285150
oar3_OAR9_65130404	67.2056	3.90576e-13	9	65369120
oar3_OAR9_58493500	67.2036	3.9091e-13	9	58726078
oar3_OAR9_61366811	67.1653	3.98126e-13	9	61612306
oar3_OAR16_30385249	67.1121	4.0834e-13	16	30521015
oar3_OAR9_58553552	67.0887	4.13003e-13	9	58785909
oar3_OAR9_60703698	67.0532	4.20108e-13	9	60942366
oar3_OAR10_79923261	66.9904	4.32876e-13	10	79935763
oar3_OAR9_62704100	66.9765	4.35763e-13	9	62966134
oar3_OAR6_39575087	66.9754	4.35985e-13	6	40283651
oar3_OAR6_55048404	66.9542	4.40425e-13	6	55788379
oar3_OAR16_29989927	66.8854	4.55191e-13	16	30127065
oar3_OAR10_79864421	66.8271	4.6807e-13	10	79877059
oar3_OAR9_69705505	66.7543	4.84612e-13	9	69995723
oar3_OAR16_31850557	66.7375	4.88498e-13	16	32087548
OAR16_34502238.1	66.7328	4.89608e-13	16	32014744
oar3_OAR9_65138966	66.6987	4.97713e-13	9	65378063
oar3_OAR6_27348981	66.6942	4.98712e-13	6	28001979
oar3_OAR9_65007768	66.6393	5.12035e-13	9	65248139
oar3_OAR9_64807701	66.6126	5.18585e-13	9	65061570
oar3_OAR6_40719607	66.6068	5.20028e-13	6	41432938
oar3_OAR16_31850779	66.5778	5.27245e-13	16	32087770
oar3_OAR6_36975474	66.5037	5.46341e-13	6	37693900
oar3_OAR9_61680046	66.4794	5.52669e-13	9	61926964
oar3_OAR6_26396583	66.4711	5.54889e-13	6	27028725
oar3_OAR9_60028922	66.2968	6.03073e-13	9	60266832
oar3_OAR9_62848987	66.2942	6.0385e-13	9	63111598
oar3_OAR16_820302	66.2866	6.06071e-13	16	958528
oar3_OAR16_1137276	66.2689	6.11178e-13	16	1270289
oar3_OAR6_86396205	66.2514	6.16285e-13	6	87487592
oar3_OAR9_58904069	66.1732	6.39822e-13	9	59142991
oar3_OAR10_78231532	66.0812	6.68576e-13	10	78227373
oar3_OAR6_85972244	66.0794	6.69131e-13	6	87065020
OAR6_32271839.1	66.0348	6.83564e-13	6	29106370
oar3_OAR6_85921686	66.0125	6.90892e-13	6	87014215
oar3_OAR9_64256528	65.9884	6.98885e-13	9	64514466
oar3_OAR9_62518106	65.9651	7.06768e-13	9	62782038
oar3_OAR6_36806128	65.9572	7.09433e-13	6	37520990
oar3_OAR16_30831031	65.9013	7.28639e-13	16	30967854
oar3_OAR10_79280584	65.5562	8.59202e-13	10	79286217
s55737.1	65.4972	8.83849e-13	16	1032703
oar3_OAR1_23542548	65.4876	8.87845e-13	1	23775880
oar3_OAR6_29286366	65.4514	9.03388e-13	6	29954770
oar3_OAR6_29871885	65.4304	9.12492e-13	6	30546144
oar3_OAR6_85102965	65.3026	9.69891e-13	6	86190116
oar3_OAR16_30023192	65.2386	9.99978e-13	16	30160584
oar3_OAR6_86000710	65.2093	1.01408e-12	6	87093577
oar3_OAR6_40221724	65.1929	1.02207e-12	6	40933887
oar3_OAR6_41066746	65.1531	1.04172e-12	6	41781422
oar3_OAR6_33539627	65.1106	1.06304e-12	6	34221603
oar3_OAR9_66139980	65.0613	1.08846e-12	9	66404677
oar3_OAR3_155704630	65.0534	1.09246e-12	3	155977093
oar3_OAR6_26951508	65.0393	1.0999e-12	6	27597245
oar3_OAR9_64915701	64.9649	1.13964e-12	9	65161912
oar3_OAR16_29482398	64.9478	1.14908e-12	16	29623069
oar3_OAR16_29483765	64.9478	1.14908e-12	16	29624436
oar3_OAR9_69655943	64.9249	1.16163e-12	9	69946031
oar3_OAR10_79934727	64.8764	1.18894e-12	10	79947178
oar3_OAR6_31706292	64.8243	1.21891e-12	6	32364870
oar3_OAR9_60562148	64.8108	1.22669e-12	9	60801389
oar3_OAR6_31768911	64.7968	1.23501e-12	6	32429289
oar3_OAR6_38279284	64.7621	1.25566e-12	6	38993018
oar3_OAR6_27770087	64.7544	1.26021e-12	6	28431673
oar3_OAR6_28030595	64.7049	1.2903e-12	6	28688898
oar3_OAR6_32326484	64.6744	1.30929e-12	6	32990335
oar3_OAR16_35814823	64.6242	1.34104e-12	16	36054444
oar3_OAR9_60661067	64.5843	1.3668e-12	9	60899672
OAR16_34620156.1	64.5561	1.38534e-12	16	32119258
oar3_OAR16_700751	64.5352	1.39921e-12	16	838861
oar3_OAR9_64359938	64.5262	1.40532e-12	9	64616689
OAR9_67935044.1	64.5262	1.40532e-12	9	64618169
oar3_OAR16_32961192	64.4936	1.42741e-12	16	33204004
oar3_OAR6_85918885	64.445	1.46083e-12	6	87011414
oar3_OAR10_79112972	64.3937	1.49702e-12	10	79115711
oar3_OAR9_59691320	64.3796	1.50713e-12	9	59929533
oar3_OAR9_62476285	64.3556	1.52456e-12	9	62739340
oar3_OAR9_60671492	64.319	1.55143e-12	9	60910099
oar3_OAR9_64703585	64.3149	1.55442e-12	9	64962579
oar3_OAR6_42151663	64.2721	1.58662e-12	6	42868208
oar3_OAR9_58261270	64.2616	1.5945e-12	9	58486987
oar3_OAR23_31122496	64.2567	1.59828e-12	23	31183350
oar3_OAR10_77906523	64.2519	1.60194e-12	10	77902871
oar3_OAR6_38719059	64.2448	1.60738e-12	6	39432915
oar3_OAR9_64395805	64.2416	1.60982e-12	9	64653031
oar3_OAR6_27872139	64.2326	1.61671e-12	6	28531394
oar3_OAR1_25250497	64.2054	1.63791e-12	1	25488458
oar3_OAR9_65113298	64.1768	1.66034e-12	9	65351902
oar3_OAR6_38726046	64.1564	1.67666e-12	6	39439902
oar3_OAR10_78021428	64.1036	1.7194e-12	10	78017380
oar3_OAR9_63007242	64.0754	1.74272e-12	9	63269788
oar3_OAR10_82220847	63.9978	1.80844e-12	10	82238767
oar3_OAR10_81579573	63.9636	1.83831e-12	10	81599293
oar3_OAR6_27594479	63.9388	1.86007e-12	6	28255557
oar3_OAR16_2798540	63.8624	1.92923e-12	16	2930452
oar3_OAR6_30672105	63.8412	1.94877e-12	6	31333083
oar3_OAR6_33227447	63.826	1.96299e-12	6	33902490
oar3_OAR6_27615387	63.8196	1.96898e-12	6	28276350
OAR6_43375345.1	63.8185	1.96998e-12	6	39705028
oar3_OAR16_1185753	63.774	2.01228e-12	16	1318676
oar3_OAR6_43657097	63.7717	2.0145e-12	6	44377745
oar3_OAR6_31305629	63.7552	2.03049e-12	6	31960635
oar3_OAR6_38242758	63.7541	2.0316e-12	6	38956506
oar3_OAR6_30879034	63.7402	2.04503e-12	6	31539633
oar3_OAR9_60864005	63.7126	2.07223e-12	9	61102963
oar3_OAR16_31880601	63.6821	2.10254e-12	16	32117590
oar3_OAR16_31881474	63.6414	2.14384e-12	16	32118463
oar3_OAR16_31871071	63.6309	2.1545e-12	16	32108059
oar3_OAR10_78895521	63.6111	2.17493e-12	10	78897597
oar3_OAR9_69671754	63.5833	2.20413e-12	9	69961860
oar3_OAR10_80837070	63.4834	2.3116e-12	10	80857538
s09308.1	63.4792	2.31626e-12	10	81661126
oar3_OAR9_58475358	63.4728	2.32336e-12	9	58707879
oar3_OAR10_82237528	63.4042	2.40064e-12	10	82255452
oar3_OAR16_32649115	63.3074	2.5141e-12	16	32891322
oar3_OAR16_32921966	63.246	2.58882e-12	16	33163590
oar3_OAR16_34634924	63.2248	2.61513e-12	16	34875694
oar3_OAR10_79518304	63.2208	2.62024e-12	10	79523784
oar3_OAR9_63009550	63.2044	2.64067e-12	9	63272162
OAR6_90283163.1	63.0404	2.8556e-12	6	83406111
oar3_OAR9_62867826	63.0357	2.86193e-12	9	63130251
oar3_OAR13_41997545	62.9908	2.92399e-12	13	42439666
oar3_OAR9_60689689	62.9446	2.98905e-12	9	60928399
oar3_OAR9_67573384	62.9152	3.03124e-12	9	67832711
OAR16_34411628.1	62.8527	3.12295e-12	16	31930157
oar3_OAR9_59931429	62.7909	3.21643e-12	9	60169114
oar3_OAR16_32699448	62.7425	3.29148e-12	16	32941662
oar3_OAR6_39929882	62.7006	3.35798e-12	6	40637265
OAR6_36523250.1	62.6993	3.35998e-12	6	33104590
s55580.1	62.6736	3.40139e-12	9	58866514
oar3_OAR6_85167092	62.6519	3.43681e-12	6	86254588
oar3_OAR16_32730243	62.6349	3.46478e-12	16	32973783
oar3_OAR16_1149437	62.6348	3.4649e-12	16	1282326
oar3_OAR9_58578612	62.6103	3.50564e-12	9	58810934
oar3_OAR10_78873432	62.5284	3.6452e-12	10	78875565
OAR6_35078443.1	62.4933	3.7067e-12	6	31776639
oar3_OAR6_37451002	62.4881	3.71592e-12	6	38170011
oar3_OAR6_61831620	62.4737	3.74145e-12	6	62582915
oar3_OAR16_32772136	62.4699	3.74845e-12	16	33015250
oar3_OAR6_85089636	62.4187	3.84093e-12	6	86176785
OAR6_45273992.1	62.3642	3.94207e-12	6	41295843
oar3_OAR6_26421397	62.362	3.94629e-12	6	27053349
oar3_OAR9_58036096	62.3582	3.95328e-12	9	58261078
oar3_OAR23_26980910	62.3259	4.01468e-12	23	27045268
oar3_OAR9_58575131	62.2932	4.07785e-12	9	58807447
oar3_OAR9_60657732	62.2804	4.10283e-12	9	60896337
oar3_OAR6_32495376	62.2439	4.17477e-12	6	33160041
oar3_OAR10_79537053	62.2394	4.18388e-12	10	79542482
oar3_OAR20_29884078	62.2389	4.18476e-12	20	29906497
oar3_OAR16_596827	62.2132	4.23639e-12	16	734243
oar3_OAR16_30065122	62.2128	4.23717e-12	16	30202340
oar3_OAR16_34665362	62.2033	4.25637e-12	16	34905996
oar3_OAR3_156404629	62.2015	4.26004e-12	3	156669710
oar3_OAR10_78927376	62.1967	4.2697e-12	10	78929248
oar3_OAR6_27747314	62.1757	4.31277e-12	6	28408536
oar3_OAR6_36960024	62.127	4.41391e-12	6	37678315
oar3_OAR13_43453787	62.118	4.43301e-12	13	43882889
oar3_OAR16_34711742	62.101	4.46909e-12	16	34952262
oar3_OAR16_33287295	62.0962	4.47931e-12	16	33517958
oar3_OAR16_29295313	62.0565	4.5649e-12	16	29435437
oar3_OAR6_27748134	62.0406	4.59943e-12	6	28409356
oar3_OAR10_77468614	62.0335	4.6152e-12	10	77469594
oar3_OAR10_81862397	62.011	4.66494e-12	10	81882370
oar3_OAR16_34219815	61.9725	4.7512e-12	16	34447942
oar3_OAR16_34220118	61.9725	4.7512e-12	16	34448245
oar3_OAR16_33102104	61.9559	4.78895e-12	16	33343937
oar3_OAR6_29588633	61.8489	5.03941e-12	6	30255802
oar3_OAR10_79463207	61.8327	5.0786e-12	10	79468802
oar3_OAR9_64190424	61.8121	5.12879e-12	9	64444749
oar3_OAR10_79149019	61.8021	5.15321e-12	10	79155111
oar3_OAR16_33095519	61.7596	5.25857e-12	16	33338414
OAR6_92821828.1	61.7412	5.30487e-12	6	85828338
oar3_OAR3_156413799	61.7249	5.34628e-12	3	156678930
oar3_OAR3_156414270	61.7249	5.34628e-12	3	156679401
oar3_OAR16_36165585	61.7051	5.39679e-12	16	36404011
oar3_OAR10_81607378	61.7028	5.40279e-12	10	81627034
oar3_OAR6_27678995	61.7019	5.40523e-12	6	28340469
oar3_OAR6_27680190	61.7019	5.40523e-12	6	28341665
oar3_OAR6_32492546	61.6985	5.414e-12	6	33157211
oar3_OAR6_32956179	61.6857	5.44698e-12	6	33629437
oar3_OAR6_42837512	61.6663	5.4976e-12	6	43557880
oar3_OAR16_36407574	61.6211	5.61728e-12	16	36645446
oar3_OAR16_30912415	61.6018	5.66924e-12	16	31049688
oar3_OAR16_33059114	61.6015	5.67002e-12	16	33302362
oar3_OAR6_32118252	61.5877	5.70732e-12	6	32782174
oar3_OAR9_61095463	61.5798	5.72897e-12	9	61340796
oar3_OAR6_31312146	61.5763	5.73852e-12	6	31966966
OAR16_33555314.1	61.573	5.7474e-12	16	31059339
oar3_OAR9_59200841	61.5498	5.81135e-12	9	59440778
oar3_OAR6_39963891	61.5263	5.87674e-12	6	40671172
oar3_OAR6_39964652	61.5263	5.87674e-12	6	40671933
oar3_OAR23_27893129	61.482	6.0022e-12	23	27948951
oar3_OAR9_64309981	61.4798	6.00853e-12	9	64567081
oar3_OAR9_59201529	61.4673	6.04439e-12	9	59441466
oar3_OAR16_36249510	61.3961	6.253e-12	16	36488051
oar3_OAR9_64690411	61.396	6.25311e-12	9	64949376
oar3_OAR6_33473923	61.3776	6.30829e-12	6	34155225
oar3_OAR1_18536056	61.3249	6.4686e-12	1	18766139
oar3_OAR3_157827808	61.292	6.57074e-12	3	158090935
oar3_OAR16_1660963	61.2686	6.64435e-12	16	1795618
oar3_OAR6_30053477	61.2647	6.65668e-12	6	30728557
OAR9_69140663.1	61.2621	6.66511e-12	9	65555580
oar3_OAR10_79554607	61.2496	6.70475e-12	10	79559931
oar3_OAR9_64680002	61.1898	6.89859e-12	9	64938897
oar3_OAR6_28029664	61.1709	6.96099e-12	6	28687967
oar3_OAR6_40598357	61.1588	7.00118e-12	6	41310796
oar3_OAR10_79472922	61.1399	7.06446e-12	10	79477998
oar3_OAR6_33513482	61.1095	7.16749e-12	6	34195151
oar3_OAR13_42012421	61.0902	7.23366e-12	13	42454540
oar3_OAR9_67461844	61.0874	7.24343e-12	9	67721786
oar3_OAR9_70031253	61.084	7.25497e-12	9	70324322
oar3_OAR9_61527484	61.0705	7.30183e-12	9	61774479
oar3_OAR9_66837365	61.0601	7.33824e-12	9	67108990
oar3_OAR13_42002617	61.0562	7.35156e-12	13	42444582
oar3_OAR16_29196811	61.0505	7.37177e-12	16	29337858
oar3_OAR6_38659743	61.0344	7.4285e-12	6	39373507
oar3_OAR10_77869585	61.0166	7.49145e-12	10	77866335
oar3_OAR6_32527660	61.0165	7.49201e-12	6	33192674
oar3_OAR16_36001977	61.0137	7.50189e-12	16	36240803
oar3_OAR10_80836505	60.9874	7.5967e-12	10	80856974
oar3_OAR16_33520067	60.88	7.99505e-12	16	33761195
oar3_OAR10_81827355	60.8766	8.00826e-12	10	81847156
oar3_OAR10_79220982	60.8201	8.22631e-12	10	79226635
OAR16_37779529.1	60.8126	8.25584e-12	16	34919818
oar3_OAR10_78446104	60.8018	8.29825e-12	10	78442527
s05481.1	60.7948	8.32601e-12	16	33055722
oar3_OAR1_18448376	60.7765	8.39884e-12	1	18677506
oar3_OAR1_18450536	60.7765	8.39884e-12	1	18679666
oar3_OAR10_77454764	60.746	8.52174e-12	10	77455782
oar3_OAR16_31018571	60.743	8.53395e-12	16	31151204
oar3_OAR6_28203405	60.731	8.58313e-12	6	28866135
oar3_OAR6_85593859	60.7223	8.61844e-12	6	86687876
oar3_OAR9_59184599	60.6696	8.8376e-12	9	59424991
oar3_OAR6_35975692	60.6659	8.85325e-12	6	36688632
oar3_OAR16_33114079	60.6598	8.87901e-12	16	33355919
oar3_OAR6_37383759	60.655	8.8991e-12	6	38102832
oar3_OAR10_77457524	60.6276	9.0159e-12	10	77458542
oar3_OAR10_79228431	60.6188	9.05387e-12	10	79234092
oar3_OAR10_78816015	60.5961	9.15235e-12	10	78818590
oar3_OAR9_60415870	60.5934	9.16422e-12	9	60654687
oar3_OAR6_34820081	60.5851	9.20031e-12	6	35510406
oar3_OAR10_79537473	60.5798	9.22362e-12	10	79542902
oar3_OAR9_64684385	60.5718	9.2587e-12	9	64943416
oar3_OAR10_81822633	60.5291	9.44889e-12	10	81842376
oar3_OAR9_69764829	60.5255	9.46521e-12	9	70055434
oar3_OAR9_58726238	60.4768	9.68714e-12	9	58958556
oar3_OAR9_63871004	60.4623	9.75442e-12	9	64123120
oar3_OAR6_40702087	60.4526	9.79938e-12	6	41415385
oar3_OAR6_37438522	60.4387	9.86433e-12	6	38157702
oar3_OAR9_60739832	60.4151	9.97591e-12	9	60978320
oar3_OAR3_155733370	60.4148	9.97724e-12	3	156005782
s26601.1	60.4001	1.00472e-11	6	33655521
oar3_OAR3_157865198	60.374	1.0173e-11	3	158128154
oar3_OAR9_69313856	60.3475	1.03019e-11	9	69601148
oar3_OAR6_35113168	60.3454	1.03121e-11	6	35810678
oar3_OAR9_63858932	60.3245	1.04153e-11	9	64109237
oar3_OAR10_79511848	60.3193	1.04412e-11	10	79517365
oar3_OAR6_27761501	60.3103	1.04862e-11	6	28422935
oar3_OAR6_34467193	60.2644	1.07176e-11	6	35160236
oar3_OAR6_29303011	60.2602	1.0739e-11	6	29971495
oar3_OAR10_79530410	60.2547	1.07673e-11	10	79535684
oar3_OAR16_30033104	60.2307	1.08911e-11	16	30170478
oar3_OAR16_30033484	60.2307	1.08911e-11	16	30170858
oar3_OAR6_38317250	60.2085	1.10066e-11	6	39031134
oar3_OAR16_33912978	60.1551	1.12897e-11	16	34147671
oar3_OAR16_2431531	60.1085	1.1543e-11	16	2567321
oar3_OAR9_67239808	60.1069	1.15516e-11	9	67507582
oar3_OAR9_69663050	60.0574	1.18269e-11	9	69953140
OAR10_89184637.1	59.9899	1.22132e-11	10	81667650
OAR6_34500087_X.1	59.9846	1.22441e-11	6	31132203
oar3_OAR20_26757844	59.9821	1.22585e-11	20	26700940
oar3_OAR16_37697133	59.9734	1.23092e-11	16	37935931
oar3_OAR16_33455389	59.9699	1.23301e-11	16	33696525
oar3_OAR9_59214716	59.9625	1.23737e-11	9	59454500
oar3_OAR16_33882369	59.9527	1.24313e-11	16	34116838
oar3_OAR16_32744010	59.8971	1.27646e-11	16	32986900
oar3_OAR6_37627712	59.8891	1.2813e-11	6	38341040
oar3_OAR5_58854445	59.885	1.28381e-11	5	59110466
oar3_OAR3_155009772	59.8783	1.28791e-11	3	155293727
oar3_OAR10_81948295	59.8339	1.31539e-11	10	81967210
oar3_OAR6_29368840	59.8091	1.33104e-11	6	30037543
OAR6_34010746.1	59.8025	1.33523e-11	6	30863313
oar3_OAR6_32994214	59.6894	1.40901e-11	6	33667362
oar3_OAR6_29848235	59.6878	1.41007e-11	6	30522367
oar3_OAR6_46684939	59.6865	1.41096e-11	6	47400409
oar3_OAR6_30188499	59.5969	1.47242e-11	6	30863555
oar3_OAR16_23962163	59.5907	1.47672e-11	16	24094002
oar3_OAR9_63888143	59.5901	1.47714e-11	9	64140398
oar3_OAR9_63949844	59.5813	1.48337e-11	9	64203543
oar3_OAR9_62133177	59.5807	1.48378e-11	9	62381873
oar3_OAR6_46667085	59.5773	1.48616e-11	6	47382482
oar3_OAR6_37638735	59.5702	1.49121e-11	6	38353430
oar3_OAR6_32206097	59.5512	1.50474e-11	6	32870331
oar3_OAR6_32206192	59.5512	1.50474e-11	6	32870426
oar3_OAR16_36744955	59.5497	1.50586e-11	16	36982640
oar3_OAR9_63890105	59.5272	1.52199e-11	9	64142360
oar3_OAR6_27264769	59.5265	1.52253e-11	6	27922425
oar3_OAR13_43176918	59.5243	1.5241e-11	13	43608326
oar3_OAR16_2389262	59.514	1.53161e-11	16	2524993
oar3_OAR9_60723481	59.4579	1.57303e-11	9	60961959
oar3_OAR9_58270314	59.4107	1.60874e-11	9	58496045
oar3_OAR9_62796494	59.3923	1.62287e-11	9	63058090
oar3_OAR1_18574645	59.3873	1.62678e-11	1	18807810
OAR6_93744092.1	59.3326	1.66963e-11	6	86567323
oar3_OAR10_81635304	59.2962	1.69881e-11	10	81654834
oar3_OAR10_81636373	59.2962	1.69881e-11	10	81655903
oar3_OAR6_86415942	59.2313	1.75198e-11	6	87507303
oar3_OAR10_78881952	59.2217	1.75999e-11	10	78884080
oar3_OAR16_36480299	59.2198	1.76159e-11	16	36718913
oar3_OAR10_79242039	59.1989	1.77921e-11	10	79247860
oar3_OAR16_32268374	59.185	1.791e-11	16	32507932
oar3_OAR9_58322400	59.1829	1.7928e-11	9	58547894
oar3_OAR6_44720284	59.1775	1.79737e-11	6	45440647
OAR6_49677568.1	59.1775	1.79737e-11	6	45440839
oar3_OAR9_64440368	59.163	1.80987e-11	9	64696397
oar3_OAR9_64436654	59.1594	1.81292e-11	9	64692912
oar3_OAR9_61526519	59.1539	1.81768e-11	9	61773515
oar3_OAR9_63055534	59.1492	1.82178e-11	9	63317844
oar3_OAR9_58703710	59.1275	1.84064e-11	9	58936037
oar3_OAR16_32304904	59.0933	1.87087e-11	16	32544687
oar3_OAR16_31051036	59.0846	1.87862e-11	16	31183767
oar3_OAR6_37627278	59.0707	1.89105e-11	6	38340606
oar3_OAR9_64172299	59.0637	1.8973e-11	9	64426713
OAR9_67733364.1	59.0637	1.8973e-11	9	64426898
s35934.1	59.0117	1.94487e-11	10	81920271
oar3_OAR10_77759375	59.0102	1.94622e-11	10	77757280
oar3_OAR6_44721453	59.0065	1.94966e-11	6	45441816
oar3_OAR6_31762583	58.9852	1.96947e-11	6	32423041
oar3_OAR16_33797770	58.9765	1.97767e-11	16	34033083
oar3_OAR10_77969692	58.9759	1.97824e-11	10	77965749
oar3_OAR6_28202083	58.9303	2.02155e-11	6	28864912
oar3_OAR6_55274057	58.926	2.02572e-11	6	56017242
oar3_OAR6_34699498	58.9207	2.0308e-11	6	35389708
oar3_OAR6_85593173	58.8936	2.05718e-11	6	86687190
oar3_OAR10_79276017	58.8929	2.05789e-11	10	79281687
OAR16_33630679.1	58.8875	2.06311e-11	16	31127061
oar3_OAR16_30990623	58.8875	2.06311e-11	16	31127657
oar3_OAR16_33439294	58.882	2.06856e-11	16	33680372
OAR9_67486198.1	58.8425	2.10777e-11	9	64211256
oar3_OAR10_79263723	58.842	2.10822e-11	10	79269325
oar3_OAR6_44704622	58.8227	2.12763e-11	6	45424976
oar3_OAR23_28144326	58.7941	2.15674e-11	23	28193355
OAR9_67450951.1	58.7752	2.1763e-11	9	64173939
oar3_OAR6_31745301	58.764	2.18792e-11	6	32405483
oar3_OAR10_79608491	58.7589	2.19323e-11	10	79613633
oar3_OAR6_44715921	58.7271	2.22662e-11	6	45436361
oar3_OAR6_85664383	58.7139	2.24062e-11	6	86757161
oar3_OAR6_34687670	58.7077	2.24726e-11	6	35380436
oar3_OAR9_59180005	58.7063	2.24869e-11	9	59420380
oar3_OAR6_39692731	58.6995	2.25601e-11	6	40400114
oar3_OAR10_82210126	58.6445	2.31577e-11	10	82227924
oar3_OAR10_77726448	58.6399	2.3208e-11	10	77724395
oar3_OAR1_18143909	58.6172	2.34592e-11	1	18367763
oar3_OAR16_30841458	58.5474	2.42516e-11	16	30978556
oar3_OAR16_30841519	58.5474	2.42516e-11	16	30978617
oar3_OAR16_31757850	58.5428	2.43043e-11	16	31997283
OAR10_86413136.1	58.5188	2.4583e-11	10	79254545
oar3_OAR16_35824606	58.5163	2.46119e-11	16	36064233
oar3_OAR6_38610964	58.501	2.47917e-11	6	39324729
oar3_OAR10_81920353	58.5	2.4803e-11	10	81939353
oar3_OAR6_27406295	58.4583	2.53001e-11	6	28067368
oar3_OAR6_32082644	58.4249	2.57052e-11	6	32742928
oar3_OAR6_32681891	58.3825	2.62281e-11	6	33350435
oar3_OAR9_63945999	58.3771	2.62959e-11	9	64199500
oar3_OAR9_59193144	58.3593	2.65183e-11	9	59433166
oar3_OAR6_44699364	58.353	2.65987e-11	6	45419582
oar3_OAR16_1613115	58.3368	2.68031e-11	16	1747680
oar3_OAR10_79266558	58.29	2.74067e-11	10	79272158
OAR6_53130476.1	58.2619	2.77748e-11	6	48661335
oar3_OAR16_2971530	58.2195	2.83403e-11	16	3104471
oar3_OAR9_60530759	58.2145	2.84069e-11	9	60769996
oar3_OAR16_1092381	58.2125	2.84344e-11	16	1225287
oar3_OAR9_68853491	58.2062	2.8519e-11	9	69139864
oar3_OAR10_79294116	58.1791	2.8889e-11	10	79299290
oar3_OAR20_26793642	58.1786	2.88958e-11	20	26737058
oar3_OAR9_69631920	58.1623	2.91207e-11	9	69921855
oar3_OAR9_65383758	58.1614	2.91326e-11	9	65617740
oar3_OAR16_1987620	58.0934	3.00899e-11	16	2123341
oar3_OAR9_60542853	58.092	3.01091e-11	9	60782092
oar3_OAR6_31648487	58.0884	3.01611e-11	6	32305970
oar3_OAR23_30731782	58.0662	3.04806e-11	23	30786520
oar3_OAR10_79093588	58.0627	3.05314e-11	10	79096381
oar3_OAR16_33838580	58.0588	3.05876e-11	16	34073871
oar3_OAR6_57959986	58.0462	3.07712e-11	6	58706234
oar3_OAR9_65085557	58.0459	3.07762e-11	9	65324244
oar3_OAR9_64348046	58.0229	3.11146e-11	9	64604930
oar3_OAR10_79239145	58.0083	3.13308e-11	10	79245017
oar3_OAR20_31382299	57.9952	3.15258e-11	20	31454589
oar3_OAR6_29952747	57.9941	3.15424e-11	6	30627352
oar3_OAR16_29209842	57.9735	3.18535e-11	16	29351478
oar3_OAR9_66219340	57.9565	3.21115e-11	9	66484026
oar3_OAR9_69680111	57.9347	3.24457e-11	9	69970184
oar3_OAR6_61256373	57.9257	3.25853e-11	6	62019658
oar3_OAR16_31041327	57.9095	3.28367e-11	16	31173976
oar3_OAR10_78445633	57.906	3.28915e-11	10	78442056
oar3_OAR6_30879052	57.866	3.35212e-11	6	31539651
oar3_OAR6_26510551	57.8213	3.42406e-11	6	27143232
OAR9_70187264.1	57.8135	3.43677e-11	9	66478851
oar3_OAR6_31710251	57.813	3.43768e-11	6	32368829
oar3_OAR9_63023368	57.8049	3.4509e-11	9	63285819
oar3_OAR6_24739370	57.7638	3.51893e-11	6	24982394
oar3_OAR16_29593499	57.7623	3.52141e-11	16	29734137
oar3_OAR10_78961752	57.755	3.53368e-11	10	78963561
oar3_OAR16_33930120	57.7532	3.5367e-11	16	34166014
oar3_OAR1_18613552	57.7277	3.57977e-11	1	18847040
oar3_OAR6_44916773	57.6988	3.62925e-11	6	45638700
oar3_OAR1_18572183	57.6961	3.63386e-11	1	18805348
oar3_OAR20_31385739	57.6633	3.69087e-11	20	31458041
oar3_OAR6_27275844	57.658	3.70021e-11	6	27934089
oar3_OAR6_32396228	57.6471	3.71934e-11	6	33059963
oar3_OAR10_81457459	57.6314	3.74724e-11	10	81477429
oar3_OAR6_40180920	57.616	3.77476e-11	6	40889174
oar3_OAR9_62799074	57.6001	3.80338e-11	9	63060685
oar3_OAR9_56878408	57.5897	3.82224e-11	9	57101761
oar3_OAR16_35883554	57.5673	3.86305e-11	16	36122757
oar3_OAR6_44699294	57.5633	3.87033e-11	6	45419512
oar3_OAR9_64305677	57.5541	3.8873e-11	9	64562731
oar3_OAR9_63307172	57.5314	3.92946e-11	9	63563307
oar3_OAR16_28948450	57.5282	3.9354e-11	16	29088070
OAR16_36737603.1	57.5254	3.94077e-11	16	34027928
oar3_OAR3_155516329	57.5204	3.95005e-11	3	155788307
oar3_OAR16_31833017	57.4963	3.99549e-11	16	32069992
oar3_OAR9_62777738	57.4706	4.04453e-11	9	63039644
OAR6_32535566.1	57.469	4.0477e-11	6	29366038
oar3_OAR10_81166373	57.4617	4.06171e-11	10	81187463
oar3_OAR9_62116671	57.4474	4.08941e-11	9	62365445
oar3_OAR6_34478768	57.4296	4.12409e-11	6	35171731
oar3_OAR6_34411467	57.4287	4.12589e-11	6	35104497
OAR9_63968927.1	57.425	4.1331e-11	9	61088374
oar3_OAR9_69647589	57.4233	4.13651e-11	9	69937673
oar3_OAR6_85233928	57.4197	4.14341e-11	6	86320899
oar3_OAR16_37844111	57.4187	4.14544e-11	16	38077771
oar3_OAR16_31763457	57.4014	4.17972e-11	16	32002841
oar3_OAR16_31763871	57.4014	4.17972e-11	16	32003255
oar3_OAR10_79558303	57.3936	4.19514e-11	10	79563516
oar3_OAR9_61619678	57.386	4.21032e-11	9	61866675
oar3_OAR16_628691	57.3818	4.21876e-11	16	766140
OAR16_33478147.1	57.3671	4.24832e-11	16	30984072
oar3_OAR6_30802516	57.3606	4.26148e-11	6	31463672
oar3_OAR6_34277655	57.3538	4.27511e-11	6	34970492
oar3_OAR13_41932097	57.3421	4.29901e-11	13	42378094
oar3_OAR10_79280690	57.2901	4.40646e-11	10	79286323
oar3_OAR9_66210110	57.2564	4.47743e-11	9	66474756
OAR9_68709278.1	57.253	4.48478e-11	9	65292656
oar3_OAR9_63851104	57.2198	4.55597e-11	9	64101410
oar3_OAR6_85896864	57.2173	4.5614e-11	6	86989119
oar3_OAR10_78080986	57.1905	4.61973e-11	10	78076526
oar3_OAR9_58279402	57.1878	4.62564e-11	9	58505139
oar3_OAR9_58279507	57.1878	4.62564e-11	9	58505244
oar3_OAR6_55412173	57.1661	4.67349e-11	6	56155840
oar3_OAR9_63069177	57.1478	4.71437e-11	9	63331373
OAR9_68495298.1	57.1389	4.73435e-11	9	65118526
oar3_OAR9_67297325	57.1345	4.74413e-11	9	67564491
oar3_OAR10_77823496	57.1327	4.74827e-11	10	77820825
oar3_OAR10_78924073	57.128	4.75887e-11	10	78925933
oar3_OAR10_78925915	57.128	4.75887e-11	10	78927775
oar3_OAR23_28705328	57.1247	4.76639e-11	23	28755416
oar3_OAR16_33902703	57.0997	4.82313e-11	16	34137285
oar3_OAR16_29289817	57.0995	4.82377e-11	16	29433438
oar3_OAR16_5084787	57.0771	4.87514e-11	16	5209479
oar3_OAR6_55062034	57.0754	4.87915e-11	6	55797303
oar3_OAR10_82788000	57.0653	4.90269e-11	10	82803584
oar3_OAR9_65754924	57.0392	4.96378e-11	9	66008513
oar3_OAR9_67549761	57.0377	4.96729e-11	9	67809264
oar3_OAR10_81195011	57.0354	4.97273e-11	10	81215880
oar3_OAR6_46865091	57.0075	5.03894e-11	6	47587448
oar3_OAR23_27078116	56.9791	5.10745e-11	23	27136634
oar3_OAR16_888601	56.9749	5.11761e-11	16	1021405
oar3_OAR1_18634209	56.9739	5.11996e-11	1	18867915
oar3_OAR16_34708970	56.9288	5.23072e-11	16	34949545
oar3_OAR6_30528306	56.871	5.37616e-11	6	31188035
oar3_OAR10_81194220	56.8688	5.38195e-11	10	81215089
oar3_OAR9_44986674	56.8386	5.45947e-11	9	45147274
oar3_OAR6_27184260	56.8173	5.51491e-11	6	27842012
oar3_OAR6_34679524	56.8101	5.53384e-11	6	35372284
oar3_OAR20_29768982	56.7974	5.56734e-11	20	29790743
oar3_OAR13_43452746	56.7901	5.58662e-11	13	43881848
oar3_OAR9_63006226	56.7733	5.63122e-11	9	63268772
oar3_OAR6_82168908	56.7678	5.64608e-11	6	83051026
oar3_OAR6_35447032	56.7594	5.66851e-11	6	36154502
oar3_OAR10_79173190	56.7389	5.72404e-11	10	79179139
oar3_OAR10_77943668	56.7017	5.82593e-11	10	77939787
s16553.1	56.6994	5.8322e-11	13	39672726
oar3_OAR9_59767893	56.6777	5.89278e-11	9	60006143
oar3_OAR9_64435943	56.6718	5.90904e-11	9	64692203
oar3_OAR6_32754801	56.6699	5.91438e-11	6	33425198
s52658.1	56.653	5.96219e-11	16	5202130
oar3_OAR6_36410267	56.6343	6.01534e-11	6	37127755
OAR1_18691972.1	56.6151	6.0704e-11	1	18724539
oar3_OAR16_36754723	56.5967	6.1236e-11	16	36992223
oar3_OAR10_77822992	56.583	6.16329e-11	10	77820321
oar3_OAR9_69303767	56.5616	6.22631e-11	9	69590967
oar3_OAR10_80941667	56.5355	6.30396e-11	10	80962077
OAR10_88360790.1	56.5355	6.30396e-11	10	80962816
oar3_OAR10_80944238	56.5355	6.30396e-11	10	80964648
oar3_OAR1_17727412	56.527	6.32934e-11	1	17951249
oar3_OAR9_66208518	56.52	6.35025e-11	9	66473166
oar3_OAR10_77605569	56.47	6.50284e-11	10	77606209
oar3_OAR9_61659478	56.4296	6.62851e-11	9	61906448
oar3_OAR13_41832428	56.4285	6.63198e-11	13	42278321
oar3_OAR13_38945844	56.4238	6.64695e-11	13	39410233
oar3_OAR9_63104522	56.4213	6.65479e-11	9	63366299
OAR6_55532476.1	56.393	6.74473e-11	6	50955524
oar3_OAR6_50226905	56.393	6.74473e-11	6	50955699
oar3_OAR10_82022767	56.3839	6.77381e-11	10	82041407
oar3_OAR9_63018027	56.3834	6.7754e-11	9	63280485
OAR9_67273580.1	56.3825	6.77836e-11	9	64013890
oar3_OAR10_79957220	56.3609	6.84828e-11	10	79969706
oar3_OAR6_39737489	56.3525	6.87563e-11	6	40444984
oar3_OAR6_32665823	56.3349	6.93307e-11	6	33334128
oar3_OAR10_80828160	56.3263	6.96136e-11	10	80848559
oar3_OAR9_60788052	56.2812	7.11207e-11	9	61026612
oar3_OAR10_81873563	56.2685	7.1549e-11	10	81893537
oar3_OAR9_68200261	56.2684	7.15543e-11	9	68461891
oar3_OAR10_77694553	56.2423	7.24441e-11	10	77694628
oar3_OAR9_69743390	56.1893	7.42895e-11	9	70033810
oar3_OAR16_34396634	56.1861	7.44012e-11	16	34629284
oar3_OAR9_62952742	56.173	7.48659e-11	9	63214878
oar3_OAR6_43419104	56.1436	7.59167e-11	6	44139595
oar3_OAR9_67290583	56.1033	7.73791e-11	9	67558039
oar3_OAR10_80811004	56.0894	7.78916e-11	10	80831262
oar3_OAR23_32753164	56.0894	7.78918e-11	23	32821290
oar3_OAR6_29349849	56.087	7.79804e-11	6	30018557
OAR13_43334843.1	56.0811	7.82008e-11	13	39968559
oar3_OAR6_38729181	56.0665	7.87447e-11	6	39443036
OAR9_66437564.1	56.0541	7.92085e-11	9	63261278
oar3_OAR16_30989933	56.0414	7.96863e-11	16	31126967
oar3_OAR9_69620300	56.0337	7.99756e-11	9	69910298
oar3_OAR23_37478109	56.0235	8.03652e-11	23	37628207
oar3_OAR1_13595681	56.0116	8.08206e-11	1	13824845
oar3_OAR10_79287489	56.0076	8.09727e-11	10	79292696
OAR6_38284795.1	55.9951	8.14531e-11	6	34921126
oar3_OAR9_56564595	55.9854	8.18304e-11	9	56786191
oar3_OAR9_67545690	55.9798	8.2046e-11	9	67805183
oar3_OAR6_85186016	55.9672	8.254e-11	6	86273200
oar3_OAR1_18647987	55.9602	8.28122e-11	1	18881705
oar3_OAR9_62988839	55.9595	8.28413e-11	9	63251203
oar3_OAR6_36866583	55.9325	8.39067e-11	6	37581077
oar3_OAR16_2431595	55.9298	8.40158e-11	16	2567385
oar3_OAR16_2330375	55.9246	8.4224e-11	16	2465885
OAR16_32902981.1	55.9206	8.43818e-11	16	30415235
oar3_OAR10_78020073	55.9169	8.45299e-11	10	78015996
oar3_OAR9_61841651	55.8663	8.65836e-11	9	62088925
oar3_OAR9_61842227	55.8663	8.65836e-11	9	62089505
oar3_OAR10_79676454	55.8554	8.7032e-11	10	79681033
oar3_OAR9_62969573	55.8469	8.73829e-11	9	63232207
oar3_OAR9_60898290	55.8209	8.84668e-11	9	61137247
oar3_OAR9_67491983	55.7617	9.09861e-11	9	67751006
oar3_OAR9_67091479	55.7328	9.2241e-11	9	67363219
oar3_OAR9_62986977	55.7184	9.2871e-11	9	63249257
oar3_OAR9_62987395	55.7184	9.2871e-11	9	63249675
oar3_OAR6_29514752	55.7119	9.31596e-11	6	30182669
oar3_OAR6_55270555	55.7014	9.3626e-11	6	56014098
oar3_OAR10_81253920	55.6962	9.38545e-11	10	81274944
oar3_OAR23_17734914	55.6872	9.42549e-11	23	17820414
oar3_OAR9_60071602	55.682	9.4489e-11	9	60308887
oar3_OAR16_34890073	55.6507	9.59003e-11	16	35129861
oar3_OAR6_33519776	55.6385	9.64586e-11	6	34201304
oar3_OAR6_25981561	55.6112	9.77117e-11	6	26611954
oar3_OAR10_81818617	55.6101	9.77634e-11	10	81838357
oar3_OAR9_55709958	55.6006	9.82073e-11	9	55933527
oar3_OAR6_36001068	55.6003	9.82191e-11	6	36713950
oar3_OAR6_27381402	55.5922	9.85966e-11	6	28042399
oar3_OAR16_30370132	55.5777	9.92761e-11	16	30505880
oar3_OAR6_85435101	55.575	9.94054e-11	6	86532926
OAR6_32715068.1	55.5365	1.01233e-10	6	29552353
oar3_OAR6_28886313	55.5365	1.01233e-10	6	29553800
oar3_OAR10_81156927	55.5347	1.01324e-10	10	81178056
oar3_OAR6_43219187	55.5201	1.02027e-10	6	43940068
oar3_OAR16_5136701	55.5155	1.0225e-10	16	5260897
oar3_OAR6_40769570	55.4924	1.03371e-10	6	41483086
oar3_OAR6_30867551	55.4638	1.04783e-10	6	31527978
oar3_OAR6_38545021	55.4578	1.05084e-10	6	39259362
oar3_OAR6_30475635	55.4221	1.06875e-10	6	31135146
oar3_OAR9_68838625	55.4163	1.07168e-10	9	69124942
oar3_OAR6_28233201	55.4081	1.07588e-10	6	28895738
oar3_OAR6_30012570	55.3986	1.08072e-10	6	30687288
oar3_OAR16_29478041	55.3216	1.12088e-10	16	29619724
oar3_OAR9_65292356	55.3145	1.12464e-10	9	65527242
OAR6_93970946.1	55.3104	1.12686e-10	6	86588691
oar3_OAR6_64815840	55.3062	1.12909e-10	6	65560782
oar3_OAR23_17815580	55.2831	1.14151e-10	23	17900884
oar3_OAR6_39721019	55.2661	1.15074e-10	6	40428488
oar3_OAR6_43233758	55.2345	1.1681e-10	6	43954638
oar3_OAR9_57458392	55.2337	1.16855e-10	9	57681044
oar3_OAR6_43211082	55.2173	1.17764e-10	6	43931838
oar3_OAR6_37249595	55.2092	1.18222e-10	6	37968533
oar3_OAR6_37250794	55.2092	1.18222e-10	6	37969732
oar3_OAR6_40771129	55.2052	1.18444e-10	6	41484645
OAR9_65103499.1	55.1766	1.20062e-10	9	62110893
oar3_OAR5_56761622	55.1681	1.20542e-10	5	57024360
oar3_OAR16_28874005	55.1502	1.2157e-10	16	29013974
oar3_OAR6_26207643	55.1444	1.21907e-10	6	26837309
oar3_OAR6_26208070	55.1444	1.21907e-10	6	26837736
oar3_OAR16_852086	55.1299	1.22747e-10	16	990175
oar3_OAR6_31586054	55.1075	1.24057e-10	6	32243216
oar3_OAR10_79971999	55.0918	1.24984e-10	10	79984512
oar3_OAR16_33104720	55.0621	1.26753e-10	16	33346553
oar3_OAR10_77866145	55.0531	1.27294e-10	10	77862896
oar3_OAR16_1196231	55.025	1.29e-10	16	1329221
oar3_OAR6_29214035	55.0209	1.29253e-10	6	29880894
oar3_OAR10_78019007	55.0149	1.29619e-10	10	78014930
oar3_OAR5_56764792	55.0057	1.30184e-10	5	57027529
oar3_OAR6_30093820	55.0021	1.30404e-10	6	30768688
oar3_OAR16_38191525	54.908	1.36349e-10	16	38426844
oar3_OAR16_38191594	54.908	1.36349e-10	16	38426913
OAR16_10200326.1	54.9074	1.36391e-10	16	9385178
oar3_OAR9_62156289	54.8921	1.37382e-10	9	62406911
oar3_OAR3_160701244	54.8651	1.39152e-10	3	161001049
oar3_OAR9_66801526	54.8357	1.41098e-10	9	67072953
oar3_OAR16_56325154	54.8343	1.41191e-10	16	56607320
oar3_OAR6_35432559	54.8342	1.41202e-10	6	36140073
oar3_OAR16_31866461	54.8299	1.4149e-10	16	32103444
oar3_OAR16_9245619	54.7865	1.44429e-10	16	9379403
oar3_OAR16_9246059	54.7865	1.44429e-10	16	9379843
oar3_OAR16_9247767	54.7865	1.44429e-10	16	9381551
oar3_OAR9_64841244	54.7837	1.44619e-10	9	65095141
oar3_OAR9_61856556	54.7824	1.44709e-10	9	62103968
oar3_OAR9_61862145	54.7824	1.44709e-10	9	62109554
oar3_OAR16_410702	54.7573	1.46442e-10	16	548910
oar3_OAR6_32922478	54.7188	1.49136e-10	6	33593281
oar3_OAR13_41993052	54.7029	1.50262e-10	13	42435173
oar3_OAR20_26756973	54.6979	1.50613e-10	20	26700069
oar3_OAR6_35427085	54.691	1.51113e-10	6	36134601
oar3_OAR16_1896364	54.6793	1.51946e-10	16	2032201
oar3_OAR6_33170273	54.6545	1.53743e-10	6	33846173
oar3_OAR6_33170415	54.6545	1.53743e-10	6	33846315
oar3_OAR6_47361998	54.6358	1.55115e-10	6	48071804
oar3_OAR6_29394635	54.5981	1.57902e-10	6	30062950
oar3_OAR9_59177588	54.5217	1.63724e-10	9	59417982
OAR9_62188993.1	54.5217	1.63724e-10	9	59421553
oar3_OAR23_37629407	54.5129	1.64408e-10	23	37777290
oar3_OAR10_79473467	54.5111	1.64542e-10	10	79478543
s45149.1	54.4924	1.66005e-10	16	33688218
oar3_OAR16_9268396	54.4852	1.66577e-10	16	9402290
oar3_OAR16_29898475	54.4691	1.67848e-10	16	30033872
oar3_OAR16_2551369	54.4091	1.72684e-10	16	2686765
oar3_OAR6_40731320	54.4026	1.73223e-10	6	41444660
oar3_OAR16_9476811	54.3868	1.74518e-10	16	9610104
oar3_OAR16_33080543	54.3757	1.7544e-10	16	33323597
oar3_OAR6_32877949	54.3745	1.7554e-10	6	33544574
oar3_OAR6_92328491	54.3701	1.75908e-10	6	93408783
oar3_OAR16_1835863	54.3631	1.76491e-10	16	1970081
oar3_OAR6_44164531	54.3035	1.81538e-10	6	44885635
oar3_OAR10_81844234	54.3007	1.81782e-10	10	81864116
oar3_OAR23_17384040	54.284	1.83221e-10	23	17471608
oar3_OAR9_61865828	54.2752	1.83988e-10	9	62113470
oar3_OAR6_39699024	54.2648	1.84895e-10	6	40406465
oar3_OAR13_41561297	54.2581	1.85481e-10	13	42007353
oar3_OAR6_44916720	54.2528	1.85952e-10	6	45638647
oar3_OAR3_157913686	54.2423	1.86879e-10	3	158177363
oar3_OAR3_157913750	54.2423	1.86879e-10	3	158177427
oar3_OAR6_33268124	54.2275	1.88186e-10	6	33943270
oar3_OAR9_62969705	54.2222	1.88662e-10	9	63232339
oar3_OAR9_64994873	54.2111	1.89659e-10	9	65235312
oar3_OAR16_33856252	54.2072	1.90002e-10	16	34091392
oar3_OAR10_77897799	54.2026	1.90418e-10	10	77894202
oar3_OAR13_41866639	54.182	1.92287e-10	13	42312665
oar3_OAR10_79918851	54.1654	1.93804e-10	10	79931354
oar3_OAR10_79470165	54.1594	1.94354e-10	10	79475242
OAR10_86711581.1	54.1594	1.94354e-10	10	79476090
oar3_OAR9_64234721	54.1414	1.96013e-10	9	64493504
oar3_OAR16_9260167	54.1328	1.96817e-10	16	9394049
oar3_OAR9_65260926	54.1219	1.97832e-10	9	65496047
oar3_OAR10_78217726	54.1164	1.98352e-10	10	78213543
oar3_OAR10_79163738	54.1045	1.99465e-10	10	79169657
oar3_OAR6_46902460	54.098	2.0008e-10	6	47624327
oar3_OAR23_38218439	54.0759	2.02185e-10	23	38360774
oar3_OAR16_9257958	54.0703	2.02721e-10	16	9391840
s37245.1	54.0307	2.06561e-10	10	84321830
oar3_OAR16_5056906	54.0102	2.08569e-10	16	5181631
oar3_OAR6_38998001	53.9698	2.12595e-10	6	39712764
oar3_OAR16_33439338	53.9451	2.15097e-10	16	33680416
oar3_OAR6_85745810	53.9376	2.15868e-10	6	86838265
oar3_OAR6_92338240	53.9355	2.16081e-10	6	93426142
OAR6_56326539.1	53.9104	2.1866e-10	6	51808553
oar3_OAR20_27409339	53.8974	2.20011e-10	20	27459576
oar3_OAR9_62158478	53.89	2.2078e-10	9	62409102
oar3_OAR16_9258227	53.8893	2.2085e-10	16	9392109
oar3_OAR16_33900470	53.8866	2.21134e-10	16	34135053
oar3_OAR9_67524855	53.8833	2.2148e-10	9	67783609
OAR16_36378409.1	53.8775	2.22088e-10	16	33711956
oar3_OAR16_35078837	53.8678	2.23109e-10	16	35319165
oar3_OAR10_79973342	53.8646	2.23452e-10	10	79985855
oar3_OAR10_80904571	53.8244	2.27737e-10	10	80925219
oar3_OAR10_81567137	53.8106	2.29235e-10	10	81586674
oar3_OAR9_62160501	53.8042	2.29931e-10	9	62411125
oar3_OAR9_59766279	53.8009	2.30289e-10	9	60004534
oar3_OAR16_33436025	53.7657	2.3416e-10	16	33677007
oar3_OAR16_1834754	53.7588	2.34924e-10	16	1968972
oar3_OAR6_37388901	53.7535	2.35512e-10	6	38107974
oar3_OAR16_33092611	53.7369	2.37372e-10	16	33335491
oar3_OAR6_27113715	53.7253	2.38668e-10	6	27760558
oar3_OAR6_27122402	53.7253	2.38668e-10	6	27769220
oar3_OAR9_61847716	53.6889	2.42818e-10	9	62095115
oar3_OAR6_29398624	53.6766	2.44232e-10	6	30066939
oar3_OAR6_30524711	53.6682	2.45212e-10	6	31184326
oar3_OAR3_155106379	53.6477	2.47602e-10	3	155389784
oar3_OAR10_80960709	53.647	2.47679e-10	10	80981121
OAR6_94066660.1	53.6117	2.51853e-10	6	86830918
oar3_OAR16_30407890	53.5903	2.54415e-10	16	30544345
oar3_OAR3_157475262	53.582	2.55411e-10	3	157735998
oar3_OAR6_37369594	53.5632	2.57699e-10	6	38088562
oar3_OAR9_58730745	53.5463	2.59758e-10	9	58963068
oar3_OAR6_32748247	53.5338	2.61301e-10	6	33418542
oar3_OAR16_34617205	53.5269	2.62159e-10	16	34857915
oar3_OAR10_80838692	53.524	2.62515e-10	10	80859158
oar3_OAR10_79353368	53.5168	2.63418e-10	10	79358133
oar3_OAR9_57853933	53.5065	2.64697e-10	9	58078120
oar3_OAR23_27169783	53.5011	2.65379e-10	23	27219589
oar3_OAR10_77957669	53.4703	2.69272e-10	10	77953807
oar3_OAR16_33960688	53.4695	2.69372e-10	16	34196427
oar3_OAR16_32252393	53.4279	2.74729e-10	16	32491984
oar3_OAR13_39814871	53.4003	2.78333e-10	13	40278547
oar3_OAR9_60361832	53.3867	2.80135e-10	9	60599958
oar3_OAR13_44531715	53.3772	2.81387e-10	13	44963818
oar3_OAR9_59607998	53.3442	2.85825e-10	9	59850159
oar3_OAR6_37471406	53.3401	2.86379e-10	6	38190656
oar3_OAR3_156534104	53.3235	2.88633e-10	3	156792395
oar3_OAR9_64125860	53.3125	2.90139e-10	9	64379907
oar3_OAR9_65502685	53.3102	2.90447e-10	9	65740789
oar3_OAR6_39677975	53.2875	2.93582e-10	6	40385325
oar3_OAR6_30524518	53.2849	2.9395e-10	6	31184133
OAR6_59669627.1	53.2668	2.96471e-10	6	55045564
OAR16_35827948.1	53.2402	3.00222e-10	16	33187820
oar3_OAR16_32565439	53.239	3.00397e-10	16	32808725
oar3_OAR9_65510573	53.2267	3.02154e-10	9	65748877
oar3_OAR16_2315764	53.2092	3.04653e-10	16	2451335
oar3_OAR6_30731679	53.2081	3.04812e-10	6	31392827
OAR16_36312299_X.1	53.1993	3.06095e-10	16	33634626
oar3_OAR16_33402165	53.1993	3.06095e-10	16	33634837
oar3_OAR9_65520697	53.1971	3.06405e-10	9	65757902
oar3_OAR6_84824964	53.1655	3.11018e-10	6	85914913
oar3_OAR6_58133062	53.1638	3.11277e-10	6	58882344
oar3_OAR9_62112718	53.1626	3.11449e-10	9	62361524
oar3_OAR16_32449110	53.1563	3.1237e-10	16	32689882
oar3_OAR6_34686742	53.1378	3.15126e-10	6	35379508
oar3_OAR6_34687236	53.1378	3.15126e-10	6	35380002
oar3_OAR9_62835617	53.1104	3.19236e-10	9	63097355
oar3_OAR9_66743114	53.1044	3.20142e-10	9	67012826
OAR6_59497239.1	53.1016	3.20567e-10	6	54849668
oar3_OAR9_57313419	53.0934	3.21801e-10	9	57535114
oar3_OAR16_7474216	53.0916	3.22082e-10	16	7602570
oar3_OAR9_67518037	53.0901	3.22314e-10	9	67776994
oar3_OAR9_67550364	53.0901	3.22314e-10	9	67809869
oar3_OAR9_63308101	53.0762	3.24442e-10	9	63564236
oar3_OAR6_39947150	53.0721	3.25069e-10	6	40654533
oar3_OAR5_56802806	53.056	3.27542e-10	5	57065225
oar3_OAR5_56802937	53.056	3.27542e-10	5	57065356
oar3_OAR16_34076116	53.0286	3.31812e-10	16	34309414
oar3_OAR6_38317459	53.001	3.36172e-10	6	39031343
oar3_OAR6_28450490	52.9912	3.37741e-10	6	29117314
OAR9_71550806.1	52.9732	3.40627e-10	9	67786528
oar3_OAR6_39952651	52.9688	3.41336e-10	6	40660034
oar3_OAR6_27166475	52.9555	3.43478e-10	6	27813635
oar3_OAR9_63033001	52.9286	3.47888e-10	9	63295392
oar3_OAR9_67459658	52.9267	3.48191e-10	9	67719600
oar3_OAR6_30496544	52.9183	3.49581e-10	6	31156101
oar3_OAR10_77885022	52.918	3.49626e-10	10	77881535
oar3_OAR20_26776470	52.9143	3.50241e-10	20	26719606
oar3_OAR9_62868014	52.894	3.53622e-10	9	63130439
OAR9_71106539.1	52.8841	3.55272e-10	9	67364780
oar3_OAR6_46055459	52.8817	3.55676e-10	6	46778150
s25440.1	52.8656	3.58391e-10	16	32480672
oar3_OAR9_67115736	52.8593	3.59464e-10	9	67387872
oar3_OAR16_33282145	52.8475	3.61481e-10	16	33512821
oar3_OAR6_32777323	52.8195	3.6629e-10	6	33448960
oar3_OAR10_80933054	52.7634	3.76133e-10	10	80953348
oar3_OAR3_156534667	52.7408	3.80179e-10	3	156792958
s66316.1	52.7228	3.83419e-10	13	42347999
oar3_OAR16_32194530	52.7191	3.84094e-10	16	32432751
oar3_OAR16_33914472	52.6973	3.88072e-10	16	34149155
oar3_OAR9_67113960	52.6754	3.92102e-10	9	67386094
s75748.1	52.6713	3.92873e-10	10	78178363
oar3_OAR6_28182853	52.6668	3.93703e-10	6	28845887
oar3_OAR10_77633240	52.6496	3.96911e-10	10	77633883
oar3_OAR10_77633831	52.6496	3.96911e-10	10	77634473
oar3_OAR6_27155782	52.6432	3.98126e-10	6	27802943
oar3_OAR10_82299305	52.6315	4.00332e-10	10	82317215
oar3_OAR9_60739953	52.6303	4.00561e-10	9	60978441
oar3_OAR4_12430491	52.6069	4.05012e-10	4	13332483
oar3_OAR5_93992451	52.5742	4.11309e-10	5	94294694
oar3_OAR6_44153383	52.5709	4.11954e-10	6	44874593
oar3_OAR16_4292810	52.5582	4.14444e-10	16	4423049
oar3_OAR16_32420993	52.5375	4.18512e-10	16	32661596
oar3_OAR6_24707607	52.5367	4.18664e-10	6	24950682
oar3_OAR23_30274295	52.5364	4.18731e-10	23	30326539
oar3_OAR9_64101249	52.5343	4.19151e-10	9	64354882
oar3_OAR16_7490477	52.5342	4.19164e-10	16	7616537
oar3_OAR6_35857376	52.5296	4.20073e-10	6	36570245
oar3_OAR16_34642641	52.4807	4.29885e-10	16	34883612
oar3_OAR20_32725066	52.4806	4.2991e-10	20	32835721
oar3_OAR20_32725217	52.4806	4.2991e-10	20	32835872
oar3_OAR20_32725986	52.4806	4.2991e-10	20	32836641
oar3_OAR6_36026936	52.4771	4.3062e-10	6	36739807
s47276.1	52.4695	4.32171e-10	20	18159130
oar3_OAR9_64364492	52.4406	4.3812e-10	9	64621352
oar3_OAR9_65065237	52.4279	4.40762e-10	9	65305177
oar3_OAR6_55409134	52.4167	4.43089e-10	6	56152750
oar3_OAR16_465449	52.4112	4.44244e-10	16	602596
oar3_OAR6_30130683	52.4078	4.44965e-10	6	30805709
oar3_OAR9_59873034	52.403	4.45974e-10	9	60111289
oar3_OAR23_17762202	52.4008	4.46437e-10	23	17847591
oar3_OAR10_60988959	52.3893	4.48863e-10	10	61098001
oar3_OAR6_34514081	52.3551	4.5617e-10	6	35206929
oar3_OAR20_27361450	52.3255	4.62592e-10	20	27412254
oar3_OAR20_27362838	52.3255	4.62592e-10	20	27413642
oar3_OAR13_41955684	52.3249	4.62719e-10	13	42401499
oar3_OAR6_46967166	52.3136	4.65199e-10	6	47689652
OAR6_60801813.1	52.3056	4.66962e-10	6	55893133
oar3_OAR20_27359378	52.2839	4.71782e-10	20	27410182
oar3_OAR6_39645838	52.2684	4.75253e-10	6	40354274
oar3_OAR16_29195895	52.2264	4.84773e-10	16	29336942
oar3_OAR6_28641590	52.2244	4.85232e-10	6	29309165
oar3_OAR6_54298616	52.2202	4.86195e-10	6	55037694
oar3_OAR10_81764460	52.2012	4.90578e-10	10	81783925
oar3_OAR23_31671621	52.1909	4.92976e-10	23	31729609
oar3_OAR9_62719508	52.183	4.9482e-10	9	62981300
oar3_OAR9_57185501	52.1711	4.97593e-10	9	57407616
oar3_OAR16_32001143	52.1297	5.07413e-10	16	32238697
oar3_OAR9_64376320	52.1262	5.0826e-10	9	64633481
oar3_OAR6_32797808	52.0909	5.1682e-10	6	33469755
oar3_OAR4_14727236	52.0885	5.17396e-10	4	15612178
oar3_OAR5_56781534	52.0828	5.18788e-10	5	57044076
oar3_OAR6_26280393	52.0631	5.2363e-10	6	26909475
oar3_OAR6_42172050	52.0362	5.30335e-10	6	42888528
oar3_OAR3_163517635	52.0226	5.33757e-10	3	163800585
oar3_OAR9_62757018	52.0194	5.34546e-10	9	63018999
oar3_OAR16_31394196	51.995	5.40746e-10	16	31528760
oar3_OAR9_62912248	51.9889	5.42316e-10	9	63174361
oar3_OAR6_30031667	51.9754	5.45791e-10	6	30706637
oar3_OAR13_41954527	51.9706	5.47032e-10	13	42400316
oar3_OAR9_65837895	51.9619	5.49275e-10	9	66091924
oar3_OAR3_163584458	51.9551	5.51047e-10	3	163867173
oar3_OAR9_67545594	51.9525	5.51712e-10	9	67805087
oar3_OAR9_67545667	51.9525	5.51712e-10	9	67805160
oar3_OAR13_39441742	51.9258	5.58726e-10	13	39904035
oar3_OAR16_1580552	51.9244	5.59084e-10	16	1715413
oar3_OAR16_33045859	51.918	5.6077e-10	16	33289030
oar3_OAR10_83341553	51.8932	5.67379e-10	10	83362293
oar3_OAR23_30274867	51.87	5.73635e-10	23	30327111
oar3_OAR16_1647415	51.8675	5.74304e-10	16	1781910
oar3_OAR9_66951584	51.8546	5.77806e-10	9	67223349
oar3_OAR16_33922128	51.8534	5.78141e-10	16	34157768
oar3_OAR4_12923261	51.8472	5.79834e-10	4	13816128
oar3_OAR10_79264691	51.8455	5.8031e-10	10	79270297
oar3_OAR9_55735578	51.8308	5.8434e-10	9	55958653
oar3_OAR1_18558096	51.8274	5.853e-10	1	18788521
oar3_OAR6_28620701	51.8233	5.86414e-10	6	29288429
oar3_OAR23_27083140	51.8182	5.87838e-10	23	27141692
OAR1_13714304.1	51.8041	5.9177e-10	1	14035128
oar3_OAR10_83335549	51.8014	5.9253e-10	10	83356289
oar3_OAR9_67628951	51.7941	5.94553e-10	9	67886231
oar3_OAR6_28364774	51.7922	5.95107e-10	6	29026566
s30647.1	51.7431	6.09047e-10	10	80885915
s31943.1	51.7426	6.0919e-10	16	2526053
OAR6_44719458.1	51.7287	6.13192e-10	6	40742705
oar3_OAR9_62773652	51.7119	6.18093e-10	9	63035544
oar3_OAR9_62788574	51.7119	6.18093e-10	9	63050170
oar3_OAR10_77899243	51.7113	6.18255e-10	10	77895645
oar3_OAR6_31762532	51.7108	6.1842e-10	6	32422990
oar3_OAR13_43707012	51.7036	6.20508e-10	13	44136268
oar3_OAR6_37489381	51.6965	6.22601e-10	6	38207591
oar3_OAR6_40029453	51.6928	6.23683e-10	6	40736962
oar3_OAR13_43708660	51.6876	6.25233e-10	13	44137934
oar3_OAR10_80484548	51.6744	6.29126e-10	10	80503809
oar3_OAR10_82790394	51.6415	6.38982e-10	10	82805923
oar3_OAR16_35522295	51.6272	6.43294e-10	16	35761409
oar3_OAR6_84824515	51.6264	6.43552e-10	6	85914464
oar3_OAR10_79781647	51.6187	6.45895e-10	10	79793356
oar3_OAR6_46864364	51.6139	6.47361e-10	6	47586715
oar3_OAR6_35979104	51.6074	6.4935e-10	6	36692044
oar3_OAR23_31759321	51.6009	6.51352e-10	23	31817069
oar3_OAR6_48021772	51.5685	6.61382e-10	6	48740209
oar3_OAR6_38052597	51.5557	6.65371e-10	6	38766515
oar3_OAR16_1569319	51.5531	6.6621e-10	16	1704153
OAR6_91765793.1	51.5443	6.68976e-10	6	84871853
oar3_OAR9_62825231	51.5213	6.76276e-10	9	63087060
oar3_OAR1_71931992	51.5191	6.76966e-10	1	72740694
oar3_OAR9_64622481	51.5137	6.787e-10	9	64878839
oar3_OAR13_42039710	51.5114	6.79452e-10	13	42482207
oar3_OAR16_35523363	51.4892	6.86602e-10	16	35762477
oar3_OAR16_5046897	51.4868	6.87381e-10	16	5171679
oar3_OAR16_5048090	51.4868	6.87381e-10	16	5172873
oar3_OAR6_33729564	51.4851	6.87926e-10	6	34420189
oar3_OAR16_1573022	51.473	6.91864e-10	16	1707881
oar3_OAR6_39657891	51.4453	7.00967e-10	6	40366328
oar3_OAR13_31532159	51.427	7.0706e-10	13	31835360
oar3_OAR5_66972780	51.4239	7.08077e-10	5	67226114
oar3_OAR6_32798452	51.4217	7.08842e-10	6	33470399
oar3_OAR10_77893348	51.4062	7.14023e-10	10	77889734
oar3_OAR9_56986554	51.4045	7.14606e-10	9	57209781
oar3_OAR6_39597389	51.4032	7.15059e-10	6	40306271
oar3_OAR10_82798275	51.4005	7.15958e-10	10	82813880
oar3_OAR6_55284075	51.3888	7.19915e-10	6	56027143
oar3_OAR13_38275910	51.3778	7.23674e-10	13	38738199
oar3_OAR9_59856670	51.3775	7.23763e-10	9	60094934
oar3_OAR9_62756081	51.3687	7.26781e-10	9	63018062
oar3_OAR10_79400750	51.3562	7.31088e-10	10	79405558
OAR9_64327803.1	51.3421	7.35947e-10	9	61439494
oar3_OAR6_32895423	51.3279	7.40906e-10	6	33566004
oar3_OAR6_33716312	51.3257	7.41683e-10	6	34407148
oar3_OAR20_26791208	51.3208	7.43403e-10	20	26734505
oar3_OAR6_36045285	51.313	7.46132e-10	6	36758197
oar3_OAR23_37163750	51.2963	7.52029e-10	23	37315700
oar3_OAR9_69704744	51.2858	7.55783e-10	9	69994960
oar3_OAR13_41914575	51.2443	7.70736e-10	13	42361252
oar3_OAR16_33949925	51.227	7.77042e-10	16	34185688
oar3_OAR3_160256970	51.2218	7.7896e-10	3	160551192
oar3_OAR9_67867576	51.2159	7.81119e-10	9	68124306
oar3_OAR3_156488764	51.2136	7.8198e-10	3	156747519
oar3_OAR6_31126569	51.1937	7.89328e-10	6	31787764
oar3_OAR16_28738839	51.1613	8.01487e-10	16	28878970
oar3_OAR10_84276416	51.1598	8.02052e-10	10	84300849
oar3_OAR6_30088042	51.1567	8.03242e-10	6	30762982
oar3_OAR1_23073866	51.1552	8.03827e-10	1	23306711
oar3_OAR1_23075049	51.1552	8.03827e-10	1	23307894
oar3_OAR6_45253153	51.1507	8.05531e-10	6	45975774
oar3_OAR10_79666464	51.1505	8.05587e-10	10	79670882
oar3_OAR16_33832032	51.1306	8.13188e-10	16	34067309
oar3_OAR16_7244357	51.1195	8.17447e-10	16	7373926
oar3_OAR9_65753629	51.1133	8.19874e-10	9	66007217
oar3_OAR10_75667848	51.1112	8.20659e-10	10	75661746
oar3_OAR16_33836452	51.1097	8.21258e-10	16	34071730
oar3_OAR6_26495930	51.0865	8.30299e-10	6	27128964
oar3_OAR6_32810287	51.0773	8.33913e-10	6	33477028
OAR16_36890689.1	51.0712	8.36317e-10	16	34176924
oar3_OAR16_33941490	51.0712	8.36317e-10	16	34177287
oar3_OAR16_35527394	51.0614	8.40166e-10	16	35766512
oar3_OAR10_78854097	51.0577	8.41631e-10	10	78856029
oar3_OAR13_40716379	51.0576	8.41707e-10	13	41176031
oar3_OAR16_5116513	51.0437	8.47244e-10	16	5241118
oar3_OAR16_5116157	51.0434	8.47332e-10	16	5240761
oar3_OAR10_78191414	51.0239	8.55163e-10	10	78187583
oar3_OAR1_27483650	51.0038	8.63312e-10	1	27744472
oar3_OAR1_23088650	51.0006	8.64619e-10	1	23321489
oar3_OAR1_23089824	51.0006	8.64619e-10	1	23322663
oar3_OAR13_41034926	50.9796	8.73249e-10	13	41490033
oar3_OAR6_84761599	50.9638	8.79774e-10	6	85849250
oar3_OAR1_71936116	50.9544	8.83683e-10	1	72744822
OAR6_92913514.1	50.9482	8.86282e-10	6	85837144
oar3_OAR6_47937210	50.9336	8.92383e-10	6	48655378
oar3_OAR6_54806661	50.924	8.96421e-10	6	55549203
oar3_OAR6_36739739	50.917	8.99418e-10	6	37454606
oar3_OAR10_82789346	50.9149	9.0031e-10	10	82804875
oar3_OAR6_32180040	50.914	9.00661e-10	6	32844281
oar3_OAR6_82771958	50.9118	9.01618e-10	6	83663457
oar3_OAR6_82772020	50.9118	9.01618e-10	6	83663519
oar3_OAR16_7070955	50.9076	9.03382e-10	16	7201763
oar3_OAR16_35940692	50.9059	9.04143e-10	16	36179903
oar3_OAR6_28716841	50.8769	9.16588e-10	6	29385082
OAR6_34361072.1	50.8677	9.20556e-10	6	31187851
oar3_OAR3_157898757	50.8598	9.23988e-10	3	158162151
oar3_OAR16_7522478	50.8595	9.24115e-10	16	7649050
oar3_OAR6_35178736	50.8585	9.24563e-10	6	35875932
oar3_OAR6_35178822	50.8585	9.24563e-10	6	35876018
oar3_OAR5_59368818	50.8579	9.2482e-10	5	59625967
oar3_OAR20_26797816	50.8494	9.28547e-10	20	26741262
oar3_OAR16_2495161	50.8396	9.32854e-10	16	2630800
oar3_OAR9_60732769	50.8198	9.41587e-10	9	60971249
oar3_OAR6_32231486	50.8152	9.43634e-10	6	32896047
oar3_OAR6_28450717	50.8081	9.46823e-10	6	29117541
oar3_OAR6_40708288	50.8023	9.49419e-10	6	41421606
oar3_OAR23_38395211	50.7935	9.53332e-10	23	38537436
s00091.1	50.7869	9.56321e-10	10	81927246
oar3_OAR16_5106037	50.7807	9.59135e-10	16	5230618
oar3_OAR6_30533862	50.7193	9.87299e-10	6	31193591
oar3_OAR5_66987299	50.7179	9.87956e-10	5	67240508
oar3_OAR10_78168834	50.6954	9.98476e-10	10	78164627
oar3_OAR23_39283989	50.6938	9.99244e-10	23	39424030
oar3_OAR6_40717280	50.6879	1.00201e-09	6	41430609
oar3_OAR9_63722903	50.6799	1.00583e-09	9	63972610
oar3_OAR16_29581223	50.6728	1.00919e-09	16	29721960
oar3_OAR6_34398114	50.6315	1.02905e-09	6	35091075
oar3_OAR6_29606488	50.6308	1.02939e-09	6	30273578
oar3_OAR6_38336535	50.6238	1.03275e-09	6	39050990
oar3_OAR9_59351801	50.605	1.042e-09	9	59592452
oar3_OAR16_32734486	50.5646	1.06203e-09	16	32977191
s60623.1	50.5548	1.06694e-09	3	156722236
oar3_OAR9_67843150	50.552	1.06835e-09	9	68099750
oar3_OAR23_27068849	50.5385	1.07515e-09	23	27127162
oar3_OAR10_80783502	50.5367	1.07607e-09	10	80803937
OAR16_32866225.1	50.5326	1.07814e-09	16	30371424
oar3_OAR6_50169334	50.5132	1.08806e-09	6	50898591
oar3_OAR6_84291608	50.5076	1.09092e-09	6	85354443
oar3_OAR16_29865201	50.4959	1.09697e-09	16	30001484
oar3_OAR16_29865714	50.4959	1.09697e-09	16	30001999
oar3_OAR9_62133709	50.4852	1.10253e-09	9	62382406
oar3_OAR11_36539336	50.4806	1.1049e-09	11	36729708
oar3_OAR10_81454122	50.4737	1.10852e-09	10	81474187
oar3_OAR9_59712331	50.4675	1.11174e-09	9	59950591
s01560.1	50.4663	1.11241e-09	9	34116761
oar3_OAR6_43416648	50.4536	1.11908e-09	6	44137142
oar3_OAR6_30094028	50.449	1.12151e-09	6	30768896
oar3_OAR9_61710869	50.4464	1.12286e-09	9	61957812
oar3_OAR16_35815326	50.4463	1.12291e-09	16	36054947
oar3_OAR16_551945	50.4327	1.13013e-09	16	688992
oar3_OAR9_58713422	50.4182	1.13792e-09	9	58945753
oar3_OAR9_66747873	50.4098	1.14243e-09	9	67018616
oar3_OAR9_66747962	50.4098	1.14243e-09	9	67018705
oar3_OAR9_63377075	50.4027	1.14624e-09	9	63632938
oar3_OAR10_82271088	50.4008	1.14727e-09	10	82288732
oar3_OAR9_62535131	50.3995	1.14799e-09	9	62797443
oar3_OAR6_31453587	50.3503	1.17491e-09	6	32108653
oar3_OAR13_41488459	50.3148	1.19474e-09	13	41934860
oar3_OAR13_41490853	50.3148	1.19474e-09	13	41936910
oar3_OAR6_51178532	50.2982	1.20413e-09	6	51908955
oar3_OAR9_55757188	50.2979	1.20426e-09	9	55980611
oar3_OAR6_35089294	50.285	1.21161e-09	6	35786669
oar3_OAR6_25593813	50.2762	1.21668e-09	6	26218363
oar3_OAR1_13580689	50.271	1.21966e-09	1	13809860
oar3_OAR1_15874421	50.2709	1.21973e-09	1	16097216
oar3_OAR9_59673532	50.2694	1.22059e-09	9	59915524
oar3_OAR6_31125836	50.2445	1.23501e-09	6	31787031
oar3_OAR10_77952635	50.2217	1.24833e-09	10	77948769
oar3_OAR13_42314536	50.2189	1.24994e-09	13	42751817
oar3_OAR10_78270412	50.2128	1.25355e-09	10	78266301
oar3_OAR10_78272663	50.2128	1.25355e-09	10	78268554
oar3_OAR10_78276664	50.2128	1.25355e-09	10	78272555
oar3_OAR3_156457810	50.2041	1.2587e-09	3	156717112
oar3_OAR6_31572100	50.1985	1.26204e-09	6	32221494
oar3_OAR6_31574189	50.1947	1.26429e-09	6	32223583
oar3_OAR9_59376242	50.1945	1.26442e-09	9	59616851
oar3_OAR3_155733220	50.1944	1.26451e-09	3	156005632
oar3_OAR9_66489099	50.1898	1.26726e-09	9	66758493
oar3_OAR10_82001263	50.1831	1.27122e-09	10	82020374
oar3_OAR16_33873022	50.1632	1.28325e-09	16	34108167
oar3_OAR16_33873707	50.1632	1.28325e-09	16	34108852
oar3_OAR16_33479544	50.1519	1.2901e-09	16	33720935
oar3_OAR1_70084111	50.137	1.29917e-09	1	70893709
OAR16_36821541.1	50.1362	1.29964e-09	16	34107691
oar3_OAR9_59793271	50.1157	1.31224e-09	9	60031506
oar3_OAR5_59306578	50.1143	1.31314e-09	5	59563671
oar3_OAR5_59309777	50.1143	1.31314e-09	5	59566876
oar3_OAR6_46969307	50.1067	1.31783e-09	6	47691792
oar3_OAR13_39423893	50.0946	1.32541e-09	13	39886103
oar3_OAR6_27963233	50.0753	1.33751e-09	6	28621168
oar3_OAR16_30085119	50.0698	1.34096e-09	16	30222450
oar3_OAR6_84251555	50.0586	1.34808e-09	6	85313957
oar3_OAR13_39875684	50.0566	1.34935e-09	13	40339623
oar3_OAR6_26271028	50.0471	1.35538e-09	6	26900113
OAR6_42930840.1	50.0339	1.36382e-09	6	39266838
oar3_OAR9_59839904	50.017	1.37474e-09	9	60078165
oar3_OAR9_57937305	50.0132	1.37718e-09	9	58162015
oar3_OAR16_35181163	49.9854	1.39533e-09	16	35420990
oar3_OAR6_24790204	49.9406	1.42514e-09	6	25032799
s65075.1	49.937	1.42754e-09	10	78234740
oar3_OAR16_5414191	49.9212	1.43824e-09	16	5542913
oar3_OAR6_37358037	49.908	1.44719e-09	6	38077008
oar3_OAR16_6957460	49.8916	1.4584e-09	16	7088414
oar3_OAR16_30298645	49.8891	1.46012e-09	16	30433884
oar3_OAR16_31679062	49.8583	1.48148e-09	16	31921599
oar3_OAR6_37543294	49.8573	1.48217e-09	6	38258654
oar3_OAR6_37543774	49.8573	1.48217e-09	6	38259133
s62904.1	49.8394	1.49471e-09	23	26711463
oar3_OAR6_85057386	49.8325	1.49959e-09	6	86145327
oar3_OAR9_67342412	49.8307	1.50087e-09	9	67608219
oar3_OAR9_63699200	49.8078	1.51711e-09	9	63948737
oar3_OAR13_42603990	49.8016	1.52161e-09	13	43044298
oar3_OAR9_64825778	49.8004	1.52244e-09	9	65079545
oar3_OAR9_63710558	49.7965	1.52521e-09	9	63960262
oar3_OAR2_112174415	49.7836	1.53454e-09	2	113265656
oar3_OAR16_32363166	49.7822	1.53554e-09	16	32603014
OAR6_40311379.1	49.7705	1.544e-09	6	36816867
oar3_OAR9_62253648	49.7636	1.54909e-09	9	62503331
OAR6_43010674.1	49.7545	1.55571e-09	6	39331123
oar3_OAR6_24775764	49.7327	1.57178e-09	6	25018655
oar3_OAR6_24778118	49.7327	1.57178e-09	6	25021014
oar3_OAR6_85028239	49.7319	1.57234e-09	6	86116253
oar3_OAR1_13868775	49.7295	1.57414e-09	1	14098777
oar3_OAR1_13869661	49.7295	1.57414e-09	1	14099662
oar3_OAR9_67355457	49.7028	1.59408e-09	9	67621386
oar3_OAR10_77683313	49.6964	1.59884e-09	10	77683228
oar3_OAR6_85043183	49.6882	1.60503e-09	6	86131135
oar3_OAR13_35983876	49.6836	1.60857e-09	13	36295567
oar3_OAR6_43118701	49.6726	1.61693e-09	6	43838609
oar3_OAR6_43128346	49.6726	1.61693e-09	6	43848234
oar3_OAR16_3688201	49.6555	1.63001e-09	16	3822773
oar3_OAR20_29962445	49.6527	1.63211e-09	20	29984788
oar3_OAR9_57809072	49.6504	1.63388e-09	9	58033048
oar3_OAR6_34672362	49.6464	1.63698e-09	6	35365125
oar3_OAR20_26799486	49.6333	1.64709e-09	20	26742932
oar3_OAR1_23258509	49.6212	1.65649e-09	1	23491661
oar3_OAR16_31044057	49.6072	1.66748e-09	16	31176706
oar3_OAR6_28847206	49.6017	1.67181e-09	6	29514892
oar3_OAR6_36109523	49.5872	1.68325e-09	6	36821436
oar3_OAR10_77863354	49.5834	1.68627e-09	10	77860845
oar3_OAR16_403698	49.5802	1.6888e-09	16	541594
OAR16_36833073.1	49.5769	1.69144e-09	16	34120150
oar3_OAR6_30181621	49.5685	1.69816e-09	6	30856674
oar3_OAR23_32391251	49.5595	1.70535e-09	23	32451785
oar3_OAR20_26809406	49.5579	1.70663e-09	20	26752793
oar3_OAR6_84893972	49.5415	1.71984e-09	6	85981500
oar3_OAR6_78362905	49.5414	1.71993e-09	6	79151421
oar3_OAR9_67944971	49.5289	1.7301e-09	9	68201723
oar3_OAR2_112022286	49.5258	1.73261e-09	2	113111212
oar3_OAR10_77686842	49.5252	1.73311e-09	10	77686758
oar3_OAR6_71766867	49.5232	1.73479e-09	6	72487392
oar3_OAR6_85064889	49.5215	1.73615e-09	6	86152832
oar3_OAR9_64269763	49.514	1.74226e-09	9	64527892
oar3_OAR16_11146917	49.5128	1.74331e-09	16	11274650
oar3_OAR10_81333342	49.5073	1.74783e-09	10	81354091
oar3_OAR2_118574399	49.5029	1.75144e-09	2	119718797
oar3_OAR6_82539145	49.4387	1.80519e-09	6	83424275
oar3_OAR9_61733702	49.4236	1.81807e-09	9	61980649
oar3_OAR6_35743335	49.3987	1.83951e-09	6	36457152
s51878.1	49.3897	1.84731e-09	9	67214416
oar3_OAR10_80442450	49.3882	1.84859e-09	10	80461923
oar3_OAR16_33086841	49.3687	1.86568e-09	16	33329796
oar3_OAR16_31781529	49.3604	1.87297e-09	16	32020850
oar3_OAR6_32131579	49.359	1.87424e-09	6	32795730
oar3_OAR6_36085487	49.35	1.88213e-09	6	36797449
oar3_OAR13_40923214	49.3376	1.89314e-09	13	41383232
oar3_OAR13_42395304	49.3374	1.89332e-09	13	42832887
oar3_OAR16_9316226	49.3114	1.9167e-09	16	9450152
oar3_OAR16_3784648	49.3113	1.91675e-09	16	3919158
oar3_OAR6_33324690	49.2698	1.95454e-09	6	33999326
oar3_OAR20_28327226	49.268	1.95627e-09	20	28384980
oar3_OAR20_28329224	49.2602	1.96344e-09	20	28387055
oar3_OAR20_28329505	49.2602	1.96344e-09	20	28387336
oar3_OAR13_42305605	49.2576	1.96584e-09	13	42742853
oar3_OAR6_36148403	49.2326	1.98908e-09	6	36860333
oar3_OAR16_36762618	49.2274	1.99404e-09	16	37000155
oar3_OAR16_8315456	49.1917	2.02779e-09	16	8445040
oar3_OAR16_7506765	49.1873	2.032e-09	16	7633200
oar3_OAR16_3787898	49.1726	2.04611e-09	16	3922434
oar3_OAR20_21239231	49.1546	2.06355e-09	20	21131108
oar3_OAR10_81746661	49.1519	2.06612e-09	10	81766077
oar3_OAR13_41074186	49.1403	2.07743e-09	13	41529303
oar3_OAR9_64852522	49.133	2.08455e-09	9	65106420
oar3_OAR9_64853135	49.133	2.08455e-09	9	65106987
oar3_OAR1_13916468	49.1287	2.08884e-09	1	14148294
oar3_OAR10_84280831	49.1248	2.09269e-09	10	84305253
oar3_OAR10_84298833	49.1248	2.09269e-09	10	84323351
oar3_OAR20_28370547	49.1245	2.09295e-09	20	28428148
oar3_OAR6_37559097	49.1175	2.09988e-09	6	38274382
oar3_OAR16_32132842	49.1036	2.11363e-09	16	32371000
oar3_OAR6_87736126	49.0903	2.12691e-09	6	88824048
oar3_OAR16_27115736	49.0865	2.13069e-09	16	27259242
oar3_OAR9_61568717	49.0841	2.13317e-09	9	61815656
oar3_OAR13_51030613	49.0813	2.13596e-09	13	51423394
oar3_OAR6_38463516	49.0703	2.14699e-09	6	39177533
oar3_OAR13_42606978	49.0583	2.15914e-09	13	43047288
oar3_OAR2_117911856	49.0517	2.1659e-09	2	119053753
oar3_OAR13_40716710	49.0294	2.18872e-09	13	41176362
oar3_OAR16_7245913	49.0277	2.19049e-09	16	7375482
oar3_OAR9_58635435	49.0181	2.2004e-09	9	58867179
oar3_OAR16_3787976	49.0135	2.20519e-09	16	3922512
oar3_OAR6_32022553	49.0101	2.20874e-09	6	32682913
oar3_OAR23_30564419	48.9954	2.22404e-09	23	30618145
oar3_OAR10_77790145	48.988	2.23182e-09	10	77787940
oar3_OAR9_66834413	48.9877	2.23209e-09	9	67106038
oar3_OAR6_26741819	48.9867	2.23324e-09	6	27381936
oar3_OAR16_31356586	48.9835	2.23657e-09	16	31490884
oar3_OAR2_112131140	48.983	2.23704e-09	2	113221008
oar3_OAR6_86562239	48.9808	2.23945e-09	6	87653835
oar3_OAR16_4671076	48.9703	2.25045e-09	16	4802006
oar3_OAR9_66253222	48.9573	2.26433e-09	9	66517462
oar3_OAR9_58886453	48.9561	2.26562e-09	9	59118247
oar3_OAR6_31384477	48.9539	2.26791e-09	6	32039213
oar3_OAR6_85628534	48.941	2.28169e-09	6	86722478
oar3_OAR6_85066629	48.94	2.28277e-09	6	86154571
oar3_OAR10_79940150	48.9303	2.29326e-09	10	79952533
oar3_OAR10_81735809	48.9097	2.31554e-09	10	81755225
oar3_OAR6_85363010	48.8977	2.32875e-09	6	86459711
oar3_OAR10_83326384	48.8974	2.32905e-09	10	83347168
oar3_OAR9_61647846	48.8968	2.3297e-09	9	61894808
oar3_OAR16_29881137	48.8939	2.33288e-09	16	30016369
OAR6_52982181.1	48.8876	2.33977e-09	6	48587149
oar3_OAR6_85708859	48.8664	2.36322e-09	6	86801224
oar3_OAR21_29656157	48.8444	2.3878e-09	21	27873867
oar3_OAR9_60999339	48.8431	2.38925e-09	9	61238759
oar3_OAR6_30023006	48.8184	2.41725e-09	6	30697864
oar3_OAR4_13009523	48.8139	2.42233e-09	4	13903386
oar3_OAR10_79808563	48.794	2.44514e-09	10	79821276
oar3_OAR16_29978771	48.7751	2.46702e-09	16	30115853
oar3_OAR10_78228489	48.7637	2.48031e-09	10	78224317
oar3_OAR13_31727927	48.7406	2.50732e-09	13	32032708
oar3_OAR16_32568203	48.7403	2.50767e-09	16	32811488
OAR16_35330518.1	48.7403	2.50767e-09	16	32813046
oar3_OAR6_39755334	48.7382	2.51017e-09	6	40462839
oar3_OAR1_22195573	48.723	2.52818e-09	1	22439953
oar3_OAR6_46987620	48.7121	2.54118e-09	6	47710099
oar3_OAR16_30677400	48.7035	2.55144e-09	16	30817432
OAR10_86441432.1	48.6938	2.56321e-09	10	79282481
oar3_OAR6_32369122	48.6926	2.56461e-09	6	33032805
oar3_OAR6_31527586	48.6792	2.58087e-09	6	32177446
oar3_OAR11_20544365	48.6692	2.59303e-09	11	20855071
oar3_OAR16_5927066	48.6688	2.59354e-09	16	6061189
oar3_OAR16_33949825	48.6611	2.6029e-09	16	34185588
oar3_OAR16_1385960	48.6603	2.60385e-09	16	1521660
oar3_OAR6_38538742	48.6447	2.62303e-09	6	39253083
oar3_OAR23_28405618	48.6355	2.6345e-09	23	28454304
oar3_OAR13_39367167	48.6261	2.6461e-09	13	39829814
oar3_OAR16_32553450	48.5959	2.68393e-09	16	32796733
oar3_OAR16_32557805	48.5959	2.68393e-09	16	32801088
oar3_OAR16_32589247	48.5959	2.68393e-09	16	32834313
oar3_OAR9_67232941	48.5783	2.70629e-09	9	67503159
oar3_OAR13_39369639	48.5614	2.7279e-09	13	39832165
oar3_OAR6_37565344	48.5604	2.72914e-09	6	38280732
oar3_OAR23_39622065	48.5473	2.74604e-09	23	39759763
oar3_OAR16_30342087	48.5347	2.7623e-09	16	30477549
oar3_OAR9_60425577	48.532	2.76583e-09	9	60664410
oar3_OAR6_61362687	48.523	2.77756e-09	6	62126067
oar3_OAR10_81437720	48.517	2.78547e-09	10	81457749
oar3_OAR9_57315609	48.5105	2.79392e-09	9	57537184
oar3_OAR10_83298540	48.5083	2.79688e-09	10	83317897
oar3_OAR6_39529989	48.4981	2.81037e-09	6	40239967
oar3_OAR16_2391974	48.4925	2.81773e-09	16	2527707
oar3_OAR2_237579464	48.4798	2.83461e-09	2	238443953
oar3_OAR6_26564256	48.4631	2.85698e-09	6	27196705
oar3_OAR10_79507453	48.4567	2.86558e-09	10	79512943
oar3_OAR16_69337096	48.4422	2.88515e-09	16	69494955
oar3_OAR10_82271518	48.4408	2.8871e-09	10	82289162
oar3_OAR9_58793813	48.4366	2.89278e-09	9	59025656
oar3_OAR16_3040638	48.436	2.89362e-09	16	3173486
oar3_OAR9_66695290	48.4346	2.89547e-09	9	66966230
oar3_OAR6_26506255	48.4344	2.89578e-09	6	27138922
oar3_OAR6_43425659	48.3983	2.9454e-09	6	44146133
oar3_OAR6_40650434	48.379	2.97224e-09	6	41363169
oar3_OAR9_60440575	48.3778	2.97396e-09	9	60679975
oar3_OAR6_85091466	48.3731	2.98049e-09	6	86178615
oar3_OAR9_62382559	48.3675	2.98833e-09	9	62644169
oar3_OAR6_34634652	48.3529	3.00886e-09	6	35327648
oar3_OAR13_42612622	48.3365	3.0322e-09	13	43053083
oar3_OAR6_34424695	48.3216	3.05357e-09	6	35117878
oar3_OAR6_37610277	48.2939	3.09358e-09	6	38325796
oar3_OAR6_85466738	48.2857	3.10548e-09	6	86564107
oar3_OAR6_35163506	48.2811	3.11223e-09	6	35861498
oar3_OAR9_62147366	48.275	3.12121e-09	9	62397861
oar3_OAR16_32196152	48.2595	3.14404e-09	16	32434373
oar3_OAR13_44023225	48.2573	3.14721e-09	13	44450945
OAR6_36114096.1	48.2518	3.15544e-09	6	32750373
OAR16_32396433.1	48.2475	3.16187e-09	16	29971137
OAR16_34474012.1	48.2418	3.17025e-09	16	31985608
oar3_OAR16_2517205	48.225	3.19537e-09	16	2652457
oar3_OAR9_64964963	48.2182	3.20569e-09	9	65211431
oar3_OAR6_24713635	48.2166	3.20811e-09	6	24956656
oar3_OAR16_2436447	48.2057	3.2245e-09	16	2572119
oar3_OAR16_36388886	48.1965	3.23856e-09	16	36626726
oar3_OAR6_38520372	48.1941	3.24223e-09	6	39234787
oar3_OAR16_4667513	48.1707	3.27804e-09	16	4798441
oar3_OAR16_35866343	48.1676	3.28279e-09	16	36105706
oar3_OAR16_1386595	48.1624	3.29082e-09	16	1522295
oar3_OAR13_43694075	48.1531	3.30524e-09	13	44123101
oar3_OAR6_45684222	48.1443	3.319e-09	6	46408095
oar3_OAR20_30106046	48.1408	3.32448e-09	20	30127662
oar3_OAR10_82606701	48.1382	3.32857e-09	10	82623029
oar3_OAR2_111912119	48.1278	3.34484e-09	2	112993444
oar3_OAR6_29648881	48.1148	3.36538e-09	6	30322459
oar3_OAR9_67412148	48.101	3.38728e-09	9	67672463
oar3_OAR23_26610068	48.075	3.42883e-09	23	26661571
oar3_OAR9_55745807	48.0731	3.43194e-09	9	55969283
oar3_OAR10_80781518	48.0409	3.48436e-09	10	80801953
oar3_OAR9_61693099	48.0372	3.49033e-09	9	61940013
oar3_OAR16_2514027	48.0364	3.49166e-09	16	2649280
oar3_OAR16_32914867	48.0363	3.4918e-09	16	33156380
oar3_OAR2_118818177	48.0215	3.51627e-09	2	119951785
oar3_OAR9_66649591	48.0111	3.53347e-09	9	66922942
oar3_OAR6_47765881	47.9864	3.57472e-09	6	48487911
oar3_OAR13_38873324	47.9814	3.58305e-09	13	39337050
oar3_OAR9_66000606	47.961	3.61761e-09	9	66264931
oar3_OAR16_4895064	47.9478	3.6402e-09	16	5023559
oar3_OAR16_32496521	47.9224	3.68383e-09	16	32737701
oar3_OAR16_32877332	47.9179	3.69174e-09	16	33119050
oar3_OAR10_80801072	47.8984	3.72557e-09	10	80821539
oar3_OAR16_9275672	47.8902	3.74012e-09	16	9409581
oar3_OAR5_97053508	47.8897	3.74089e-09	5	97347767
oar3_OAR10_81082416	47.8806	3.75696e-09	10	81103760
oar3_OAR9_43088715	47.8701	3.77554e-09	9	43232780
oar3_OAR9_43089242	47.8701	3.77554e-09	9	43233307
oar3_OAR6_41556982	47.8606	3.79243e-09	6	42271544
oar3_OAR9_65075254	47.8482	3.8146e-09	9	65315187
oar3_OAR10_82003645	47.8456	3.8193e-09	10	82022443
oar3_OAR16_32421232	47.8329	3.84214e-09	16	32661832
oar3_OAR2_110076593	47.8315	3.84455e-09	2	111209459
oar3_OAR9_65458690	47.8299	3.84754e-09	9	65696365
oar3_OAR6_40579408	47.8266	3.85344e-09	6	41291757
OAR23_29207406.1	47.8164	3.87204e-09	23	28058715
oar3_OAR1_19119547	47.816	3.87276e-09	1	19351946
oar3_OAR9_67166162	47.8065	3.89e-09	9	67437483
oar3_OAR6_87641169	47.7911	3.91832e-09	6	88730912
oar3_OAR10_77704102	47.7794	3.93987e-09	10	77704151
oar3_OAR16_29836905	47.7757	3.94671e-09	16	29973442
oar3_OAR6_29235331	47.7652	3.96632e-09	6	29903793
oar3_OAR11_19123551	47.7452	4.00384e-09	11	19452434
oar3_OAR6_36885854	47.7299	4.03266e-09	6	37600297
oar3_OAR9_59607687	47.7118	4.06712e-09	9	59849847
oar3_OAR6_51588314	47.7019	4.08608e-09	6	52320276
oar3_OAR6_29626277	47.6942	4.10079e-09	6	30293772
oar3_OAR6_52629465	47.6857	4.11724e-09	6	53358136
oar3_OAR2_111634254	47.6855	4.11763e-09	2	112746477
oar3_OAR23_36903736	47.6805	4.12725e-09	23	37056465
oar3_OAR20_21283721	47.6764	4.13533e-09	20	21175471
oar3_OAR6_34680268	47.6587	4.16983e-09	6	35373028
oar3_OAR9_67332834	47.6582	4.17073e-09	9	67598743
oar3_OAR23_37466565	47.6575	4.17214e-09	23	37616974
OAR6_28423097.1	47.6511	4.1848e-09	6	25237894
oar3_OAR6_86542986	47.6366	4.21326e-09	6	87634789
oar3_OAR16_810327	47.5978	4.29076e-09	16	948330
oar3_OAR2_237585839	47.5948	4.29681e-09	2	238450328
oar3_OAR6_38404614	47.5866	4.31341e-09	6	39118782
oar3_OAR9_66042673	47.5757	4.33571e-09	9	66307001
oar3_OAR6_30721616	47.5741	4.33892e-09	6	31382793
oar3_OAR9_60939840	47.571	4.34525e-09	9	61178881
oar3_OAR16_1320263	47.567	4.35345e-09	16	1455667
oar3_OAR6_40702027	47.5391	4.41074e-09	6	41415325
oar3_OAR6_37594841	47.5354	4.41858e-09	6	38309993
oar3_OAR10_82631375	47.5266	4.43688e-09	10	82647596
oar3_OAR1_70034209	47.5226	4.44505e-09	1	70843943
oar3_OAR6_31469107	47.4856	4.52302e-09	6	32124396
oar3_OAR6_38522722	47.4762	4.543e-09	6	39237137
oar3_OAR10_82008758	47.4706	4.55495e-09	10	82027442
oar3_OAR1_25748469	47.4619	4.57371e-09	1	25983619
oar3_OAR16_9401317	47.4418	4.61713e-09	16	9535191
oar3_OAR23_40920037	47.431	4.64061e-09	23	41081806
oar3_OAR12_20092185	47.4253	4.6529e-09	12	21197575
oar3_OAR6_28054449	47.4143	4.67714e-09	6	28713068
oar3_OAR3_155725289	47.4086	4.68954e-09	3	155997666
oar3_OAR13_42018170	47.3966	4.71613e-09	13	42460064
oar3_OAR20_31420286	47.3827	4.74704e-09	20	31492803
OAR9_66256815.1	47.3796	4.75403e-09	9	63100028
oar3_OAR6_85604891	47.3785	4.75632e-09	6	86698756
oar3_OAR10_82644225	47.3727	4.76933e-09	10	82660417
oar3_OAR10_82340917	47.3618	4.7939e-09	10	82358952
oar3_OAR2_111694527	47.3598	4.79834e-09	2	112809380
oar3_OAR2_111732135	47.3598	4.79834e-09	2	112847659
oar3_OAR16_32340536	47.3597	4.7986e-09	16	32580471
oar3_OAR16_31742807	47.3569	4.80498e-09	16	31982303
oar3_OAR16_31742860	47.3569	4.80498e-09	16	31982356
oar3_OAR16_33953614	47.3411	4.84076e-09	16	34189377
oar3_OAR3_163053925	47.3409	4.84121e-09	3	163337512
oar3_OAR9_65918902	47.3117	4.90791e-09	9	66182509
oar3_OAR16_32909533	47.3063	4.92051e-09	16	33151042
oar3_OAR13_40883825	47.3001	4.93486e-09	13	41343614
oar3_OAR13_40884568	47.3001	4.93486e-09	13	41344356
oar3_OAR9_60405006	47.2986	4.93828e-09	9	60643470
oar3_OAR5_46309963	47.2918	4.95418e-09	5	46575295
oar3_OAR3_161636123	47.2894	4.95956e-09	3	161919501
oar3_OAR9_60090215	47.2877	4.96371e-09	9	60327688
oar3_OAR23_32922666	47.2664	5.01353e-09	23	32990925
oar3_OAR13_40866661	47.2663	5.01375e-09	13	41326526
oar3_OAR6_56828718	47.2635	5.02041e-09	6	57576225
oar3_OAR6_45602774	47.2381	5.08063e-09	6	46326803
oar3_OAR10_82945870	47.233	5.09287e-09	10	82963390
[truncated: 491,026+ more rows]
