# Supplementary material for: Integrating omics and functional data via representation learning to prioritize candidate genes for pleiotropic effect in dairy sheep
Source: PNAS Nexus. 2025 Nov 13;4(11):pgaf361. doi: 10.1093/pnasnexus/pgaf361 (PMC12646080; doi:10.1093/pnasnexus/pgaf361)
Supplement: pgaf361_Supplementary_Data [file pgaf361_supplementary_data.zip › Supplementary_Table2.xlsx]

## Sheet: Trait_GWAS
Gene	P_val	FDR_pval	Sum_qnorm
ENSOARG00020000680	0.358073	0.966889	24.3574
ENSOARG00020000700	0.517502	0.966889	9.79537
ENSOARG00020022125	0.29353	0.966889	150.423
ENSOARG00020039514	0.138525	0.966889	74.1989
ENSOARG00020000122	0.572865	0.966889	111.858
ENSOARG00020000129	0.867612	1	31.8123
ENSOARG00020000142	0.798539	0.996928	32.4471
ENSOARG00020000211	0.539927	0.966889	48.4117
ENSOARG00020000404	0.381949	0.966889	36.3839
ENSOARG00020022035	0.585339	0.966889	52.3474
ENSOARG00020034630	0.475829	0.966889	41.7207
ENSOARG00020031443	0.318339	0.966889	84.6759
ENSOARG00020027175	0.387271	0.966889	59.0904
ENSOARG00020036557	0.452087	0.966889	45.5427
ENSOARG00020040363	0.726936	0.980188	32.609
ENSOARG00020035488	0.36506	0.966889	37.3671
ENSOARG00020030710	0.648381	0.969909	35.041
ENSOARG00020029613	0.401989	0.966889	55.2496
ENSOARG00020000244	0.568378	0.966889	76.7837
ENSOARG00020032627	0.621456	0.969604	28.905
ENSOARG00020029667	0.631872	0.969604	38.2013
ENSOARG00020035747	1	1	3.84828
ENSOARG00020000650	0.307866	0.966889	54.6535
ENSOARG00020000740	0.0913811	0.966889	76.6921
ENSOARG00020031049	0.792436	0.995492	57.1169
ENSOARG00020005404	0.831342	1	123.095
ENSOARG00020000554	0.549623	0.966889	52.6113
ENSOARG00020033640	0.109816	0.966889	76.7613
ENSOARG00020000621	0.0872797	0.966889	86.4236
ENSOARG00020038762	0.828792	1	89.7003
ENSOARG00020027227	0.800088	0.997456	108.763
ENSOARG00020033171	0.800088	0.997456	108.763
ENSOARG00020034392	0.56394	0.966889	66.756
ENSOARG00020032194	0.382034	0.966889	74.0676
ENSOARG00020040439	0.395772	0.966889	44.5306
ENSOARG00020040889	0.716594	0.978646	31.4939
ENSOARG00020030265	0.650235	0.970194	29.5365
ENSOARG00020035943	0.258958	0.966889	50.1526
ENSOARG00020032372	0.0673287	0.966889	78.8507
ENSOARG00020028215	0.153368	0.966889	59.5022
ENSOARG00020033153	0.379674	0.966889	71.1434
ENSOARG00020034331	0.330536	0.966889	55.6182
ENSOARG00020038100	0.383703	0.966889	53.1619
ENSOARG00020026548	0.483087	0.966889	66.2475
ENSOARG00020035778	0.410479	0.966889	50.2608
ENSOARG00020039334	0.237372	0.966889	58.979
ENSOARG00020005194	0.240385	0.966889	54.4846
ENSOARG00020005547	0.702798	0.976031	27.7434
ENSOARG00020005550	0.729986	0.980958	22.0164
ENSOARG00020000840	0.69485	0.975728	29.7892
ENSOARG00020000850	0.69485	0.975728	29.7892
ENSOARG00020000837	0.651896	0.970194	34.5868
ENSOARG00020039550	0.21273	0.966889	50.6248
ENSOARG00020002198	0.78315	0.993248	89.1337
ENSOARG00020001119	0.503882	0.966889	58.8339
ENSOARG00020000895	0.0529341	0.966889	111.365
ENSOARG00020001293	0.509682	0.966889	42.8822
ENSOARG00020030906	0.780742	0.992589	48.4418
ENSOARG00020001570	0.334793	0.966889	347.204
ENSOARG00020001346	0.629944	0.969604	404.743
ENSOARG00020031186	0.681159	0.973373	47.6253
ENSOARG00020041006	0.987497	1	16.4551
ENSOARG00020001052	0.810706	0.999797	62.6768
ENSOARG00020001270	0.702241	0.976031	34.8657
ENSOARG00020001494	0.437412	0.966889	44.1039
ENSOARG00020001506	0.692415	0.975522	37.3962
ENSOARG00020036091	0.428384	0.966889	37.2631
ENSOARG00020037825	0.0411975	0.966889	77.9698
ENSOARG00020037624	0.0806415	0.966889	69.8637
ENSOARG00020031580	1	1	15.8384
ENSOARG00020039674	0.994718	1	16.3215
ENSOARG00020034367	0.632244	0.969604	33.7954
ENSOARG00020027700	0.634629	0.969904	39.123
ENSOARG00020030629	0.84339	1	37.5491
ENSOARG00020036761	1	1	16.3069
ENSOARG00020030341	0.457739	0.966889	55.1357
ENSOARG00020027363	0.810798	0.999797	43.9624
ENSOARG00020001511	0.0797175	0.966889	57.4854
ENSOARG00020001500	0.684688	0.974464	35.9098
ENSOARG00020002320	0.10118	0.966889	59.1046
ENSOARG00020040226	0.467464	0.966889	36.1998
ENSOARG00020010267	0.0123538	0.966889	131.469
ENSOARG00020010326	0.016028	0.966889	148.057
ENSOARG00020009212	0.369641	0.966889	64.0457
ENSOARG00020009278	0.68538	0.974464	49.6552
ENSOARG00020010689	0.422415	0.966889	38.0664
ENSOARG00020010867	0.334034	0.966889	45.8018
ENSOARG00020011350	0.834406	1	44.9909
ENSOARG00020012472	0.898525	1	28.3187
ENSOARG00020012616	0.895245	1	26.7741
ENSOARG00020012714	0.772554	0.990469	38.3048
ENSOARG00020013082	0.623134	0.969604	34.4647
ENSOARG00020009558	0.933829	1	33.8542
ENSOARG00020009805	0.932232	1	25.2696
ENSOARG00020033892	0.66066	0.970693	70.0172
ENSOARG00020036312	0.574345	0.966889	91.9185
ENSOARG00020013470	0.596409	0.969335	84.8187
ENSOARG00020009930	0.12406	0.966889	67.0142
ENSOARG00020026505	0.152853	0.966889	83.3649
ENSOARG00020032723	0.369042	0.966889	69.3243
ENSOARG00020013817	0.34519	0.966889	51.2719
ENSOARG00020032872	0.473091	0.966889	71.4477
ENSOARG00020014000	0.610299	0.969604	187.108
ENSOARG00020007630	0.535251	0.966889	100.703
ENSOARG00020008255	0.36651	0.966889	56.9654
ENSOARG00020008319	0.472931	0.966889	41.8508
ENSOARG00020008367	0.525983	0.966889	56.3896
ENSOARG00020008644	0.345566	0.966889	51.4673
ENSOARG00020015086	0.0324835	0.966889	104.739
ENSOARG00020015319	0.0119229	0.966889	116.981
ENSOARG00020009073	0.306349	0.966889	54.9042
ENSOARG00020014325	0.00962614	0.966889	141.172
ENSOARG00020020128	0.616863	0.969604	31.6583
ENSOARG00020027497	0.233383	0.966889	121.082
ENSOARG00020000192	0.176097	0.966889	95.6529
ENSOARG00020014548	0.0367987	0.966889	58.4279
ENSOARG00020014602	0.324755	0.966889	134.792
ENSOARG00020027455	0.685731	0.974586	58.7357
ENSOARG00020015425	0.387524	0.966889	34.2292
ENSOARG00020029400	0.665166	0.971612	43.7311
ENSOARG00020016635	0.077907	0.966889	59.4603
ENSOARG00020000133	0.308292	0.966889	53.6219
ENSOARG00020019816	0.252102	0.966889	75.2396
ENSOARG00020025984	0.937564	1	46.3789
ENSOARG00020004299	0.930654	1	172.029
ENSOARG00020019870	0.507926	0.966889	60.6988
ENSOARG00020026025	0.97565	1	24.9652
ENSOARG00020002352	0.164258	0.966889	139.053
ENSOARG00020015606	0.1365	0.966889	104.1
ENSOARG00020006509	0.292142	0.966889	86.234
ENSOARG00020033425	0.582101	0.966889	76.7572
ENSOARG00020032007	0.559751	0.966889	59.8807
ENSOARG00020007182	0.0871773	0.966889	248.742
ENSOARG00020028820	0.219246	0.966889	62.9057
ENSOARG00020002674	0.378409	0.966889	16.4118
ENSOARG00020022034	0.448965	0.966889	44.8694
ENSOARG00020035840	0.198001	0.966889	102.477
ENSOARG00020027819	0.452841	0.966889	74.3772
ENSOARG00020002698	0.119615	0.966889	80.4929
ENSOARG00020016603	0.161508	0.966889	42.3781
ENSOARG00020028425	0.885713	1	35.9586
ENSOARG00020035651	0.958905	1	21.2269
ENSOARG00020033433	0.184932	0.966889	64.6583
ENSOARG00020027077	0.627328	0.969604	43.6129
ENSOARG00020016767	0.16414	0.966889	57.5599
ENSOARG00020031242	0.315346	0.966889	52.1128
ENSOARG00020033337	0.109955	0.966889	137.026
ENSOARG00020034176	0.990351	1	18.3738
ENSOARG00020002833	0.0677544	0.966889	81.9137
ENSOARG00020008601	0.72017	0.979048	30.3261
ENSOARG00020036835	0.174584	0.966889	59.1512
ENSOARG00020037461	0.813654	1	16.2883
ENSOARG00020006435	0.12257	0.966889	63.3942
ENSOARG00020031897	0.109722	0.966889	59.0012
ENSOARG00020013924	0.333963	0.966889	47.5063
ENSOARG00020035320	0.641034	0.969904	105.788
ENSOARG00020017077	0.0896369	0.966889	68.5999
ENSOARG00020040087	0.45032	0.966889	57.0494
ENSOARG00020037197	0.092679	0.966889	70.617
ENSOARG00020017136	0.0957358	0.966889	226.119
ENSOARG00020028647	0.213486	0.966889	108.036
ENSOARG00020036512	0.234529	0.966889	81.5493
ENSOARG00020032258	0.845364	1	34.111
ENSOARG00020002625	0.301039	0.966889	140.159
ENSOARG00020017193	0.483363	0.966889	88.2647
ENSOARG00020017215	0.606413	0.969604	61.2493
ENSOARG00020039202	0.100006	0.966889	64.9014
ENSOARG00020002568	0.278083	0.966889	66.115
ENSOARG00020017396	0.220452	0.966889	130.463
ENSOARG00020039428	0.287525	0.966889	47.6021
ENSOARG00020017620	0.497969	0.966889	49.3752
ENSOARG00020002402	0.305607	0.966889	60.7655
ENSOARG00020036172	0.470407	0.966889	51.1826
ENSOARG00020002422	0.522935	0.966889	42.974
ENSOARG00020001873	0.673518	0.97266	50.2721
ENSOARG00020017960	0.364853	0.966889	52.9163
ENSOARG00020002444	0.488463	0.966889	42.2023
ENSOARG00020004425	0.148524	0.966889	95.6156
ENSOARG00020036590	0.39891	0.966889	61.595
ENSOARG00020002067	0.782461	0.992845	33.9733
ENSOARG00020004464	0.216564	0.966889	109.444
ENSOARG00020033186	0.949902	1	22.8993
ENSOARG00020002111	0.989753	1	23.1211
ENSOARG00020002177	0.814446	1	100.078
ENSOARG00020002525	0.127169	0.966889	57.073
ENSOARG00020038155	0.709273	0.977142	29.5873
ENSOARG00020018583	0.559267	0.966889	51.9747
ENSOARG00020002856	0.0619658	0.966889	59.6047
ENSOARG00020032654	0.803461	0.998686	34.5659
ENSOARG00020031475	0.668861	0.97266	33.9898
ENSOARG00020026707	0.501442	0.966889	42.5718
ENSOARG00020032327	0.499071	0.966889	53.9896
ENSOARG00020028153	0.774853	0.991659	29.785
ENSOARG00020033510	0.805154	0.998797	37.1736
ENSOARG00020033172	0.781902	0.992793	31.558
ENSOARG00020029173	0.676	0.973062	34.2597
ENSOARG00020040100	0.451087	0.966889	54.203
ENSOARG00020019132	0.692052	0.975522	38.61
ENSOARG00020037089	0.640555	0.969904	51.7412
ENSOARG00020037915	0.373103	0.966889	45.3749
ENSOARG00020031000	0.950384	1	17.9511
ENSOARG00020002758	0.126792	0.966889	84.2753
ENSOARG00020019565	0.645414	0.969909	44.0756
ENSOARG00020030867	0.83139	1	68.1542
ENSOARG00020034601	0.510956	0.966889	71.8045
ENSOARG00020019604	0.665261	0.971625	95.6392
ENSOARG00020005177	0.225248	0.966889	57.2405
ENSOARG00020005085	0.697726	0.976031	53.1652
ENSOARG00020019699	0.0248575	0.966889	102.719
ENSOARG00020031877	0.70167	0.976031	33.1823
ENSOARG00020002687	0.468754	0.966889	58.8936
ENSOARG00020004814	0.368727	0.966889	43.9098
ENSOARG00020019791	0.0907664	0.966889	75.5431
ENSOARG00020039549	0.12465	0.966889	55.2701
ENSOARG00020038437	0.23288	0.966889	100.061
ENSOARG00020004716	0.517293	0.966889	23.4833
ENSOARG00020005710	0.789355	0.994826	24.0657
ENSOARG00020020283	0.591035	0.968258	66.6313
ENSOARG00020001626	0.442371	0.966889	69.4812
ENSOARG00020001642	0.349202	0.966889	57.793
ENSOARG00020005061	0.557076	0.966889	36.4179
ENSOARG00020001654	0.269018	0.966889	61.3587
ENSOARG00020038304	0.322407	0.966889	59.1403
ENSOARG00020003670	0.678749	0.973373	16.7505
ENSOARG00020034185	0.297001	0.966889	36.6447
ENSOARG00020002481	0.410031	0.966889	73.3244
ENSOARG00020031122	0.641546	0.969904	30.7068
ENSOARG00020030861	0.720173	0.979048	27.1671
ENSOARG00020031939	0.222863	0.966889	61.8876
ENSOARG00020003690	0.479738	0.966889	25.9557
ENSOARG00020034045	0.239927	0.966889	62.4183
ENSOARG00020002980	0.599846	0.969335	35.1807
ENSOARG00020030801	0.656463	0.970693	22.1207
ENSOARG00020002710	0.91771	1	26.8323
ENSOARG00020035713	0.465739	0.966889	29.8046
ENSOARG00020004713	0.615892	0.969604	22.2025
ENSOARG00020032566	0.531167	0.966889	37.8998
ENSOARG00020002302	1	1	23.0219
ENSOARG00020002364	0.411056	0.966889	34.6459
ENSOARG00020002480	0.83325	1	38.9098
ENSOARG00020005107	0.393866	0.966889	45.3069
ENSOARG00020004577	0.156086	0.966889	97.0396
ENSOARG00020005615	0.412883	0.966889	49.5697
ENSOARG00020005097	0.430775	0.966889	36.2155
ENSOARG00020005196	0.378394	0.966889	50.1782
ENSOARG00020002711	0.910206	1	29.8001
ENSOARG00020038958	0.0801777	0.966889	215.347
ENSOARG00020004627	0.64182	0.969904	37.7682
ENSOARG00020005742	0.141034	0.966889	65.7138
ENSOARG00020002809	0.973464	1	36.874
ENSOARG00020005548	0.402998	0.966889	59.3925
ENSOARG00020002348	0.667267	0.972504	57.0169
ENSOARG00020028926	0.403695	0.966889	54.1672
ENSOARG00020005149	0.110057	0.966889	60.668
ENSOARG00020002569	0.886685	1	29.0159
ENSOARG00020005782	0.32308	0.966889	45.4589
ENSOARG00020035741	0.613594	0.969604	58.1615
ENSOARG00020036038	0.165254	0.966889	37.8854
ENSOARG00020002438	0.686694	0.974836	65.5414
ENSOARG00020002906	0.964199	1	36.7272
ENSOARG00020032698	0.173114	0.966889	38.5344
ENSOARG00020040877	0.494059	0.966889	32.7168
ENSOARG00020033226	0.454075	0.966889	36.9554
ENSOARG00020039183	0.531425	0.966889	36.648
ENSOARG00020034222	0.481475	0.966889	36.8804
ENSOARG00020034079	0.451402	0.966889	53.8246
ENSOARG00020038967	0.683859	0.974395	39.7415
ENSOARG00020028049	0.906919	1	45.8325
ENSOARG00020004881	0.234054	0.966889	54.684
ENSOARG00020005489	0.484689	0.966889	35.8924
ENSOARG00020020164	0.300643	0.966889	46.3681
ENSOARG00020020207	0.496457	0.966889	32.5562
ENSOARG00020038550	0.0642953	0.966889	81.6945
ENSOARG00020019098	0.213427	0.966889	57.2144
ENSOARG00020019650	0.773016	0.990473	28.0338
ENSOARG00020000484	0.0849021	0.966889	159.325
ENSOARG00020005692	0.577038	0.966889	72.7167
ENSOARG00020019083	0.229335	0.966889	50.5615
ENSOARG00020019552	0.709767	0.977458	31.0847
ENSOARG00020034641	0.184894	0.966889	50.5147
ENSOARG00020004961	0.378253	0.966889	48.0546
ENSOARG00020001050	0.811199	0.999827	26.5179
ENSOARG00020016755	0.173114	0.966889	38.5344
ENSOARG00020028380	0.698023	0.976031	67.0613
ENSOARG00020016745	0.173114	0.966889	38.5344
ENSOARG00020002739	0.522442	0.966889	31.539
ENSOARG00020016751	0.173114	0.966889	38.5344
ENSOARG00020017186	0.123898	0.966889	66.377
ENSOARG00020039891	0.0949472	0.966889	25.3063
ENSOARG00020029601	0.200557	0.966889	55.8388
ENSOARG00020001681	0.32688	0.966889	59.2952
ENSOARG00020032992	0.0598277	0.966889	74.2869
ENSOARG00020002768	0.183957	0.966889	125.272
ENSOARG00020001839	0.904827	1	26.4985
ENSOARG00020005658	0.634859	0.969904	21.4054
ENSOARG00020033984	0.349142	0.966889	48.1497
ENSOARG00020030724	0.702505	0.976031	48.6448
ENSOARG00020031760	0.0648418	0.966889	80.7517
ENSOARG00020001890	0.79975	0.997399	34.1488
ENSOARG00020028939	0.0590086	0.966889	74.3289
ENSOARG00020033770	0.980459	1	46.5008
ENSOARG00020037809	0.964905	1	19.4655
ENSOARG00020036094	0.0379578	0.966889	125.845
ENSOARG00020039629	0.59217	0.968621	51.6647
ENSOARG00020039049	0.128455	0.966889	126.519
ENSOARG00020035952	0.964962	1	34.5012
ENSOARG00020002523	0.462789	0.966889	57.8844
ENSOARG00020004410	0.640549	0.969904	51.0668
ENSOARG00020005844	0.62816	0.969604	39.436
ENSOARG00020005775	0.249825	0.966889	43.2185
ENSOARG00020004426	0.415701	0.966889	63.7767
ENSOARG00020005861	0.539802	0.966889	47.2297
ENSOARG00020001259	0.377301	0.966889	46.6376
ENSOARG00020004480	0.345863	0.966889	62.4796
ENSOARG00020005863	0.116651	0.966889	68.5554
ENSOARG00020004497	0.715246	0.978604	38.6914
ENSOARG00020000438	0.871626	1	147.133
ENSOARG00020039230	0.618888	0.969604	35.6881
ENSOARG00020001304	0.476936	0.966889	40.4465
ENSOARG00020004562	0.762321	0.987771	32.7096
ENSOARG00020004612	0.768228	0.989031	33.2203
ENSOARG00020001365	0.720886	0.979048	71.709
ENSOARG00020002391	0.442997	0.966889	60.3095
ENSOARG00020004753	0.768284	0.989031	25.6686
ENSOARG00020000887	0.623974	0.969604	99.7761
ENSOARG00020005238	0.707451	0.976846	30.3288
ENSOARG00020001727	0.915677	1	28.1184
ENSOARG00020038752	0.363338	0.966889	43.6511
ENSOARG00020005141	0.316582	0.966889	51.0459
ENSOARG00020005359	0.646601	0.969909	29.7674
ENSOARG00020000860	0.758216	0.986874	95.0535
ENSOARG00020005175	0.365295	0.966889	104.447
ENSOARG00020029786	0.904306	1	35.2079
ENSOARG00020029384	0.413312	0.966889	53.7302
ENSOARG00020000946	0.652037	0.970194	38.9581
ENSOARG00020004872	0.436863	0.966889	43.1555
ENSOARG00020027509	0.93561	1	21.6766
ENSOARG00020004953	0.450139	0.966889	69.7201
ENSOARG00020000567	0.614931	0.969604	42.6093
ENSOARG00020005010	0.452823	0.966889	48.0327
ENSOARG00020005267	0.613636	0.969604	47.0063
ENSOARG00020031145	0.849572	1	46.7169
ENSOARG00020000787	0.440616	0.966889	56.7005
ENSOARG00020028773	0.736362	0.982069	23.6208
ENSOARG00020039151	0.559389	0.966889	39.5052
ENSOARG00020040202	0.521702	0.966889	37.6822
ENSOARG00020005367	0.513467	0.966889	48.6697
ENSOARG00020039639	0.640519	0.969904	38.3616
ENSOARG00020040835	0.601602	0.969425	38.6154
ENSOARG00020002463	0.98344	1	19.8366
ENSOARG00020005880	0.65174	0.970194	36.7405
ENSOARG00020001008	0.686366	0.974761	30.2875
ENSOARG00020039321	0.238501	0.966889	43.4304
ENSOARG00020002515	0.177589	0.966889	69.3257
ENSOARG00020006964	0.456065	0.966889	42.169
ENSOARG00020001590	0.707887	0.976846	44.2392
ENSOARG00020034801	0.239071	0.966889	60.4337
ENSOARG00020033263	0.678357	0.973361	42.2419
ENSOARG00020001032	0.406014	0.966889	37.627
ENSOARG00020002093	0.463055	0.966889	56.6136
ENSOARG00020001956	0.129708	0.966889	52.0277
ENSOARG00020002561	0.36894	0.966889	64.205
ENSOARG00020005847	0.633306	0.969904	33.8765
ENSOARG00020002117	0.520492	0.966889	52.9899
ENSOARG00020039640	0.230673	0.966889	38.1166
ENSOARG00020003641	0.71739	0.978646	21.2396
ENSOARG00020005500	0.353003	0.966889	53.8893
ENSOARG00020001691	0.329218	0.966889	78.3436
ENSOARG00020005735	1	1	17.1566
ENSOARG00020002590	0.574697	0.966889	57.2445
ENSOARG00020006723	0.443965	0.966889	34.423
ENSOARG00020003112	0.723564	0.980048	64.3904
ENSOARG00020000976	0.803846	0.998797	25.7721
ENSOARG00020002168	0.513401	0.966889	82.3451
ENSOARG00020001079	0.41743	0.966889	43.0923
ENSOARG00020034327	0.168227	0.966889	46.7963
ENSOARG00020007531	0.219569	0.966889	113.884
ENSOARG00020002612	0.650475	0.970194	73.3262
ENSOARG00020001172	0.744036	0.982408	142.699
ENSOARG00020027344	0.0946071	0.966889	63.4352
ENSOARG00020001969	0.0764944	0.966889	71.0674
ENSOARG00020002638	0.629417	0.969604	42.6604
ENSOARG00020001979	0.0734124	0.966889	69.667
ENSOARG00020001997	0.135124	0.966889	68.6708
ENSOARG00020037986	0.570619	0.966889	31.6188
ENSOARG00020002655	0.172819	0.966889	92.1789
ENSOARG00020003766	0.593698	0.969099	37.7647
ENSOARG00020002025	0.100941	0.966889	69.7825
ENSOARG00020003807	0.703207	0.976031	95.8303
ENSOARG00020038583	0.629496	0.969604	52.8147
ENSOARG00020002125	0.19743	0.966889	67.2255
ENSOARG00020001140	0.419246	0.966889	38.6691
ENSOARG00020001911	0.829564	1	42.3052
ENSOARG00020008860	0.838673	1	50.142
ENSOARG00020032395	0.326541	0.966889	64.5426
ENSOARG00020001929	0.883097	1	39.3062
ENSOARG00020001026	0.335127	0.966889	75.5928
ENSOARG00020001962	0.899754	1	34.7625
ENSOARG00020002241	0.618283	0.969604	43.8129
ENSOARG00020005426	0.0346014	0.966889	58.0561
ENSOARG00020002671	0.288277	0.966889	102.232
ENSOARG00020005458	0.0586715	0.966889	109.562
ENSOARG00020001069	0.569025	0.966889	36.9432
ENSOARG00020002108	0.879451	1	33.7638
ENSOARG00020038051	0.748372	0.983497	18.1076
ENSOARG00020004333	0.661896	0.970976	44.7348
ENSOARG00020009071	1	1	18.6646
ENSOARG00020027657	0.308515	0.966889	49.5822
ENSOARG00020025832	0.565711	0.966889	41.1515
ENSOARG00020000072	0.833522	1	16.6078
ENSOARG00020019904	0.140752	0.966889	47.54
ENSOARG00020027629	0.333678	0.966889	57.845
ENSOARG00020016678	0.229411	0.966889	30.6062
ENSOARG00020000163	0.562745	0.966889	45.2539
ENSOARG00020033472	0.935867	1	17.4387
ENSOARG00020002000	0.127161	0.966889	45.2553
ENSOARG00020000185	0.900699	1	22.9562
ENSOARG00020002123	0.811627	0.999827	37.9769
ENSOARG00020000197	0.423183	0.966889	52.6855
ENSOARG00020004346	0.549264	0.966889	35.0146
ENSOARG00020033860	0.174559	0.966889	46.1266
ENSOARG00020009272	0.991215	1	23.4208
ENSOARG00020000218	0.780309	0.992589	24.6979
ENSOARG00020004364	0.375325	0.966889	50.8053
ENSOARG00020034864	0.992882	1	28.9111
ENSOARG00020023235	0.934813	1	30.382
ENSOARG00020000302	0.459129	0.966889	45.0635
ENSOARG00020002184	0.976551	1	116.505
ENSOARG00020032651	0.496282	0.966889	55.1884
ENSOARG00020040128	0.745819	0.982845	29.4853
ENSOARG00020002154	0.157624	0.966889	49.6864
ENSOARG00020009394	0.85793	1	31.2545
ENSOARG00020000256	0.420526	0.966889	44.4748
ENSOARG00020022701	0.454227	0.966889	54.4057
ENSOARG00020030154	0.435479	0.966889	43.7235
ENSOARG00020006149	0.0109172	0.966889	133.556
ENSOARG00020000316	0.191793	0.966889	63.3825
ENSOARG00020035914	0.877995	1	29.6135
ENSOARG00020000362	0.344428	0.966889	45.6405
ENSOARG00020037257	0.31104	0.966889	67.2759
ENSOARG00020004396	0.544977	0.966889	40.5591
ENSOARG00020023639	0.375438	0.966889	69.165
ENSOARG00020005312	0.94858	1	21.9789
ENSOARG00020006445	0.00152263	0.630477	130.899
ENSOARG00020029933	0.477227	0.966889	80.3462
ENSOARG00020000454	0.187002	0.966889	62.4304
ENSOARG00020005334	0.999802	1	16.146
ENSOARG00020000483	0.180379	0.966889	55.5015
ENSOARG00020026841	0.209451	0.966889	42.0568
ENSOARG00020002619	0.156082	0.966889	51.5403
ENSOARG00020003838	0.229742	0.966889	43.0546
ENSOARG00020000715	0.810864	0.999797	77.7339
ENSOARG00020003862	0.229742	0.966889	43.0546
ENSOARG00020001859	0.13409	0.966889	74.7837
ENSOARG00020001277	0.530555	0.966889	50.598
ENSOARG00020002427	0.482587	0.966889	46.2165
ENSOARG00020000516	0.233451	0.966889	46.95
ENSOARG00020032572	1	1	36.5677
ENSOARG00020023719	0.625202	0.969604	162.086
ENSOARG00020000564	0.470046	0.966889	54.2581
ENSOARG00020033423	0.366112	0.966889	43.9468
ENSOARG00020027293	0.214612	0.966889	52.0218
ENSOARG00020008161	0.101593	0.966889	80.7695
ENSOARG00020003898	0.249127	0.966889	47.6654
ENSOARG00020005372	0.940157	1	16.2812
ENSOARG00020034788	0.124152	0.966889	52.4019
ENSOARG00020002437	0.271015	0.966889	76.2217
ENSOARG00020003995	0.192838	0.966889	97.8329
ENSOARG00020040703	0.730997	0.980958	17.5807
ENSOARG00020001833	0.282943	0.966889	97.5802
ENSOARG00020002095	0.731007	0.980958	38.8772
ENSOARG00020000657	0.234975	0.966889	95.6534
ENSOARG00020040905	0.320013	0.966889	35.5299
ENSOARG00020001851	0.298992	0.966889	73.723
ENSOARG00020036132	0.220861	0.966889	52.335
ENSOARG00020026919	0.158059	0.966889	69.0977
ENSOARG00020037033	0.510808	0.966889	65.8039
ENSOARG00020004044	0.323257	0.966889	50.7673
ENSOARG00020001888	0.503038	0.966889	50.0752
ENSOARG00020033444	0.217797	0.966889	48.98
ENSOARG00020005420	0.15663	0.966889	65.9409
ENSOARG00020034590	0.368565	0.966889	66.9194
ENSOARG00020000496	0.71747	0.978646	32.5172
ENSOARG00020000203	0.621852	0.969604	60.1022
ENSOARG00020004123	0.433308	0.966889	114.423
ENSOARG00020005484	0.198332	0.966889	83.8049
ENSOARG00020001072	0.825699	1	72.0799
ENSOARG00020000778	0.883634	1	40.1025
ENSOARG00020000530	0.71141	0.977851	31.6726
ENSOARG00020002169	0.828834	1	35.7838
ENSOARG00020000755	0.885582	1	17.6561
ENSOARG00020004092	0.305319	0.966889	49.7774
ENSOARG00020004774	0.720097	0.979048	38.1182
ENSOARG00020000866	0.861388	1	93.4622
ENSOARG00020039089	0.308153	0.966889	63.3429
ENSOARG00020029407	0.916473	1	36.5661
ENSOARG00020001219	0.0603921	0.966889	371.667
ENSOARG00020002201	0.766134	0.988608	37.8825
ENSOARG00020000586	0.684924	0.974464	28.2672
ENSOARG00020040938	0.907472	1	33.7046
ENSOARG00020000600	0.427558	0.966889	27.053
ENSOARG00020032371	0.530459	0.966889	23.5661
ENSOARG00020038328	0.253546	0.966889	39.2772
ENSOARG00020038825	0.671738	0.97266	17.7239
ENSOARG00020031112	0.394202	0.966889	65.7499
ENSOARG00020000888	0.928681	1	19.0365
ENSOARG00020033931	0.468514	0.966889	47.7839
ENSOARG00020004805	0.585614	0.966889	88.8025
ENSOARG00020031352	0.822819	1	30.599
ENSOARG00020002227	0.563564	0.966889	42.0981
ENSOARG00020036207	0.412306	0.966889	42.8791
ENSOARG00020039713	0.388493	0.966889	46.2961
ENSOARG00020039347	0.475128	0.966889	23.725
ENSOARG00020008688	0.127377	0.966889	74.5582
ENSOARG00020029273	0.136117	0.966889	63.0572
ENSOARG00020031849	0.974124	1	16.9588
ENSOARG00020032424	0.974124	1	16.9588
ENSOARG00020000816	0.908893	1	73.7061
ENSOARG00020035635	0.638469	0.969904	34.1328
ENSOARG00020009587	0.421202	0.966889	58.2681
ENSOARG00020040760	0.786632	0.994677	25.8736
ENSOARG00020001904	0.472801	0.966889	38.7168
ENSOARG00020031784	0.879075	1	23.9885
ENSOARG00020027681	0.940935	1	13.8933
ENSOARG00020033534	0.23225	0.966889	59.5902
ENSOARG00020002384	0.604333	0.969604	31.5566
ENSOARG00020028346	0.746404	0.983103	49.5888
ENSOARG00020038227	0.627141	0.969604	46.6475
ENSOARG00020024049	0.626118	0.969604	39.2435
ENSOARG00020001197	0.422467	0.966889	131.154
ENSOARG00020000892	0.797732	0.996803	36.5238
ENSOARG00020027696	0.548391	0.966889	83.2543
ENSOARG00020001921	0.228554	0.966889	59.3376
ENSOARG00020001630	0.366112	0.966889	43.9468
ENSOARG00020006611	0.275075	0.966889	45.9556
ENSOARG00020032202	0.290192	0.966889	49.7248
ENSOARG00020029414	0.647608	0.969909	28.3307
ENSOARG00020000926	0.4902	0.966889	57.5132
ENSOARG00020037828	0.383373	0.966889	47.0291
ENSOARG00020003537	0.71891	0.979048	28.623
ENSOARG00020040797	0.227609	0.966889	55.1801
ENSOARG00020004361	0.453977	0.966889	55.0003
ENSOARG00020035771	0.124287	0.966889	69.9145
ENSOARG00020028407	0.0401013	0.966889	91.1378
ENSOARG00020001716	0.552559	0.966889	59.2574
ENSOARG00020026606	0.0704949	0.966889	108.034
ENSOARG00020005783	0.886957	1	23.2039
ENSOARG00020031589	0.0517641	0.966889	66.9228
ENSOARG00020024177	0.664554	0.971506	96.124
ENSOARG00020029557	0.0682265	0.966889	79.4434
ENSOARG00020001545	0.716842	0.978646	50.6058
ENSOARG00020028334	0.12781	0.966889	68.5549
ENSOARG00020030338	0.522445	0.966889	43.1072
ENSOARG00020005580	0.0522267	0.966889	77.2302
ENSOARG00020008988	0.346293	0.966889	56.0279
ENSOARG00020022760	0.017601	0.966889	109.039
ENSOARG00020004391	0.726867	0.980188	39.0426
ENSOARG00020034610	0.242783	0.966889	59.8784
ENSOARG00020001055	0.364098	0.966889	57.2445
ENSOARG00020014215	0.441978	0.966889	40.919
ENSOARG00020031624	0.846528	1	26.3099
ENSOARG00020009933	0.150626	0.966889	55.6305
ENSOARG00020000147	0.108049	0.966889	62.574
ENSOARG00020009100	0.477796	0.966889	47.1898
ENSOARG00020036866	0.0958633	0.966889	65.6305
ENSOARG00020011468	0.220275	0.966889	48.9702
ENSOARG00020007789	0.271196	0.966889	64.8477
ENSOARG00020028724	0.198387	0.966889	142.168
ENSOARG00020022787	0.191774	0.966889	73.2388
ENSOARG00020033661	0.187944	0.966889	75.7956
ENSOARG00020041015	0.692523	0.975522	32.4768
ENSOARG00020037322	0.849679	1	22.3003
ENSOARG00020001745	0.353072	0.966889	61.6898
ENSOARG00020002985	0.617297	0.969604	30.0871
ENSOARG00020006717	0.0835213	0.966889	70.8397
ENSOARG00020003474	0.128257	0.966889	168.763
ENSOARG00020004735	0.748971	0.983758	25.5639
ENSOARG00020006049	0.572914	0.966889	27.7706
ENSOARG00020005344	0.727526	0.980353	25.6766
ENSOARG00020001149	0.416766	0.966889	56.6468
ENSOARG00020005826	0.0724963	0.966889	75.2272
ENSOARG00020013737	0.394575	0.966889	47.2257
ENSOARG00020035437	0.881381	1	17.2165
ENSOARG00020007879	0.123942	0.966889	58.2474
ENSOARG00020003612	0.124952	0.966889	54.519
ENSOARG00020040842	0.443592	0.966889	43.7807
ENSOARG00020009679	0.153622	0.966889	75.7376
ENSOARG00020001804	0.335929	0.966889	69.2144
ENSOARG00020002041	0.0425562	0.966889	174.885
ENSOARG00020007172	0.0756118	0.966889	81.8756
ENSOARG00020001972	0.350913	0.966889	68.1814
ENSOARG00020001986	0.143124	0.966889	68.9988
ENSOARG00020035731	0.498261	0.966889	165.171
ENSOARG00020001193	0.437135	0.966889	53.1238
ENSOARG00020033930	0.69661	0.976031	42.5231
ENSOARG00020003933	0.6274	0.969604	34.8105
ENSOARG00020009893	0.295879	0.966889	58.7484
ENSOARG00020001875	0.156485	0.966889	68.2331
ENSOARG00020028557	0.349003	0.966889	106.816
ENSOARG00020001204	0.532745	0.966889	52.7929
ENSOARG00020026569	0.152373	0.966889	70.4466
ENSOARG00020004405	0.368895	0.966889	49.8446
ENSOARG00020022877	0.147938	0.966889	85.5611
ENSOARG00020005902	0.934302	1	22.9728
ENSOARG00020036261	0.879362	1	22.9362
ENSOARG00020001524	0.125442	0.966889	68.6579
ENSOARG00020001612	0.353589	0.966889	106.176
ENSOARG00020040933	0.100102	0.966889	77.0292
ENSOARG00020011452	0.906794	1	20.9449
ENSOARG00020005536	0.0821727	0.966889	90.0199
ENSOARG00020005954	0.977251	1	42.0561
ENSOARG00020004585	0.573577	0.966889	48.1176
ENSOARG00020005516	0.0888281	0.966889	83.8123
ENSOARG00020001566	0.633784	0.969904	31.4094
ENSOARG00020005569	0.0589918	0.966889	94.657
ENSOARG00020036758	0.43882	0.966889	39.3781
ENSOARG00020033755	0.70256	0.976031	19.6936
ENSOARG00020030907	0.373091	0.966889	93.2386
ENSOARG00020036280	1	1	3.92035
ENSOARG00020037720	0.677124	0.973313	57.9586
ENSOARG00020001599	0.13868	0.966889	55.2934
ENSOARG00020014502	0.672588	0.97266	27.7688
ENSOARG00020027358	0.937064	1	16.0785
ENSOARG00020001519	0.580226	0.966889	23.65
ENSOARG00020009952	0.280496	0.966889	53.7062
ENSOARG00020037826	0.788253	0.994826	24.4374
ENSOARG00020027805	1	1	3.92035
ENSOARG00020027736	0.766029	0.988572	24.8642
ENSOARG00020013448	0.736376	0.982069	22.2887
ENSOARG00020001296	0.693211	0.975522	54.6146
ENSOARG00020004373	0.14718	0.966889	71.5027
ENSOARG00020002684	0.0847043	0.966889	88.4184
ENSOARG00020010030	0.398542	0.966889	60.5526
ENSOARG00020040397	0.463945	0.966889	45.9162
ENSOARG00020040969	0.49148	0.966889	31.9501
ENSOARG00020002292	0.358976	0.966889	48.9782
ENSOARG00020027999	0.246668	0.966889	44.3566
ENSOARG00020037108	0.588859	0.96774	24.9821
ENSOARG00020040817	0.259145	0.966889	61.7337
ENSOARG00020039708	0.693723	0.975522	30.5973
ENSOARG00020004503	0.187996	0.966889	74.2677
ENSOARG00020027781	0.416588	0.966889	48.96
ENSOARG00020001858	0.242456	0.966889	69.7329
ENSOARG00020005281	0.452663	0.966889	30.2261
ENSOARG00020001317	0.473046	0.966889	49.1879
ENSOARG00020040914	0.764866	0.988508	33.9224
ENSOARG00020001698	0.722299	0.979698	25.7326
ENSOARG00020032161	0.805452	0.998995	10.587
ENSOARG00020040168	0.392006	0.966889	41.0237
ENSOARG00020000623	0.738908	0.982221	13.9809
ENSOARG00020036816	0.746091	0.982908	18.4638
ENSOARG00020004531	0.119375	0.966889	77.675
ENSOARG00020004733	0.39077	0.966889	25.36
ENSOARG00020014612	0.738621	0.982221	26.3249
ENSOARG00020033463	0.249478	0.966889	52.1207
ENSOARG00020000639	0.738908	0.982221	13.9809
ENSOARG00020028436	0.912561	1	5.62145
ENSOARG00020004672	0.491343	0.966889	52.026
ENSOARG00020040232	0.503065	0.966889	48.229
ENSOARG00020040620	0.786146	0.994674	26.9423
ENSOARG00020006579	0.614988	0.969604	55.4196
ENSOARG00020000656	0.874462	1	15.8612
ENSOARG00020029895	0.475226	0.966889	40.1034
ENSOARG00020040524	0.527395	0.966889	36.1406
ENSOARG00020040732	0.861611	1	40.0877
ENSOARG00020028401	0.0314021	0.966889	98.8091
ENSOARG00020001690	0.610443	0.969604	38.7306
ENSOARG00020006088	0.197634	0.966889	63.1992
ENSOARG00020033854	0.0246511	0.966889	65.2434
ENSOARG00020010337	0.216885	0.966889	69.4954
ENSOARG00020008540	0.606621	0.969604	39.4667
ENSOARG00020023804	0.2262	0.966889	79.4185
ENSOARG00020039388	0.0950694	0.966889	69.6603
ENSOARG00020029290	0.740309	0.982221	31.9231
ENSOARG00020025843	0.327621	0.966889	53.5131
ENSOARG00020001988	0.290982	0.966889	55.6837
ENSOARG00020001490	0.875859	1	20.2143
ENSOARG00020028018	0.656828	0.970693	30.4808
ENSOARG00020001740	0.643915	0.969909	32.5911
ENSOARG00020028604	0.541803	0.966889	47.5304
ENSOARG00020007337	0.0802298	0.966889	94.1203
ENSOARG00020029220	0.246956	0.966889	59.2971
ENSOARG00020038523	0.74315	0.98227	34.8664
ENSOARG00020028353	0.694769	0.975728	39.3621
ENSOARG00020025849	0.741314	0.982221	40.1959
ENSOARG00020000735	0.905133	1	18.6074
ENSOARG00020011016	0.590859	0.968258	53.8824
ENSOARG00020029873	0.437993	0.966889	56.2686
ENSOARG00020039911	0.61265	0.969604	44.5661
ENSOARG00020000075	0.586502	0.966889	40.862
ENSOARG00020005383	0.335797	0.966889	46.8484
ENSOARG00020030112	0.653985	0.970645	50.4231
ENSOARG00020000440	0.168818	0.966889	71.1451
ENSOARG00020000460	0.160024	0.966889	61.0847
ENSOARG00020040599	0.160024	0.966889	61.0847
ENSOARG00020029798	0.515066	0.966889	47.109
ENSOARG00020002271	0.924619	1	24.1029
ENSOARG00020000504	0.27575	0.966889	44.4471
ENSOARG00020000078	0.983851	1	81.0455
ENSOARG00020002322	0.148722	0.966889	55.5095
ENSOARG00020010631	0.474107	0.966889	54.3567
ENSOARG00020015129	0.716401	0.978646	23.8247
ENSOARG00020002742	0.170516	0.966889	49.0902
ENSOARG00020001222	0.478969	0.966889	34.8557
ENSOARG00020040349	0.822323	1	37.6414
ENSOARG00020004748	0.365135	0.966889	69.6598
ENSOARG00020007696	0.100262	0.966889	74.4017
ENSOARG00020029504	0.437431	0.966889	59.8484
ENSOARG00020014172	0.585084	0.966889	94.6844
ENSOARG00020031279	0.457424	0.966889	51.9683
ENSOARG00020000487	0.40405	0.966889	50.2283
ENSOARG00020001662	0.55292	0.966889	50.875
ENSOARG00020034471	0.410346	0.966889	55.4556
ENSOARG00020001133	0.507374	0.966889	47.1423
ENSOARG00020007396	0.22539	0.966889	43.5913
ENSOARG00020005544	0.713291	0.97808	49.0125
ENSOARG00020001163	0.496039	0.966889	44.6395
ENSOARG00020034482	0.115347	0.966889	75.8521
ENSOARG00020001825	0.984312	1	14.1581
ENSOARG00020002127	0.968936	1	27.4149
ENSOARG00020023938	0.527449	0.966889	45.7133
ENSOARG00020007961	0.0542085	0.966889	76.0006
ENSOARG00020006072	0.328292	0.966889	69.2374
ENSOARG00020001819	0.991883	1	14.4921
ENSOARG00020011081	0.624966	0.969604	71.0276
ENSOARG00020002703	0.266136	0.966889	40.8133
ENSOARG00020002504	0.621199	0.969604	37.2981
ENSOARG00020001951	0.30243	0.966889	59.8004
ENSOARG00020000858	0.278534	0.966889	34.602
ENSOARG00020001187	0.499889	0.966889	30.2435
ENSOARG00020000865	0.25901	0.966889	34.6019
ENSOARG00020000399	0.266901	0.966889	70.5088
ENSOARG00020023965	0.403073	0.966889	45.7753
ENSOARG00020037821	0.471382	0.966889	26.4122
ENSOARG00020022826	0.65077	0.970194	41.4781
ENSOARG00020009640	0.278451	0.966889	22.8638
ENSOARG00020000885	0.260938	0.966889	35.742
ENSOARG00020002013	0.371357	0.966889	47.4224
ENSOARG00020000518	0.455727	0.966889	39.7637
ENSOARG00020011334	0.375238	0.966889	76.9034
ENSOARG00020009677	0.285472	0.966889	38.3302
ENSOARG00020000118	0.0450195	0.966889	111.802
ENSOARG00020028147	0.575484	0.966889	38.7893
ENSOARG00020039895	0.30048	0.966889	50.754
ENSOARG00020001174	0.403596	0.966889	41.8618
ENSOARG00020034235	0.0496241	0.966889	103.045
ENSOARG00020006055	0.259201	0.966889	46.6893
ENSOARG00020009881	0.654005	0.970645	57.3364
ENSOARG00020002557	0.314556	0.966889	42.0866
ENSOARG00020001261	0.627354	0.969604	32.6904
ENSOARG00020000125	0.732039	0.981397	41.8786
ENSOARG00020034656	0.320415	0.966889	50.6268
ENSOARG00020001184	0.0473691	0.966889	107.939
ENSOARG00020040576	0.588187	0.967281	46.0432
ENSOARG00020015475	0.570702	0.966889	41.8473
ENSOARG00020005009	0.91142	1	51.0987
ENSOARG00020006405	0.0101992	0.966889	87.7864
ENSOARG00020001994	0.550368	0.966889	41.4964
ENSOARG00020034930	0.0474296	0.966889	89.9391
ENSOARG00020016771	0.646501	0.969909	14.7749
ENSOARG00020001863	0.387315	0.966889	63.1202
ENSOARG00020000563	0.337067	0.966889	50.313
ENSOARG00020026019	0.000641093	0.505017	164.633
ENSOARG00020009826	0.301865	0.966889	46.5265
ENSOARG00020025867	0.383986	0.966889	59.7061
ENSOARG00020001337	0.389108	0.966889	43.2799
ENSOARG00020008616	0.60614	0.969604	37.6226
ENSOARG00020006870	0.0440681	0.966889	87.8027
ENSOARG00020027641	0.59348	0.969099	13.6296
ENSOARG00020000928	0.259366	0.966889	36.986
ENSOARG00020016807	0.634318	0.969904	32.4878
ENSOARG00020005059	0.628445	0.969604	35.9192
ENSOARG00020019826	0.00215649	0.693533	119.426
ENSOARG00020001363	0.447297	0.966889	66.9532
ENSOARG00020006018	0.424371	0.966889	46.5743
ENSOARG00020036947	0.997103	1	64.9952
ENSOARG00020004989	0.202897	0.966889	46.9005
ENSOARG00020030892	0.999164	1	20.7101
ENSOARG00020036435	0.576987	0.966889	46.8877
ENSOARG00020000356	0.218829	0.966889	314.154
ENSOARG00020006068	0.902389	1	32.9167
ENSOARG00020019857	0.00382317	0.838967	111.932
ENSOARG00020009993	0.340191	0.966889	47.4559
ENSOARG00020025276	0.221616	0.966889	65.5303
ENSOARG00020019969	0.00671289	0.966889	185.474
ENSOARG00020025995	0.00951709	0.966889	101.925
ENSOARG00020016310	0.293893	0.966889	66.3202
ENSOARG00020006108	0.792729	0.995513	34.7211
ENSOARG00020004474	0.409897	0.966889	176.462
ENSOARG00020034190	0.7781	0.992128	30.6126
ENSOARG00020008991	0.504314	0.966889	58.7029
ENSOARG00020002056	0.527464	0.966889	43.9425
ENSOARG00020006147	0.963264	1	30.6756
ENSOARG00020037476	0.991033	1	16.6858
ENSOARG00020025306	0.334534	0.966889	46.2966
ENSOARG00020033407	0.0971319	0.966889	61.9883
ENSOARG00020001103	0.150532	0.966889	70.9991
ENSOARG00020001801	0.467329	0.966889	144.004
ENSOARG00020000791	0.414275	0.966889	38.9535
ENSOARG00020026624	0.53982	0.966889	45.1244
ENSOARG00020012728	0.0411628	0.966889	100.658
ENSOARG00020009123	0.754585	0.985491	29.9702
ENSOARG00020021185	0.718794	0.979048	29.7489
ENSOARG00020037649	0.332316	0.966889	47.2739
ENSOARG00020035065	0.411923	0.966889	36.8808
ENSOARG00020002081	0.513162	0.966889	47.1232
ENSOARG00020028863	0.411445	0.966889	39.8926
ENSOARG00020011503	0.430512	0.966889	62.4343
ENSOARG00020031722	0.509345	0.966889	23.8163
ENSOARG00020034123	0.309885	0.966889	50.6143
ENSOARG00020029946	0.402908	0.966889	37.1197
ENSOARG00020001382	0.434044	0.966889	34.5317
ENSOARG00020025422	0.542153	0.966889	73.2769
ENSOARG00020031496	0.535817	0.966889	31.7989
ENSOARG00020009485	0.436779	0.966889	51.0158
ENSOARG00020030969	0.384145	0.966889	44.6362
ENSOARG00020021315	0.63921	0.969904	41.2215
ENSOARG00020000200	0.813859	1	65.426
ENSOARG00020039886	0.368196	0.966889	44.476
ENSOARG00020006308	0.928524	1	30.4496
ENSOARG00020000594	0.443291	0.966889	47.5212
ENSOARG00020000505	0.302188	0.966889	44.1962
ENSOARG00020030242	0.408628	0.966889	43.8068
ENSOARG00020008414	0.687835	0.974836	34.4537
ENSOARG00020040831	0.574586	0.966889	35.0718
ENSOARG00020002141	0.1119	0.966889	61.4239
ENSOARG00020028183	0.375837	0.966889	88.57
ENSOARG00020017281	0.696839	0.976031	124.72
ENSOARG00020025939	0.00360553	0.814479	119.55
ENSOARG00020010899	0.13603	0.966889	59.7714
ENSOARG00020028111	0.327793	0.966889	48.3321
ENSOARG00020028454	0.873986	1	24.8513
ENSOARG00020039299	0.274817	0.966889	56.2517
ENSOARG00020009589	0.15243	0.966889	61.6655
ENSOARG00020038277	0.655822	0.970693	29.8023
ENSOARG00020000626	0.998615	1	22.9151
ENSOARG00020012777	0.0915569	0.966889	81.3611
ENSOARG00020005689	0.602075	0.969604	39.7023
ENSOARG00020033255	0.578538	0.966889	27.5524
ENSOARG00020001404	0.256443	0.966889	38.7307
ENSOARG00020027940	0.228835	0.966889	49.4287
ENSOARG00020000247	0.436177	0.966889	56.0136
ENSOARG00020040478	0.897074	1	26.1382
ENSOARG00020017598	1	1	16.9863
ENSOARG00020032874	0.893631	1	29.74
ENSOARG00020031511	0.921689	1	71.8076
ENSOARG00020002161	0.0944876	0.966889	57.9201
ENSOARG00020001430	0.211188	0.966889	55.6396
ENSOARG00020002176	0.115827	0.966889	65.2699
ENSOARG00020012910	0.0700642	0.966889	159.599
ENSOARG00020021414	0.529264	0.966889	33.2075
ENSOARG00020002425	0.216713	0.966889	270.587
ENSOARG00020038678	0.541787	0.966889	41.1049
ENSOARG00020037648	0.344084	0.966889	46.8168
ENSOARG00020002185	0.0660442	0.966889	75.1443
ENSOARG00020034783	0.171693	0.966889	51.3145
ENSOARG00020037027	0.224446	0.966889	69.4291
ENSOARG00020039085	0.0900302	0.966889	65.6854
ENSOARG00020039645	0.337243	0.966889	40.5057
ENSOARG00020039250	0.243842	0.966889	54.3049
ENSOARG00020025955	0.0206118	0.966889	84.4832
ENSOARG00020009185	0.0673051	0.966889	86.8592
ENSOARG00020011724	0.219764	0.966889	98.0875
ENSOARG00020039222	0.435984	0.966889	79.9534
ENSOARG00020004841	0.095739	0.966889	66.1613
ENSOARG00020034159	0.703134	0.976031	35.7545
ENSOARG00020040407	0.312949	0.966889	39.7843
ENSOARG00020009784	0.142434	0.966889	85.5997
ENSOARG00020021627	0.492342	0.966889	30.62
ENSOARG00020015210	0.619774	0.969604	41.7973
ENSOARG00020036059	0.263777	0.966889	39.0796
ENSOARG00020025915	0.012434	0.966889	99.5569
ENSOARG00020039962	0.27997	0.966889	55.9955
ENSOARG00020034798	0.799182	0.997167	27.3385
ENSOARG00020033689	0.195006	0.966889	71.4045
ENSOARG00020001378	0.261986	0.966889	96.1912
ENSOARG00020036583	0.725216	0.980048	32.1364
ENSOARG00020004768	0.267358	0.966889	41.9669
ENSOARG00020005270	0.606773	0.969604	23.663
ENSOARG00020031192	0.35479	0.966889	64.4391
ENSOARG00020002949	0.501479	0.966889	39.989
ENSOARG00020039855	0.43016	0.966889	45.0249
ENSOARG00020026950	0.817683	1	23.8847
ENSOARG00020005670	0.553207	0.966889	40.1896
ENSOARG00020000055	0.943498	1	17.8604
ENSOARG00020009239	0.0704429	0.966889	79.046
ENSOARG00020021728	0.34896	0.966889	42.088
ENSOARG00020001827	1	1	15.7844
ENSOARG00020028540	0.53335	0.966889	54.1048
ENSOARG00020000423	0.219883	0.966889	56.6479
ENSOARG00020037718	0.286581	0.966889	45.0534
ENSOARG00020002361	0.724029	0.980048	39.859
ENSOARG00020003462	0.423831	0.966889	23.6642
ENSOARG00020002372	0.694879	0.975728	27.5947
ENSOARG00020004745	0.128557	0.966889	44.4091
ENSOARG00020000059	0.95449	1	19.8351
ENSOARG00020029646	0.48712	0.966889	47.4944
ENSOARG00020008499	0.583525	0.966889	41.1318
ENSOARG00020002588	0.373396	0.966889	71.4177
ENSOARG00020001492	0.455923	0.966889	50.237
ENSOARG00020035316	0.788984	0.994826	27.6863
ENSOARG00020003507	0.469528	0.966889	55.1426
ENSOARG00020009891	0.53463	0.966889	54.1137
ENSOARG00020028081	0.18531	0.966889	47.9914
ENSOARG00020005526	0.626138	0.969604	25.5126
ENSOARG00020015263	0.249174	0.966889	70.953
ENSOARG00020005513	0.626138	0.969604	25.5126
ENSOARG00020029194	0.985245	1	23.0245
ENSOARG00020040406	0.249826	0.966889	63.3734
ENSOARG00020038272	0.671514	0.97266	75.7142
ENSOARG00020000042	0.81056	0.999797	15.6752
ENSOARG00020028421	0.452306	0.966889	28.9273
ENSOARG00020029488	0.295876	0.966889	72.0684
ENSOARG00020013409	0.501005	0.966889	28.9902
ENSOARG00020008304	0.0577333	0.966889	124.896
ENSOARG00020009324	0.0519588	0.966889	83.252
ENSOARG00020039009	0.05359	0.966889	83.9909
ENSOARG00020040601	0.335052	0.966889	44.6928
ENSOARG00020015366	0.61965	0.969604	35.1123
ENSOARG00020004297	0.262574	0.966889	54.752
ENSOARG00020005180	0.585839	0.966889	30.51
ENSOARG00020015545	0.648458	0.969909	50.0261
ENSOARG00020007231	0.475994	0.966889	40.8573
ENSOARG00020026847	0.416068	0.966889	47.7585
ENSOARG00020039749	0.23883	0.966889	61.4729
ENSOARG00020025927	0.00103913	0.619701	134.436
ENSOARG00020008386	0.192978	0.966889	51.6285
ENSOARG00020000704	0.131576	0.966889	50.5495
ENSOARG00020005225	0.0274792	0.966889	79.9017
ENSOARG00020011897	0.121316	0.966889	81.7438
ENSOARG00020008525	0.370497	0.966889	43.7393
ENSOARG00020005159	0.262006	0.966889	45.9113
ENSOARG00020005247	0.137479	0.966889	66.5013
ENSOARG00020005932	0.301599	0.966889	54.4051
ENSOARG00020001952	0.520101	0.966889	50.6656
ENSOARG00020005131	0.339794	0.966889	35.9678
ENSOARG00020005154	0.244278	0.966889	45.8306
ENSOARG00020007403	0.177776	0.966889	73.7371
ENSOARG00020029527	0.296744	0.966889	39.1512
ENSOARG00020005964	0.476746	0.966889	44.2195
ENSOARG00020015662	0.677042	0.97324	36.2875
ENSOARG00020002699	0.0461289	0.966889	116.228
ENSOARG00020016753	0.257535	0.966889	60.5361
ENSOARG00020026654	0.52768	0.966889	27.1341
ENSOARG00020005283	0.142699	0.966889	59.8215
ENSOARG00020027756	0.573599	0.966889	32.1138
ENSOARG00020000141	0.246153	0.966889	53.6295
ENSOARG00020025829	0.505002	0.966889	40.4941
ENSOARG00020000041	0.278418	0.966889	49.5622
ENSOARG00020019567	0.213324	0.966889	66.4719
ENSOARG00020016821	0.245342	0.966889	57.8325
ENSOARG00020002732	0.261562	0.966889	99.6665
ENSOARG00020004223	0.305294	0.966889	57.7192
ENSOARG00020016851	0.176406	0.966889	63.4485
ENSOARG00020001966	0.583052	0.966889	47.8727
ENSOARG00020009087	0.558997	0.966889	38.1233
ENSOARG00020012024	0.144767	0.966889	79.9768
ENSOARG00020035371	0.096691	0.966889	99.0685
ENSOARG00020024146	0.409388	0.966889	84.6331
ENSOARG00020009535	0.945155	1	144.462
ENSOARG00020030362	0.254991	0.966889	44.8286
ENSOARG00020016936	0.280024	0.966889	67.0899
ENSOARG00020034602	0.929346	1	17.68
ENSOARG00020005985	0.682485	0.973864	52.2089
ENSOARG00020030759	0.566992	0.966889	50.5732
ENSOARG00020030468	0.667701	0.97253	73.2796
ENSOARG00020007348	0.183279	0.966889	75.9201
ENSOARG00020004812	0.299129	0.966889	67.3967
ENSOARG00020008404	0.604315	0.969604	32.9385
ENSOARG00020038050	0.84985	1	48.038
ENSOARG00020023091	0.994184	1	79.359
ENSOARG00020002891	0.924576	1	35.5428
ENSOARG00020000343	0.643063	0.969904	44.2329
ENSOARG00020031132	0.497916	0.966889	14.6493
ENSOARG00020003783	0.86259	1	51.8909
ENSOARG00020003945	0.46231	0.966889	14.5364
ENSOARG00020017035	0.357067	0.966889	68.6546
ENSOARG00020032640	0.425032	0.966889	62.1413
ENSOARG00020007594	0.0562719	0.966889	78.6982
ENSOARG00020007293	0.347976	0.966889	77.0517
ENSOARG00020006468	0.664238	0.971506	51.2824
ENSOARG00020009170	0.631213	0.969604	39.3597
ENSOARG00020003970	0.355531	0.966889	25.7283
ENSOARG00020002904	0.922233	1	31.2651
ENSOARG00020024283	0.600061	0.969335	77.8913
ENSOARG00020012190	0.130227	0.966889	80.2751
ENSOARG00020000824	0.218256	0.966889	57.3832
ENSOARG00020005055	0.160509	0.966889	51.5122
ENSOARG00020030818	0.925117	1	29.9605
ENSOARG00020001991	0.546768	0.966889	43.3835
ENSOARG00020002935	0.945969	1	27.754
ENSOARG00020015704	0.170344	0.966889	139.186
ENSOARG00020020876	0.955015	1	39.306
ENSOARG00020002382	0.96423	1	29.743
ENSOARG00020038451	0.0231836	0.966889	166.361
ENSOARG00020000081	0.175436	0.966889	66.1804
ENSOARG00020005905	0.0253201	0.966889	122.79
ENSOARG00020005224	0.596846	0.969335	42.6689
ENSOARG00020003787	0.372363	0.966889	27.1108
ENSOARG00020004009	0.522177	0.966889	63.685
ENSOARG00020030218	0.594413	0.969245	15.1803
ENSOARG00020007445	0.108117	0.966889	85.7926
ENSOARG00020002323	0.258921	0.966889	64.7647
ENSOARG00020032023	0.358153	0.966889	54.2187
ENSOARG00020007059	0.192508	0.966889	53.6284
ENSOARG00020002799	0.414373	0.966889	56.768
ENSOARG00020000390	0.393657	0.966889	59.6658
ENSOARG00020028932	0.996248	1	8.13682
ENSOARG00020001207	0.243568	0.966889	53.1073
ENSOARG00020021119	0.343494	0.966889	64.778
ENSOARG00020011971	0.488615	0.966889	51.7557
ENSOARG00020006030	0.278595	0.966889	68.8042
ENSOARG00020000896	0.792648	0.995492	40.049
ENSOARG00020005945	0.0166246	0.966889	117.17
ENSOARG00020036980	0.640744	0.969904	40.2455
ENSOARG00020000724	1	1	42.0386
ENSOARG00020012157	0.782374	0.992834	42.6657
ENSOARG00020027239	0.543325	0.966889	50.2844
ENSOARG00020002350	0.0891483	0.966889	76.2308
ENSOARG00020000114	0.0837652	0.966889	72.7635
ENSOARG00020041010	0.00600609	0.966889	102.932
ENSOARG00020015283	0.675661	0.973062	29.7129
ENSOARG00020036928	0.109209	0.966889	86.626
ENSOARG00020000927	0.690719	0.975509	40.3125
ENSOARG00020037400	0.340408	0.966889	63.349
ENSOARG00020005982	0.0202011	0.966889	103.976
ENSOARG00020030225	0.453022	0.966889	64.2084
ENSOARG00020036479	0.614713	0.969604	39.8984
ENSOARG00020001019	0.377388	0.966889	64.6885
ENSOARG00020003161	0.781831	0.992786	37.5272
ENSOARG00020021180	0.516584	0.966889	51.1055
ENSOARG00020000587	0.195127	0.966889	70.7569
ENSOARG00020000220	0.0998721	0.966889	80.8731
ENSOARG00020016171	0.392343	0.966889	33.4013
ENSOARG00020000602	0.0861122	0.966889	95.3204
ENSOARG00020002817	0.177283	0.966889	65.3831
ENSOARG00020006076	0.231896	0.966889	58.4387
ENSOARG00020001480	0.218145	0.966889	55.6306
ENSOARG00020000643	0.159652	0.966889	100.435
ENSOARG00020017414	0.17554	0.966889	65.6091
ENSOARG00020006006	0.0218523	0.966889	102.348
ENSOARG00020002821	0.168369	0.966889	62.527
ENSOARG00020007926	0.334307	0.966889	62.2592
ENSOARG00020018270	0.703454	0.976031	27.7737
ENSOARG00020008431	0.562514	0.966889	32.7309
ENSOARG00020003334	0.694907	0.975728	35.2427
ENSOARG00020001473	0.454342	0.966889	50.6498
ENSOARG00020008476	0.739538	0.982221	29.7624
ENSOARG00020002827	0.0978698	0.966889	88.9891
ENSOARG00020001548	0.9499	1	17.1045
ENSOARG00020007156	0.109283	0.966889	56.0579
ENSOARG00020005466	0.0196601	0.966889	86.961
ENSOARG00020028118	0.831058	1	18.7027
ENSOARG00020004890	0.914678	1	40.5199
ENSOARG00020003950	0.759267	0.987388	23.7749
ENSOARG00020026183	0.661447	0.970976	12.3168
ENSOARG00020000046	0.0825595	0.966889	79.1486
ENSOARG00020013642	0.313054	0.966889	53.7119
ENSOARG00020005502	0.0163169	0.966889	85.7038
ENSOARG00020033743	0.593088	0.96901	58.0812
ENSOARG00020006474	0.0410223	0.966889	93.1242
ENSOARG00020026169	0.221804	0.966889	55.2405
ENSOARG00020000863	0.819421	1	42.8707
ENSOARG00020001597	0.703889	0.976031	33.694
ENSOARG00020005541	0.0142073	0.966889	90.7554
ENSOARG00020006120	0.170973	0.966889	59.4138
ENSOARG00020009338	0.477453	0.966889	54.4295
ENSOARG00020000627	0.389913	0.966889	50.5769
ENSOARG00020000473	0.339153	0.966889	51.9636
ENSOARG00020003420	0.735753	0.981998	43.8757
ENSOARG00020039196	0.263913	0.966889	108.394
ENSOARG00020039666	0.00283557	0.784349	178.946
ENSOARG00020026171	0.825964	1	38.8396
ENSOARG00020000727	0.0838951	0.966889	89.2529
ENSOARG00020020593	0.947071	1	31.2408
ENSOARG00020002395	0.999407	1	26.2346
ENSOARG00020002693	0.200014	0.966889	77.761
ENSOARG00020040065	0.347651	0.966889	51.6054
ENSOARG00020029397	0.517744	0.966889	46.9522
ENSOARG00020000796	0.43321	0.966889	46.0554
ENSOARG00020015177	0.240561	0.966889	134.082
ENSOARG00020021418	0.929028	1	38.9181
ENSOARG00020000556	0.0660774	0.966889	100.53
ENSOARG00020000938	0.914328	1	20.4382
ENSOARG00020026175	0.963757	1	23.1464
ENSOARG00020000665	0.418208	0.966889	50.2083
ENSOARG00020022425	0.990081	1	30.7028
ENSOARG00020013896	0.252286	0.966889	57.5077
ENSOARG00020005167	0.267659	0.966889	36.3851
ENSOARG00020001631	0.780588	0.992589	24.6036
ENSOARG00020006582	0.0342223	0.966889	97.7901
ENSOARG00020002675	0.297548	0.966889	54.4935
ENSOARG00020003429	0.399514	0.966889	52.0087
ENSOARG00020000954	0.983861	1	44.0065
ENSOARG00020040029	0.0949282	0.966889	68.4111
ENSOARG00020008884	0.308218	0.966889	47.9354
ENSOARG00020015719	0.553481	0.966889	39.5296
ENSOARG00020022515	0.584127	0.966889	148.461
ENSOARG00020000697	0.52324	0.966889	37.7575
ENSOARG00020040352	0.226966	0.966889	60.8453
ENSOARG00020000047	0.0103731	0.966889	127.248
ENSOARG00020011282	0.931069	1	30.9667
ENSOARG00020014033	0.376917	0.966889	46.893
ENSOARG00020008958	0.365782	0.966889	44.7746
ENSOARG00020002367	0.93552	1	28.4791
ENSOARG00020004399	0.0356354	0.966889	72.7714
ENSOARG00020004181	0.710356	0.977568	31.0526
ENSOARG00020008832	0.0959459	0.966889	71.0708
ENSOARG00020000286	0.00154935	0.630477	104.143
ENSOARG00020014376	0.0228327	0.966889	104.563
ENSOARG00020010835	0.358342	0.966889	80.3609
ENSOARG00020001191	0.916711	1	29.3777
ENSOARG00020003832	0.661454	0.970976	43.2699
ENSOARG00020018630	0.575359	0.966889	51.8492
ENSOARG00020001689	0.66017	0.970693	32.3422
ENSOARG00020016078	0.669659	0.97266	26.0808
ENSOARG00020035196	0.103738	0.966889	71.4183
ENSOARG00020002411	0.955486	1	29.9864
ENSOARG00020007496	0.248422	0.966889	113.429
ENSOARG00020005666	0.267445	0.966889	54.1898
ENSOARG00020000314	0.0167318	0.966889	103.421
ENSOARG00020036339	0.257773	0.966889	58.5179
ENSOARG00020003815	0.362682	0.966889	50.494
ENSOARG00020001205	0.965884	1	23.2418
ENSOARG00020028991	0.628816	0.969604	31.0217
ENSOARG00020001067	0.0326775	0.966889	103.517
ENSOARG00020039257	0.327913	0.966889	55.3627
ENSOARG00020001225	0.701943	0.976031	42.9766
ENSOARG00020011065	0.630091	0.969604	35.8331
ENSOARG00020027130	0.143682	0.966889	107.563
ENSOARG00020002780	0.525437	0.966889	46.6917
ENSOARG00020004311	0.296072	0.966889	62.944
ENSOARG00020026036	0.00300881	0.796867	140.726
ENSOARG00020003860	0.384094	0.966889	50.5652
ENSOARG00020003104	0.580635	0.966889	34.4011
ENSOARG00020007614	0.0393321	0.966889	85.8967
ENSOARG00020002003	0.896672	1	30.3302
ENSOARG00020002408	0.182531	0.966889	76.8346
ENSOARG00020001579	0.182531	0.966889	145.071
ENSOARG00020003145	0.170426	0.966889	149.685
ENSOARG00020001255	0.694881	0.975728	33.3214
ENSOARG00020012177	0.809056	0.999521	38.319
ENSOARG00020001092	0.0877573	0.966889	106.564
ENSOARG00020038770	0.102604	0.966889	58.8057
ENSOARG00020018828	0.31054	0.966889	71.8102
ENSOARG00020031347	0.376108	0.966889	45.0182
ENSOARG00020035365	0.227946	0.966889	58.414
ENSOARG00020001730	0.636752	0.969904	30.3713
ENSOARG00020025892	0.453761	0.966889	134.943
ENSOARG00020007644	0.0422517	0.966889	74.9531
ENSOARG00020000202	0.509578	0.966889	43.4911
ENSOARG00020002019	0.865184	1	31.6393
ENSOARG00020006191	0.0102581	0.966889	92.8841
ENSOARG00020034632	0.564478	0.966889	31.1088
ENSOARG00020019422	0.0547414	0.966889	135.971
ENSOARG00020001299	0.51345	0.966889	45.7003
ENSOARG00020029977	0.674475	0.97266	36.8253
ENSOARG00020000243	0.444335	0.966889	45.6338
ENSOARG00020012267	0.86566	1	37.8004
ENSOARG00020029295	0.878019	1	31.8184
ENSOARG00020027498	0.139288	0.966889	55.4689
ENSOARG00020036385	0.617892	0.969604	38.8884
ENSOARG00020000642	0.870556	1	25.4153
ENSOARG00020006978	0.348175	0.966889	50.2303
ENSOARG00020001297	0.554424	0.966889	52.9056
ENSOARG00020023771	0.86128	1	19.5781
ENSOARG00020038719	0.68303	0.97396	37.2641
ENSOARG00020025901	0.0209528	0.966889	96.0199
ENSOARG00020010954	0.433688	0.966889	45.9072
ENSOARG00020039051	0.276786	0.966889	65.4705
ENSOARG00020029598	0.682118	0.973793	29.6266
ENSOARG00020002109	0.0503308	0.966889	74.763
ENSOARG00020000857	0.88245	1	40.7951
ENSOARG00020025900	0.163698	0.966889	76.5984
ENSOARG00020002040	0.686121	0.974723	31.4494
ENSOARG00020036984	0.48561	0.966889	57.6426
ENSOARG00020005802	0.191381	0.966889	62.3736
ENSOARG00020025905	0.0176098	0.966889	95.2991
ENSOARG00020018923	0.0983102	0.966889	107.782
ENSOARG00020001116	0.0619477	0.966889	71.3902
ENSOARG00020002136	0.0593641	0.966889	87.942
ENSOARG00020000179	0.0991817	0.966889	74.8878
ENSOARG00020007192	0.460614	0.966889	60.8687
ENSOARG00020011206	0.719195	0.979048	49.5597
ENSOARG00020025918	0.132821	0.966889	120.267
ENSOARG00020001009	0.932508	1	29.3328
ENSOARG00020002937	0.699283	0.976031	21.9659
ENSOARG00020009362	0.459853	0.966889	59.5567
ENSOARG00020002805	0.655795	0.970693	43.3751
ENSOARG00020027676	0.174941	0.966889	56.097
ENSOARG00020001104	0.750557	0.984178	100.528
ENSOARG00020005745	0.179716	0.966889	86.595
ENSOARG00020019340	0.0309912	0.966889	113.213
ENSOARG00020002996	0.450779	0.966889	32.5985
ENSOARG00020004064	0.330199	0.966889	44.2819
ENSOARG00020007706	0.0401314	0.966889	76.0423
ENSOARG00020002820	0.398893	0.966889	81.9175
ENSOARG00020000444	0.0532088	0.966889	133.344
ENSOARG00020007931	0.505323	0.966889	34.9429
ENSOARG00020001315	0.305812	0.966889	73.9808
ENSOARG00020030139	0.797566	0.996803	20.8643
ENSOARG00020001324	0.117442	0.966889	82.2514
ENSOARG00020002057	0.807832	0.999338	21.3004
ENSOARG00020002338	0.441276	0.966889	45.5201
ENSOARG00020004149	0.293877	0.966889	47.5525
ENSOARG00020003021	0.136938	0.966889	47.0727
ENSOARG00020004284	0.260214	0.966889	35.0524
ENSOARG00020035209	0.730373	0.980958	40.3049
ENSOARG00020005777	0.140089	0.966889	67.8128
ENSOARG00020032286	0.00705029	0.966889	139.933
ENSOARG00020034760	0.390777	0.966889	43.6603
ENSOARG00020001362	0.118336	0.966889	67.4826
ENSOARG00020026112	0.703344	0.976031	44.2494
ENSOARG00020009438	0.295858	0.966889	65.9405
ENSOARG00020002099	0.421271	0.966889	52.2149
ENSOARG00020040892	0.391809	0.966889	35.7055
ENSOARG00020001165	0.209304	0.966889	34.1914
ENSOARG00020029338	0.18486	0.966889	61.2094
ENSOARG00020032099	0.719779	0.979048	31.6577
ENSOARG00020001153	0.41779	0.966889	42.8931
ENSOARG00020032152	0.130201	0.966889	73.0804
ENSOARG00020019444	0.00637863	0.966889	138.213
ENSOARG00020008439	0.0957639	0.966889	92.9216
ENSOARG00020019436	0.177307	0.966889	61.3739
ENSOARG00020028159	0.719348	0.979048	36.2098
ENSOARG00020005385	0.256535	0.966889	61.1648
ENSOARG00020037605	0.154573	0.966889	62.7174
ENSOARG00020000116	0.468465	0.966889	48.6847
ENSOARG00020031893	0.267014	0.966889	64.8543
ENSOARG00020039126	0.124524	0.966889	66.5066
ENSOARG00020040992	0.0470722	0.966889	85.93
ENSOARG00020000143	0.594404	0.969245	46.9101
ENSOARG00020027149	0.722699	0.979698	32.2286
ENSOARG00020019541	0.00965143	0.966889	128.432
ENSOARG00020038964	0.209304	0.966889	34.1914
ENSOARG00020026113	0.588637	0.967504	47.9829
ENSOARG00020033072	0.800499	0.997643	33.3579
ENSOARG00020035197	0.115068	0.966889	60.5601
ENSOARG00020030707	0.158145	0.966889	57.6826
ENSOARG00020001195	0.356566	0.966889	39.4264
ENSOARG00020019515	0.182404	0.966889	63.223
ENSOARG00020001139	0.468059	0.966889	63.443
ENSOARG00020026166	0.115815	0.966889	90.3356
ENSOARG00020005424	0.77168	0.990469	50.2469
ENSOARG00020000169	0.444045	0.966889	37.8731
ENSOARG00020019762	0.00409927	0.878813	131.141
ENSOARG00020038406	0.820505	1	27.2145
ENSOARG00020033758	0.189831	0.966889	100.552
ENSOARG00020002902	0.647206	0.969909	29.2132
ENSOARG00020001533	0.0831273	0.966889	91.1848
ENSOARG00020037379	0.0647366	0.966889	55.87
ENSOARG00020039013	0.582104	0.966889	41.4752
ENSOARG00020036622	0.360396	0.966889	60.56
ENSOARG00020027171	0.142774	0.966889	57.381
ENSOARG00020002164	0.285244	0.966889	66.4051
ENSOARG00020033969	0.498135	0.966889	62.4272
ENSOARG00020025947	0.0429768	0.966889	127.76
ENSOARG00020017328	0.437565	0.966889	58.5714
ENSOARG00020000212	0.988539	1	15.1508
ENSOARG00020003023	0.607819	0.969604	30.2766
ENSOARG00020030824	0.0951491	0.966889	50.8537
ENSOARG00020030269	0.115283	0.966889	105.089
ENSOARG00020000936	0.19128	0.966889	39.3195
ENSOARG00020038947	0.214129	0.966889	59.9238
ENSOARG00020009491	0.0533938	0.966889	97.0211
ENSOARG00020005608	0.220159	0.966889	63.2345
ENSOARG00020003053	0.568119	0.966889	27.3296
ENSOARG00020039843	0.467173	0.966889	52.5284
ENSOARG00020033884	0.215014	0.966889	88.5952
ENSOARG00020026125	0.598459	0.969335	45.0439
ENSOARG00020026674	0.0264083	0.966889	106.127
ENSOARG00020040875	0.646957	0.969909	80.1929
ENSOARG00020025959	0.175331	0.966889	81.8227
ENSOARG00020012965	0.674763	0.972741	46.2098
ENSOARG00020001170	0.479252	0.966889	51.6905
ENSOARG00020001209	0.389091	0.966889	41.2276
ENSOARG00020008720	0.556438	0.966889	38.9682
ENSOARG00020039496	0.2313	0.966889	58.0669
ENSOARG00020002343	0.413111	0.966889	36.3047
ENSOARG00020030552	0.555807	0.966889	27.1767
ENSOARG00020027897	0.445166	0.966889	103.638
ENSOARG00020008856	0.457011	0.966889	37.8546
ENSOARG00020008341	0.530192	0.966889	23.0081
ENSOARG00020001964	0.318748	0.966889	59.3935
ENSOARG00020026128	0.515236	0.966889	50.2267
ENSOARG00020024003	0.634061	0.969904	40.1011
ENSOARG00020008867	0.445436	0.966889	41.2897
ENSOARG00020003125	0.568119	0.966889	27.3296
ENSOARG00020000971	0.191598	0.966889	36.5007
ENSOARG00020032655	0.502994	0.966889	47.5546
ENSOARG00020031880	0.514626	0.966889	76.5486
ENSOARG00020009524	0.21232	0.966889	74.2902
ENSOARG00020003142	0.564953	0.966889	30.1103
ENSOARG00020017811	0.548383	0.966889	97.372
ENSOARG00020028738	0.468045	0.966889	49.8521
ENSOARG00020031455	0.928016	1	26.4022
ENSOARG00020028978	0.710657	0.977646	87.7993
ENSOARG00020004238	0.880782	1	28.2606
ENSOARG00020034302	0.17979	0.966889	78.2217
ENSOARG00020010155	0.10364	0.966889	110.452
ENSOARG00020036377	0.390517	0.966889	49.5422
ENSOARG00020027174	0.612438	0.969604	50.1073
ENSOARG00020029274	0.117526	0.966889	73.5596
ENSOARG00020034416	0.912848	1	24.3947
ENSOARG00020001600	0.692538	0.975522	21.9695
ENSOARG00020001778	0.489111	0.966889	38.4836
ENSOARG00020021528	0.426824	0.966889	101.554
ENSOARG00020002371	0.366787	0.966889	43.2154
ENSOARG00020024021	0.119442	0.966889	102.355
ENSOARG00020029021	0.875867	1	9.67396
ENSOARG00020025839	0.210185	0.966889	42.9511
ENSOARG00020005504	0.166214	0.966889	82.2802
ENSOARG00020032495	0.630662	0.969604	38.7843
ENSOARG00020040574	0.62387	0.969604	32.1225
ENSOARG00020028086	0.496528	0.966889	38.4738
ENSOARG00020010243	0.578618	0.966889	40.8901
ENSOARG00020036867	0.00277319	0.774527	157.973
ENSOARG00020000996	0.219437	0.966889	28.2672
ENSOARG00020002842	0.0736387	0.966889	103.618
ENSOARG00020008395	0.444309	0.966889	31.297
ENSOARG00020037596	0.0100232	0.966889	123.54
ENSOARG00020000194	0.0434904	0.966889	60.7693
ENSOARG00020032457	0.687039	0.974836	20.7263
ENSOARG00020001016	0.219847	0.966889	64.4225
ENSOARG00020029460	0.02366	0.966889	76.5365
ENSOARG00020005631	0.618853	0.969604	98.059
ENSOARG00020040131	0.169706	0.966889	32.7948
ENSOARG00020026819	0.106192	0.966889	63.1719
ENSOARG00020026604	0.285462	0.966889	67.0923
ENSOARG00020026896	0.0266664	0.966889	77.2808
ENSOARG00020001633	0.331549	0.966889	41.3085
ENSOARG00020029978	0.29636	0.966889	82.4018
ENSOARG00020001938	0.202648	0.966889	55.2414
ENSOARG00020040035	0.0948897	0.966889	75.145
ENSOARG00020002489	0.17832	0.966889	116.853
ENSOARG00020030576	0.621947	0.969604	36.0785
ENSOARG00020021565	0.164946	0.966889	54.2457
ENSOARG00020028357	0.0509115	0.966889	88.54
ENSOARG00020001048	0.278079	0.966889	36.583
ENSOARG00020001522	0.260314	0.966889	52.7256
ENSOARG00020009555	0.386314	0.966889	28.7472
ENSOARG00020000662	0.300339	0.966889	67.1078
ENSOARG00020002368	0.678985	0.973373	49.9132
ENSOARG00020036710	0.091835	0.966889	77.1792
ENSOARG00020040445	0.115277	0.966889	79.4264
ENSOARG00020027236	0.135644	0.966889	65.8245
ENSOARG00020001563	0.58226	0.966889	77.0588
ENSOARG00020024073	0.250897	0.966889	61.9063
ENSOARG00020037375	0.0680953	0.966889	59.4999
ENSOARG00020038041	0.191031	0.966889	57.99
ENSOARG00020003214	0.552026	0.966889	26.7946
ENSOARG00020035801	0.634132	0.969904	29.2526
ENSOARG00020027458	0.880287	1	32.0184
ENSOARG00020036417	0.252758	0.966889	63.8214
ENSOARG00020008481	0.169835	0.966889	55.5909
ENSOARG00020040027	0.602734	0.969604	42.8718
ENSOARG00020035606	0.484247	0.966889	49.2381
ENSOARG00020024100	0.246097	0.966889	63.5418
ENSOARG00020035899	0.934076	1	29.2947
ENSOARG00020001062	0.662898	0.971315	30.4191
ENSOARG00020035257	0.703635	0.976031	41.1089
ENSOARG00020036117	0.091343	0.966889	83.3813
ENSOARG00020002882	0.145841	0.966889	68.3295
ENSOARG00020031014	0.15888	0.966889	39.9455
ENSOARG00020027625	0.276328	0.966889	56.2749
ENSOARG00020000744	0.247144	0.966889	65.9425
ENSOARG00020029903	0.781017	0.992612	20.7534
ENSOARG00020032789	0.165335	0.966889	59.9937
ENSOARG00020026130	0.496607	0.966889	53.7664
ENSOARG00020033355	0.843302	1	24.6391
ENSOARG00020009192	0.105523	0.966889	59.7224
ENSOARG00020040169	0.816768	1	27.3486
ENSOARG00020006497	0.000519289	0.490848	156.238
ENSOARG00020002794	0.242269	0.966889	86.8093
ENSOARG00020000376	0.26077	0.966889	57.32
ENSOARG00020000363	0.0995862	0.966889	49.7064
ENSOARG00020014988	0.834954	1	29.1132
ENSOARG00020034224	0.890318	1	22.7962
ENSOARG00020007009	0.335141	0.966889	50.9691
ENSOARG00020006610	0.0121691	0.966889	117.933
ENSOARG00020004933	0.585661	0.966889	39.0248
ENSOARG00020002700	0.846052	1	25.7582
ENSOARG00020038403	0.90929	1	27.6246
ENSOARG00020040077	0.202023	0.966889	75.1429
ENSOARG00020006634	0.00972484	0.966889	129.432
ENSOARG00020035678	0.43525	0.966889	43.7806
ENSOARG00020027733	0.250488	0.966889	65.6978
ENSOARG00020006716	0.0074877	0.966889	83.9941
ENSOARG00020002824	0.0470147	0.966889	123.078
ENSOARG00020034000	0.560377	0.966889	37.5256
ENSOARG00020007183	0.302778	0.966889	47.7734
ENSOARG00020026677	0.204365	0.966889	77.5858
ENSOARG00020004972	0.665843	0.971691	30.228
ENSOARG00020040638	0.352134	0.966889	43.8046
ENSOARG00020029366	0.439685	0.966889	42.465
ENSOARG00020003003	0.225574	0.966889	44.6697
ENSOARG00020002716	0.688421	0.974836	32.4257
ENSOARG00020003708	0.0580201	0.966889	108.481
ENSOARG00020007236	0.318405	0.966889	47.9263
ENSOARG00020017961	0.914371	1	81.3961
ENSOARG00020006728	0.0678585	0.966889	75.1777
ENSOARG00020036422	0.144186	0.966889	63.2484
ENSOARG00020035291	0.204831	0.966889	72.8112
ENSOARG00020031021	0.0100305	0.966889	73.6864
ENSOARG00020001077	0.609075	0.969604	39.5058
ENSOARG00020002853	0.00630431	0.966889	122.165
ENSOARG00020034838	0.505591	0.966889	40.0113
ENSOARG00020006842	0.0702372	0.966889	75.3739
ENSOARG00020035813	0.681592	0.973611	42.1273
ENSOARG00020028069	0.215454	0.966889	51.2284
ENSOARG00020000418	0.287679	0.966889	43.874
ENSOARG00020028249	0.0505874	0.966889	73.509
ENSOARG00020003516	0.496266	0.966889	44.7508
ENSOARG00020031957	0.0260262	0.966889	103.951
ENSOARG00020037347	0.210185	0.966889	42.9511
ENSOARG00020034391	0.0273704	0.966889	122.636
ENSOARG00020011695	0.64552	0.969909	41.1216
ENSOARG00020001206	0.0939112	0.966889	143.835
ENSOARG00020033840	0.79746	0.996803	43.387
ENSOARG00020014481	0.0193608	0.966889	116.932
ENSOARG00020000210	0.272455	0.966889	53.7537
ENSOARG00020003205	0.173179	0.966889	67.6992
ENSOARG00020037872	0.523678	0.966889	43.43
ENSOARG00020005351	0.578968	0.966889	26.6096
ENSOARG00020007852	0.0512817	0.966889	70.2827
ENSOARG00020001122	0.48332	0.966889	55.3236
ENSOARG00020001042	0.325225	0.966889	51.8123
ENSOARG00020033470	0.0530143	0.966889	72.2918
ENSOARG00020005309	0.552407	0.966889	24.5419
ENSOARG00020031283	0.62991	0.969604	48.1215
ENSOARG00020001253	0.0326981	0.966889	116.038
ENSOARG00020039016	0.0651373	0.966889	96.3202
ENSOARG00020032591	0.540616	0.966889	19.5063
ENSOARG00020015112	0.462722	0.966889	53.3552
ENSOARG00020000452	0.264441	0.966889	44.9988
ENSOARG00020033803	0.588335	0.967281	37.5341
ENSOARG00020040751	0.224745	0.966889	48.0981
ENSOARG00020006053	0.859278	1	31.4313
ENSOARG00020001939	0.296238	0.966889	62.5802
ENSOARG00020001089	0.30199	0.966889	49.894
ENSOARG00020001093	0.969187	1	108.422
ENSOARG00020039374	0.532482	0.966889	35.2373
ENSOARG00020029750	0.506833	0.966889	44.6353
ENSOARG00020025301	0.330517	0.966889	39.0016
ENSOARG00020032507	0.0182983	0.966889	118.142
ENSOARG00020003874	0.0942045	0.966889	99.5351
ENSOARG00020014436	0.857234	1	32.8575
ENSOARG00020015148	0.452396	0.966889	62.7594
ENSOARG00020029828	0.894822	1	7.37378
ENSOARG00020002787	0.342992	0.966889	46.7699
ENSOARG00020005595	0.0946101	0.966889	73.8111
ENSOARG00020009427	0.045087	0.966889	94.4955
ENSOARG00020036022	0.156257	0.966889	59.7778
ENSOARG00020023045	0.482349	0.966889	40.5188
ENSOARG00020029841	0.236921	0.966889	55.5132
ENSOARG00020025970	0.560319	0.966889	33.7688
ENSOARG00020031621	0.539162	0.966889	48.1054
ENSOARG00020039682	0.518437	0.966889	38.3568
ENSOARG00020003906	0.191707	0.966889	76.4161
ENSOARG00020012347	0.0492142	0.966889	81.9796
ENSOARG00020002866	0.257764	0.966889	74.108
ENSOARG00020010909	0.52888	0.966889	51.3612
ENSOARG00020035531	0.00524265	0.950816	72.5141
ENSOARG00020025960	0.015006	0.966889	95.2017
ENSOARG00020001167	0.41434	0.966889	53.1042
ENSOARG00020001286	0.171164	0.966889	71.6144
ENSOARG00020001517	0.270347	0.966889	56.773
ENSOARG00020008530	0.131926	0.966889	96.0643
ENSOARG00020012424	0.0456341	0.966889	91.1014
ENSOARG00020000529	0.457209	0.966889	46.9259
ENSOARG00020000119	0.037611	0.966889	91.5365
ENSOARG00020005654	0.310392	0.966889	96.8293
ENSOARG00020027661	0.265546	0.966889	66.3959
ENSOARG00020018097	0.0866875	0.966889	95.3431
ENSOARG00020033777	0.0421132	0.966889	48.9026
ENSOARG00020005125	0.151898	0.966889	52.8201
ENSOARG00020026184	0.371214	0.966889	34.1863
ENSOARG00020000082	0.334415	0.966889	63.9612
ENSOARG00020014533	0.217513	0.966889	48.7751
ENSOARG00020007649	0.0863869	0.966889	50.9215
ENSOARG00020033367	0.705242	0.976295	39.656
ENSOARG00020016183	0.706422	0.976652	24.576
ENSOARG00020033677	0.0318938	0.966889	99.7831
ENSOARG00020027414	0.371724	0.966889	41.0138
ENSOARG00020030171	0.271447	0.966889	65.925
ENSOARG00020012648	0.0179349	0.966889	131.758
ENSOARG00020039025	0.512915	0.966889	51.0305
ENSOARG00020017490	0.742251	0.982221	26.8645
ENSOARG00020023337	0.947932	1	24.0665
ENSOARG00020006923	0.115466	0.966889	51.657
ENSOARG00020002952	0.527709	0.966889	61.0024
ENSOARG00020004195	0.186888	0.966889	81.0036
ENSOARG00020025969	0.0810558	0.966889	76.2259
ENSOARG00020000566	0.336432	0.966889	51.199
ENSOARG00020014679	0.24612	0.966889	48.2821
ENSOARG00020002290	0.691648	0.975522	29.9368
ENSOARG00020033825	0.27297	0.966889	59.8871
ENSOARG00020030672	0.564213	0.966889	47.8139
ENSOARG00020008974	0.179992	0.966889	88.2762
ENSOARG00020014594	0.233954	0.966889	51.2257
ENSOARG00020000580	0.379751	0.966889	50.3788
ENSOARG00020005330	0.642866	0.969904	41.5474
ENSOARG00020002966	0.496059	0.966889	44.6906
ENSOARG00020016265	0.532086	0.966889	20.4484
ENSOARG00020014737	0.228357	0.966889	50.9968
ENSOARG00020017840	0.328477	0.966889	58.6594
ENSOARG00020001178	0.343531	0.966889	55.5074
ENSOARG00020023240	0.287326	0.966889	98.4027
ENSOARG00020028628	0.138814	0.966889	46.882
ENSOARG00020014787	0.348495	0.966889	75.1378
ENSOARG00020001439	0.25047	0.966889	87.9854
ENSOARG00020037640	0.0462083	0.966889	85.9238
ENSOARG00020001024	0.243666	0.966889	34.7142
ENSOARG00020035490	0.488646	0.966889	46.7568
ENSOARG00020031537	0.0432936	0.966889	86.79
ENSOARG00020032694	0.797025	0.996803	27.322
ENSOARG00020026180	0.512862	0.966889	24.5485
ENSOARG00020011148	0.0885847	0.966889	85.7971
ENSOARG00020001493	0.628321	0.969604	364.341
ENSOARG00020005416	0.53206	0.966889	64.5191
ENSOARG00020018032	0.308021	0.966889	71.3656
ENSOARG00020004257	0.0602006	0.966889	88.2926
ENSOARG00020005277	0.109844	0.966889	37.9922
ENSOARG00020040793	0.209426	0.966889	48.6333
ENSOARG00020020063	0.562301	0.966889	49.5985
ENSOARG00020002389	0.441394	0.966889	46.5936
ENSOARG00020007278	0.0841999	0.966889	35.9771
ENSOARG00020032363	0.698832	0.976031	22.9519
ENSOARG00020039811	0.0723124	0.966889	75.6773
ENSOARG00020006181	0.199046	0.966889	74.9188
ENSOARG00020000189	0.371952	0.966889	42.1626
ENSOARG00020039937	0.0452663	0.966889	94.0152
ENSOARG00020025978	0.0632481	0.966889	78.7895
ENSOARG00020004306	0.0210492	0.966889	127.017
ENSOARG00020029920	0.519394	0.966889	44.4827
ENSOARG00020033122	0.465085	0.966889	60.4678
ENSOARG00020023358	0.141026	0.966889	103.197
ENSOARG00020009880	0.402443	0.966889	57.4814
ENSOARG00020037815	0.862572	1	41.1851
ENSOARG00020031910	0.284345	0.966889	51.3575
ENSOARG00020008051	0.028153	0.966889	113.92
ENSOARG00020038855	0.166038	0.966889	69.7748
ENSOARG00020009514	0.766834	0.988948	23.9868
ENSOARG00020000265	0.580047	0.966889	32.4019
ENSOARG00020006303	0.26512	0.966889	74.0867
ENSOARG00020005313	0.413075	0.966889	11.6926
ENSOARG00020002900	0.291643	0.966889	76.7006
ENSOARG00020009585	0.792464	0.995492	24.0634
ENSOARG00020038219	0.107276	0.966889	75.5339
ENSOARG00020000955	0.406435	0.966889	32.1177
ENSOARG00020000427	0.921378	1	14.0931
ENSOARG00020014966	0.0961516	0.966889	74.8819
ENSOARG00020005645	0.397743	0.966889	57.55
ENSOARG00020036421	0.0630141	0.966889	64.6962
ENSOARG00020009718	0.57245	0.966889	69.6452
ENSOARG00020000450	0.825689	1	13.8968
ENSOARG00020002263	0.0345163	0.966889	74.9627
ENSOARG00020002421	0.232759	0.966889	77.0137
ENSOARG00020002934	0.0755587	0.966889	132.12
ENSOARG00020015107	0.0753438	0.966889	82.1046
ENSOARG00020023562	0.0483529	0.966889	96.1007
ENSOARG00020011401	0.08052	0.966889	81.1245
ENSOARG00020003152	0.098328	0.966889	121.691
ENSOARG00020000436	0.806866	0.999096	13.8955
ENSOARG00020005697	0.185989	0.966889	71.9724
ENSOARG00020027166	0.273778	0.966889	40.8889
ENSOARG00020007112	0.082706	0.966889	77.6118
ENSOARG00020005355	0.17401	0.966889	30.7036
ENSOARG00020005254	0.443132	0.966889	52.9143
ENSOARG00020026909	1	1	0.181954
ENSOARG00020031645	NA	NA	NA
ENSOARG00020000364	0.673439	0.97266	25.9321
ENSOARG00020005396	0.129505	0.966889	40.3935
ENSOARG00020011475	0.0911006	0.966889	84.8802
ENSOARG00020002216	0.260975	0.966889	45.0581
ENSOARG00020005822	0.568114	0.966889	36.8986
ENSOARG00020028685	NA	NA	NA
ENSOARG00020023583	0.257454	0.966889	87.2419
ENSOARG00020000089	0.247775	0.966889	35.6655
ENSOARG00020000524	0.938672	1	2.41297
ENSOARG00020033801	0.253471	0.966889	119.445
ENSOARG00020028526	0.780322	0.992589	31.7311
ENSOARG00020009293	0.457572	0.966889	41.1494
ENSOARG00020000095	0.236025	0.966889	36.4247
ENSOARG00020029116	0.928503	1	6.80388
ENSOARG00020020641	0.677963	0.973361	41.0258
ENSOARG00020023617	0.0238843	0.966889	307.498
ENSOARG00020006427	0.63319	0.969868	33.3459
ENSOARG00020000612	0.293953	0.966889	70.3462
ENSOARG00020005292	0.247667	0.966889	69.7929
ENSOARG00020013134	0.449481	0.966889	45.1599
ENSOARG00020003006	0.245829	0.966889	61.3821
ENSOARG00020009355	0.309089	0.966889	45.1083
ENSOARG00020002289	0.395598	0.966889	55.3312
ENSOARG00020000433	0.566316	0.966889	35.6177
ENSOARG00020020797	0.695184	0.975831	62.7381
ENSOARG00020013190	0.417524	0.966889	44.3373
ENSOARG00020037684	0.0920395	0.966889	76.928
ENSOARG00020018796	0.960548	1	37.6595
ENSOARG00020015029	0.300493	0.966889	104.505
ENSOARG00020027852	0.081473	0.966889	147.974
ENSOARG00020032456	0.192423	0.966889	48.0857
ENSOARG00020000074	0.205032	0.966889	42.7535
ENSOARG00020011596	0.0894569	0.966889	85.7117
ENSOARG00020009451	0.0549688	0.966889	81.2425
ENSOARG00020002248	0.0491686	0.966889	74.8288
ENSOARG00020034890	0.483953	0.966889	89.8929
ENSOARG00020000462	0.468549	0.966889	30.8571
ENSOARG00020002311	0.638697	0.969904	36.3301
ENSOARG00020013418	0.360336	0.966889	51.1391
ENSOARG00020000752	0.922783	1	34.0148
ENSOARG00020000478	0.452256	0.966889	39.0287
ENSOARG00020005914	0.597079	0.969335	27.9462
ENSOARG00020006779	0.822314	1	34.6222
ENSOARG00020033154	0.189119	0.966889	43.7324
ENSOARG00020027152	0.356221	0.966889	136.006
ENSOARG00020034048	0.465921	0.966889	42.5673
ENSOARG00020005813	0.160935	0.966889	67.1997
ENSOARG00020003086	0.425563	0.966889	69.5473
ENSOARG00020002378	0.648558	0.969909	33.9936
ENSOARG00020000806	0.853592	1	51.5736
ENSOARG00020006852	0.49919	0.966889	47.4866
ENSOARG00020000575	0.623962	0.969604	46.5
ENSOARG00020016834	0.543387	0.966889	15.1631
ENSOARG00020006904	0.430393	0.966889	45.2733
ENSOARG00020006185	0.547464	0.966889	32.7171
ENSOARG00020026105	0.925502	1	37.5397
ENSOARG00020021398	0.457441	0.966889	75.4317
ENSOARG00020013606	0.216691	0.966889	70.5838
ENSOARG00020000079	0.0518116	0.966889	89.2117
ENSOARG00020016923	0.388652	0.966889	32.538
ENSOARG00020037540	0.0172984	0.966889	81.5234
ENSOARG00020002403	0.642305	0.969904	33.9726
ENSOARG00020002426	0.0363951	0.966889	75.4712
ENSOARG00020011679	0.0721137	0.966889	97.4872
ENSOARG00020000139	0.844826	1	97.61
ENSOARG00020001984	0.569713	0.966889	44.815
ENSOARG00020026107	0.917849	1	37.5005
ENSOARG00020009564	0.0166577	0.966889	197.071
ENSOARG00020005855	0.17706	0.966889	69.2763
ENSOARG00020013812	0.159667	0.966889	65.5604
ENSOARG00020034153	0.354344	0.966889	64.662
ENSOARG00020037913	0.504424	0.966889	54.8582
ENSOARG00020003166	0.15664	0.966889	48.1887
ENSOARG00020007309	0.15921	0.966889	57.1482
ENSOARG00020027406	0.573868	0.966889	35.97
ENSOARG00020028507	0.41137	0.966889	61.0496
ENSOARG00020021467	0.571669	0.966889	58.2698
ENSOARG00020003979	0.404359	0.966889	25.0733
ENSOARG00020032531	0.746711	0.983103	77.618
ENSOARG00020014434	0.129131	0.966889	63.2537
ENSOARG00020035972	0.306092	0.966889	84.2103
ENSOARG00020033570	0.532439	0.966889	58.4667
ENSOARG00020033723	0.545728	0.966889	70.5491
ENSOARG00020004584	0.241366	0.966889	82.5756
ENSOARG00020026108	0.941618	1	37.6213
ENSOARG00020006406	0.682678	0.97396	26.7386
ENSOARG00020040045	0.370123	0.966889	53.8604
ENSOARG00020011956	0.0733478	0.966889	95.4915
ENSOARG00020014470	0.203571	0.966889	66.8759
ENSOARG00020000087	0.0196638	0.966889	101.919
ENSOARG00020000253	0.546487	0.966889	37.4159
ENSOARG00020038365	0.499961	0.966889	34.277
ENSOARG00020033700	0.597763	0.969335	38.5828
ENSOARG00020011990	0.0914526	0.966889	87.269
ENSOARG00020037791	0.587409	0.966964	35.4838
ENSOARG00020026109	0.908258	1	36.9193
ENSOARG00020012045	0.0896935	0.966889	87.5259
ENSOARG00020002299	0.244119	0.966889	53.333
ENSOARG00020017225	0.654343	0.970693	34.733
ENSOARG00020003310	0.192557	0.966889	45.2989
ENSOARG00020025999	0.00273065	0.774527	157.524
ENSOARG00020008627	0.702556	0.976031	37.1171
ENSOARG00020037979	0.0927474	0.966889	88.0755
ENSOARG00020026111	0.80422	0.998797	45.473
ENSOARG00020035242	0.99931	1	2.03341
ENSOARG00020001734	0.196039	0.966889	63.3228
ENSOARG00020010135	0.910717	1	31.8309
ENSOARG00020002312	0.278705	0.966889	53.7346
ENSOARG00020039410	0.00188991	0.653727	139.025
ENSOARG00020026004	0.000540065	0.490848	125.928
ENSOARG00020026167	0.131683	0.966889	72.2473
ENSOARG00020006577	0.625971	0.969604	27.3644
ENSOARG00020017450	0.885772	1	18.7497
ENSOARG00020000920	0.417373	0.966889	79.6392
ENSOARG00020026009	0.000214203	0.400573	178.581
ENSOARG00020004673	0.186306	0.966889	63.2581
ENSOARG00020001744	0.224643	0.966889	63.0509
ENSOARG00020001189	0.316877	0.966889	49.5016
ENSOARG00020017478	0.278276	0.966889	46.7034
ENSOARG00020031067	0.689614	0.974935	35.5742
ENSOARG00020010203	0.778612	0.992264	39.7983
ENSOARG00020001540	0.879241	1	17.5528
ENSOARG00020004727	0.0916024	0.966889	71.6006
ENSOARG00020002706	0.282594	0.966889	55.1465
ENSOARG00020001562	0.937521	1	17.9198
ENSOARG00020032936	0.393981	0.966889	50.0751
ENSOARG00020010262	0.52406	0.966889	44.886
ENSOARG00020003118	0.468709	0.966889	52.7423
ENSOARG00020038534	0.795706	0.996644	38.6099
ENSOARG00020001639	0.316529	0.966889	60.2991
ENSOARG00020028925	0.214921	0.966889	56.877
ENSOARG00020032146	0.828833	1	20.572
ENSOARG00020002486	0.0854385	0.966889	51.0358
ENSOARG00020004312	0.294481	0.966889	87.8089
ENSOARG00020001621	0.396813	0.966889	42.3925
ENSOARG00020001783	0.273996	0.966889	62.8632
ENSOARG00020004796	0.106842	0.966889	80.0584
ENSOARG00020010263	0.0115053	0.966889	102.036
ENSOARG00020000100	0.240123	0.966889	49.2672
ENSOARG00020001250	0.329854	0.966889	38.5143
ENSOARG00020017637	0.237096	0.966889	47.8699
ENSOARG00020001488	0.884942	1	16.2489
ENSOARG00020009480	0.759734	0.987461	27.2294
ENSOARG00020001483	0.845712	1	15.4204
ENSOARG00020000278	0.271742	0.966889	62.0794
ENSOARG00020028167	0.917299	1	11.5685
ENSOARG00020001802	0.488154	0.966889	83.5085
ENSOARG00020001264	0.396226	0.966889	43.5315
ENSOARG00020000104	0.0457366	0.966889	79.1362
ENSOARG00020000411	0.949241	1	6.87567
ENSOARG00020004855	0.107942	0.966889	89.7587
ENSOARG00020002595	0.115977	0.966889	52.1987
ENSOARG00020025898	0.103313	0.966889	73.7751
ENSOARG00020040504	0.196561	0.966889	52.0562
ENSOARG00020017787	0.231009	0.966889	49.4404
ENSOARG00020009962	0.436189	0.966889	63.9666
ENSOARG00020002743	0.346716	0.966889	107.01
ENSOARG00020008875	0.658163	0.970693	37.8314
ENSOARG00020001557	0.986305	1	15.3896
ENSOARG00020001503	0.864372	1	18.4563
ENSOARG00020012123	0.107403	0.966889	88.655
ENSOARG00020010425	0.0302574	0.966889	133.008
ENSOARG00020010500	0.54304	0.966889	36.4665
ENSOARG00020001446	0.489977	0.966889	33.0089
ENSOARG00020001841	0.537109	0.966889	57.9722
ENSOARG00020017884	0.299783	0.966889	50.0335
ENSOARG00020008907	0.512959	0.966889	44.9416
ENSOARG00020035578	0.407772	0.966889	40.8434
ENSOARG00020031595	0.0185039	0.966889	101.236
ENSOARG00020001442	0.281567	0.966889	44.2969
ENSOARG00020034356	0.245107	0.966889	55.5729
ENSOARG00020001609	0.547712	0.966889	37.5746
ENSOARG00020008949	0.57155	0.966889	49.8013
ENSOARG00020001284	0.404198	0.966889	28.5468
ENSOARG00020000111	0.0206255	0.966889	108.717
ENSOARG00020036949	0.253912	0.966889	57.0196
ENSOARG00020035739	0.0624089	0.966889	98.1107
ENSOARG00020004923	0.289084	0.966889	75.4768
ENSOARG00020035175	0.493531	0.966889	38.6234
ENSOARG00020001164	0.337583	0.966889	65.8607
ENSOARG00020035930	0.231795	0.966889	37.4613
ENSOARG00020003144	0.447377	0.966889	51.7347
ENSOARG00020001438	0.14805	0.966889	57.4836
ENSOARG00020004256	0.0592746	0.966889	102.598
ENSOARG00020001894	0.658696	0.970693	54.9482
ENSOARG00020018088	0.295579	0.966889	51.584
ENSOARG00020001653	0.306183	0.966889	57.3615
ENSOARG00020000044	0.195268	0.966889	63.3861
ENSOARG00020010600	0.789606	0.994826	28.0715
ENSOARG00020033773	0.342786	0.966889	52.089
ENSOARG00020004956	0.145053	0.966889	88.5277
ENSOARG00020036766	0.539203	0.966889	29.2605
ENSOARG00020005642	0.590081	0.968193	35.7066
ENSOARG00020001232	0.216594	0.966889	79.8493
ENSOARG00020029815	0.742055	0.982221	29.4022
ENSOARG00020001923	0.591409	0.968277	52.8762
ENSOARG00020010785	0.262839	0.966889	53.2269
ENSOARG00020003167	0.46667	0.966889	51.8389
ENSOARG00020001738	0.10097	0.966889	48.6046
ENSOARG00020031104	0.386025	0.966889	49.851
ENSOARG00020030905	0.126565	0.966889	57.8661
ENSOARG00020011342	0.785	0.994301	57.5104
ENSOARG00020038901	0.0695941	0.966889	90.085
ENSOARG00020031339	0.568768	0.966889	46.1149
ENSOARG00020033581	0.188212	0.966889	49.7311
ENSOARG00020005671	0.326566	0.966889	190.857
ENSOARG00020036788	0.0634675	0.966889	73.6307
ENSOARG00020041009	0.0517743	0.966889	73.5601
ENSOARG00020000347	0.614275	0.969604	41.4341
ENSOARG00020028866	0.19755	0.966889	50.1719
ENSOARG00020038114	0.0517743	0.966889	73.5601
ENSOARG00020033230	0.122176	0.966889	62.8402
ENSOARG00020018173	0.267146	0.966889	49.0446
ENSOARG00020009410	0.714614	0.978409	56.1658
ENSOARG00020000465	0.327588	0.966889	48.5552
ENSOARG00020000045	0.214806	0.966889	55.4778
ENSOARG00020031349	0.0612069	0.966889	67.6998
ENSOARG00020037142	0.147065	0.966889	56.1743
ENSOARG00020034279	0.0350763	0.966889	54.4224
ENSOARG00020026777	0.16886	0.966889	56.2263
ENSOARG00020018255	0.24276	0.966889	50.3454
ENSOARG00020033019	0.392868	0.966889	41.7725
ENSOARG00020001247	0.409201	0.966889	52.4215
ENSOARG00020003022	0.135372	0.966889	50.2165
ENSOARG00020002045	0.151377	0.966889	90.4904
ENSOARG00020005834	0.0488124	0.966889	97.4803
ENSOARG00020005741	0.20286	0.966889	64.8573
ENSOARG00020018304	0.221351	0.966889	50.6084
ENSOARG00020032659	0.466494	0.966889	48.8157
ENSOARG00020027963	0.934954	1	21.004
ENSOARG00020028556	0.674381	0.97266	28.3745
ENSOARG00020028527	0.845962	1	20.1329
ENSOARG00020028844	0.774828	0.991659	24.3088
ENSOARG00020028689	0.226581	0.966889	41.8719
ENSOARG00020034117	0.323001	0.966889	65.4183
ENSOARG00020013081	0.612806	0.969604	34.6301
ENSOARG00020003329	0.459585	0.966889	51.2008
ENSOARG00020038248	0.230833	0.966889	44.989
ENSOARG00020027689	0.944006	1	28.9704
ENSOARG00020016199	0.259125	0.966889	63.4467
ENSOARG00020016248	0.245167	0.966889	63.124
ENSOARG00020029685	0.9635	1	27.6023
ENSOARG00020030380	0.583795	0.966889	41.7871
ENSOARG00020004614	0.108828	0.966889	116.101
ENSOARG00020013948	0.711811	0.978027	28.2148
ENSOARG00020011193	0.196676	0.966889	70.0362
ENSOARG00020031138	0.552849	0.966889	37.329
ENSOARG00020018454	0.272237	0.966889	48.351
ENSOARG00020039020	0.326794	0.966889	52.5115
ENSOARG00020009539	0.715803	0.978646	45.0642
ENSOARG00020000050	0.00443452	0.902233	139.514
ENSOARG00020030240	0.0697177	0.966889	91.9691
ENSOARG00020037401	0.594848	0.969335	34.1291
ENSOARG00020005263	0.707731	0.976846	42.2862
ENSOARG00020013173	0.850585	1	30.7829
ENSOARG00020001279	0.531371	0.966889	50.4714
ENSOARG00020036204	0.421649	0.966889	48.0862
ENSOARG00020036078	0.654498	0.970693	49.8143
ENSOARG00020009669	0.258608	0.966889	46.5594
ENSOARG00020005342	0.747848	0.983288	45.5766
ENSOARG00020018494	0.386295	0.966889	45.7231
ENSOARG00020002112	0.125685	0.966889	78.3666
ENSOARG00020009684	0.583621	0.966889	70.7975
ENSOARG00020037929	0.281396	0.966889	52.3482
ENSOARG00020007690	0.0888916	0.966889	84.4358
ENSOARG00020028502	0.0994785	0.966889	75.4887
ENSOARG00020008725	0.617111	0.969604	39.9292
ENSOARG00020002145	0.299107	0.966889	94.8251
ENSOARG00020033900	0.201029	0.966889	57.126
ENSOARG00020018542	0.37568	0.966889	45.1798
ENSOARG00020027510	0.998768	1	18.5862
ENSOARG00020000542	0.0578172	0.966889	64.9807
ENSOARG00020008758	0.607967	0.969604	40.2383
ENSOARG00020000058	0.0252746	0.966889	112.516
ENSOARG00020001306	0.392998	0.966889	40.692
ENSOARG00020000765	0.264196	0.966889	65.3993
ENSOARG00020011570	0.675498	0.973062	36.6362
ENSOARG00020008878	0.450029	0.966889	51.3888
ENSOARG00020036952	0.179018	0.966889	62.7926
ENSOARG00020029344	0.761068	0.987571	31.4608
ENSOARG00020006230	0.824951	1	53.4121
ENSOARG00020000598	0.0619782	0.966889	125.567
ENSOARG00020032035	0.972272	1	31.0836
ENSOARG00020032206	0.0528822	0.966889	68.7437
ENSOARG00020031140	0.105789	0.966889	74.8255
ENSOARG00020001320	0.407731	0.966889	58.3573
ENSOARG00020012322	0.202127	0.966889	50.7743
ENSOARG00020032905	0.0888766	0.966889	82.7517
ENSOARG00020007728	0.128013	0.966889	82.6747
ENSOARG00020008996	0.376417	0.966889	46.9844
ENSOARG00020028089	0.453515	0.966889	59.0974
ENSOARG00020025106	0.586153	0.966889	71.1213
ENSOARG00020038641	0.820611	1	22.7566
ENSOARG00020012420	0.167748	0.966889	56.1953
ENSOARG00020001509	0.840858	1	20.1951
ENSOARG00020003887	0.612481	0.969604	29.0427
ENSOARG00020018808	0.371817	0.966889	45.3305
ENSOARG00020001329	0.433083	0.966889	41.9927
ENSOARG00020003909	0.378002	0.966889	40.9341
ENSOARG00020003918	0.797101	0.996803	22.5753
ENSOARG00020002267	0.79103	0.994888	30.7843
ENSOARG00020034604	0.322343	0.966889	131.78
ENSOARG00020004918	0.333718	0.966889	49.8472
ENSOARG00020040809	0.329387	0.966889	27.0378
ENSOARG00020002874	0.955769	1	28.1633
ENSOARG00020031549	0.148869	0.966889	128.121
ENSOARG00020006655	0.0622427	0.966889	61.0752
ENSOARG00020007737	0.0816183	0.966889	105.128
ENSOARG00020031516	0.456159	0.966889	36.497
ENSOARG00020000107	0.0388245	0.966889	65.3878
ENSOARG00020010477	0.483977	0.966889	52.8981
ENSOARG00020032394	0.112228	0.966889	87.8283
ENSOARG00020021690	0.835263	1	52.7219
ENSOARG00020000061	0.0249533	0.966889	106.548
ENSOARG00020014006	1	1	15.0192
ENSOARG00020006391	0.51115	0.966889	31.1068
ENSOARG00020025122	0.324256	0.966889	225.815
ENSOARG00020001358	0.303481	0.966889	56.7265
ENSOARG00020005190	0.245846	0.966889	35.6429
ENSOARG00020030777	0.0261265	0.966889	56.2418
ENSOARG00020002313	0.512437	0.966889	47.0506
ENSOARG00020005800	0.217547	0.966889	51.0093
ENSOARG00020000067	0.047119	0.966889	143.152
ENSOARG00020009727	0.244461	0.966889	67.5336
ENSOARG00020021801	0.0840587	0.966889	191.94
ENSOARG00020031936	0.0341459	0.966889	54.1483
ENSOARG00020001397	0.388001	0.966889	47.3755
ENSOARG00020001814	0.941271	1	13.5977
ENSOARG00020034502	0.176402	0.966889	102.346
ENSOARG00020002080	0.262605	0.966889	110.804
ENSOARG00020014075	0.826548	1	22.367
ENSOARG00020000101	0.389931	0.966889	45.4806
ENSOARG00020001417	0.503985	0.966889	53.304
ENSOARG00020031350	0.524891	0.966889	35.4066
ENSOARG00020008329	0.743221	0.98227	27.8436
ENSOARG00020001000	0.569432	0.966889	36.6128
ENSOARG00020000811	0.414119	0.966889	71.1393
ENSOARG00020031660	0.409997	0.966889	36.2711
ENSOARG00020018116	0.997384	1	29.5236
ENSOARG00020040900	0.461894	0.966889	34.5321
ENSOARG00020029455	0.936174	1	13.5488
ENSOARG00020008933	0.730962	0.980958	26.5784
ENSOARG00020011250	0.483977	0.966889	52.8981
ENSOARG00020001061	0.233508	0.966889	49.2305
ENSOARG00020032073	0.737198	0.982151	38.0789
ENSOARG00020036507	0.451235	0.966889	29.1283
ENSOARG00020028916	0.668293	0.97266	36.4105
ENSOARG00020038599	0.990707	1	81.5105
ENSOARG00020000838	0.476142	0.966889	66.9422
ENSOARG00020032484	0.915958	1	46.997
ENSOARG00020038338	0.223521	0.966889	48.9121
ENSOARG00020037472	0.399716	0.966889	55.1209
ENSOARG00020040198	0.0381915	0.966889	137.004
ENSOARG00020030688	0.670628	0.97266	20.1202
ENSOARG00020011438	0.507151	0.966889	49.0895
ENSOARG00020001135	0.445498	0.966889	49.1477
ENSOARG00020034979	0.745224	0.982467	25.395
ENSOARG00020001886	0.165152	0.966889	68.5389
ENSOARG00020037390	0.539504	0.966889	36.7841
ENSOARG00020008372	0.5485	0.966889	42.2305
ENSOARG00020026538	0.0124159	0.966889	145.691
ENSOARG00020009080	0.751077	0.984178	45.8359
ENSOARG00020038516	0.98321	1	77.7779
ENSOARG00020033073	0.367923	0.966889	42.7499
ENSOARG00020039227	0.126357	0.966889	69.9275
ENSOARG00020032285	0.315258	0.966889	53.3531
ENSOARG00020015428	0.668372	0.97266	34.7936
ENSOARG00020040433	0.0978798	0.966889	88.8033
ENSOARG00020014499	0.870614	1	22.9313
ENSOARG00020017516	0.580375	0.966889	37.3783
ENSOARG00020000877	0.538376	0.966889	61.5132
ENSOARG00020039680	0.312773	0.966889	56.8055
ENSOARG00020001916	0.0618265	0.966889	125.66
ENSOARG00020009460	0.220002	0.966889	55.7287
ENSOARG00020038152	0.334542	0.966889	56.5024
ENSOARG00020015410	0.300386	0.966889	45.6933
ENSOARG00020002839	0.594725	0.969335	51.8773
ENSOARG00020010654	0.668717	0.97266	37.6537
ENSOARG00020036139	0.387988	0.966889	41.3982
ENSOARG00020027329	0.184514	0.966889	67.0213
ENSOARG00020010684	0.401391	0.966889	51.0191
ENSOARG00020033015	0.0793095	0.966889	83.2722
ENSOARG00020006395	0.444097	0.966889	27.8325
ENSOARG00020036916	0.389512	0.966889	25.2036
ENSOARG00020002864	0.506413	0.966889	42.4565
ENSOARG00020010569	0.698382	0.976031	29.858
ENSOARG00020037094	0.971526	1	22.5352
ENSOARG00020015398	0.776031	0.991757	32.9253
ENSOARG00020036889	0.163714	0.966889	99.642
ENSOARG00020036570	0.331142	0.966889	45.0914
ENSOARG00020035818	0.3711	0.966889	40.0064
ENSOARG00020028162	0.0399158	0.966889	89.177
ENSOARG00020002881	0.519952	0.966889	43.1772
ENSOARG00020001971	0.500084	0.966889	40.6163
ENSOARG00020009605	0.754175	0.985329	26.8671
ENSOARG00020037792	0.46324	0.966889	45.1802
ENSOARG00020039927	0.306807	0.966889	57.6841
ENSOARG00020011450	0.297075	0.966889	38.9869
ENSOARG00020011745	0.640691	0.969904	44.4496
ENSOARG00020005063	0.457345	0.966889	63.2419
ENSOARG00020001455	0.950482	1	21.2693
ENSOARG00020032944	0.260895	0.966889	47.7512
ENSOARG00020034181	0.623806	0.969604	35.3727
ENSOARG00020028341	0.928439	1	17.102
ENSOARG00020015556	0.969595	1	48.8537
ENSOARG00020009195	0.6863	0.974761	37.2537
ENSOARG00020036863	0.546473	0.966889	31.4279
ENSOARG00020007635	0.0905528	0.966889	42.303
ENSOARG00020038978	0.0059677	0.966889	38.7278
ENSOARG00020031758	0.436895	0.966889	47.54
ENSOARG00020026513	0.0975122	0.966889	74.971
ENSOARG00020027301	0.430727	0.966889	47.9959
ENSOARG00020031466	0.821402	1	31.2825
ENSOARG00020002623	NA	NA	NA
ENSOARG00020001002	0.440756	0.966889	52.3578
ENSOARG00020027867	0.464204	0.966889	52.7046
ENSOARG00020005405	0.00797748	0.966889	27.6238
ENSOARG00020033430	0.443786	0.966889	44.9337
ENSOARG00020011831	0.575007	0.966889	46.9741
ENSOARG00020002624	NA	NA	NA
ENSOARG00020040540	0.64432	0.969909	26.7404
ENSOARG00020002926	0.674428	0.97266	32.3715
ENSOARG00020016818	0.188992	0.966889	23.0416
ENSOARG00020033141	0.496944	0.966889	55.2079
ENSOARG00020037268	0.668683	0.97266	34.9193
ENSOARG00020038495	0.992325	1	28.487
ENSOARG00020028028	0.611659	0.969604	37.555
ENSOARG00020009450	0.586735	0.966889	46.4031
[truncated: 28,584 more rows]

## Sheet: EBV_GWAS
Gene	P_val	FDR_pval	Sum_qnorm
ENSOARG00020000680	0.393346	0.460585	22.7027
ENSOARG00020000700	0.342	0.409706	13.5212
ENSOARG00020022125	0.21242	0.277393	162.905
ENSOARG00020039514	0.149104	0.207547	74.8042
ENSOARG00020000122	0.249629	0.316408	146.643
ENSOARG00020000129	0.51353	0.577973	51.354
ENSOARG00020000142	0.575273	0.63693	44.2543
ENSOARG00020000211	0.708624	0.766049	38.2845
ENSOARG00020000404	0.515435	0.579654	28.3876
ENSOARG00020022035	0.447979	0.513998	58.7398
ENSOARG00020034630	0.244551	0.311178	53.7342
ENSOARG00020031443	0.2094	0.274032	95.273
ENSOARG00020027175	0.430515	0.496909	56.7169
ENSOARG00020036557	0.432216	0.498456	46.1358
ENSOARG00020040363	0.707975	0.765401	33.7806
ENSOARG00020035488	0.5888	0.650243	24.6051
ENSOARG00020030710	0.33113	0.398893	46.9926
ENSOARG00020029613	0.503972	0.568957	50.8364
ENSOARG00020000244	0.000231876	0.00105099	208.326
ENSOARG00020032627	0.346616	0.414316	39.3235
ENSOARG00020029667	0.0234532	0.046561	98.8238
ENSOARG00020035747	0.000233786	0.00105747	97.9314
ENSOARG00020000650	0.0228459	0.0456057	88.7419
ENSOARG00020000740	0.00692309	0.0171788	112.458
ENSOARG00020031049	0.00531101	0.0138017	138.328
ENSOARG00020005404	0.0366327	0.0667198	237.007
ENSOARG00020000554	0.0136178	0.0298105	104.981
ENSOARG00020033640	0.0968469	0.146079	79.7306
ENSOARG00020000621	0.0978894	0.147365	85.4747
ENSOARG00020038762	2.13246903208621e-05	0.000143629	280.411
ENSOARG00020027227	2.04409346147328e-05	0.000138384	311.728
ENSOARG00020033171	2.04409346147328e-05	0.000138384	311.728
ENSOARG00020034392	0.000987479	0.00347666	163.847
ENSOARG00020032194	0.000690273	0.00257611	165.916
ENSOARG00020040439	0.421467	0.487824	42.4835
ENSOARG00020040889	0.00723215	0.0178205	83.8731
ENSOARG00020030265	0.00423151	0.0114628	86.7794
ENSOARG00020035943	0.0183737	0.038143	90.1987
ENSOARG00020032372	0.0617536	0.101324	81.1831
ENSOARG00020028215	0.00324208	0.00920631	100.103
ENSOARG00020033153	3.61730186342911e-06	3.121650220457e-05	201.735
ENSOARG00020034331	0.00652209	0.0163475	104.018
ENSOARG00020038100	0.339854	0.407676	54.014
ENSOARG00020026548	3.0191693368396e-05	0.000191287	184.175
ENSOARG00020035778	0.000761126	0.00279371	116.581
ENSOARG00020039334	0.00212105	0.00649679	109.707
ENSOARG00020005194	0.000145324	0.000718017	137.733
ENSOARG00020005547	0.0583912	0.0968206	66.9629
ENSOARG00020005550	0.265656	0.3327	38.3311
ENSOARG00020000840	0.00281747	0.00821236	85.1439
ENSOARG00020000850	0.00281747	0.00821236	85.1439
ENSOARG00020000837	0.0097208	0.0226519	81.4773
ENSOARG00020039550	0.00236614	0.00711206	98.7107
ENSOARG00020002198	0.223692	0.289276	128.307
ENSOARG00020001119	0.00168391	0.00539223	137.709
ENSOARG00020000895	0.000192423	0.000906688	225.537
ENSOARG00020001293	0.00081366	0.00295441	122.934
ENSOARG00020030906	0.000436221	0.00176965	155.323
ENSOARG00020001570	0.00282909	0.00823607	554.771
ENSOARG00020001346	1.21998598915044e-05	8.93667371451596e-05	1019.52
ENSOARG00020031186	0.315726	0.383672	67.8783
ENSOARG00020041006	0.706166	0.763634	28.7505
ENSOARG00020001052	0.0926941	0.140922	110.313
ENSOARG00020001270	0.0133604	0.0293688	84.3328
ENSOARG00020001494	0.00114598	0.00394386	107.207
ENSOARG00020001506	0.00208521	0.00640298	142.994
ENSOARG00020036091	0.000309537	0.00133374	107.166
ENSOARG00020037825	0.000391989	0.00161864	150.626
ENSOARG00020037624	0.000132231	0.000663683	164.02
ENSOARG00020031580	0.657496	0.71673	31.9178
ENSOARG00020039674	0.706617	0.764041	30.1147
ENSOARG00020034367	0.141797	0.198989	53.5194
ENSOARG00020027700	0.0174822	0.0365751	82.6753
ENSOARG00020030629	0.090912	0.1387	80.6612
ENSOARG00020036761	0.651417	0.710935	33.9383
ENSOARG00020030341	0.0199998	0.0408561	95.9655
ENSOARG00020027363	0.247387	0.314033	71.1019
ENSOARG00020001511	0.342608	0.410291	41.0691
ENSOARG00020001500	0.00272662	0.00799612	132.339
ENSOARG00020002320	0.0503798	0.0859777	66.43
ENSOARG00020040226	0.000103155	0.000540182	125.808
ENSOARG00020010267	0.00296971	0.00855626	158.151
ENSOARG00020010326	0.000300226	0.00130056	258.492
ENSOARG00020009212	0.00157163	0.00509107	155.59
ENSOARG00020009278	0.0194587	0.0399233	120.508
ENSOARG00020010689	0.000160279	0.000779744	147.328
ENSOARG00020010867	9.29393600228457e-06	7.08331187948863e-05	230.596
ENSOARG00020011350	5.58584277220694e-10	1.59043801341744e-08	501.607
ENSOARG00020012472	1.89017561563979e-09	4.65303083845246e-08	441.612
ENSOARG00020012616	1.22895754674824e-08	2.30741705907248e-07	455.77
ENSOARG00020012714	6.34997176570725e-09	1.31369584233036e-07	517.138
ENSOARG00020013082	1.05046146654285e-05	7.8830651284428e-05	236.233
ENSOARG00020009558	0.00453984	0.0121608	141.84
ENSOARG00020009805	0.00243163	0.00726908	129.113
ENSOARG00020033892	0.0293838	0.0557778	172.123
ENSOARG00020036312	0.00104858	0.00365658	270.403
ENSOARG00020013470	0.000433088	0.00175952	286.664
ENSOARG00020009930	1.50991456911842e-08	2.76610586717091e-07	280.057
ENSOARG00020026505	2.20833976340626e-09	5.32114621265625e-08	464.27
ENSOARG00020032723	5.34628906477273e-08	8.30377617027037e-07	427.013
ENSOARG00020013817	0.000421505	0.00171926	173.26
ENSOARG00020032872	1.1100639504054e-06	1.12589582979052e-05	409.716
ENSOARG00020014000	0.000446155	0.00180115	624.909
ENSOARG00020007630	0.000220035	0.00100759	330.194
ENSOARG00020008255	6.52086763655549e-05	0.000367047	193.034
ENSOARG00020008319	4.91458429562883e-05	0.000290413	190.997
ENSOARG00020008367	0.00017428	0.000833734	220.032
ENSOARG00020008644	0.00245463	0.0073293	135.745
ENSOARG00020015086	8.18054189796815e-07	8.72113291375134e-06	242.225
ENSOARG00020015319	4.63330805507525e-07	5.38775511233997e-06	241.343
ENSOARG00020009073	0.00518702	0.013531	116.736
ENSOARG00020014325	2.22933413286709e-05	0.000148858	248.252
ENSOARG00020020128	0.112426	0.164969	56.6339
ENSOARG00020027497	3.89784160006759e-06	3.32914900298238e-05	335.881
ENSOARG00020000192	0.122083	0.176417	106.238
ENSOARG00020014548	0.000254151	0.00113045	125.08
ENSOARG00020014602	2.88369907818432e-08	4.83322439061531e-07	644.049
ENSOARG00020027455	0.000305097	0.00131813	262.173
ENSOARG00020015425	0.00032658	0.00139389	160.779
ENSOARG00020029400	0.00161426	0.005205	158.969
ENSOARG00020016635	6.60477781144896e-05	0.000371038	128.059
ENSOARG00020000133	0.00254774	0.00755472	121.894
ENSOARG00020019816	0.0248018	0.0487031	117.745
ENSOARG00020025984	1.45738899492107e-07	1.99303512742303e-06	365.527
ENSOARG00020004299	1.53132077692895e-14	1.34414962596604e-12	1235.4
ENSOARG00020019870	0.00223161	0.00677656	166.521
ENSOARG00020026025	7.83321571880904e-08	1.16032812590767e-06	258.808
ENSOARG00020002352	0.0819876	0.127552	156.237
ENSOARG00020015606	0.0110334	0.0251275	146.712
ENSOARG00020006509	1.35455869029609e-07	1.87453838212957e-06	340.504
ENSOARG00020033425	0.000303491	0.00131303	214.275
ENSOARG00020032007	0.000217723	0.000998786	176.651
ENSOARG00020007182	6.29217713193473e-06	5.07637252750259e-05	622.064
ENSOARG00020028820	0.000549983	0.00214152	132.294
ENSOARG00020002674	0.0214617	0.0432889	40.9613
ENSOARG00020022034	0.231492	0.297445	56.6163
ENSOARG00020035840	0.236698	0.302993	98.6586
ENSOARG00020027819	5.89969641625378e-05	0.000337964	209.358
ENSOARG00020002698	0.000204315	0.000951631	167.157
ENSOARG00020016603	0.00189355	0.00591917	103.825
ENSOARG00020028425	3.37099850815226e-09	7.67708051649027e-08	329.274
ENSOARG00020035651	1.70679460071427e-09	4.266569871696e-08	372.694
ENSOARG00020033433	0.0027925	0.0081535	140.346
ENSOARG00020027077	0.000990653	0.00348681	148.909
ENSOARG00020016767	0.000888822	0.00318442	135.441
ENSOARG00020031242	0.000329925	0.00140563	180.958
ENSOARG00020033337	3.54160143975329e-06	3.06406869704592e-05	335.151
ENSOARG00020034176	1.43452622411942e-09	3.67262622144973e-08	313.656
ENSOARG00020002833	4.82545341908862e-05	0.000286082	171.9
ENSOARG00020008601	0.00109676	0.00379776	141.718
ENSOARG00020036835	5.34524022518185e-10	1.52901741338954e-08	347.618
ENSOARG00020037461	0.0466606	0.0808795	55.333
ENSOARG00020006435	1.853968007875e-06	1.74356759050011e-05	190.518
ENSOARG00020031897	3.75405739587621e-06	3.22156847251701e-05	189.974
ENSOARG00020013924	0.000389669	0.00161036	171.875
ENSOARG00020035320	7.13924708040802e-09	1.45331631678195e-07	734.961
ENSOARG00020017077	0.000345579	0.00145996	147.038
ENSOARG00020040087	0.0157813	0.0335943	110.719
ENSOARG00020037197	0.000124893	0.000633475	164.572
ENSOARG00020017136	3.94513787231586e-09	8.77008145537538e-08	696.074
ENSOARG00020028647	1.28613557207206e-07	1.79277028335744e-06	356.848
ENSOARG00020036512	5.24482135160244e-06	4.32916178301801e-05	332.638
ENSOARG00020032258	8.13292278755933e-07	8.67869586243132e-06	236.83
ENSOARG00020002625	2.42028432008096e-07	3.09558596509273e-06	464.003
ENSOARG00020017193	1.77555744661235e-06	1.68204365941488e-05	332.289
ENSOARG00020017215	2.47206757409754e-06	2.25161162204045e-05	275.081
ENSOARG00020039202	0.132045	0.187855	61.7751
ENSOARG00020002568	0.220934	0.286419	71.9823
ENSOARG00020017396	6.28733544040139e-05	0.000356514	348.447
ENSOARG00020039428	0.252949	0.319877	48.9073
ENSOARG00020017620	0.00139048	0.00461071	165.516
ENSOARG00020002402	0.00757559	0.0185079	108.918
ENSOARG00020036172	0.030185	0.0570159	95.091
ENSOARG00020002422	0.175372	0.237305	67.1444
ENSOARG00020001873	0.0703754	0.112643	101.504
ENSOARG00020017960	0.00462578	0.0123544	121.41
ENSOARG00020002444	0.171234	0.23269	62.5306
ENSOARG00020004425	5.64675977913071e-08	8.70445328321394e-07	396.78
ENSOARG00020036590	0.0374114	0.0678244	104.931
ENSOARG00020002067	0.168056	0.229172	64.5509
ENSOARG00020004464	9.8388663505274e-08	1.41910634751598e-06	460.05
ENSOARG00020033186	0.114972	0.168046	63.4817
ENSOARG00020002111	0.0289301	0.0551324	86.4645
ENSOARG00020002177	0.0192703	0.0396081	229.535
ENSOARG00020002525	0.0538571	0.0906878	69.3221
ENSOARG00020038155	4.44339773288314e-05	0.000266517	141.561
ENSOARG00020018583	0.0528554	0.0892995	101.134
ENSOARG00020002856	0.000166291	0.00080251	116.681
ENSOARG00020032654	0.375019	0.442312	51.0664
ENSOARG00020031475	0.189236	0.252429	63.0556
ENSOARG00020026707	0.181401	0.243788	66.0569
ENSOARG00020032327	0.00241631	0.00723246	143.468
ENSOARG00020028153	0.07654	0.12058	66.7252
ENSOARG00020033510	0.0273941	0.0527656	95.7972
ENSOARG00020033172	0.0399393	0.0715252	77.7708
ENSOARG00020029173	0.00538562	0.0139554	90.1455
ENSOARG00020040100	0.139847	0.196721	75.0083
ENSOARG00020019132	0.0917708	0.13983	80.8585
ENSOARG00020037089	0.0229478	0.0457763	116.583
ENSOARG00020037915	6.98202666465949e-06	5.54985312268224e-05	245.829
ENSOARG00020031000	5.88292565565489e-12	2.86881336496872e-10	346.088
ENSOARG00020002758	1.1182326081247e-05	8.30015515506333e-05	213.275
ENSOARG00020019565	0.0515929	0.0876292	92.6317
ENSOARG00020030867	1.2235638234599e-05	8.958610053464e-05	344.82
ENSOARG00020034601	0.0101188	0.0233912	169.957
ENSOARG00020019604	1.54303417150741e-05	0.000109228	375.086
ENSOARG00020005177	0.0206077	0.0418779	98.0481
ENSOARG00020005085	0.590502	0.651795	59.0694
ENSOARG00020019699	0.0644186	0.104835	90.1692
ENSOARG00020031877	0.673893	0.732562	34.5761
ENSOARG00020002687	0.399073	0.465941	63.0726
ENSOARG00020004814	0.192578	0.256032	54.573
ENSOARG00020019791	0.0705858	0.112904	79.5925
ENSOARG00020039549	0.132364	0.188238	52.2622
ENSOARG00020038437	0.00245678	0.00733501	183.924
ENSOARG00020004716	0.0911634	0.139042	42.5594
ENSOARG00020005710	0.0490336	0.0841664	103.673
ENSOARG00020020283	0.0523589	0.0886557	132.688
ENSOARG00020001626	0.164627	0.225286	90.6573
ENSOARG00020001642	0.125687	0.180732	76.4456
ENSOARG00020005061	0.522732	0.586686	36.2537
ENSOARG00020001654	0.0766038	0.120641	84.3346
ENSOARG00020038304	0.912652	0.966878	32.7686
ENSOARG00020003670	0.374504	0.441874	24.0562
ENSOARG00020034185	0.0321128	0.0599337	71.0627
ENSOARG00020002481	0.393837	0.460985	72.3187
ENSOARG00020031122	0.369319	0.436903	42.384
ENSOARG00020030861	0.373785	0.441246	40.4862
ENSOARG00020031939	0.0322524	0.0601468	85.6723
ENSOARG00020003690	0.154983	0.21441	39.7571
ENSOARG00020034045	0.271175	0.338496	58.92
ENSOARG00020002980	0.0611648	0.100541	72.7683
ENSOARG00020030801	0.000366296	0.00152961	104.983
ENSOARG00020002710	0.317231	0.385177	48.9611
ENSOARG00020035713	0.16074	0.220951	47.1839
ENSOARG00020004713	0.00106398	0.00370019	92.932
ENSOARG00020032566	0.168099	0.22922	49.5399
ENSOARG00020002302	8.81801336166525e-06	6.78137643795608e-05	219.238
ENSOARG00020002364	0.0775432	0.121818	49.2574
ENSOARG00020002480	0.121275	0.175448	91.4815
ENSOARG00020005107	0.690651	0.748648	34.0548
ENSOARG00020004577	2.71793151515011e-07	3.39294156881112e-06	388.945
ENSOARG00020005615	0.101561	0.151959	72.1391
ENSOARG00020005097	0.921497	0.975509	13.7358
ENSOARG00020005196	0.00472423	0.0125693	120.292
ENSOARG00020002711	0.260151	0.327206	59.5601
ENSOARG00020038958	0.252767	0.319673	169.771
ENSOARG00020004627	1.12360016582771e-06	1.1377470103678e-05	208.73
ENSOARG00020005742	0.470319	0.535988	39.2377
ENSOARG00020002809	0.221857	0.28742	88.1373
ENSOARG00020005548	0.664881	0.723984	43.7002
ENSOARG00020002348	0.0267186	0.0517363	147.737
ENSOARG00020028926	0.176038	0.238008	69.2097
ENSOARG00020005149	0.398121	0.465007	39.487
ENSOARG00020002569	0.133533	0.189619	70.6301
ENSOARG00020005782	0.00578299	0.0147968	103.257
ENSOARG00020035741	0.285192	0.353051	83.4511
ENSOARG00020036038	0.00133581	0.00446121	98.4632
ENSOARG00020002438	0.00612257	0.0154877	179.081
ENSOARG00020002906	0.286083	0.353961	77.0782
ENSOARG00020032698	0.00125617	0.00424696	100.86
ENSOARG00020040877	0.0137857	0.030112	84.962
ENSOARG00020033226	0.0360627	0.0659004	69.4343
ENSOARG00020039183	0.00030111	0.00130384	118.417
ENSOARG00020034222	0.0837079	0.129765	64.2898
ENSOARG00020034079	5.07727670723277e-06	4.21586842084233e-05	223.287
ENSOARG00020038967	0.243567	0.310128	57.9265
ENSOARG00020028049	6.7344511276296e-05	0.000376791	188.554
ENSOARG00020004881	0.459107	0.525021	39.8383
ENSOARG00020005489	0.0259245	0.0504722	94.9166
ENSOARG00020020164	0.032373	0.0603243	78.7726
ENSOARG00020020207	0.0633984	0.103547	59.7993
ENSOARG00020038550	0.116543	0.169937	67.5568
ENSOARG00020019098	0.0366541	0.0667469	82.9236
ENSOARG00020019650	0.00904913	0.0213835	87.7492
ENSOARG00020000484	0.0438638	0.0770488	191.123
ENSOARG00020005692	0.563831	0.625908	72.2667
ENSOARG00020019083	0.0272793	0.0525933	80.8375
ENSOARG00020019552	0.13192	0.187737	60.3051
ENSOARG00020034641	0.439019	0.505171	35.5403
ENSOARG00020004961	0.779169	0.835053	24.3547
ENSOARG00020001050	0.000832368	0.00301379	117.952
ENSOARG00020016755	0.00125617	0.00424696	100.86
ENSOARG00020028380	4.09760807303061e-06	3.48041789382489e-05	276.461
ENSOARG00020016745	0.00125617	0.00424696	100.86
ENSOARG00020002739	6.64463221426497e-05	0.000372692	136.706
ENSOARG00020016751	0.00125617	0.00424696	100.86
ENSOARG00020017186	7.90543023447346e-07	8.48366322173907e-06	201.132
ENSOARG00020039891	0.0177524	0.037066	37.2367
ENSOARG00020029601	0.000554828	0.00215683	147.496
ENSOARG00020001681	0.0921461	0.140283	85.3968
ENSOARG00020032992	0.0845384	0.130828	68.7534
ENSOARG00020002768	0.00317997	0.00905927	275.812
ENSOARG00020001839	0.0152102	0.0325817	93.697
ENSOARG00020005658	0.0410201	0.0731028	64.8716
ENSOARG00020033984	0.0264931	0.0513774	94.8105
ENSOARG00020030724	0.0425691	0.0752652	98.078
ENSOARG00020031760	0.338924	0.406767	52.944
ENSOARG00020001890	0.0142365	0.0308705	105.329
ENSOARG00020028939	0.0456115	0.0794869	78.5688
ENSOARG00020033770	0.0435142	0.0766011	133.58
ENSOARG00020037809	0.108517	0.160412	59.0439
ENSOARG00020036094	0.111033	0.16337	105.22
ENSOARG00020039629	0.724404	0.781485	44.8321
ENSOARG00020039049	0.195872	0.259602	114.406
ENSOARG00020035952	0.0535765	0.0902994	99.0461
ENSOARG00020002523	0.932036	0.985884	34.3771
ENSOARG00020004410	0.775253	0.831465	45.2724
ENSOARG00020005844	0.214417	0.279573	54.2383
ENSOARG00020005775	0.82792	0.882774	18.9939
ENSOARG00020004426	0.31325	0.381165	72.2701
ENSOARG00020005861	0.351987	0.419528	51.16
ENSOARG00020001259	0.0354643	0.0650158	85.9627
ENSOARG00020004480	0.102363	0.153003	89.4885
ENSOARG00020005863	0.857409	0.911685	23.6514
ENSOARG00020004497	0.0574489	0.095604	92.0806
ENSOARG00020000438	0.0513314	0.0872768	280.1
ENSOARG00020039230	0.0678913	0.109408	77.1577
ENSOARG00020001304	0.0773003	0.121549	74.2177
ENSOARG00020004562	0.0840204	0.130137	78.5779
ENSOARG00020004612	0.0874842	0.134398	72.9477
ENSOARG00020001365	0.000672615	0.00252741	243.856
ENSOARG00020002391	0.379914	0.447209	61.6144
ENSOARG00020004753	0.133897	0.190013	54.9272
ENSOARG00020000887	0.0543896	0.091394	183.075
ENSOARG00020005238	0.00226137	0.00685553	114.251
ENSOARG00020001727	0.0323881	0.0603484	87.4111
ENSOARG00020038752	0.131198	0.186873	58.9604
ENSOARG00020005141	0.94901	1	21.5082
ENSOARG00020005359	0.00100314	0.00351904	116.4
ENSOARG00020000860	0.0863556	0.133103	186.097
ENSOARG00020005175	0.937125	0.990721	61.0185
ENSOARG00020029786	0.0699381	0.112066	89.9605
ENSOARG00020029384	0.99603	1	22.3088
ENSOARG00020000946	0.166498	0.227411	73.24
ENSOARG00020004872	0.109929	0.162095	71.2264
ENSOARG00020027509	0.0603193	0.0994328	67.7104
ENSOARG00020004953	0.214558	0.279746	88.9905
ENSOARG00020000567	0.00981988	0.0228348	102.924
ENSOARG00020005010	0.265127	0.332187	58.5535
ENSOARG00020005267	0.503549	0.568596	52.3402
ENSOARG00020031145	0.00014813	0.000729305	214.277
ENSOARG00020000787	0.0149018	0.0320552	99.5337
ENSOARG00020028773	0.00339428	0.00954238	109.139
ENSOARG00020039151	0.50644	0.571387	36.5787
ENSOARG00020040202	0.0147637	0.0318006	122.023
ENSOARG00020005367	0.464756	0.530454	50.3678
ENSOARG00020039639	0.0550731	0.0922549	66.8725
ENSOARG00020040835	0.0172022	0.0360888	121.29
ENSOARG00020002463	0.014762	0.031799	77.3861
ENSOARG00020005880	0.0080874	0.0194826	117.896
ENSOARG00020001008	0.190225	0.253518	44.6844
ENSOARG00020039321	0.00166343	0.00533835	120.27
ENSOARG00020002515	0.0156569	0.0333642	134.522
ENSOARG00020006964	0.446263	0.512259	41.3501
ENSOARG00020001590	0.000232044	0.00105145	186.712
ENSOARG00020034801	0.130544	0.186131	79.5348
ENSOARG00020033263	0.00221285	0.006727	140.409
ENSOARG00020001032	0.18127	0.243676	44.8279
ENSOARG00020002093	0.00559795	0.0144049	128.312
ENSOARG00020001956	7.03808082830129e-05	0.00039079	133.553
ENSOARG00020002561	0.361433	0.429088	64.5919
ENSOARG00020005847	0.018146	0.0377564	97.5762
ENSOARG00020002117	0.00263724	0.00777639	135.923
ENSOARG00020039640	0.112861	0.165489	46.1528
ENSOARG00020003641	0.082798	0.12856	46.8821
ENSOARG00020005500	0.725484	0.782541	35.7768
ENSOARG00020001691	0.0003696	0.00154089	207.979
ENSOARG00020005735	0.054972	0.0921358	92.9569
ENSOARG00020002590	0.199874	0.263678	79.9097
ENSOARG00020006723	0.401354	0.468284	35.2024
ENSOARG00020003112	0.0207377	0.042092	175.605
ENSOARG00020000976	0.0611816	0.100563	64.2371
ENSOARG00020002168	1.395193467494e-05	0.000100165	262.472
ENSOARG00020001079	0.164308	0.224934	59.8395
ENSOARG00020034327	0.497867	0.562789	28.5123
ENSOARG00020007531	0.28058	0.348254	108.758
ENSOARG00020002612	0.364607	0.432305	89.7255
ENSOARG00020001172	0.0491941	0.0844068	264.168
ENSOARG00020027344	8.88259309096788e-05	0.000476416	148.032
ENSOARG00020001969	0.000115241	0.000592539	154.829
ENSOARG00020002638	0.523524	0.587339	46.3674
ENSOARG00020001979	0.000207653	0.000962366	142.57
ENSOARG00020001997	0.000124834	0.000633475	160.214
ENSOARG00020037986	0.378383	0.445783	41.1337
ENSOARG00020002655	0.156979	0.216634	95.3799
ENSOARG00020003766	0.505464	0.57039	41.7441
ENSOARG00020002025	0.000673577	0.00252999	133.319
ENSOARG00020003807	0.592741	0.653867	106.097
ENSOARG00020038583	0.00509044	0.0133414	146.231
ENSOARG00020002125	0.000216023	0.000992917	156.86
ENSOARG00020001140	5.2746959850772e-07	6.0196586201167e-06	287.907
ENSOARG00020001911	0.00228733	0.00692261	165.942
ENSOARG00020008860	0.515319	0.579565	68.2995
ENSOARG00020032395	0.000464486	0.00185955	156.543
ENSOARG00020001929	0.00269256	0.00791434	163.223
ENSOARG00020001026	0.0401273	0.0718076	127.521
ENSOARG00020001962	0.00153113	0.00498562	158.266
ENSOARG00020002241	0.000850106	0.00306537	138.955
ENSOARG00020005426	0.538535	0.601544	26.2434
ENSOARG00020002671	0.000269972	0.00119099	239.172
ENSOARG00020005458	0.0143542	0.031084	221.805
ENSOARG00020001069	0.158007	0.217839	54.9074
ENSOARG00020002108	0.00304605	0.00873932	141.489
ENSOARG00020038051	5.37787393588543e-05	0.000313509	126.766
ENSOARG00020004333	0.778099	0.834139	39.3324
ENSOARG00020009071	0.268283	0.335416	53.5087
ENSOARG00020027657	0.0780387	0.122472	67.2857
ENSOARG00020025832	0.00135668	0.00452061	200.466
ENSOARG00020000072	2.72768382863053e-05	0.000176458	135.201
ENSOARG00020019904	0.18219	0.244623	63.6485
ENSOARG00020027629	0.0866391	0.133453	77.0788
ENSOARG00020016678	0.00255341	0.00756761	79.2008
ENSOARG00020000163	0.695999	0.7537	38.436
ENSOARG00020033472	2.62173089593095e-07	3.28754353407309e-06	191.399
ENSOARG00020002000	0.000618409	0.00235696	213.604
ENSOARG00020000185	2.11506752042697e-08	3.69829848392473e-07	214.243
ENSOARG00020002123	0.00238955	0.00716771	144.927
ENSOARG00020000197	0.641498	0.701355	42.759
ENSOARG00020004346	0.759528	0.815996	27.1417
ENSOARG00020033860	0.000912525	0.00325529	216.449
ENSOARG00020009272	0.285937	0.353845	53.4592
ENSOARG00020000218	2.32124462434739e-09	5.54967138904283e-08	200.941
ENSOARG00020004364	0.674384	0.733052	35.5565
ENSOARG00020034864	0.00499824	0.0131503	115.825
ENSOARG00020023235	0.00876047	0.0208135	128.645
ENSOARG00020000302	0.648558	0.708419	36.9532
ENSOARG00020002184	0.00148604	0.004866	367.205
ENSOARG00020032651	0.656548	0.715874	46.6316
ENSOARG00020040128	2.49540255664934e-07	3.16100643952197e-06	193.956
ENSOARG00020002154	0.000451142	0.0018177	191.165
ENSOARG00020009394	0.431032	0.497378	46.8457
ENSOARG00020000256	9.16913071648103e-09	1.80226509194965e-07	260.029
ENSOARG00020022701	0.0178455	0.0372351	115.995
ENSOARG00020030154	7.41137442483873e-06	5.83228086782519e-05	190.508
ENSOARG00020006149	7.57742457900383e-09	1.5335549269839e-07	349.035
ENSOARG00020000316	1.12129590238912e-05	8.31485703915e-05	214.741
ENSOARG00020035914	0.0307395	0.0578521	102.723
ENSOARG00020000362	0.766279	0.822645	30.4156
ENSOARG00020037257	0.161514	0.221827	85.4976
ENSOARG00020004396	0.486525	0.551693	43.5383
ENSOARG00020023639	0.165745	0.226537	92.1191
ENSOARG00020005312	0.154555	0.213948	58.2814
ENSOARG00020006445	4.93359396799042e-09	1.06364823778668e-07	281.169
ENSOARG00020029933	0.0143124	0.0310044	186.52
ENSOARG00020000454	1.07899702818344e-05	8.06347523713245e-05	209.774
ENSOARG00020005334	0.684638	0.742785	26.8371
ENSOARG00020000483	2.42463332296345e-05	0.000159815	178.053
ENSOARG00020026841	0.691111	0.749094	21.5972
ENSOARG00020002619	0.0362216	0.0661201	88.6445
ENSOARG00020003838	0.736345	0.793504	21.9569
ENSOARG00020000715	0.374816	0.442107	116.626
ENSOARG00020003862	0.736345	0.793504	21.9569
ENSOARG00020001859	2.09393597276147e-06	1.94198603163874e-05	228.867
ENSOARG00020001277	2.21285160588344e-05	0.000148047	257.836
ENSOARG00020002427	0.0457601	0.0796827	83.6669
ENSOARG00020000516	7.37517549007403e-05	0.000406787	138.854
ENSOARG00020032572	0.0574338	0.0955881	119.258
ENSOARG00020023719	0.00245926	0.00734171	426.278
ENSOARG00020000564	0.00010864	0.000564074	168.049
ENSOARG00020033423	0.110478	0.162725	62.4567
ENSOARG00020027293	7.52877992129778e-07	8.15582428568795e-06	245.517
ENSOARG00020008161	9.83682346766471e-11	3.36533285716699e-09	326.366
ENSOARG00020003898	0.719595	0.776734	26.19
ENSOARG00020005372	0.739901	0.796944	22.0687
ENSOARG00020034788	0.0465139	0.0807163	73.2079
ENSOARG00020002437	0.0233925	0.0464824	124.021
ENSOARG00020003995	1.17373821590544e-06	1.18266925119865e-05	254.335
ENSOARG00020040703	0.640721	0.700565	17.8302
ENSOARG00020001833	3.82913697569381e-06	3.27684529713831e-05	347.594
ENSOARG00020002095	0.00989138	0.0229588	169.335
ENSOARG00020000657	7.53119907244371e-06	5.91294397913661e-05	251.34
ENSOARG00020040905	0.587806	0.649285	20.6416
ENSOARG00020001851	3.75202455181359e-08	6.10066822677461e-07	310.831
ENSOARG00020036132	0.562473	0.624559	27.1912
ENSOARG00020026919	0.0105825	0.0242713	110.527
ENSOARG00020037033	0.599079	0.659793	62.4274
ENSOARG00020004044	0.719642	0.776758	30.2527
ENSOARG00020001888	3.50424508684644e-07	4.20536787336314e-06	267.553
ENSOARG00020033444	0.571028	0.632823	23.8534
ENSOARG00020005420	0.68045	0.738764	22.8998
ENSOARG00020034590	0.00490733	0.0129588	140.229
ENSOARG00020000496	0.0113774	0.0257334	97.4844
ENSOARG00020000203	0.503679	0.568709	66.1012
ENSOARG00020004123	0.00324502	0.00921278	220.567
ENSOARG00020005484	0.844796	0.89927	31.6424
ENSOARG00020001072	0.0247839	0.0486742	171.271
ENSOARG00020000778	0.000992103	0.00348953	146.679
ENSOARG00020000530	0.0208641	0.0423177	88.871
ENSOARG00020002169	0.0189381	0.039077	149.868
ENSOARG00020000755	0.315542	0.383499	36.8917
ENSOARG00020004092	0.780836	0.836723	26.4011
ENSOARG00020004774	0.23262	0.298668	59.2741
ENSOARG00020000866	0.00180987	0.00570753	262.221
ENSOARG00020039089	0.0104025	0.0239282	118.168
ENSOARG00020029407	0.203151	0.267267	68.8595
ENSOARG00020001219	9.08388191534914e-12	4.14673135517617e-10	1134.4
ENSOARG00020002201	0.00475173	0.0126261	145.144
ENSOARG00020000586	0.0150429	0.0322932	84.8151
ENSOARG00020040938	0.212644	0.277603	62.1508
ENSOARG00020000600	0.0186755	0.0386363	65.6158
ENSOARG00020032371	0.0802255	0.125302	46.6086
ENSOARG00020038328	0.139267	0.196102	49.9549
ENSOARG00020038825	0.374504	0.441874	24.0562
ENSOARG00020031112	0.14178	0.198975	83.8637
ENSOARG00020000888	0.000252712	0.00112552	135.642
ENSOARG00020033931	0.159301	0.219267	66.4711
ENSOARG00020004805	0.0135515	0.0296975	170.618
ENSOARG00020031352	0.220371	0.285882	52.5171
ENSOARG00020002227	0.000289	0.00125796	154.195
ENSOARG00020036207	0.276419	0.343828	52.1539
ENSOARG00020039713	0.235692	0.301931	58.0933
ENSOARG00020039347	0.0231235	0.046055	65.1991
ENSOARG00020008688	2.58883020261281e-06	2.33923651425503e-05	224.287
ENSOARG00020029273	0.00169487	0.00541885	214.469
ENSOARG00020031849	0.0468186	0.0810938	96.2187
ENSOARG00020032424	0.0468186	0.0810938	96.2187
ENSOARG00020000816	0.00803352	0.0193877	201.516
ENSOARG00020035635	0.00100954	0.00353852	130.959
ENSOARG00020009587	0.177114	0.239251	73.9955
ENSOARG00020040760	0.00661859	0.0165449	90.0137
ENSOARG00020001904	0.000975273	0.00343841	125.013
ENSOARG00020031784	0.00117427	0.00402006	112.806
ENSOARG00020027681	0.991998	1	12.1917
ENSOARG00020033534	0.387889	0.454958	51.2922
ENSOARG00020002384	0.000120154	0.000612979	152.424
ENSOARG00020028346	0.0301092	0.056896	111.777
ENSOARG00020038227	0.0507242	0.0864141	125.019
ENSOARG00020024049	0.0134692	0.0295446	110.738
ENSOARG00020001197	0.380507	0.447805	138.687
ENSOARG00020000892	0.000943808	0.00334591	131.705
ENSOARG00020027696	0.00814051	0.0195875	165.263
ENSOARG00020001921	0.000632127	0.00240022	146.444
ENSOARG00020001630	0.110478	0.162725	62.4567
ENSOARG00020006611	0.162528	0.22293	55.0935
ENSOARG00020032202	0.105598	0.156982	71.3803
ENSOARG00020029414	3.73505449720189e-05	0.000229405	173.067
ENSOARG00020000926	0.00258083	0.00763708	146.452
ENSOARG00020037828	0.0149085	0.0320651	89.5372
ENSOARG00020003537	1.18075888962545e-05	8.68452827557413e-05	206.444
ENSOARG00020040797	0.00739311	0.0181589	94.1785
ENSOARG00020004361	0.817736	0.872641	33.826
ENSOARG00020035771	0.00126687	0.00427559	157.258
ENSOARG00020028407	0.0107059	0.0244885	124.187
ENSOARG00020001716	0.00135396	0.00451301	170.983
ENSOARG00020026606	0.153078	0.212185	88.8555
ENSOARG00020005783	1.23229289267555e-06	1.23438220569867e-05	250.593
ENSOARG00020031589	0.00312755	0.00893978	104.058
ENSOARG00020024177	0.00181084	0.00571	253.295
ENSOARG00020029557	0.0491906	0.0844068	85.6579
ENSOARG00020001545	2.20424334659699e-08	3.83024683790457e-07	322.909
ENSOARG00020028334	0.00170485	0.00544622	160.504
ENSOARG00020030338	0.293882	0.361783	53.336
ENSOARG00020005580	0.000623156	0.00237173	141.277
ENSOARG00020008988	0.0020707	0.00636606	151.241
ENSOARG00020022760	0.0164479	0.0347317	104.249
ENSOARG00020004391	0.811983	0.867015	32.8943
ENSOARG00020034610	0.645004	0.704788	40.1251
ENSOARG00020001055	0.00739534	0.0181629	120.739
ENSOARG00020014215	0.0581301	0.0964779	96.3754
ENSOARG00020031624	0.0594423	0.0982455	108.497
ENSOARG00020009933	0.000248861	0.00111078	139.251
ENSOARG00020000147	0.000169197	0.000814108	193.248
ENSOARG00020009100	0.0053395	0.0138562	127.037
ENSOARG00020036866	0.00231986	0.00700036	135.468
ENSOARG00020011468	7.87503553870955e-07	8.45637335967266e-06	229.529
ENSOARG00020007789	1.13220686935908e-13	8.5045622103789e-12	459.285
ENSOARG00020028724	0.00702275	0.0173798	227.034
ENSOARG00020022787	0.0165143	0.0348551	114.431
ENSOARG00020033661	0.000379337	0.0015755	254.496
ENSOARG00020041015	0.00109871	0.00380253	116.44
ENSOARG00020037322	0.0517731	0.0878916	62.8111
ENSOARG00020001745	0.000671346	0.00252357	153.874
ENSOARG00020002985	0.0388863	0.0699654	92.0168
ENSOARG00020006717	0.226476	0.292086	46.9577
ENSOARG00020003474	0.000588228	0.00226631	294.219
ENSOARG00020004735	0.122232	0.176616	54.807
ENSOARG00020006049	0.341898	0.409617	36.5097
ENSOARG00020005344	0.00133555	0.00446085	102.922
ENSOARG00020001149	0.0205245	0.0417291	112.292
ENSOARG00020005826	0.538758	0.60175	35.0942
ENSOARG00020013737	0.0348651	0.0641009	111.001
ENSOARG00020035437	0.00713383	0.017622	116.359
ENSOARG00020007879	4.35274150211654e-07	5.09040443197656e-06	190.589
ENSOARG00020003612	0.191424	0.254828	49.0399
ENSOARG00020040842	0.114503	0.167529	71.8346
ENSOARG00020009679	0.286526	0.354431	65.8812
ENSOARG00020001804	0.00632423	0.0159283	158.534
ENSOARG00020002041	1.60639621948796e-06	1.54999072409263e-05	371.08
ENSOARG00020007172	0.100843	0.151031	76.2314
ENSOARG00020001972	0.00205437	0.00632407	235.061
ENSOARG00020001986	0.0369222	0.0671516	91.1272
ENSOARG00020035731	0.00667257	0.0166608	307.292
ENSOARG00020001193	0.039188	0.0703767	100.302
ENSOARG00020033930	6.29614729491634e-05	0.000356685	336.116
ENSOARG00020003933	7.76942893074274e-05	0.000425528	273.873
ENSOARG00020009893	0.27977	0.34736	60.9509
ENSOARG00020001875	8.08534382961097e-07	8.6368687136137e-06	233.437
ENSOARG00020028557	0.000300795	0.00130284	271.668
ENSOARG00020001204	0.00872844	0.0207518	126.268
ENSOARG00020026569	0.436523	0.502694	53.4609
ENSOARG00020004405	0.00483007	0.012792	156.786
ENSOARG00020022877	0.00936091	0.0219682	131.862
ENSOARG00020005902	1.11253017701838e-05	8.27181802961244e-05	188.723
ENSOARG00020036261	0.00578086	0.0147926	105.614
ENSOARG00020001524	0.174263	0.236086	65.8854
ENSOARG00020001612	2.22283168611715e-09	5.3518679514805e-08	461.942
ENSOARG00020040933	0.000628917	0.0023901	231.968
ENSOARG00020011452	0.00600413	0.015247	105.399
ENSOARG00020005536	0.000335923	0.00142604	239.711
ENSOARG00020005954	6.2487229991933e-05	0.000354587	257.528
ENSOARG00020004585	0.718124	0.775337	39.2673
ENSOARG00020005516	0.000337464	0.00143159	233.162
ENSOARG00020001566	0.184845	0.247561	53.801
ENSOARG00020005569	0.000821584	0.00297931	212.393
ENSOARG00020036758	0.151321	0.210157	55.7403
ENSOARG00020033755	0.000184811	0.000876606	122.992
ENSOARG00020030907	0.0671917	0.108526	136.168
ENSOARG00020036280	0.578905	0.640467	8.87011
ENSOARG00020037720	0.0206344	0.041921	129.72
ENSOARG00020001599	0.15008	0.208678	54.2892
ENSOARG00020014502	0.0412443	0.0734096	107.591
ENSOARG00020027358	3.48791186444087e-07	4.1906776808507e-06	184.403
ENSOARG00020001519	0.000927576	0.00329903	103.186
ENSOARG00020009952	0.373755	0.441246	49.2805
ENSOARG00020037826	3.30929647678701e-09	7.5589744505465e-08	196.764
ENSOARG00020027805	0.578905	0.640467	8.87011
ENSOARG00020027736	8.79072988531632e-09	1.73454594435895e-07	195.976
ENSOARG00020013448	0.0136427	0.0298526	94.5674
ENSOARG00020001296	0.032555	0.0605997	128.7
ENSOARG00020004373	0.252479	0.319349	58.95
ENSOARG00020002684	0.000708619	0.00263212	198.095
ENSOARG00020010030	0.499489	0.564394	57.0484
ENSOARG00020040397	3.2727988309515e-05	0.000204822	193.198
ENSOARG00020040969	0.00282976	0.00823723	106.686
ENSOARG00020002292	0.010447	0.0240018	104.978
ENSOARG00020027999	0.00522088	0.0135986	136.947
ENSOARG00020037108	0.00211009	0.00646837	105.345
ENSOARG00020040817	8.37925504460559e-08	1.23112134615195e-06	275.114
ENSOARG00020039708	0.16881	0.229945	53.4328
ENSOARG00020004503	0.00246662	0.0073601	180.472
ENSOARG00020027781	0.0125351	0.0278878	107.009
ENSOARG00020001858	0.0248252	0.048743	125.584
ENSOARG00020005281	0.0155776	0.0332159	61.6069
ENSOARG00020001317	0.000580011	0.00223886	153.144
ENSOARG00020040914	0.000105899	0.000551712	176.003
ENSOARG00020001698	0.116776	0.170245	58.8876
ENSOARG00020032161	0.0271679	0.052418	38.7592
ENSOARG00020040168	0.000178281	0.000849735	137.504
ENSOARG00020000623	0.000539473	0.00210687	72.2398
ENSOARG00020036816	0.1152	0.168308	62.7723
ENSOARG00020004531	0.00452318	0.0121268	140.083
ENSOARG00020004733	0.17923	0.241505	36.6473
ENSOARG00020014612	0.0417342	0.0741089	106.538
ENSOARG00020033463	0.567424	0.629397	37.5695
ENSOARG00020000639	0.000539473	0.00210687	72.2398
ENSOARG00020028436	0.0260435	0.0506558	28.6226
ENSOARG00020004672	0.570713	0.632519	47.8582
ENSOARG00020040232	0.304584	0.37254	60.658
ENSOARG00020040620	0.000211198	0.000975555	158.427
ENSOARG00020006579	0.159749	0.219803	77.0746
ENSOARG00020000656	0.00013181	0.000662001	98.3545
ENSOARG00020029895	0.000417854	0.00170732	126.1
ENSOARG00020040524	0.000361648	0.00151494	124.048
ENSOARG00020040732	4.53016882953784e-05	0.000270612	174.176
ENSOARG00020028401	0.492697	0.557725	46.297
ENSOARG00020001690	0.000498932	0.00197477	184.397
ENSOARG00020006088	0.000340844	0.00144354	156.517
ENSOARG00020033854	0.447842	0.513859	33.0161
ENSOARG00020010337	7.65036013693663e-09	1.54526209156454e-07	336.383
ENSOARG00020008540	0.000339144	0.00143733	137.157
ENSOARG00020023804	0.097501	0.146871	98.0382
ENSOARG00020039388	0.320118	0.388016	53.9501
ENSOARG00020029290	4.85833251353107e-05	0.000287736	196.582
ENSOARG00020025843	0.496083	0.560999	44.4781
ENSOARG00020001988	4.69197264309265e-06	3.93091855852447e-05	218.289
ENSOARG00020001490	0.00107855	0.00374622	130.521
ENSOARG00020028018	0.253642	0.320576	49.2501
ENSOARG00020001740	0.218011	0.28337	53.6758
ENSOARG00020028604	0.0163678	0.0346149	97.6208
ENSOARG00020007337	0.104416	0.155548	88.6548
ENSOARG00020029220	0.0323187	0.0602375	84.7819
ENSOARG00020038523	0.324097	0.391952	52.6157
ENSOARG00020028353	6.10646102785969e-05	0.000347606	204.698
ENSOARG00020025849	0.203555	0.267621	73.1036
ENSOARG00020000735	2.22225139655399e-05	0.000148547	138.072
ENSOARG00020011016	0.304284	0.372216	68.2548
ENSOARG00020029873	0.996805	1	25.8417
ENSOARG00020039911	0.510858	0.575546	50.049
ENSOARG00020000075	0.471841	0.537402	45.1768
ENSOARG00020005383	1.996031109781e-05	0.000135638	152.213
ENSOARG00020030112	0.479835	0.545052	60.5405
ENSOARG00020000440	0.00131898	0.00441461	156.039
ENSOARG00020000460	6.63588338937616e-06	5.31458835996909e-05	203.502
ENSOARG00020040599	6.63588338937616e-06	5.31458835996909e-05	203.502
ENSOARG00020029798	0.434901	0.501142	51.4465
ENSOARG00020002271	0.000918175	0.00327148	112.127
ENSOARG00020000504	0.000212221	0.000979398	132.536
ENSOARG00020000078	0.564184	0.626255	124.091
ENSOARG00020002322	0.00334398	0.00942943	123.189
ENSOARG00020010631	3.58645936793144e-06	3.09764421427017e-05	278.271
ENSOARG00020015129	0.0325436	0.0605906	113.969
ENSOARG00020002742	0.0148422	0.0319483	79.3638
ENSOARG00020001222	0.0171806	0.0360583	78.4017
ENSOARG00020040349	0.000664546	0.00250229	156.192
ENSOARG00020004748	0.612106	0.672548	55.8381
ENSOARG00020007696	0.000165194	0.000799228	212.285
ENSOARG00020029504	0.000197577	0.000925724	237.835
ENSOARG00020014172	3.06848478888313e-06	2.70812955139521e-05	331.339
ENSOARG00020031279	0.161563	0.221874	75.8544
ENSOARG00020000487	0.000241902	0.00108651	173.842
ENSOARG00020001662	1.07687224261235e-06	1.09693862856554e-05	238.842
ENSOARG00020034471	0.196217	0.259981	68.2811
ENSOARG00020001133	1.12398807524307e-05	8.3328092779e-05	167.871
ENSOARG00020007396	0.0748095	0.118377	66.91
ENSOARG00020005544	0.0873389	0.13425	94.2681
ENSOARG00020001163	2.18304658208492e-05	0.000146372	157.727
ENSOARG00020034482	0.113598	0.166419	77.4421
ENSOARG00020001825	0.03239	0.0603484	60.7071
ENSOARG00020002127	0.00157807	0.00511031	133.688
ENSOARG00020023938	0.196103	0.259852	63.8861
ENSOARG00020007961	0.0281006	0.053859	88.4289
ENSOARG00020006072	0.375792	0.443071	65.2673
ENSOARG00020001819	0.0237052	0.0469761	64.7006
ENSOARG00020011081	0.508893	0.573564	75.5031
ENSOARG00020002703	0.851538	0.905913	19.2765
ENSOARG00020002504	0.122017	0.17633	71.9117
ENSOARG00020001951	0.0202121	0.0411856	117.906
ENSOARG00020000858	0.00266747	0.00785412	94.2536
ENSOARG00020001187	0.0412293	0.0733947	75.2152
ENSOARG00020000865	0.00241199	0.00722587	94.1713
ENSOARG00020000399	0.0203904	0.0414911	118.456
ENSOARG00020023965	0.262615	0.329698	52.6641
ENSOARG00020037821	5.22003270379812e-07	5.96836042895742e-06	186.07
ENSOARG00020022826	0.0581064	0.0964578	83.7152
ENSOARG00020009640	1.79105183834123e-06	1.69411005472657e-05	148.263
ENSOARG00020000885	0.0023879	0.00716418	96.4161
ENSOARG00020002013	0.0939735	0.142479	71.7832
ENSOARG00020000518	3.93231843037918e-05	0.000240176	180.056
ENSOARG00020011334	0.00222268	0.00675357	177.874
ENSOARG00020009677	2.13895772899906e-09	5.19497832290741e-08	213.866
ENSOARG00020000118	6.10468849325611e-09	1.2715134907784e-07	388.795
ENSOARG00020028147	0.0151	0.0323931	99.1941
ENSOARG00020039895	0.588332	0.649843	34.1953
ENSOARG00020001174	0.0543525	0.0913517	84.6945
ENSOARG00020034235	0.0293586	0.0557415	112.512
ENSOARG00020006055	0.226188	0.291826	49.101
ENSOARG00020009881	0.0291629	0.0554385	154.393
ENSOARG00020002557	0.0103989	0.0239218	78.0431
ENSOARG00020001261	0.00123353	0.00418424	114.76
ENSOARG00020000125	0.000465987	0.00186382	137.82
ENSOARG00020034656	0.0134028	0.0294242	114.283
ENSOARG00020001184	0.000131023	0.000658481	288.165
ENSOARG00020040576	6.40591564210305e-05	0.000362239	159.435
ENSOARG00020015475	0.0479847	0.0826346	88.1733
ENSOARG00020005009	0.0401043	0.0717705	114.485
ENSOARG00020006405	0.0454202	0.0792345	72.5405
ENSOARG00020001994	0.0193654	0.0397558	105.837
ENSOARG00020034930	1.93464606197394e-07	2.54872196895212e-06	304.468
ENSOARG00020016771	0.411538	0.478169	21.8939
ENSOARG00020001863	0.00215292	0.00657607	223.003
ENSOARG00020000563	5.88556782020258e-05	0.000337528	182.871
ENSOARG00020026019	2.22702423707061e-09	5.35704402315193e-08	343.607
ENSOARG00020009826	2.57392300282298e-09	6.07809857745792e-08	272.749
ENSOARG00020025867	0.197282	0.261043	76.4218
ENSOARG00020001337	0.000384851	0.00159474	136.091
ENSOARG00020008616	0.120805	0.17491	69.6265
ENSOARG00020006870	0.01992	0.0407202	101.671
ENSOARG00020027641	0.385612	0.452824	18.96
ENSOARG00020000928	0.00179319	0.0056683	105.02
ENSOARG00020016807	0.209784	0.274454	66.6369
ENSOARG00020005059	0.0158235	0.0336656	94.5321
ENSOARG00020019826	0.0507627	0.0864659	77.8452
ENSOARG00020001363	0.00402354	0.0110053	150.41
ENSOARG00020006018	0.792556	0.848335	31.37
ENSOARG00020036947	0.58301	0.644475	109.588
ENSOARG00020004989	0.00387149	0.0106405	85.3182
ENSOARG00020030892	0.381358	0.448634	48.0105
ENSOARG00020036435	0.326808	0.394661	59.1939
ENSOARG00020000356	0.0370717	0.0673716	426.744
ENSOARG00020006068	7.63704882409666e-07	8.25855029827165e-06	241.692
ENSOARG00020019857	0.136547	0.192953	61.8519
ENSOARG00020009993	4.18842029277972e-09	9.24401208583179e-08	293.518
ENSOARG00020025276	0.0187299	0.0387358	106.517
ENSOARG00020019969	0.201857	0.265826	100.754
ENSOARG00020025995	8.9549541771226e-12	4.10006113605902e-10	360.097
ENSOARG00020016310	1.9906318278919e-07	2.61574811875514e-06	270.635
ENSOARG00020006108	5.62122789167644e-06	4.60440254539821e-05	204.57
ENSOARG00020004474	0.109995	0.162168	226.383
ENSOARG00020034190	0.151779	0.210689	64.6431
ENSOARG00020008991	0.285762	0.353643	72.202
ENSOARG00020002056	0.0548754	0.0920242	88.5551
ENSOARG00020006147	6.08877974930003e-07	6.78981820174212e-06	234.326
ENSOARG00020037476	0.0209037	0.0423757	80.9593
ENSOARG00020025306	0.0112674	0.0255429	108.676
ENSOARG00020033407	0.158924	0.218817	56.919
ENSOARG00020001103	8.94851393383269e-05	0.000479533	156.163
ENSOARG00020001801	7.7905404385514e-06	6.08700364580814e-05	472.318
ENSOARG00020000791	0.00351271	0.00981247	101.224
ENSOARG00020026624	0.220823	0.286323	58.8197
ENSOARG00020012728	0.00974587	0.0226948	127.536
ENSOARG00020009123	0.454048	0.519971	40.4514
ENSOARG00020021185	0.0297806	0.0563826	64.7676
ENSOARG00020037649	0.0802071	0.12528	64.8446
ENSOARG00020035065	0.113165	0.165854	48.4933
ENSOARG00020002081	0.0325139	0.0605463	95.0832
ENSOARG00020028863	0.144597	0.202263	48.7194
ENSOARG00020011503	0.000130116	0.000654685	284.163
ENSOARG00020031722	0.123439	0.178017	53.5199
ENSOARG00020034123	0.656979	0.716268	35.3876
ENSOARG00020029946	0.366451	0.434089	33.9808
ENSOARG00020001382	0.0350265	0.0643468	65.7858
ENSOARG00020025422	0.00258584	0.0076475	202.945
ENSOARG00020031496	0.128946	0.184358	45.2275
ENSOARG00020009485	0.503537	0.568596	49.2489
ENSOARG00020030969	0.636704	0.696536	34.2995
ENSOARG00020021315	0.019001	0.0391673	100.257
ENSOARG00020000200	5.46509394039528e-07	6.20697286642602e-06	394.546
ENSOARG00020039886	0.513822	0.578228	38.1807
ENSOARG00020006308	2.4087999247528e-06	2.19920211852171e-05	193.659
ENSOARG00020000594	0.0600398	0.0990837	95.6792
ENSOARG00020000505	3.44867101601702e-14	2.825335225442e-12	323.942
ENSOARG00020030242	0.331602	0.39929	47.4531
ENSOARG00020008414	0.180638	0.243028	62.9632
ENSOARG00020040831	0.214637	0.27982	53.3901
ENSOARG00020002141	7.86642170399356e-05	0.000430405	162.803
ENSOARG00020028183	0.324146	0.391986	94.6496
ENSOARG00020017281	0.00160551	0.00518059	317.377
ENSOARG00020025939	0.00165365	0.00531251	135.876
ENSOARG00020010899	0.0164574	0.0347494	92.9394
ENSOARG00020028111	0.180229	0.242581	55.9551
ENSOARG00020028454	3.87706147015166e-05	0.000237131	127.881
ENSOARG00020039299	0.420237	0.486602	51.6204
ENSOARG00020009589	0.00240073	0.00719844	121.066
ENSOARG00020038277	0.105257	0.156544	55.7044
ENSOARG00020000626	0.248846	0.315612	61.8686
ENSOARG00020012777	0.00345673	0.00968549	144.809
ENSOARG00020005689	0.0145089	0.0313439	102.558
ENSOARG00020033255	0.0454133	0.0792324	67.1691
ENSOARG00020001404	0.00722019	0.0177967	74.1204
ENSOARG00020027940	0.992717	1	15.4047
ENSOARG00020000247	0.00153397	0.00499366	202.046
ENSOARG00020040478	0.41623	0.482617	43.5787
ENSOARG00020017598	0.00764652	0.0186456	140.907
ENSOARG00020032874	0.246946	0.313651	62.0202
ENSOARG00020031511	0.221811	0.287386	129.134
ENSOARG00020002161	0.000231761	0.00105079	133.592
ENSOARG00020001430	0.0288391	0.0549898	96.0155
ENSOARG00020002176	0.000466406	0.00186526	140.758
ENSOARG00020012910	0.00104085	0.00363335	255.581
ENSOARG00020021414	0.0222648	0.0446283	80.4786
ENSOARG00020002425	0.0480604	0.082741	335.336
ENSOARG00020038678	0.549793	0.612538	42.5371
ENSOARG00020037648	0.674823	0.733328	30.1119
ENSOARG00020002185	0.000405094	0.00166425	146.076
ENSOARG00020034783	0.0664261	0.107521	66.1392
ENSOARG00020037027	0.351213	0.418769	57.7056
ENSOARG00020039085	0.108053	0.159919	62.2469
ENSOARG00020039645	0.571273	0.63298	29.0357
ENSOARG00020039250	0.00901171	0.0213115	125.108
ENSOARG00020025955	0.0029186	0.00843827	111.945
ENSOARG00020009185	0.0193213	0.0396918	115.181
ENSOARG00020011724	2.80501745615214e-07	3.4832557109097e-06	431.31
ENSOARG00020039222	6.24057029580229e-06	5.03870698101545e-05	339.261
ENSOARG00020004841	0.111651	0.164129	63.1168
ENSOARG00020034159	0.0298515	0.0564925	81.8045
ENSOARG00020040407	0.290842	0.358802	39.6714
ENSOARG00020009784	1.11712456981307e-05	8.29745932495374e-05	218.498
ENSOARG00020021627	0.0601484	0.099215	62.4561
ENSOARG00020015210	0.322281	0.390285	53.0816
ENSOARG00020036059	0.536188	0.599271	27.0751
ENSOARG00020025915	6.31151824063682e-10	1.76918306011719e-08	321.648
ENSOARG00020039962	0.543639	0.606518	44.2069
ENSOARG00020034798	0.457635	0.523494	38.5981
ENSOARG00020033689	0.00557858	0.0143623	157.858
ENSOARG00020001378	0.019215	0.0395263	158.534
ENSOARG00020036583	0.550186	0.612954	38.1497
ENSOARG00020004768	0.784446	0.840357	14.4438
ENSOARG00020005270	0.144256	0.201824	41.1044
ENSOARG00020031192	0.00110411	0.00381645	214.608
ENSOARG00020002949	0.124476	0.179275	61.3521
ENSOARG00020039855	0.193323	0.256824	59.5883
ENSOARG00020026950	0.0896502	0.137102	60.4116
ENSOARG00020005670	0.307082	0.375026	50.6165
ENSOARG00020000055	0.968604	1	16.2265
ENSOARG00020009239	0.0182339	0.0379014	108.491
ENSOARG00020021728	0.113915	0.166796	62.1584
ENSOARG00020001827	0.215093	0.280277	57.9814
ENSOARG00020028540	0.0166659	0.0351221	122.534
ENSOARG00020000423	0.0163869	0.0346507	124.477
ENSOARG00020037718	0.032273	0.0601707	76.0198
ENSOARG00020002361	0.0509114	0.0866681	91.4512
ENSOARG00020003462	1.26939192688537e-10	4.2069319069873e-09	205.804
ENSOARG00020002372	0.136048	0.192408	45.9803
ENSOARG00020004745	0.369037	0.436665	31.5758
ENSOARG00020000059	0.933455	0.987282	21.2822
ENSOARG00020029646	0.094595	0.143238	80.6844
ENSOARG00020008499	8.34025172514924e-05	0.000451664	154.567
ENSOARG00020002588	0.0192358	0.0395584	125.291
ENSOARG00020001492	0.000808039	0.00293782	210.383
ENSOARG00020035316	0.0405359	0.0723743	68.3977
ENSOARG00020003507	6.16313522673061e-10	1.73683578114107e-08	409.719
ENSOARG00020009891	2.8509975488159e-07	3.52752101066138e-06	245.78
ENSOARG00020028081	0.85449	0.908801	18.9828
ENSOARG00020005526	0.0431097	0.0760284	55.0726
ENSOARG00020015263	0.0044544	0.011979	142.544
ENSOARG00020005513	0.0431097	0.0760284	55.0726
ENSOARG00020029194	0.0289301	0.0551324	86.4645
ENSOARG00020040406	0.312515	0.380421	59.8931
ENSOARG00020038272	0.141568	0.198722	124.523
ENSOARG00020000042	0.837401	0.891955	14.954
ENSOARG00020028421	0.0372058	0.0675554	71.2781
ENSOARG00020029488	0.564969	0.627013	57.2224
ENSOARG00020013409	0.0432966	0.0762968	71.9269
ENSOARG00020008304	2.4661064411477e-14	2.08715487837299e-12	570.048
ENSOARG00020009324	0.0526077	0.088979	85.3806
ENSOARG00020039009	3.28767600957719e-07	3.99383085671137e-06	243.976
ENSOARG00020040601	0.201228	0.265191	55.2369
ENSOARG00020015366	0.146619	0.204607	63.6823
ENSOARG00020004297	0.143266	0.200639	65.294
ENSOARG00020005180	0.154585	0.213974	49.2765
ENSOARG00020015545	0.00401066	0.0109759	146.76
ENSOARG00020007231	0.0128877	0.0285247	92.5671
ENSOARG00020026847	0.0183272	0.0380721	121.081
ENSOARG00020039749	0.69697	0.754619	39.4426
ENSOARG00020025927	2.19550025653493e-08	3.81721329265797e-07	276.101
ENSOARG00020008386	2.47977953858995e-12	1.3000646243099e-10	370.571
ENSOARG00020000704	0.0805292	0.125674	56.5423
ENSOARG00020005225	2.23550040639175e-09	5.36974538586141e-08	242.26
ENSOARG00020011897	0.00495406	0.0130574	155.361
ENSOARG00020008525	8.13775744598807e-11	2.83777734682912e-09	375.15
ENSOARG00020005159	0.984361	1	15.3095
ENSOARG00020005247	1.08913797566961e-05	8.12739783544374e-05	201.717
ENSOARG00020005932	0.0176305	0.036844	93.2295
ENSOARG00020001952	0.0608714	0.100123	89.4407
ENSOARG00020005131	0.904665	0.958879	13.3703
ENSOARG00020005154	0.982301	1	15.2304
ENSOARG00020007403	4.00508185890211e-07	4.72421604546749e-06	262.747
ENSOARG00020029527	0.803885	0.859024	20.3516
ENSOARG00020005964	0.150132	0.208723	64.1952
ENSOARG00020015662	0.000601468	0.00230806	129.972
ENSOARG00020002699	0.00510265	0.01337	180.562
ENSOARG00020016753	1.77257349590611e-06	1.67973482236976e-05	197.484
ENSOARG00020026654	0.0596431	0.0985085	61.6285
ENSOARG00020005283	1.48310650628458e-05	0.000105619	193.443
ENSOARG00020027756	0.245889	0.312623	46.3087
ENSOARG00020000141	0.536117	0.599214	39.6094
ENSOARG00020025829	0.00944004	0.0221184	102.687
ENSOARG00020000041	0.409222	0.47609	42.2837
ENSOARG00020019567	0.0266877	0.0516927	103.891
ENSOARG00020016821	1.75705073981528e-06	1.66862790814853e-05	187.334
ENSOARG00020002732	0.00168385	0.00539223	295.803
ENSOARG00020004223	0.799762	0.855243	30.7813
ENSOARG00020016851	4.01714659563558e-06	3.41869190335502e-05	184.159
ENSOARG00020001966	0.0425644	0.0752612	95.974
ENSOARG00020009087	1.22862550291087e-09	3.20423028017213e-08	305.01
ENSOARG00020012024	0.00351242	0.00981247	162.292
ENSOARG00020035371	2.42210763804857e-05	0.000159717	237.412
ENSOARG00020024146	0.0714585	0.11402	124.289
ENSOARG00020009535	0.19718	0.260941	255.798
ENSOARG00020030362	0.193496	0.256974	50.5031
ENSOARG00020016936	1.67631260100597e-05	0.000116938	219.194
ENSOARG00020034602	0.958554	1	16.1419
ENSOARG00020005985	0.0901831	0.137773	97.6812
ENSOARG00020030759	0.632116	0.691837	48.6158
ENSOARG00020030468	5.67736333191083e-05	0.000327058	303.062
ENSOARG00020007348	0.42778	0.494256	56.7808
ENSOARG00020004812	0.360377	0.428066	62.6363
ENSOARG00020008404	9.05457239588245e-08	1.32169813345936e-06	231.286
ENSOARG00020038050	1.72152897510237e-06	1.64149016676272e-05	324.371
ENSOARG00020023091	0.151225	0.210062	191.913
ENSOARG00020002891	3.51342488483954e-06	3.04396285228682e-05	237.627
ENSOARG00020000343	3.69838876479127e-06	3.1817950050943e-05	302.861
ENSOARG00020031132	1.27239178080843e-10	4.21210666702202e-09	241.396
ENSOARG00020003783	0.0168283	0.0354181	136.757
ENSOARG00020003945	1.40157010294212e-10	4.58214735274913e-09	240.819
ENSOARG00020017035	0.000182237	0.000866133	246.807
ENSOARG00020032640	0.0418341	0.0742457	103.16
ENSOARG00020007594	0.0487268	0.0836865	77.8381
ENSOARG00020007293	1.36515502751477e-07	1.88580453036461e-06	296.54
ENSOARG00020006468	0.24308	0.309598	67.6942
ENSOARG00020009170	7.32554047210972e-08	1.09615094316799e-06	296.875
ENSOARG00020003970	1.47234707144323e-09	3.75070039211268e-08	199.943
ENSOARG00020002904	0.000381478	0.00158183	162.659
ENSOARG00020024283	0.363262	0.43091	95.2543
ENSOARG00020012190	0.00229626	0.00694278	162.309
ENSOARG00020000824	0.0371538	0.0674731	82.841
ENSOARG00020005055	0.00362311	0.0100694	101.273
ENSOARG00020030818	0.0777117	0.122021	84.379
ENSOARG00020001991	0.0624564	0.102264	82.9653
ENSOARG00020002935	4.13352294939755e-05	0.000250869	172.181
ENSOARG00020015704	0.0806139	0.125787	170.917
ENSOARG00020020876	0.0617003	0.101253	106.806
ENSOARG00020002382	0.0629002	0.10289	89.3431
ENSOARG00020038451	9.41140757508016e-07	9.78799131759013e-06	357.405
ENSOARG00020000081	2.2650636699573e-16	2.82187731536915e-14	428.396
ENSOARG00020005905	1.85758755104185e-05	0.000127528	237.283
ENSOARG00020005224	0.0141838	0.0307715	108.625
ENSOARG00020003787	5.54196635584724e-06	4.54998103646015e-05	209.993
ENSOARG00020004009	0.0408874	0.0729128	120.963
ENSOARG00020030218	1.29348775087015e-11	5.62072569762841e-10	298.344
ENSOARG00020007445	0.0955853	0.144459	84.6202
ENSOARG00020002323	1.13625056434065e-05	8.40748791851479e-05	289.098
ENSOARG00020032023	4.34653050133588e-05	0.000261473	165.498
ENSOARG00020007059	0.238291	0.304652	53.4063
ENSOARG00020002799	0.00169839	0.0054284	250.549
ENSOARG00020000390	5.43034022595966e-08	8.41305660221547e-07	259.166
ENSOARG00020028932	0.13332	0.189395	33.9245
ENSOARG00020001207	0.0714303	0.113987	71.6678
ENSOARG00020021119	0.0048508	0.0128349	134.997
ENSOARG00020011971	1.08426741063401e-08	2.07361245518624e-07	302.284
ENSOARG00020006030	0.0815155	0.126904	91.4699
ENSOARG00020000896	1.82029381887633e-15	1.90863708885729e-13	471.024
ENSOARG00020005945	0.000110084	0.000570511	190.258
ENSOARG00020036980	0.508479	0.573203	46.4223
ENSOARG00020000724	0.255941	0.322859	112.399
ENSOARG00020012157	3.14220879015877e-08	5.2096566892206e-07	301.126
ENSOARG00020027239	1.17151893103238e-05	8.63103227798004e-05	260.9
ENSOARG00020002350	4.98619397185234e-08	7.8076376760065e-07	258.789
ENSOARG00020000114	0.024906	0.0488757	94.5381
ENSOARG00020041010	3.57229630995764e-07	4.28034661601087e-06	188.976
ENSOARG00020015283	0.133841	0.18995	60.8381
ENSOARG00020036928	0.449904	0.51584	41.1826
ENSOARG00020000927	5.13483074107091e-14	4.03458491118109e-12	396.996
ENSOARG00020037400	3.58593936852785e-06	3.09764421427017e-05	296.729
ENSOARG00020005982	0.00363595	0.0100952	128.987
ENSOARG00020030225	5.55248457850355e-07	6.29691514288616e-06	291.941
ENSOARG00020036479	0.00157367	0.00509712	128.619
ENSOARG00020001019	7.18739885357769e-13	4.37250034811117e-11	454.567
ENSOARG00020003161	9.48229539575549e-05	0.000503918	169.087
ENSOARG00020021180	0.000716055	0.00265492	150.273
ENSOARG00020000587	1.53562738868826e-08	2.80651663505536e-07	321.184
ENSOARG00020000220	0.287812	0.355635	59.4786
ENSOARG00020016171	0.160311	0.22046	52.2648
ENSOARG00020000602	1.09117883772302e-08	2.08477588635116e-07	343.475
ENSOARG00020002817	0.00619451	0.0156413	163.682
ENSOARG00020006076	0.0547173	0.0918191	81.7248
ENSOARG00020001480	0.399303	0.466174	46.0064
ENSOARG00020000643	1.76004630105037e-11	7.2677610834502e-10	485.562
ENSOARG00020017414	0.000884861	0.00317134	153.953
ENSOARG00020006006	0.00521932	0.0135969	123.729
ENSOARG00020002821	0.00784696	0.0190332	149.697
ENSOARG00020007926	0.000240929	0.00108309	186.161
ENSOARG00020018270	0.175979	0.237948	57.5632
ENSOARG00020008431	3.61222734488184e-09	8.18398587680383e-08	275.936
ENSOARG00020003334	0.000658804	0.00248432	137.509
ENSOARG00020001473	2.98566527437896e-12	1.54160686654572e-10	389.408
ENSOARG00020008476	2.51641531698171e-08	4.294961742684e-07	272.054
ENSOARG00020002827	9.92791252403149e-05	0.000524064	241.909
ENSOARG00020001548	0.0961678	0.145218	67.3808
ENSOARG00020007156	0.337983	0.405844	43.2223
ENSOARG00020005466	7.90304872536056e-08	1.1678569646009e-06	241.776
ENSOARG00020028118	0.0413986	0.0736406	80.5043
ENSOARG00020004890	0.0316462	0.0592176	101.097
ENSOARG00020003950	0.000200428	0.00093718	161.09
ENSOARG00020026183	0.00163715	0.00526721	83.3412
ENSOARG00020000046	0.00025872	0.00114795	188.079
ENSOARG00020013642	0.000509062	0.00200745	180.719
ENSOARG00020005502	1.5741867037782e-05	0.000110999	188.62
ENSOARG00020033743	0.0132143	0.0291101	136.858
ENSOARG00020006474	0.0129598	0.028646	114.009
ENSOARG00020026169	0.00249812	0.00743676	106.553
ENSOARG00020000863	1.63292126229301e-15	1.71803448699198e-13	489.68
ENSOARG00020001597	0.524405	0.588199	39.3165
ENSOARG00020005541	1.60626253374515e-05	0.000112949	194.875
ENSOARG00020006120	0.0361205	0.0659708	83.8352
ENSOARG00020009338	0.0150926	0.0323795	125.143
ENSOARG00020000627	0.0574882	0.0956487	97.0046
ENSOARG00020000473	1.7083895446444e-05	0.000118745	180.1
ENSOARG00020003420	0.00036742	0.00153285	174.659
ENSOARG00020039196	6.27944364259419e-11	2.24845067118623e-09	520.419
ENSOARG00020039666	2.51753309055394e-12	1.31313500183359e-10	553.762
ENSOARG00020026171	0.00472583	0.0125725	128.602
ENSOARG00020000727	1.13388178394654e-08	2.15430526693913e-07	319.832
ENSOARG00020020593	0.000472391	0.00188576	181.968
ENSOARG00020002395	0.0849178	0.131269	86.1501
ENSOARG00020002693	0.00848654	0.020261	133.272
ENSOARG00020040065	1.08452177514213e-05	8.09491690376979e-05	176.148
ENSOARG00020029397	0.0160426	0.0340257	104.481
ENSOARG00020000796	0.0101405	0.0234327	109.943
ENSOARG00020015177	2.87433691840252e-05	0.000184046	389.476
ENSOARG00020021418	0.039271	0.0705004	112.857
ENSOARG00020000556	2.50141254951602e-09	5.93423910009508e-08	401.79
ENSOARG00020000938	0.000502748	0.00198783	144.53
ENSOARG00020026175	0.00487483	0.0128885	106.377
ENSOARG00020000665	0.0724793	0.115396	97.1734
ENSOARG00020022425	0.0287453	0.0548472	119.998
ENSOARG00020013896	0.000428996	0.00174564	188.592
ENSOARG00020005167	0.15192	0.210855	43.5016
ENSOARG00020001631	0.413494	0.480043	36.1097
ENSOARG00020006582	0.00852198	0.0203302	122.31
ENSOARG00020002675	0.00205158	0.00631677	119.854
ENSOARG00020003429	0.00627404	0.0158187	105.342
ENSOARG00020000954	1.4246775615428e-06	1.39702981314133e-05	321.221
ENSOARG00020040029	6.44576619452818e-08	9.8058407293954e-07	226.001
ENSOARG00020008884	6.40371978297183e-05	0.000362239	163.758
ENSOARG00020015719	0.000129113	0.000651224	259.811
ENSOARG00020022515	0.0616544	0.101194	242.254
ENSOARG00020000697	0.101156	0.151441	81.0954
ENSOARG00020040352	0.000285285	0.00124479	193.78
ENSOARG00020000047	5.44213111855418e-08	8.42707420484987e-07	325.095
ENSOARG00020011282	0.509899	0.574593	46.9184
ENSOARG00020014033	3.0009109147006e-06	2.65765307354949e-05	200.082
ENSOARG00020008958	0.000187105	0.000885164	152.309
ENSOARG00020002367	0.0860835	0.132757	72.6987
ENSOARG00020004399	0.208048	0.272565	51.0569
ENSOARG00020004181	0.00812465	0.0195566	97.6952
ENSOARG00020008832	3.80702478319177e-06	3.25883018638109e-05	211.189
ENSOARG00020000286	0.200157	0.264017	58.1934
ENSOARG00020014376	0.0076818	0.0187034	124.125
ENSOARG00020010835	0.92527	0.979165	38.3286
ENSOARG00020001191	0.000845135	0.00305067	141.658
ENSOARG00020003832	0.000366435	0.00152978	146.828
ENSOARG00020018630	3.27073191524165e-06	2.86114538439789e-05	353.191
ENSOARG00020001689	0.259273	0.32637	50.4167
ENSOARG00020016078	0.00013473	0.000674097	218.968
ENSOARG00020035196	3.52020531476713e-05	0.000217775	238.904
ENSOARG00020002411	0.0468155	0.0810938	101.609
ENSOARG00020007496	4.18484879390277e-06	3.54276452593775e-05	418.167
ENSOARG00020005666	0.199362	0.26317	61.1505
ENSOARG00020000314	0.124481	0.179275	77.7917
ENSOARG00020036339	0.771657	0.828071	26.8552
ENSOARG00020003815	0.0157991	0.0336275	88.5424
ENSOARG00020001205	0.000964768	0.00340803	135.225
ENSOARG00020028991	0.00534729	0.0138726	99.9939
ENSOARG00020001067	1.40120882005633e-07	1.92780731615631e-06	340.619
ENSOARG00020039257	0.0184808	0.0383135	107.307
ENSOARG00020001225	5.49865553538458e-05	0.000318976	190.19
ENSOARG00020011065	0.928803	0.982633	20.028
ENSOARG00020027130	1.66276602942417e-07	2.22683077401784e-06	489.551
ENSOARG00020002780	0.00498413	0.0131199	139.61
ENSOARG00020004311	0.00174971	0.00555718	153.547
ENSOARG00020026036	3.69097282208068e-10	1.0892801829007e-08	342.717
ENSOARG00020003860	0.0162955	0.0344786	90.088
ENSOARG00020003104	0.024034	0.0474959	87.7684
ENSOARG00020007614	0.0763502	0.12035	75.8135
ENSOARG00020002003	0.00109923	0.00380323	166.358
ENSOARG00020002408	0.0257598	0.050212	112.362
ENSOARG00020001579	1.73289295548501e-07	2.30766958727396e-06	555.833
ENSOARG00020003145	0.000276288	0.00121363	305.17
ENSOARG00020001255	0.000105029	0.00054857	154.034
ENSOARG00020012177	0.263849	0.330896	71.1401
ENSOARG00020001092	2.0250739941653e-08	3.56529073058718e-07	417.09
ENSOARG00020038770	0.151254	0.210092	54.7513
ENSOARG00020018828	1.9704104598853e-08	3.48502879381671e-07	418.878
ENSOARG00020031347	3.89805266709686e-07	4.62556871527809e-06	204.896
ENSOARG00020035365	0.0497834	0.0851775	87.4619
ENSOARG00020001730	0.206354	0.270692	50.8565
ENSOARG00020025892	0.0221647	0.0444597	234.778
ENSOARG00020007644	0.0883929	0.13553	65.692
ENSOARG00020000202	0.214276	0.279438	60.338
ENSOARG00020002019	0.000941337	0.00333831	173.061
ENSOARG00020006191	0.114568	0.167584	63.201
ENSOARG00020034632	2.36517911762035e-06	2.16259026343846e-05	171.873
ENSOARG00020019422	3.30472406687591e-10	9.88585518817543e-09	522.827
ENSOARG00020001299	0.42552	0.491848	48.7563
ENSOARG00020029977	0.949857	1	20.28
ENSOARG00020000243	0.308006	0.375931	52.2077
ENSOARG00020012267	0.135842	0.192169	88.4728
ENSOARG00020029295	8.0041214381021e-05	0.000436617	161.13
ENSOARG00020027498	0.0179332	0.0373952	88.1434
ENSOARG00020036385	1.22549227226434e-05	8.96845488053953e-05	177.864
ENSOARG00020000642	3.30511924341847e-05	0.000206466	136.196
ENSOARG00020006978	0.14988	0.208439	67.3986
ENSOARG00020001297	9.29204703630073e-08	1.34857726326186e-06	251.348
ENSOARG00020023771	0.0184979	0.0383437	86.4951
ENSOARG00020038719	1.78363538299903e-05	0.000123139	195.826
ENSOARG00020025901	3.55343676986598e-11	1.34776153634349e-09	376.909
ENSOARG00020010954	0.158428	0.218287	66.6467
ENSOARG00020039051	1.94890761374483e-06	1.82154973256673e-05	238.773
ENSOARG00020029598	0.00246812	0.00736312	137.977
ENSOARG00020002109	0.0202995	0.0413309	89.7119
ENSOARG00020000857	0.590741	0.652013	55.0571
ENSOARG00020025900	0.0335626	0.0621375	112.508
ENSOARG00020002040	0.00329429	0.00931966	143.042
ENSOARG00020036984	2.2343697478177e-06	2.05645019150555e-05	390.429
ENSOARG00020005802	0.0149521	0.032132	96.1872
ENSOARG00020025905	1.32468581737981e-10	4.35728026568977e-09	346.475
ENSOARG00020018923	3.40947496830137e-10	1.01497955403251e-08	486.113
ENSOARG00020001116	3.24152528162069e-05	0.000203154	149.384
ENSOARG00020002136	0.0208793	0.0423374	105.971
ENSOARG00020000179	0.00012951	0.000652479	242.093
ENSOARG00020007192	0.118325	0.172007	92.9848
ENSOARG00020011206	0.828607	0.883336	40.3963
ENSOARG00020025918	0.0239921	0.0474315	166.069
ENSOARG00020001009	2.14273180905668e-05	0.000144235	181.127
ENSOARG00020002937	0.146053	0.203974	48.0894
ENSOARG00020009362	0.00931103	0.0218712	139.697
ENSOARG00020002805	9.08076378097347e-16	1.00714521616992e-13	565.24
ENSOARG00020027676	0.00590609	0.0150478	101.14
ENSOARG00020001104	0.000208876	0.000966289	326.496
ENSOARG00020005745	0.00518691	0.013531	152.156
ENSOARG00020019340	5.95684820000571e-09	1.245788226008e-07	398.781
ENSOARG00020002996	0.136544	0.192953	56.2663
ENSOARG00020004064	0.00822466	0.0197451	120.352
ENSOARG00020007706	0.0986396	0.148295	64.3614
ENSOARG00020002820	5.27249257294966e-18	8.85765542121324e-16	809.177
ENSOARG00020000444	3.32391731923402e-05	0.000207429	412.502
ENSOARG00020007931	0.00335499	0.00945009	112.431
ENSOARG00020001315	9.0559682668184e-08	1.32169813345936e-06	285.553
ENSOARG00020030139	0.00171061	0.00545897	149.477
ENSOARG00020001324	3.3551190914071e-06	2.9233116485028e-05	229.331
ENSOARG00020002057	0.00138549	0.00459664	153.968
ENSOARG00020002338	3.40044471744812e-05	0.000211218	148.775
ENSOARG00020004149	0.00610355	0.0154497	119.914
ENSOARG00020003021	0.00279474	0.00815848	81.9225
ENSOARG00020004284	9.41280705800075e-10	2.51899179822212e-08	303.182
ENSOARG00020035209	4.5248008218487e-09	9.87293542960482e-08	263.925
ENSOARG00020005777	0.0277049	0.0532368	92.8964
ENSOARG00020032286	7.81039082261725e-08	1.15806383616046e-06	344.959
ENSOARG00020034760	1.434402282001e-07	1.96818699900111e-06	284.531
ENSOARG00020001362	3.39082846532736e-06	2.95164941767849e-05	178.792
ENSOARG00020026112	0.079981	0.125003	83.2199
ENSOARG00020009438	0.00686187	0.0170531	136.538
ENSOARG00020002099	0.000192576	0.000907272	210.951
ENSOARG00020040892	1.66366988767277e-08	3.00477755961687e-07	253.159
ENSOARG00020001165	0.0473214	0.081747	50.832
ENSOARG00020029338	2.07699331407211e-07	2.7106792096399e-06	248.426
ENSOARG00020032099	9.80221651217272e-06	7.42831020441466e-05	192.343
ENSOARG00020001153	0.0184074	0.0381923	102.265
ENSOARG00020032152	0.000100815	0.000530439	168.082
ENSOARG00020019444	3.64919115108084e-07	4.36567175013651e-06	315.438
ENSOARG00020008439	0.160183	0.220304	78.01
ENSOARG00020019436	0.0421823	0.0747756	83.968
ENSOARG00020028159	1.79963175620886e-06	1.70117805582304e-05	207.704
ENSOARG00020005385	0.0373652	0.0677701	101.423
ENSOARG00020037605	0.00489172	0.0129243	108.363
ENSOARG00020000116	0.0044061	0.0118662	120.123
ENSOARG00020031893	0.00577609	0.0147818	134.915
ENSOARG00020039126	0.00278277	0.00813436	136.737
ENSOARG00020040992	0.0113799	0.0257371	109.928
ENSOARG00020000143	0.247197	0.313882	65.7629
ENSOARG00020027149	0.411393	0.478036	40.4694
ENSOARG00020019541	3.46248638281927e-06	3.00492956646818e-05	275.432
ENSOARG00020038964	0.0473214	0.081747	50.832
ENSOARG00020026113	0.0768511	0.120979	89.6172
ENSOARG00020033072	0.0853132	0.131748	72.3859
ENSOARG00020035197	0.0520906	0.0882813	71.5072
ENSOARG00020030707	0.00118585	0.00405337	131.553
ENSOARG00020001195	0.072962	0.115993	59.9063
ENSOARG00020019515	0.0302555	0.0571091	93.2253
ENSOARG00020001139	0.00183937	0.00578145	167.307
ENSOARG00020026166	9.97331083529559e-08	1.43580157208037e-06	278.372
ENSOARG00020005424	9.37152319734204e-08	1.35935758106111e-06	311.508
ENSOARG00020000169	0.034517	0.0636017	70.1236
ENSOARG00020019762	3.72903573175596e-05	0.000229081	199.711
ENSOARG00020038406	0.027162	0.0524132	82.6177
ENSOARG00020033758	0.0348945	0.0641319	143.281
ENSOARG00020002902	0.00063371	0.00240297	199.029
ENSOARG00020001533	6.76281090186722e-06	5.40075582342513e-05	228.111
ENSOARG00020037379	0.00190933	0.00596061	109.756
ENSOARG00020039013	0.00768364	0.0187065	110.198
ENSOARG00020036622	0.0232171	0.0462005	114.905
ENSOARG00020027171	0.0018551	0.00582268	130.884
ENSOARG00020002164	0.803798	0.859024	40.3671
ENSOARG00020033969	9.65940715645662e-05	0.000512444	209.921
ENSOARG00020025947	0.00192233	0.00599269	205.996
ENSOARG00020017328	0.0127548	0.0282722	112.631
ENSOARG00020000212	0.0200879	0.0409842	79.555
ENSOARG00020003023	0.00123699	0.00419273	187.628
ENSOARG00020030824	0.00311882	0.00891731	102.015
ENSOARG00020030269	9.33583008917874e-09	1.82917966836575e-07	357.771
ENSOARG00020000936	0.00266849	0.00785564	101.327
ENSOARG00020038947	0.102043	0.152583	75.7503
ENSOARG00020009491	1.53375026550931e-08	2.80475450339149e-07	301.418
ENSOARG00020005608	0.107066	0.158773	79.4776
ENSOARG00020003053	0.0064129	0.0161106	137.21
ENSOARG00020039843	0.00158503	0.00512474	148.687
ENSOARG00020033884	0.000291862	0.00126934	209.502
ENSOARG00020026125	0.0179509	0.0374245	106.014
ENSOARG00020026674	0.00471337	0.0125469	131.691
ENSOARG00020040875	1.17468354839063e-05	8.64812556282215e-05	304.529
ENSOARG00020025959	0.000127358	0.000644593	197.142
ENSOARG00020012965	0.17243	0.233974	83.0825
ENSOARG00020001170	0.00100854	0.00353541	162.453
ENSOARG00020001209	0.214876	0.280042	49.1527
ENSOARG00020008720	0.202513	0.266587	54.1139
ENSOARG00020039496	0.0121042	0.027088	104.474
ENSOARG00020002343	0.00917371	0.0216247	96.2551
ENSOARG00020030552	0.0030663	0.00878676	103.377
ENSOARG00020027897	0.562679	0.624742	94.8992
ENSOARG00020008856	0.15064	0.209372	54.0779
ENSOARG00020008341	0.00466278	0.0124349	86.4968
ENSOARG00020001964	0.295656	0.363456	60.3353
ENSOARG00020026128	0.00890054	0.0210908	124.502
ENSOARG00020024003	0.455494	0.521335	46.7966
ENSOARG00020008867	0.137217	0.193704	59.6423
ENSOARG00020003125	0.0064129	0.0161106	137.21
ENSOARG00020000971	0.000468357	0.00187233	110.763
ENSOARG00020032655	0.372174	0.439614	53.0653
ENSOARG00020031880	0.0322573	0.0601487	134.964
ENSOARG00020009524	3.22935757502916e-09	7.3983835510847e-08	321.49
ENSOARG00020003142	0.00144584	0.00476349	184.716
ENSOARG00020017811	0.000160111	0.000779399	311.758
ENSOARG00020028738	0.508268	0.573049	47.9113
ENSOARG00020031455	8.62946299830352e-05	0.000465031	158.207
ENSOARG00020028978	1.47564036602813e-06	1.43965142347145e-05	358.181
ENSOARG00020004238	0.633719	0.693468	36.8042
ENSOARG00020034302	0.0121724	0.0272228	122.864
ENSOARG00020010155	3.02926067075823e-08	5.05513016442338e-07	364.283
ENSOARG00020036377	0.480402	0.545495	45.6187
ENSOARG00020027174	0.0140667	0.0305836	126.086
ENSOARG00020029274	2.10586540878358e-09	5.13056281432587e-08	324.6
ENSOARG00020034416	0.019861	0.0406212	92.2114
ENSOARG00020001600	0.00563759	0.0144923	123.267
ENSOARG00020001778	0.00658816	0.0164835	110.551
ENSOARG00020021528	0.491114	0.556322	99.02
ENSOARG00020002371	0.0101828	0.0235232	107.524
ENSOARG00020024021	0.367733	0.435356	79.5521
ENSOARG00020029021	0.064438	0.104859	39.3203
ENSOARG00020025839	0.487216	0.552415	32.908
ENSOARG00020005504	4.07089241018402e-09	9.01701201338669e-08	321.68
ENSOARG00020032495	0.0241651	0.0477091	80.092
ENSOARG00020040574	0.0121886	0.0272495	97.4745
ENSOARG00020028086	0.436605	0.502769	42.0625
ENSOARG00020010243	0.00135488	0.0045151	127.969
ENSOARG00020036867	0.000232412	0.00105281	189.603
ENSOARG00020000996	0.00305147	0.0087508	79.3994
ENSOARG00020002842	0.00690432	0.0171378	168.683
ENSOARG00020008395	0.00794132	0.0192203	88.9851
ENSOARG00020037596	0.00108009	0.0037503	162.604
ENSOARG00020000194	0.457498	0.523356	33.8335
ENSOARG00020032457	0.157708	0.217523	44.0993
ENSOARG00020001016	0.000141483	0.000702089	191.638
ENSOARG00020029460	0.000529359	0.00207595	131.732
ENSOARG00020005631	4.61032248773393e-08	7.27469581243769e-07	459.292
ENSOARG00020040131	0.000179638	0.000855502	100.475
ENSOARG00020026819	0.00853861	0.0203635	98.5355
ENSOARG00020026604	0.00739725	0.0181647	139.483
ENSOARG00020026896	0.000683193	0.00255652	133.009
ENSOARG00020001633	4.26593784678123e-07	5.00077802185888e-06	197.03
ENSOARG00020029978	1.18807160203019e-08	2.24201079591963e-07	388.22
ENSOARG00020001938	0.0187869	0.0388327	100.364
ENSOARG00020040035	0.00801118	0.0193505	117.063
ENSOARG00020002489	0.0170286	0.0357883	172.268
ENSOARG00020030576	0.00332425	0.00938587	110.365
ENSOARG00020021565	0.423528	0.489896	41.35
ENSOARG00020028357	0.00542296	0.0140298	124.111
ENSOARG00020001048	1.04435333952456e-06	1.07055800123035e-05	141.251
ENSOARG00020001522	0.01304	0.0287861	97.6439
ENSOARG00020009555	1.04744914579978e-06	1.07301542705105e-05	163.57
ENSOARG00020000662	0.00801304	0.0193505	139.767
ENSOARG00020002368	0.00239373	0.00717955	156.059
ENSOARG00020036710	0.0018356	0.00577099	130.11
ENSOARG00020040445	0.401971	0.468916	58.0003
ENSOARG00020027236	0.00276358	0.00808983	118.834
ENSOARG00020001563	0.00166614	0.00534536	200.203
ENSOARG00020024073	0.131037	0.186696	73.7907
ENSOARG00020037375	0.0029645	0.00854618	111.923
ENSOARG00020038041	0.0470971	0.0814613	80.9074
ENSOARG00020003214	0.00172942	0.00550857	175.376
ENSOARG00020035801	0.00272962	0.00800416	102.454
ENSOARG00020027458	0.352356	0.419902	49.3202
ENSOARG00020036417	0.0513305	0.0872768	92.7161
ENSOARG00020008481	1.46017711176913e-06	1.42683082785532e-05	190.128
ENSOARG00020040027	0.0940125	0.142521	80.8486
ENSOARG00020035606	0.107747	0.15959	81.8406
ENSOARG00020024100	0.067864	0.109381	87.6469
ENSOARG00020035899	0.111576	0.164027	79.8333
ENSOARG00020001062	1.06689403912962e-06	1.08857916539822e-05	160.137
ENSOARG00020035257	0.17136	0.23284	70.1341
ENSOARG00020036117	0.163379	0.223907	69.5045
ENSOARG00020002882	0.07536	0.119089	86.326
ENSOARG00020031014	0.357079	0.424724	32.1556
ENSOARG00020027625	0.0385704	0.0695114	90.6581
ENSOARG00020000744	0.00962362	0.0224749	129.987
ENSOARG00020029903	0.845073	0.899471	20.2335
ENSOARG00020032789	0.230986	0.296931	54.8817
ENSOARG00020026130	0.0115716	0.0261072	126.743
ENSOARG00020033355	0.720338	0.777318	30.1661
ENSOARG00020009192	0.00202948	0.0062631	129.811
ENSOARG00020040169	0.695269	0.753042	34.6271
ENSOARG00020006497	3.15464244507838e-06	2.77222326080371e-05	213.832
ENSOARG00020002794	0.00155212	0.00504008	192.695
ENSOARG00020000376	0.277983	0.345436	54.7941
ENSOARG00020000363	0.201266	0.265218	42.9581
ENSOARG00020014988	0.0542944	0.0912641	72.9071
ENSOARG00020034224	0.806777	0.861875	28.7126
ENSOARG00020007009	0.514907	0.579181	42.3985
ENSOARG00020006610	0.00153594	0.00499706	155.745
ENSOARG00020004933	0.008138	0.019583	87.1548
ENSOARG00020002700	3.81614860256469e-13	2.48389231711848e-11	389.503
ENSOARG00020038403	0.51864	0.582643	45.9475
ENSOARG00020040077	0.0955583	0.144447	99.9987
ENSOARG00020006634	0.00202987	0.0062631	157.102
ENSOARG00020035678	0.383966	0.451196	47.6277
ENSOARG00020027733	0.16366	0.224232	73.0466
ENSOARG00020006716	4.70737081306354e-05	0.000280054	125.315
ENSOARG00020002824	0.00207659	0.00638034	177.039
ENSOARG00020034000	0.125687	0.180732	65.5118
ENSOARG00020007183	0.63282	0.692558	33.5227
ENSOARG00020026677	0.219479	0.284941	75.5812
ENSOARG00020004972	0.00367544	0.0101855	80.0217
ENSOARG00020040638	0.224176	0.289789	53.6002
ENSOARG00020029366	0.144278	0.201845	64.3158
ENSOARG00020003003	0.191759	0.255197	47.7672
ENSOARG00020002716	1.16317422611105e-13	8.69465658748991e-12	391.685
ENSOARG00020003708	0.0033729	0.00949356	153.705
ENSOARG00020007236	0.385279	0.452484	45.6784
ENSOARG00020017961	0.000728531	0.00269467	295.887
ENSOARG00020006728	0.00433242	0.011694	123.468
ENSOARG00020036422	0.00573109	0.0146909	114.8
ENSOARG00020035291	0.121888	0.17616	82.7881
ENSOARG00020031021	1.56633582118458e-05	0.000110521	126.257
ENSOARG00020001077	6.19626214501858e-08	9.48001890280694e-07	266.979
ENSOARG00020002853	0.0217678	0.0438037	103.436
ENSOARG00020034838	0.202141	0.266131	58.9387
ENSOARG00020006842	0.0049317	0.0130075	122.832
ENSOARG00020035813	0.897166	0.951489	29.2907
ENSOARG00020028069	0.540613	0.60347	37.2466
ENSOARG00020000418	0.0808832	0.126133	64.877
ENSOARG00020028249	0.1231	0.177637	62.285
ENSOARG00020003516	0.00021694	0.000996685	300.895
ENSOARG00020031957	0.00623135	0.0157227	129.045
ENSOARG00020037347	0.487216	0.552415	32.908
ENSOARG00020034391	2.32641901287663e-05	0.000154334	313.417
ENSOARG00020011695	0.653213	0.712667	42.2666
ENSOARG00020001206	1.54264043793209e-08	2.81765752283886e-07	665.134
ENSOARG00020033840	0.594996	0.656048	56.2571
ENSOARG00020014481	0.00437257	0.0117889	142.585
ENSOARG00020000210	0.269827	0.337087	53.9136
ENSOARG00020003205	0.217122	0.282441	62.2825
ENSOARG00020037872	0.653714	0.713138	39.0411
ENSOARG00020005351	0.922	0.97594	17.3316
ENSOARG00020007852	0.126922	0.181981	59.184
ENSOARG00020001122	1.25575559368897e-07	1.75679978822006e-06	307.776
ENSOARG00020001042	0.058771	0.0973034	75.9942
ENSOARG00020033470	0.0745703	0.118078	69.7152
ENSOARG00020005309	0.979207	1	12.5663
ENSOARG00020031283	0.471535	0.537134	57.2228
ENSOARG00020001253	4.18124721420833e-06	3.54166740873748e-05	308.842
ENSOARG00020039016	0.00966963	0.02256	125.447
ENSOARG00020032591	0.119457	0.173331	50.6767
ENSOARG00020015112	0.0771398	0.121327	81.6204
ENSOARG00020000452	0.0873374	0.13425	63.1646
ENSOARG00020033803	0.250328	0.317128	55.232
ENSOARG00020040751	0.495162	0.560143	37.3594
ENSOARG00020006053	5.56528760132254e-05	0.000321772	169.226
ENSOARG00020001939	0.189747	0.253001	72.2663
ENSOARG00020001089	0.0569819	0.0949451	72.8795
ENSOARG00020001093	6.1453430932801e-05	0.00034956	467.382
ENSOARG00020039374	0.0304567	0.0574148	74.8716
ENSOARG00020029750	0.0274347	0.052815	97.5342
ENSOARG00020025301	0.0397387	0.0712159	76.6526
ENSOARG00020032507	0.00947523	0.022184	127.897
ENSOARG00020003874	0.0141802	0.0307659	131.665
ENSOARG00020014436	0.393379	0.46059	49.3001
ENSOARG00020015148	0.0106163	0.0243313	128.274
ENSOARG00020029828	0.0350397	0.064362	32.5246
ENSOARG00020002787	5.57638760401769e-18	9.31074891144736e-16	646.267
ENSOARG00020005595	0.000952249	0.00336923	154.32
ENSOARG00020009427	5.89296678216056e-05	0.000337672	183.787
ENSOARG00020036022	0.0301027	0.0568943	92.2047
ENSOARG00020023045	0.567816	0.629786	37.8936
ENSOARG00020029841	0.0978164	0.147281	70.1382
ENSOARG00020025970	0.013089	0.0288771	107.465
ENSOARG00020031621	0.162087	0.222445	80.2873
ENSOARG00020039682	0.0698339	0.111946	75.9075
ENSOARG00020003906	0.0121884	0.0272495	122.613
ENSOARG00020012347	0.000793507	0.00289458	149.495
ENSOARG00020002866	0.011271	0.0255472	132.769
ENSOARG00020010909	0.00885412	0.0210035	119.957
ENSOARG00020035531	2.3530056880961e-06	2.15274093953807e-05	133.036
ENSOARG00020025960	5.97691325359608e-07	6.69308033411406e-06	220.852
ENSOARG00020001167	8.63473566148666e-07	9.11915947034009e-06	273.455
ENSOARG00020001286	5.32369939361226e-08	8.27287267428203e-07	267.045
ENSOARG00020001517	0.389102	0.456159	50.5421
ENSOARG00020008530	0.39878	0.465635	64.5492
ENSOARG00020012424	0.0011289	0.0038925	153.89
ENSOARG00020000529	0.0204622	0.0416153	93.1303
ENSOARG00020000119	0.0442709	0.0776175	92.4587
ENSOARG00020005654	0.00327802	0.00928776	238.812
ENSOARG00020027661	0.00892528	0.0211348	134.321
ENSOARG00020018097	0.0180428	0.0375703	123.34
ENSOARG00020033777	0.000217496	0.000998193	112.067
ENSOARG00020005125	0.0684638	0.110186	69.4292
ENSOARG00020026184	0.00877008	0.0208325	109.674
ENSOARG00020000082	1.42514349734627e-16	1.8473948744925e-14	451.552
ENSOARG00020014533	0.661015	0.720183	29.5938
ENSOARG00020007649	0.000687582	0.00257044	135.718
ENSOARG00020033367	0.0345565	0.0636553	107.618
ENSOARG00020016183	0.000123883	0.000629704	253.215
ENSOARG00020033677	0.0304345	0.0573871	96.1473
ENSOARG00020027414	0.738496	0.795543	27.1355
ENSOARG00020030171	0.667005	0.726013	40.5422
ENSOARG00020012648	0.00683622	0.0170017	143.953
ENSOARG00020039025	6.60940830575721e-16	7.60502778911884e-14	457.96
ENSOARG00020017490	2.38918488413378e-05	0.000158021	231.129
ENSOARG00020023337	0.00981939	0.0228348	110.943
ENSOARG00020006923	0.000830384	0.00300802	154.457
ENSOARG00020002952	0.136309	0.192679	83.3105
ENSOARG00020004195	0.385657	0.452859	63.9167
ENSOARG00020025969	1.03239765257626e-11	4.63728993479205e-10	370.521
ENSOARG00020000566	0.0347003	0.0638564	85.734
ENSOARG00020014679	0.620998	0.680979	31.7002
ENSOARG00020002290	3.42446511040759e-06	2.97529460186488e-05	378.606
ENSOARG00020033825	0.619467	0.679567	38.1211
ENSOARG00020030672	8.8191012058463e-05	0.00047385	203.517
ENSOARG00020008974	0.347999	0.415484	69.0691
ENSOARG00020014594	0.553678	0.616347	33.9785
ENSOARG00020000580	0.0415771	0.0738843	92.1087
ENSOARG00020005330	9.79944157579583e-05	0.000518262	195.506
ENSOARG00020002966	0.143664	0.201105	62.9384
ENSOARG00020016265	0.00438877	0.0118284	150.529
ENSOARG00020014737	0.562519	0.624587	30.9367
ENSOARG00020017840	4.14497509743489e-05	0.000251397	227.432
ENSOARG00020001178	0.0925129	0.140709	83.3035
ENSOARG00020023240	2.10132428233338e-05	0.000141852	281.099
ENSOARG00020028628	0.00151579	0.00494248	139.035
ENSOARG00020014787	0.317075	0.385042	74.0604
ENSOARG00020001439	0.0201138	0.0410262	139.557
ENSOARG00020037640	0.419002	0.485409	41.7145
ENSOARG00020001024	0.0263753	0.0511909	60.5391
ENSOARG00020035490	0.15484	0.21425	64.5802
ENSOARG00020031537	0.428275	0.494734	41.146
ENSOARG00020032694	0.214813	0.279987	57.143
ENSOARG00020026180	0.000238143	0.00107318	116.49
ENSOARG00020011148	0.0601394	0.0992055	90.4164
ENSOARG00020001493	3.1456988020323e-06	2.7659461532924e-05	963.395
ENSOARG00020005416	8.49081998440417e-06	6.56404055261361e-05	278.218
ENSOARG00020018032	0.000472856	0.00188737	211.088
ENSOARG00020004257	0.394947	0.461931	49.1247
ENSOARG00020005277	0.0339493	0.0627022	52.8363
ENSOARG00020040793	4.28213983892651e-11	1.58501084495784e-09	241.01
ENSOARG00020020063	0.119379	0.173251	89.9474
ENSOARG00020002389	0.0351607	0.0645671	95.9242
ENSOARG00020007278	0.000551601	0.00214646	89.7283
ENSOARG00020032363	6.40685921438512e-05	0.000362239	219.388
ENSOARG00020039811	1.38060596806827e-11	5.94880456535673e-10	365.69
ENSOARG00020006181	0.677767	0.736137	38.6868
ENSOARG00020000189	6.44495511824709e-08	9.8058407293954e-07	240.144
ENSOARG00020039937	0.360229	0.427957	51.3942
ENSOARG00020025978	2.09195783305704e-11	8.42321475061314e-10	346.919
ENSOARG00020004306	0.268146	0.3353	67.2988
ENSOARG00020029920	0.000688056	0.00257096	135.999
ENSOARG00020033122	0.0081466	0.019599	129.292
ENSOARG00020023358	9.99781049983313e-06	7.54489644254172e-05	256.752
ENSOARG00020009880	0.0105859	0.0242775	115.4
ENSOARG00020037815	0.0114859	0.0259425	114.607
ENSOARG00020031910	0.0698069	0.111908	70.717
ENSOARG00020008051	0.161706	0.222011	71.4305
ENSOARG00020038855	0.706511	0.76398	30.3782
ENSOARG00020009514	5.53070032611325e-05	0.000320472	130.363
ENSOARG00020000265	2.87292710352469e-07	3.54893713206616e-06	235.633
ENSOARG00020006303	0.672985	0.731719	43.8657
ENSOARG00020005313	0.0483126	0.0830819	31.3081
ENSOARG00020002900	0.324295	0.39212	75.1485
ENSOARG00020009585	5.82144794003643e-05	0.000334605	131.699
ENSOARG00020038219	0.00250973	0.00746409	131.26
ENSOARG00020000955	0.0234091	0.0465076	65.9046
ENSOARG00020000427	0.0354443	0.0649869	62.4377
ENSOARG00020014966	1.27031210195892e-05	9.25457159032058e-05	186.757
ENSOARG00020005645	1.10503837343504e-07	1.57755524668547e-06	257.876
ENSOARG00020036421	5.63596694610517e-05	0.000324978	156.163
ENSOARG00020009718	0.574665	0.636372	67.637
ENSOARG00020000450	0.0996403	0.149565	43.7453
ENSOARG00020002263	0.000793894	0.00289564	121.234
ENSOARG00020002421	0.754141	0.810776	43.363
ENSOARG00020002934	0.0560735	0.0935918	139.586
ENSOARG00020015107	7.90921341211999e-06	6.17344650526297e-05	200.969
ENSOARG00020023562	1.51260023716117e-05	0.000107495	194.417
ENSOARG00020011401	0.0377205	0.0682761	91.833
ENSOARG00020003152	0.0379209	0.0685701	142.749
ENSOARG00020000436	0.12102	0.175136	39.328
ENSOARG00020005697	1.36487744390192e-06	1.34698891203196e-05	251.984
ENSOARG00020027166	0.0276063	0.0530872	71.2724
ENSOARG00020007112	0.000119035	0.000607979	200.636
ENSOARG00020005355	0.0884697	0.135615	40.8626
ENSOARG00020005254	0.0320517	0.0598452	102.55
ENSOARG00020026909	0.0303732	0.0572962	16.7338
ENSOARG00020031645	NA	NA	NA
ENSOARG00020000364	4.00141968665392e-06	3.40625147169248e-05	197.517
ENSOARG00020005396	0.189176	0.252371	37.9315
ENSOARG00020011475	0.0229067	0.0457063	111.178
ENSOARG00020002216	0.0732689	0.116406	63.7239
ENSOARG00020005822	0.0617407	0.101309	93.8824
ENSOARG00020028685	NA	NA	NA
ENSOARG00020023583	0.219818	0.285308	89.3667
ENSOARG00020000089	7.38934616452815e-16	8.40798121728273e-14	396.134
ENSOARG00020000524	0.00812222	0.0195526	34.5557
ENSOARG00020033801	0.0644841	0.104909	165.455
ENSOARG00020028526	0.208295	0.272831	63.7626
ENSOARG00020009293	2.39735895909693e-07	3.07137872983219e-06	251.376
ENSOARG00020000095	1.247655025516e-14	1.12736640276184e-12	396.387
ENSOARG00020029116	0.0193481	0.0397308	54.9556
ENSOARG00020020641	0.186051	0.248916	79.2322
ENSOARG00020023617	0.0103081	0.0237413	351.973
ENSOARG00020006427	0.679796	0.738132	31.9126
ENSOARG00020000612	0.00235693	0.00709064	165.931
ENSOARG00020005292	0.0428441	0.0756991	106.116
ENSOARG00020013134	0.00592812	0.0150952	106.201
ENSOARG00020003006	0.00850991	0.0203077	119.14
ENSOARG00020009355	2.07979779042766e-06	1.93271469199995e-05	226.505
ENSOARG00020002289	0.0775034	0.121775	87.6306
ENSOARG00020000433	3.14228480030934e-06	2.76452673640045e-05	277.393
ENSOARG00020020797	0.250136	0.31692	103.941
ENSOARG00020013190	0.00407528	0.0111179	107.86
ENSOARG00020037684	0.00153992	0.00500736	138.222
ENSOARG00020018796	0.203897	0.267996	87.6803
ENSOARG00020015029	0.00195231	0.0060663	217.649
ENSOARG00020027852	0.0025307	0.00751407	246.745
ENSOARG00020032456	0.00278096	0.00813064	100.468
ENSOARG00020000074	0.661524	0.720635	25.5345
ENSOARG00020011596	0.024146	0.0476898	112.906
ENSOARG00020009451	4.94813708826787e-10	1.43955177675914e-08	376.742
ENSOARG00020002248	0.365493	0.433124	44.4043
ENSOARG00020034890	1.6945330296636e-05	0.000117942	281.536
ENSOARG00020000462	2.80803806678085e-05	0.000180819	230.799
ENSOARG00020002311	0.157368	0.217102	68.0886
ENSOARG00020013418	0.00515654	0.0134793	112.73
ENSOARG00020000752	4.10901513581744e-07	4.84038201697023e-06	214.632
ENSOARG00020000478	2.43166450057055e-05	0.000160175	305.743
ENSOARG00020005914	0.0458952	0.0798727	86.7583
ENSOARG00020006779	0.0529357	0.0894073	85.2026
ENSOARG00020033154	0.00355646	0.00990944	92.0641
ENSOARG00020027152	0.120816	0.17491	178.743
ENSOARG00020034048	0.0390371	0.0701754	75.1812
ENSOARG00020005813	3.63224037737499e-06	3.13102381800545e-05	218.716
ENSOARG00020003086	0.00585695	0.0149537	159.914
ENSOARG00020002378	0.155162	0.21458	66.1751
ENSOARG00020000806	7.71299647119818e-06	6.03408906514262e-05	257.133
ENSOARG00020006852	0.172002	0.233527	69.6817
ENSOARG00020000575	0.000434532	0.0017635	218.991
ENSOARG00020016834	0.013362	0.0293702	54.7795
ENSOARG00020006904	0.198534	0.262339	61.3184
ENSOARG00020006185	0.0676105	0.109064	87.4244
ENSOARG00020026105	0.179428	0.24173	85.7357
ENSOARG00020021398	0.198798	0.26263	95.2182
ENSOARG00020013606	0.00248344	0.00740021	144.732
ENSOARG00020000079	0.388667	0.455749	54.475
ENSOARG00020016923	0.00160799	0.00518697	111.017
ENSOARG00020037540	2.00884780210809e-10	6.33632671215242e-09	357.185
ENSOARG00020002403	0.153301	0.212446	66.787
ENSOARG00020002426	0.329197	0.396954	44.1834
ENSOARG00020011679	0.030264	0.0571217	116.654
ENSOARG00020000139	0.000137949	0.000687884	375.37
ENSOARG00020001984	0.002054	0.00632359	144.018
ENSOARG00020026107	0.164396	0.225014	86.2057
ENSOARG00020009564	3.75363589151658e-09	8.44829317649615e-08	765.188
ENSOARG00020005855	3.26604966037139e-06	2.85867223901955e-05	223.56
ENSOARG00020013812	0.0051952	0.0135467	116.81
ENSOARG00020034153	4.66372726938535e-06	3.91152140786396e-05	232.366
ENSOARG00020037913	0.740767	0.797681	43.2807
ENSOARG00020003166	0.525194	0.588783	27.3678
ENSOARG00020007309	0.752888	0.809571	28.9853
ENSOARG00020027406	1.77155198365959e-05	0.000122415	215.551
ENSOARG00020028507	0.000883014	0.00316509	164.3
ENSOARG00020021467	0.592523	0.653673	56.8524
ENSOARG00020003979	0.0145654	0.0314484	89.6818
ENSOARG00020032531	0.000642861	0.00243226	284.558
ENSOARG00020014434	0.0025827	0.00764042	115.344
ENSOARG00020035972	0.000225357	0.00102645	192.137
ENSOARG00020033570	0.00242144	0.00724358	165.771
ENSOARG00020033723	0.000127298	0.000644399	221.144
ENSOARG00020004584	0.000370987	0.00154584	204.453
ENSOARG00020026108	0.168745	0.229894	87.9506
ENSOARG00020006406	0.0693117	0.111265	83.1069
ENSOARG00020040045	8.85257235709667e-05	0.000475221	169.171
ENSOARG00020011956	0.025893	0.0504206	117.386
ENSOARG00020014470	0.00180821	0.00570387	140.159
ENSOARG00020000087	0.417797	0.484233	47.5387
ENSOARG00020000253	2.22790653149878e-05	0.000148795	159.687
ENSOARG00020038365	6.17529564031527e-05	0.000351004	186.359
ENSOARG00020033700	4.12078107647171e-05	0.000250195	214.098
ENSOARG00020011990	0.0227828	0.0455064	117.651
ENSOARG00020037791	2.67979986675049e-05	0.000173787	207.535
ENSOARG00020026109	0.175733	0.237679	81.5417
ENSOARG00020012045	0.0237683	0.0470647	116.289
ENSOARG00020002299	1.06682722922322e-05	7.98418176277604e-05	324.065
ENSOARG00020017225	5.60082356865065e-05	0.000323466	199.738
ENSOARG00020003310	0.500654	0.565606	27.9707
ENSOARG00020025999	6.0198636670253e-11	2.16813893995723e-09	478.932
ENSOARG00020008627	0.0029362	0.00848279	123.334
ENSOARG00020037979	0.0243171	0.0479383	117.357
ENSOARG00020026111	0.258948	0.326014	75.1224
ENSOARG00020035242	0.00587792	0.0149922	39.0046
ENSOARG00020001734	0.00787166	0.0190825	101.42
ENSOARG00020010135	0.583656	0.645119	43.7546
ENSOARG00020002312	7.09581194251308e-05	0.000393355	265.928
ENSOARG00020039410	1.01105245370723e-10	3.44363120651814e-09	392.022
ENSOARG00020026004	3.32502065342088e-07	4.0296364699959e-06	218.278
ENSOARG00020026167	0.00158043	0.0051151	126.248
ENSOARG00020006577	0.0658142	0.106716	77.5358
ENSOARG00020017450	0.00634941	0.015976	80.3111
ENSOARG00020000920	3.16592811006025e-06	2.78134525013643e-05	293.267
ENSOARG00020026009	1.2147845079895e-08	2.28684570707354e-07	308.2
ENSOARG00020004673	0.000693546	0.00258613	149.668
ENSOARG00020001744	0.0219452	0.0441086	93.512
ENSOARG00020001189	1.82821004480387e-06	1.72394932463058e-05	252.937
ENSOARG00020017478	0.00280854	0.00819256	98.9955
ENSOARG00020031067	0.0840895	0.130212	79.6788
ENSOARG00020010203	0.0945171	0.143144	90.461
ENSOARG00020001540	0.0727208	0.115674	68.6588
ENSOARG00020004727	0.000792966	0.00289329	144.15
ENSOARG00020002706	0.000877419	0.00314981	123.087
ENSOARG00020001562	0.0757413	0.119593	59.7257
ENSOARG00020032936	0.00174205	0.00553856	184.039
ENSOARG00020010262	0.0716406	0.114287	87.7113
ENSOARG00020003118	0.0021886	0.00666664	134.23
ENSOARG00020038534	0.000283636	0.00123882	220.925
ENSOARG00020001639	0.00663581	0.0165779	147.064
ENSOARG00020028925	0.0375369	0.0680204	79.2017
ENSOARG00020032146	0.0507644	0.0864659	58.8789
ENSOARG00020002486	0.485475	0.550581	28.496
ENSOARG00020004312	0.254334	0.321219	88.3779
ENSOARG00020001621	0.135604	0.19193	58.9106
ENSOARG00020001783	0.0759476	0.119863	83.6713
ENSOARG00020004796	0.00025309	0.00112687	176.603
ENSOARG00020010263	6.14265890760049e-07	6.83632990491513e-06	232.207
ENSOARG00020000100	0.000542575	0.00211643	131.664
ENSOARG00020001250	1.30920059007834e-05	9.49734605156713e-05	189.438
ENSOARG00020017637	0.00209144	0.00641956	100.231
ENSOARG00020001488	0.00209735	0.00643384	128.358
ENSOARG00020009480	6.60506760408834e-05	0.000371038	144.499
ENSOARG00020001483	0.00416481	0.0113111	110.417
ENSOARG00020000278	0.00272073	0.00798189	132.066
ENSOARG00020028167	0.0027139	0.00796792	118.379
ENSOARG00020001802	0.0437562	0.0769258	140.103
ENSOARG00020001264	2.21747477881981e-05	0.00014826	200.357
ENSOARG00020000104	0.000698706	0.00260221	141.888
ENSOARG00020000411	0.0360763	0.0659175	45.9774
ENSOARG00020004855	0.000115972	0.0005957	186.604
ENSOARG00020002595	0.530507	0.593981	29.4819
ENSOARG00020025898	1.10067628007917e-11	4.90072125747714e-10	396.099
ENSOARG00020040504	0.0078666	0.0190733	94.6385
ENSOARG00020017787	0.00209144	0.00641956	100.231
ENSOARG00020009962	0.0118751	0.0266607	128.434
ENSOARG00020002743	0.00447774	0.012027	211.312
ENSOARG00020008875	0.0089346	0.0211538	107.136
ENSOARG00020001557	0.11212	0.164654	61.6759
ENSOARG00020001503	0.00586705	0.014972	100.952
ENSOARG00020012123	0.0433974	0.0764306	108.842
ENSOARG00020010425	3.8977135383479e-09	8.68799244529793e-08	450.907
ENSOARG00020010500	0.0543097	0.0912848	81.3824
ENSOARG00020001446	0.000231907	0.00105099	131.068
ENSOARG00020001841	0.0275159	0.0529531	112.866
ENSOARG00020017884	0.00187262	0.00586509	107.991
ENSOARG00020008907	0.0257223	0.0501548	93.1168
ENSOARG00020035578	0.134859	0.191069	57.4858
ENSOARG00020031595	3.33873102040821e-06	2.91233658174279e-05	226.088
ENSOARG00020001442	0.000371393	0.0015469	130.191
ENSOARG00020034356	0.733134	0.790237	30.8148
ENSOARG00020001609	0.0475513	0.082058	69.2444
ENSOARG00020008949	0.0401005	0.0717705	97.7937
ENSOARG00020001284	0.110376	0.162605	46.1271
ENSOARG00020000111	0.408065	0.474916	55.3468
ENSOARG00020036949	0.00153873	0.00500453	134.537
ENSOARG00020035739	4.26922816450353e-05	0.000257528	238.498
ENSOARG00020004923	4.17509481102105e-05	0.000252993	202.839
ENSOARG00020035175	0.00668028	0.0166719	125.088
ENSOARG00020001164	0.00279083	0.00815018	149.495
ENSOARG00020035930	0.691075	0.749081	19.9062
ENSOARG00020003144	0.00434375	0.0117204	120.457
ENSOARG00020001438	0.00147137	0.00482993	109.166
ENSOARG00020004256	0.000317905	0.00136235	199.085
ENSOARG00020001894	0.0154847	0.033073	126.083
ENSOARG00020018088	0.00447594	0.0120253	104.691
ENSOARG00020001653	0.0285656	0.0545868	107.836
ENSOARG00020000044	8.18699331266288e-05	0.00044454	206.181
ENSOARG00020010600	0.263595	0.330631	47.7116
ENSOARG00020033773	0.00229657	0.00694304	172.773
ENSOARG00020004956	0.00109445	0.00379157	164.591
ENSOARG00020036766	0.00021555	0.000991485	128.794
ENSOARG00020005642	0.0840487	0.130175	67.821
ENSOARG00020001232	4.71722544191229e-07	5.47497544489722e-06	449.926
ENSOARG00020029815	0.144819	0.202537	59.0548
ENSOARG00020001923	0.0430775	0.0759944	103.695
ENSOARG00020010785	1.16845092233295e-05	8.613631242425e-05	261.756
ENSOARG00020003167	0.00486125	0.0128582	120.612
ENSOARG00020001738	1.7193356825996e-07	2.29359230746091e-06	173.72
ENSOARG00020031104	0.000663162	0.00249861	200.253
ENSOARG00020030905	0.148076	0.206312	55.6611
ENSOARG00020011342	0.537552	0.600555	68.8922
ENSOARG00020038901	0.0129921	0.0286988	130.303
ENSOARG00020031339	0.00281576	0.0082105	143.956
ENSOARG00020033581	0.164598	0.225256	53.1033
ENSOARG00020005671	0.193974	0.257531	213.82
ENSOARG00020036788	0.00241782	0.00723487	124.08
ENSOARG00020041009	0.00187397	0.00586784	120.59
ENSOARG00020000347	0.000610689	0.00233539	133.072
ENSOARG00020028866	0.121355	0.175531	59.575
ENSOARG00020038114	0.00187397	0.00586784	120.59
ENSOARG00020033230	0.00305865	0.00876974	125.034
ENSOARG00020018173	0.0266486	0.0516399	78.3528
ENSOARG00020009410	0.0409041	0.0729341	131.821
ENSOARG00020000465	7.63570405165682e-07	8.25855029827165e-06	194.182
ENSOARG00020000045	0.00241746	0.00723449	139.769
ENSOARG00020031349	0.237515	0.303862	39.2782
ENSOARG00020037142	0.0499641	0.0854114	78.8459
ENSOARG00020034279	0.0422349	0.0748278	51.5867
ENSOARG00020026777	0.0289954	0.0552056	92.5461
ENSOARG00020018255	0.0208893	0.0423521	80.0786
ENSOARG00020033019	0.597966	0.658779	32.6042
ENSOARG00020001247	0.00557078	0.0143434	138.339
ENSOARG00020003022	0.555344	0.617849	26.3123
ENSOARG00020002045	0.0405193	0.0723573	116.373
ENSOARG00020005834	5.95007596919032e-07	6.67146839144032e-06	290.482
ENSOARG00020005741	0.474757	0.540103	45.767
ENSOARG00020018304	0.0260886	0.0507306	74.3405
ENSOARG00020032659	9.22551629904677e-05	0.000492402	198.311
ENSOARG00020027963	0.000228017	0.00103627	145.3
ENSOARG00020028556	0.000137488	0.00068581	147.095
ENSOARG00020028527	0.0499291	0.0853791	58.5758
ENSOARG00020028844	0.0468309	0.081106	60.1512
ENSOARG00020028689	0.000114903	0.000591298	203.541
ENSOARG00020034117	0.00537026	0.0139228	172.751
ENSOARG00020013081	0.257795	0.324842	56.0063
ENSOARG00020003329	0.00510393	0.0133722	114.516
ENSOARG00020038248	7.65617757551989e-05	0.000420023	220.252
ENSOARG00020027689	5.25093090974982e-06	4.33304054282391e-05	212.59
ENSOARG00020016199	1.05708563572333e-06	1.08036543249143e-05	264.348
ENSOARG00020016248	1.5828545027597e-07	2.13563706779902e-06	287.28
ENSOARG00020029685	1.68958488527472e-06	1.6150412833046e-05	228.246
ENSOARG00020030380	0.00020695	0.000959539	242.747
ENSOARG00020004614	1.08073150437506e-05	8.07054770962826e-05	321.166
ENSOARG00020013948	0.409109	0.475993	38.5879
ENSOARG00020011193	2.16463943406822e-05	0.000145519	333.987
ENSOARG00020031138	0.000165982	0.000801473	240.51
ENSOARG00020018454	0.0260211	0.0506219	75.499
ENSOARG00020039020	0.00123628	0.00419123	117.879
ENSOARG00020009539	0.180683	0.243058	82.0014
ENSOARG00020000050	3.24872688428097e-09	7.4316744109367e-08	390.177
ENSOARG00020030240	6.48776655755812e-05	0.00036572	209.279
ENSOARG00020037401	0.00254303	0.00754366	89.679
ENSOARG00020005263	0.123361	0.177921	75.7335
ENSOARG00020013173	0.352604	0.420181	53.557
ENSOARG00020001279	0.0164765	0.0347849	121.065
ENSOARG00020036204	0.000545025	0.00212437	179.292
ENSOARG00020036078	0.148063	0.206312	88.6872
ENSOARG00020009669	0.124306	0.179074	60.5616
ENSOARG00020005342	0.275653	0.343067	66.091
ENSOARG00020018494	0.027008	0.0522014	80.1012
ENSOARG00020002112	0.101901	0.1524	83.2091
ENSOARG00020009684	0.145883	0.203747	117.584
ENSOARG00020037929	0.012647	0.0280779	100.352
ENSOARG00020007690	0.810049	0.86513	36.1708
ENSOARG00020028502	0.0740142	0.117403	80.9957
ENSOARG00020008725	0.111475	0.163934	75.7491
ENSOARG00020002145	0.16936	0.230561	112.266
ENSOARG00020033900	2.71631761077123e-05	0.000175996	170.561
ENSOARG00020018542	0.0245853	0.0483893	80.2106
ENSOARG00020027510	0.00276101	0.0080846	120.844
ENSOARG00020000542	0.00738197	0.0181402	96.3037
ENSOARG00020008758	0.199653	0.263453	63.3968
ENSOARG00020000058	1.52994647850609e-11	6.50110867395078e-10	598.799
ENSOARG00020001306	0.00511339	0.0133902	106.956
ENSOARG00020000765	0.0069616	0.0172618	138.682
ENSOARG00020011570	0.383032	0.450305	48.5903
ENSOARG00020008878	0.0849428	0.131295	85.3483
ENSOARG00020036952	0.237387	0.303731	52.2631
ENSOARG00020029344	0.000315916	0.00135534	154.558
ENSOARG00020006230	0.308784	0.376671	77.3024
ENSOARG00020000598	0.000520626	0.00204666	255.191
ENSOARG00020032035	7.39271474986504e-05	0.000407681	189.109
ENSOARG00020032206	0.769371	0.825791	25.27
ENSOARG00020031140	6.73415335861658e-06	5.38066734677291e-05	299.223
ENSOARG00020001320	0.00213892	0.00653915	170.258
ENSOARG00020012322	0.224306	0.289908	45.9254
ENSOARG00020032905	0.784966	0.840826	32.1713
ENSOARG00020007728	1.7840861669131e-06	1.68856115896193e-05	353.733
ENSOARG00020008996	0.126981	0.182048	67.8829
ENSOARG00020028089	5.29637814469507e-05	0.000309462	168.52
ENSOARG00020025106	0.344064	0.411858	85.3301
ENSOARG00020038641	0.226475	0.292086	51.6346
ENSOARG00020012420	0.15866	0.218512	54.8072
ENSOARG00020001509	0.00948053	0.0221913	102.441
ENSOARG00020003887	0.0384676	0.0693463	96.9546
ENSOARG00020018808	0.027016	0.0522082	78.7225
ENSOARG00020001329	0.00443878	0.0119454	130.377
ENSOARG00020003909	2.77477895324227e-06	2.47954505530858e-05	272.246
ENSOARG00020003918	0.000838183	0.00303193	97.7158
ENSOARG00020002267	0.0836801	0.129728	85.2386
ENSOARG00020034604	0.581614	0.643163	100.179
ENSOARG00020004918	0.00080598	0.00293103	116.945
ENSOARG00020040809	0.204635	0.268847	32.9937
ENSOARG00020002874	3.72015529334633e-06	3.19763276910755e-05	213.907
ENSOARG00020031549	0.458264	0.524135	85.9174
ENSOARG00020006655	0.239959	0.30634	35.653
ENSOARG00020007737	2.59584969778952e-10	7.98295239394289e-09	457.644
ENSOARG00020031516	0.00591666	0.0150723	105.634
ENSOARG00020000107	0.00256427	0.00759393	106.952
ENSOARG00020010477	0.00120966	0.00411933	144.869
ENSOARG00020032394	0.714538	0.771844	44.7681
ENSOARG00020021690	0.17641	0.238405	98.9107
ENSOARG00020000061	1.19149204428609e-11	5.25179606665096e-10	553.911
ENSOARG00020014006	0.639361	0.699269	32.5572
ENSOARG00020006391	0.042904	0.075772	85.9994
ENSOARG00020025122	0.0637408	0.103996	287.445
ENSOARG00020001358	0.000631085	0.00239716	174.507
ENSOARG00020005190	0.133438	0.18951	43.1023
ENSOARG00020030777	0.0489181	0.0839776	49.8816
ENSOARG00020002313	0.00919339	0.0216597	118.592
ENSOARG00020005800	0.00242728	0.00725823	123.856
ENSOARG00020000067	1.23344218223667e-12	7.04345924213291e-11	651.147
ENSOARG00020009727	0.0505585	0.0862011	99.23
ENSOARG00020021801	0.609705	0.670222	103.515
ENSOARG00020031936	0.0117919	0.0264992	63.6215
ENSOARG00020001397	0.00012406	0.000630397	167.662
ENSOARG00020001814	3.39614066081293e-07	4.09965553561865e-06	227.307
ENSOARG00020034502	1.91372511613701e-10	6.08627981552394e-09	517.879
ENSOARG00020002080	0.601454	0.662123	83.4046
ENSOARG00020014075	0.652241	0.711658	31.4459
ENSOARG00020000101	0.0299586	0.0566533	79.1166
ENSOARG00020001417	0.00185179	0.00581489	138.886
ENSOARG00020031350	1.35317240990546e-05	9.77708437843734e-05	151.142
ENSOARG00020008329	0.46165	0.527556	32.9884
ENSOARG00020001000	0.615647	0.675931	35.4156
ENSOARG00020000811	5.0741580841551e-05	0.000298465	233.907
ENSOARG00020031660	0.0692622	0.111197	59.6268
ENSOARG00020018116	0.00154917	0.00503318	190.763
ENSOARG00020040900	2.11194544911063e-05	0.000142444	188.154
ENSOARG00020029455	0.000702629	0.00261397	92.1354
ENSOARG00020008933	0.150699	0.209425	52.9175
ENSOARG00020011250	0.00120966	0.00411933	144.869
ENSOARG00020001061	0.383561	0.450846	42.6673
ENSOARG00020032073	0.0079215	0.0191761	114.871
ENSOARG00020036507	0.0719301	0.114654	62.0544
ENSOARG00020028916	0.000110149	0.000570754	203.637
ENSOARG00020038599	0.000311119	0.00133868	349.983
ENSOARG00020000838	0.000388838	0.00160736	203.436
ENSOARG00020032484	1.34440422204302e-05	9.72516753228292e-05	257.197
ENSOARG00020038338	0.291443	0.35937	45.945
ENSOARG00020037472	2.07544459478188e-10	6.52628544942568e-09	331.09
ENSOARG00020040198	0.522344	0.586422	57.227
ENSOARG00020030688	0.00164548	0.00529012	100.175
ENSOARG00020011438	0.00252846	0.00750961	124.901
ENSOARG00020001135	0.501583	0.56651	47.6067
ENSOARG00020034979	0.386572	0.453778	33.0849
ENSOARG00020001886	9.26566574715061e-08	1.34672395052318e-06	263.198
ENSOARG00020037390	7.67167848491789e-09	1.54753320035225e-07	337.209
ENSOARG00020008372	0.312472	0.380384	53.6185
ENSOARG00020026538	0.714389	0.77171	52.0337
ENSOARG00020009080	0.271772	0.339062	80.974
ENSOARG00020038516	0.000924744	0.00328972	309.305
ENSOARG00020033073	0.000486968	0.00193415	225.573
ENSOARG00020039227	5.97607982373199e-08	9.17526858294323e-07	251.464
ENSOARG00020032285	0.000409079	0.0016775	274.563
ENSOARG00020015428	0.00903669	0.021364	91.5816
ENSOARG00020040433	2.17447850916192e-09	5.26823121821329e-08	359.186
ENSOARG00020014499	0.605829	0.66647	37.1038
ENSOARG00020017516	0.00476402	0.0126489	107.506
ENSOARG00020000877	0.00012355	0.000628218	213.376
ENSOARG00020039680	0.000244894	0.00109658	293.478
ENSOARG00020001916	1.49465857218386e-11	6.3687795637493e-10	511.826
ENSOARG00020009460	0.719911	0.777021	35.4886
ENSOARG00020038152	0.000741732	0.00273297	228.523
ENSOARG00020015410	0.00178879	0.00565848	117.834
ENSOARG00020002839	1.70842127749269e-13	1.20657743648576e-11	543.314
ENSOARG00020010654	0.213765	0.278866	58.4476
ENSOARG00020036139	0.00888224	0.0210588	152.962
ENSOARG00020027329	0.00144338	0.00475738	187.596
ENSOARG00020010684	0.217764	0.283108	60.5801
ENSOARG00020033015	0.761378	0.81784	37.6769
ENSOARG00020006395	0.498226	0.563112	25.3774
ENSOARG00020036916	0.0306464	0.0577087	55.9833
ENSOARG00020002864	6.78753776412215e-11	2.41071370161111e-09	413.754
ENSOARG00020010569	0.313899	0.381789	43.7881
ENSOARG00020037094	0.106002	0.157469	64.5744
ENSOARG00020015398	0.108624	0.160548	75.182
ENSOARG00020036889	1.50559749246446e-08	2.76149051722347e-07	565.126
ENSOARG00020036570	0.32554	0.393317	45.4795
ENSOARG00020035818	1.82985164735104e-11	7.50556773163131e-10	388.837
ENSOARG00020028162	1.08126857889516e-12	6.29142675773049e-11	389.817
ENSOARG00020002881	2.63302510586076e-09	6.1938589052262e-08	421.38
ENSOARG00020001971	2.37903158234167e-07	3.052991155919e-06	222.623
ENSOARG00020009605	0.000140967	0.000699757	154.912
ENSOARG00020037792	0.130943	0.186578	71.5889
ENSOARG00020039927	0.0190632	0.0392797	99.5822
ENSOARG00020011450	1.97233971980916e-06	1.84065069477452e-05	190.932
ENSOARG00020011745	0.0110762	0.025195	112.478
ENSOARG00020005063	0.00180512	0.00569959	164.042
ENSOARG00020001455	0.819157	0.873946	27.3834
ENSOARG00020032944	2.54153179109875e-06	2.30531265680944e-05	190.893
ENSOARG00020034181	0.324341	0.39216	47.5388
ENSOARG00020028341	0.00081357	0.00295441	118.68
ENSOARG00020015556	0.0546448	0.0917126	145.491
ENSOARG00020009195	0.322365	0.390339	61.5836
ENSOARG00020036863	8.73071388174292e-06	6.72411611619218e-05	179.536
ENSOARG00020007635	0.013172	0.0290356	65.9356
ENSOARG00020038978	0.400635	0.46757	16.3049
ENSOARG00020031758	0.420201	0.486579	48.0703
ENSOARG00020026513	1.21775886371458e-10	4.05330312145606e-09	307.901
ENSOARG00020027301	1.23503440323593e-07	1.73730434689625e-06	221.63
ENSOARG00020031466	0.109319	0.161366	68.4568
ENSOARG00020002623	NA	NA	NA
ENSOARG00020001002	0.000150432	0.00073917	165.456
ENSOARG00020027867	1.70472058271168e-07	2.27508365517238e-06	233.396
ENSOARG00020005405	0.194844	0.258526	13.1381
ENSOARG00020033430	0.302475	0.370402	55.5648
ENSOARG00020011831	0.010838	0.0247395	113.852
ENSOARG00020002624	NA	NA	NA
ENSOARG00020040540	0.526754	0.590316	29.2559
ENSOARG00020002926	2.43766269218684e-05	0.000160536	273.703
ENSOARG00020016818	0.000516216	0.00203167	56.8582
ENSOARG00020033141	2.09931302432964e-07	2.73748279853376e-06	253.719
ENSOARG00020037268	0.0610926	0.100433	79.7644
ENSOARG00020038495	0.0238514	0.0471988	119.299
ENSOARG00020028028	1.184752629719e-05	8.71181672815393e-05	177.577
ENSOARG00020009450	0.248361	0.315101	72.6468
[truncated: 28,584 more rows]
