# Supplementary material for: Integrating omics and functional data via representation learning to prioritize candidate genes for pleiotropic effect in dairy sheep
Source: PNAS Nexus. 2025 Nov 13;4(11):pgaf361. doi: 10.1093/pnasnexus/pgaf361 (PMC12646080; doi:10.1093/pnasnexus/pgaf361)
Supplement: pgaf361_Supplementary_Data [file pgaf361_supplementary_data.zip › Supplementary_Table3.txt]

Gene	module
AACS	black
AASS	black
ABCC10	black
ABCG2	black
ACACA	black
ACOT11	black
ACSL1	black
ACSM5	black
ACSS1	black
ACSS2	black
ACTA2	black
ACVR2A	black
ACYP2	black
ADCY6	black
ADGRF5	black
ADGRG2	black
ADGRL3	black
ADM2	black
AFF2	black
AGPAT1	black
AGPAT4	black
AGR2	black
AHCYL2	black
ALG14	black
ALG3	black
ALG5	black
ALG6	black
ALOX15	black
ANGPT1	black
ANGPT4	black
ANKH	black
ANO9	black
AOX1	black
AQP3	black
ARHGAP6	black
ARHGEF16	black
ARHGEF33	black
ARHGEF38	black
ARL15	black
ARL4A	black
ASAP3	black
ASB13	black
ATP2B2	black
ATP2C2	black
ATP7B	black
ATRNL1	black
AZGP1	black
B4GALNT3	black
B4GALT1	black
BAZ2B	black
BCO2	black
BDH1	black
BLOC1S6	black
BPIFB1	black
BSCL2	black
BST-2B	black
BTG2	black
BTN1A1	black
C14H19orf54	black
C1H1orf216	black
C1QTNF1	black
C20H6orf52	black
C21H11orf24	black
C24H7orf61	black
C2H2orf72	black
C3H9orf50	black
C5H5orf63	black
C9	black
CACHD1	black
CACNA2D1	black
CAMKK2	black
CBR4	black
CCDC149	black
CCDC154	black
CCDC160	black
CCDC194	black
CCDC47	black
CCL26	black
CCN6	black
CDH2	black
CDK18	black
CDO1	black
CDON	black
CEBPZOS	black
CELF6	black
CEP135	black
CFAP73	black
CHADL	black
CIDEA	black
CISH	black
CLGN	black
CLINT1	black
CLMN	black
CLSTN1	black
CMKLR2	black
CMTM6	black
CNNM2	black
CNPY2	black
CNTFR	black
CNTN4	black
COASY	black
COBLL1	black
COL26A1	black
COL4A1	black
COL4A2	black
COPS9	black
CPEB3	black
CPT1B	black
CPXM1	black
CPXM2	black
CREB3L1	black
CSN1S1	black
CSN1S2	black
CSN2	black
CSN3	black
CTNNAL1	black
CTPS1	black
CYB561	black
CYP17	black
CYP17A1	black
CYP2J	black
CYSLTR1	black
CYSLTR2	black
CYTH3	black
DAB1	black
DBI	black
DCBLD1	black
DDO	black
DDR2	black
DDX1	black
DDX56	black
DHCR7	black
DHRS1	black
DHTKD1	black
DIO2	black
DMTN	black
DNAJC12	black
DOLK	black
DPH7	black
DTD2	black
DUSP19	black
EBPL	black
EFNB2	black
EFR3B	black
EGR1	black
EIF2B1	black
ELAPOR1	black
ELAVL2	black
ELF5	black
ELL3	black
ELMOD3	black
ELOVL6	black
EML6	black
EPHA5	black
EPHA7	black
EPHX1	black
ERLEC1	black
ESR1	black
EVA1A	black
F8	black
FAAH	black
FABP3	black
FADS1	black
FADS2	black
FAM107A	black
FAM110A	black
FAM167A	black
FAM181B	black
FAM189A2	black
FAM20A	black
FAM20C	black
FAM234B	black
FAM241A	black
FAM78B	black
FAM83F	black
FASN	black
FASTKD3	black
FAT2	black
FBXL19	black
FBXO10	black
FBXO16	black
FBXO48	black
FCAMR	black
FCHSD2	black
FDPS	black
FKBP14	black
FMNL2	black
FOLR1	black
FOLR2	black
FOLR3	black
FOXRED2	black
FPGT	black
FRMD1	black
FRMPD3	black
FST	black
FUT7	black
FZD5	black
GALE	black
GALNT17	black
GASK1A	black
GCHFR	black
GDA	black
GEMIN4	black
GEMIN6	black
GGCX	black
GGT5	black
GHR	black
GIPC2	black
GJA1	black
GLYCAM1	black
GNAI1	black
GP2	black
GPAA1	black
GPAM	black
GPAT4	black
GPR160	black
GPR37	black
GPR68	black
GPRC5B	black
GPX3	black
GRAMD2A	black
GRHL2	black
GRIK4	black
GSDMB	black
GSS	black
HAPLN3	black
HDHD3	black
HHATL	black
HHIPL2	black
HLF	black
HMGXB4	black
HPN	black
HSD17B12	black
HSD17B14	black
HSD17B7	black
HTR2C	black
IDI1	black
IDO2	black
IFI6	black
IGFBPL1	black
IGSF5	black
IL33	black
ILDR1	black
INSC	black
INSIG1	black
IRS1	black
IRX1	black
IRX2	black
IRX6	black
ISOC1	black
ITPRID1	black
ITSN1	black
JCHAIN	black
JMJD7	black
JUN	black
KANSL2	black
KCTD14	black
KEL	black
KIAA0040	black
KIAA0408	black
KLF15	black
KLHL40	black
KLHL42	black
LACTB2	black
LALBA	black
LAMC3	black
LARGE1	black
LARGE2	black
LCN2	black
LEO1	black
LIFR	black
LIN7A	black
LIPG	black
LIPT1	black
LIPT2	black
LMAN1L	black
LMF1	black
LOC101102990	black
LOC101103614	black
LOC101103740	black
LOC101104224	black
LOC101104661	black
LOC101104790	black
LOC101104797	black
LOC101105274	black
LOC101106024	black
LOC101106806	black
LOC101107957	black
LOC101108295	black
LOC101108756	black
LOC101108787	black
LOC101109129	black
LOC101109901	black
LOC101110099	black
LOC101110341	black
LOC101110855	black
LOC101111166	black
LOC101111220	black
LOC101111633	black
LOC101111847	black
LOC101112029	black
LOC101112606	black
LOC101112635	black
LOC101113108	black
LOC101114063	black
LOC101114275	black
LOC101114379	black
LOC101114419	black
LOC101115115	black
LOC101115614	black
LOC101115983	black
LOC101117786	black
LOC101118164	black
LOC101118307	black
LOC101119773	black
LOC101121054	black
LOC101121192	black
LOC101121777	black
LOC101121825	black
LOC101122262	black
LOC101122817	black
LOC101123284	black
LOC105602330	black
LOC105602816	black
LOC105603000	black
LOC105604300	black
LOC105604784	black
LOC105605964	black
LOC105607030	black
LOC105607253	black
LOC105607786	black
LOC105607815	black
LOC105608151	black
LOC105609117	black
LOC105609220	black
LOC105609758	black
LOC105610097	black
LOC105610484	black
LOC105612015	black
LOC105613348	black
LOC105613853	black
LOC105614788	black
LOC105614868	black
LOC105615359	black
LOC106990096	black
LOC106990432	black
LOC106990745	black
LOC106990843	black
LOC106990876	black
LOC106991156	black
LOC106991387	black
LOC106991766	black
LOC114108594	black
LOC114108620	black
LOC114109527	black
LOC114109533	black
LOC114109536	black
LOC114109543	black
LOC114109620	black
LOC114109664	black
LOC114109701	black
LOC114110112	black
LOC114110247	black
LOC114110349	black
LOC114110632	black
LOC114110794	black
LOC114110804	black
LOC114111287	black
LOC114112897	black
LOC114113042	black
LOC114113240	black
LOC114113779	black
LOC114113859	black
LOC114114086	black
LOC114115417	black
LOC114116178	black
LOC114116192	black
LOC114116634	black
LOC114116879	black
LOC114116945	black
LOC114117340	black
LOC114118008	black
LOC114118304	black
LOC114118451	black
LOC121815995	black
LOC121816086	black
LOC121816288	black
LOC121816323	black
LOC121816374	black
LOC121816827	black
LOC121816931	black
LOC121816966	black
LOC121817200	black
LOC121817235	black
LOC121817252	black
LOC121817402	black
LOC121817413	black
LOC121817557	black
LOC121817594	black
LOC121817866	black
LOC121817879	black
LOC121817961	black
LOC121818096	black
LOC121818362	black
LOC121818575	black
LOC121818600	black
LOC121818622	black
LOC121818740	black
LOC121818761	black
LOC121818769	black
LOC121818848	black
LOC121819081	black
LOC121819094	black
LOC121819113	black
LOC121819117	black
LOC121819132	black
LOC121819154	black
LOC121819391	black
LOC121819426	black
LOC121819445	black
LOC121819492	black
LOC121819670	black
LOC121819727	black
LOC121820487	black
LOC121820550	black
LOC121820701	black
LOC443456	black
LPCAT4	black
LPIN1	black
LPL	black
LPO	black
LRAT	black
LRATD2	black
LRFN1	black
LRIG1	black
LRIG3	black
LRP5	black
LRP6	black
LRRC26	black
LRRC8A	black
LRRN4	black
LYPD5	black
MAGEH1	black
MAML3	black
MAN2A2	black
MANSC4	black
MAP10	black
MAP7	black
MASP2	black
MBNL3	black
MCOLN2	black
MDGA2	black
ME1	black
MELTF	black
METRN	black
MFGE8	black
MFSD10	black
MFSD2A	black
MFSD4A	black
MGAT4D	black
MGMT	black
MGST2	black
MID1	black
MIGA2	black
MKS1	black
MLH3	black
MOV10	black
MPC2	black
MRAP2	black
MRI1	black
MSH3	black
MSI2	black
MSTN	black
MTHFD1	black
MTUS1	black
MUC1	black
MUC15	black
MUC16	black
MVD	black
MYL6B	black
MYORG	black
MYRFL	black
MZB1	black
NAALADL2	black
NAPEPLD	black
NCOA7	black
NDUFA5	black
NDUFAF1	black
NFIA	black
NFIB	black
NHS	black
NIPAL2	black
NKAIN3	black
NKAPD1	black
NOC3L	black
NOTCH4	black
NOXO1	black
NR3C2	black
NSUN5	black
NUDT12	black
NUDT19	black
NXPE3	black
OPLAH	black
OSBP2	black
OSBPL10	black
OSBPL1A	black
P2RX6	black
PABPC1L	black
PAEP	black
PAH	black
PALS2	black
PANK3	black
PBLD	black
PCED1A	black
PCYT2	black
PDGFC	black
PDHB	black
PEX11G	black
PEX2	black
PGD	black
PHYHD1	black
PI15	black
PIGB	black
PIGG	black
PIGR	black
PIH1D2	black
PIP5K1B	black
PKD2	black
PKDCC	black
PKP2	black
PLA2G2C	black
PLCL1	black
PLEKHG3	black
PLEKHH1	black
PLOD2	black
PLPP3	black
PLPP6	black
PLSCR1	black
PMS1	black
PNPLA3	black
PNPLA4	black
PNPO	black
POSTN	black
PPA1	black
PPP2R2B	black
PRADC1	black
PRELID3A	black
PRICKLE2	black
PRKAA2	black
PRKAB1	black
PRKD1	black
PRKG2	black
PROB1	black
PROM2	black
PROX1	black
PRR16	black
PRR19	black
PSPH	black
PTGR1	black
PTHLH	black
PTPN20	black
PTPRF	black
PTPRK	black
PYCR1	black
QPRT	black
RAB11FIP2	black
RAB18	black
RAB6B	black
RABGAP1L	black
RAMP1	black
RAPGEF5	black
RAPGEFL1	black
RASA4B	black
RASEF	black
RASGEF1C	black
RASGRF2	black
RASSF4	black
RBBP8NL	black
RBP1	black
RDH13	black
RECQL5	black
RELN	black
RELT	black
RETREG1	black
RETSAT	black
RFT1	black
RFTN2	black
RGS4	black
RHOBTB3	black
RHOU	black
RIPOR3	black
RMDN2	black
RND1	black
RNF112	black
RNF183	black
RNF43	black
ROR1	black
RPN2	black
RPUSD1	black
RRBP1	black
RTL5	black
RTP4	black
RUNDC1	black
RYK	black
SAC3D1	black
SARDH	black
SC5D	black
SCCPDH	black
SCD	black
SCGB1C1	black
SDC2	black
SEC11C	black
SEC62	black
SELENOF	black
SELENOM	black
SEMA3A	black
SEMA3C	black
SEMA6D	black
SERAC1	black
SFT2D2	black
SFTPD	black
SH3BP5	black
SHCBP1	black
SIAE	black
SIL1	black
SIX4	black
SLC10A5	black
SLC10A7	black
SLC12A8	black
SLC15A2	black
SLC16A5	black
SLC1A2	black
SLC1A3	black
SLC1A4	black
SLC22A16	black
SLC23A1	black
SLC25A35	black
SLC25A4	black
SLC2A9	black
SLC30A2	black
SLC30A4	black
SLC30A6	black
SLC34A2	black
SLC35B3	black
SLC35C1	black
SLC37A1	black
SLC38A3	black
SLC39A12	black
SLC39A14	black
SLC43A1	black
SLC50A1	black
SLC5A1	black
SLC5A5	black
SLC5A6	black
SLC5A9	black
SLC6A20	black
SLC7A4	black
SLC7A5	black
SLC9A3R2	black
SMIM1	black
SNORC	black
SOCS2	black
SOCS6	black
SOD3	black
SOWAHB	black
SOX10	black
SOX8	black
SPACA9	black
SPRED1	black
SPTLC3	black
SQLE	black
SRD5A2	black
SREK1IP1	black
SSTR2	black
ST6GALNAC2	black
ST7L	black
STARD8	black
STEAP1	black
STEAP2	black
STUM	black
STXBP4	black
SULF2	black
SULT1C2	black
SYDE2	black
SYNE2	black
TBC1D8	black
TBC1D9B	black
TC2N	black
TCEA3	black
TCF7L2	black
TDRKH	black
TECTB	black
TENT5A	black
TEX14	black
TFF3	black
TGFBR3	black
TGM3	black
THRB	black
TIAF1	black
TIGD2	black
TIMM8B	black
TIMM9	black
TLN2	black
TM7SF2	black
TMEM106C	black
TMEM116	black
TMEM117	black
TMEM120B	black
TMEM125	black
TMEM150C	black
TMEM171	black
TMEM25	black
TMEM41A	black
TMEM63A	black
TMEM63B	black
TMOD4	black
TMTC2	black
TMTC4	black
TMX2	black
TNFRSF11A	black
TNFRSF13B	black
TNS2	black
TPD52	black
TPK1	black
TRAPPC3L	black
TRDMT1	black
TRIM46	black
TRMO	black
TRPM3	black
TRUB1	black
TSPAN12	black
TSPAN6	black
TSPAN9	black
TTC23L	black
TTC32	black
TTC36	black
UBXN10	black
UGP2	black
UGT1A6	black
UMPS	black
UNC13A	black
UNC93A	black
UXS1	black
VIPR1	black
WASF1	black
WDR36	black
WFDC1	black
WNK4	black
WNT5A	black
YARS1	black
ZBTB47	black
ZCCHC17	black
ZNF165	black
ZNF469	black
ZNF502	black
ZNF641	black
ZNRF3	black
AARS1	blue
ABCB9	blue
ABCC11	blue
ABCC3	blue
ABCC5	blue
ABHD14A	blue
ABHD17B	blue
ABHD4	blue
ABL1	blue
ACAD10	blue
ACSL3	blue
ACTG2	blue
ACTR3B	blue
ACVR1	blue
ACY1	blue
ADA	blue
ADAM17	blue
ADARB1	blue
ADCY9	blue
ADGRF1	blue
ADIPOR2	blue
ADM	blue
ADSS1	blue
AFTPH	blue
AGRN	blue
AGTPBP1	blue
AHNAK2	blue
AHSG	blue
AIF1L	blue
AIFM3	blue
AJUBA	blue
AKAP1	blue
ALDH1A3	blue
ALDH1L2	blue
ALG1	blue
ALPK3	blue
ALPL	blue
ALS2CL	blue
AMIGO3	blue
AMOTL2	blue
AMPD3	blue
ANGPTL4	blue
ANKRD1	blue
ANKRD13C	blue
ANKRD22	blue
ANKRD42	blue
ANKRD50	blue
ANKRD9	blue
ANKS3	blue
ANO6	blue
ANXA2	blue
ANXA5	blue
ANXA9	blue
APBB1	blue
APBB2	blue
APC2	blue
APCDD1	blue
APLP2	blue
APOM	blue
ARC	blue
AREG	blue
ARF4	blue
ARFGEF2	blue
ARHGAP18	blue
ARHGAP21	blue
ARHGAP23	blue
ARHGAP28	blue
ARHGAP35	blue
ARHGAP42	blue
ARHGEF19	blue
ARHGEF37	blue
ARHGEF5	blue
ARID5B	blue
ARL4D	blue
ARMC5	blue
ARV1	blue
ARVCF	blue
ASAP2	blue
ASB1	blue
ASB5	blue
ASCC1	blue
ASCC2	blue
ASF1A	blue
ASIP	blue
ASL	blue
ASNS	blue
ATF3	blue
ATF4	blue
ATF5	blue
ATG12	blue
ATG13	blue
ATG14	blue
ATG16L1	blue
ATG9B	blue
ATP10B	blue
ATP12A	blue
ATP13A5	blue
ATP6V1E2	blue
ATP8B1	blue
ATP8B4	blue
ATXN1L	blue
ATXN3	blue
AVPI1	blue
AZI2	blue
AZIN1	blue
B3GNT9	blue
B4GALT5	blue
BAG5	blue
BAIAP2	blue
BAIAP2L1	blue
BBS5	blue
BBS9	blue
BCAM	blue
BCL7A	blue
BCL7B	blue
BCR	blue
BEND7	blue
BET1	blue
BFAR	blue
BICDL2	blue
BLVRA	blue
BMP2	blue
BMP4	blue
BMP6	blue
BMX	blue
BNIP1	blue
BOD1	blue
BPNT2	blue
BRAT1	blue
BSDC1	blue
BTBD19	blue
BTBD7	blue
C11H17orf107	blue
C12H1orf115	blue
C12H1orf116	blue
C12H1orf21	blue
C14H16orf87	blue
C15H11orf52	blue
C15H11orf71	blue
C15H11orf96	blue
C18H14orf132	blue
C19H3orf14	blue
C19H3orf20	blue
C1H3orf38	blue
C1H3orf85	blue
C20H6orf132	blue
C20H6orf141	blue
C20H6orf89	blue
C21H11orf80	blue
C23H18orf25	blue
C23H18orf54	blue
C2CD2	blue
C7H15orf62	blue
CA12	blue
CACFD1	blue
CACNB3	blue
CADM4	blue
CALCA	blue
CALCOCO1	blue
CALR3	blue
CALU	blue
CAMTA1	blue
CAND2	blue
CAPN14	blue
CAPN2	blue
CAPRIN2	blue
CARD10	blue
CASKIN2	blue
CASP3	blue
CASP6	blue
CASZ1	blue
CAVIN1	blue
CBX4	blue
CCDC107	blue
CCDC120	blue
CCDC138	blue
CCDC174	blue
CCDC183	blue
CCDC28A	blue
CCDC71L	blue
CCDC73	blue
CCDC85C	blue
CCDC90B	blue
CCDC92	blue
CCL25	blue
CCN1	blue
CCN2	blue
CCN3	blue
CCNE1	blue
CCNO	blue
CCNYL1	blue
CD151	blue
CD164L2	blue
CD55	blue
CD9	blue
CDA	blue
CDC20	blue
CDC42BPB	blue
CDC42BPG	blue
CDC42EP1	blue
CDC42EP4	blue
CDCP1	blue
CDH1	blue
CDH15	blue
CDK14	blue
CDK8	blue
CDNF	blue
CDV3	blue
CEBPG	blue
CENPJ	blue
CEP170B	blue
CEP19	blue
CEP44	blue
CEP72	blue
CERCAM	blue
CERS2	blue
CERS4	blue
CFAP298	blue
CFL2	blue
CGRRF1	blue
CHAC1	blue
CHCHD7	blue
CHI3L1	blue
CHI3L2	blue
CHKA	blue
CHMP2B	blue
CHMP4C	blue
CHP1	blue
CHPF	blue
CHRNB1	blue
CHRNE	blue
CIT	blue
CITED1	blue
CITED2	blue
CKS1B	blue
CLBA1	blue
CLCN2	blue
CLCN4	blue
CLCN5	blue
CLDN11	blue
CLDN23	blue
CLDN3	blue
CLDN4	blue
CLDN7	blue
CLEC2D	blue
CLIC2	blue
CLIC3	blue
CLIC4	blue
CLTRN	blue
CMBL	blue
CMC4	blue
CMTM4	blue
CNKSR1	blue
CNKSR3	blue
CNN3	blue
CNST	blue
COG3	blue
COL12A1	blue
COMMD6	blue
COPS8	blue
CORO2B	blue
CPEB4	blue
CRAT	blue
CRB3	blue
CREB3	blue
CREG1	blue
CRIM1	blue
CRIP2	blue
CRISP3	blue
CRLS1	blue
CRNN	blue
CRY1	blue
CRYAB	blue
CRYBG1	blue
CRYBG3	blue
CSKMT	blue
CSNK2A2	blue
CTDSP2	blue
CTF1	blue
CTH	blue
CTNNA1	blue
CTSV	blue
CTTN	blue
CTTNBP2	blue
CTXN1	blue
CXADR	blue
CYB5A	blue
CYP24	blue
CYS1	blue
CYTH2	blue
DAAM1	blue
DAD1	blue
DAG1	blue
DAPK3	blue
DCK	blue
DDR1	blue
DDRGK1	blue
DEGS1	blue
DEPDC7	blue
DERPC	blue
DESI1	blue
DESI2	blue
DGAT1	blue
DGKQ	blue
DHDH	blue
DHRS13	blue
DHX32	blue
DIAPH3	blue
DIO3	blue
DIPK1C	blue
DLG5	blue
DLL4	blue
DLX3	blue
DMPK	blue
DMWD	blue
DNAAF8	blue
DNAJA2	blue
DNAJB12	blue
DNAJB4	blue
DNAJB9	blue
DNAJC1	blue
DNAJC25	blue
DNAJC3	blue
DND1	blue
DOCK3	blue
DOLPP1	blue
DPAGT1	blue
DPH3	blue
DPM2	blue
DQX1	blue
DSC2	blue
DSE	blue
DSG2	blue
DSTN	blue
DUSP13	blue
DUSP14	blue
DUSP16	blue
DUSP3	blue
DUSP5	blue
DUSP8	blue
DYNC1LI2	blue
DYNLL2	blue
DYNLT4	blue
DYRK3	blue
ECI2	blue
ECM1	blue
EDEM3	blue
EDN1	blue
EDN2	blue
EFL1	blue
EFNA1	blue
EFNA2	blue
EFNA4	blue
EGFR	blue
EHD2	blue
EIF2B5	blue
EIF2S2	blue
EIF4EBP2	blue
ELF3	blue
ELMO3	blue
ELOVL1	blue
ELOVL7	blue
EMC3	blue
EMC4	blue
EMC8	blue
EMP1	blue
ENKD1	blue
ENOSF1	blue
ENPP5	blue
ENTPD2	blue
EPB41L1	blue
EPB41L4A	blue
EPCAM	blue
EPHA1	blue
EPHA2	blue
EPHB3	blue
EPHB4	blue
EPOP	blue
EPS8	blue
EPS8L2	blue
ERBB3	blue
ERFE	blue
ERI1	blue
ERN1	blue
ERO1A	blue
ERRFI1	blue
ESM1	blue
ESPN	blue
ESPNL	blue
ESR2	blue
ESRP1	blue
ETV4	blue
EVI5	blue
F11R	blue
F2RL1	blue
FA2H	blue
FADS3	blue
FAF1	blue
FAM135A	blue
FAM13A	blue
FAM174B	blue
FAM214B	blue
FAM221A	blue
FAM222A	blue
FAM229A	blue
FAM71A	blue
FAM83G	blue
FAM83H	blue
FAM8A1	blue
FAM91A1	blue
FASTK	blue
FAT1	blue
FBXL20	blue
FBXL4	blue
FBXO15	blue
FBXO25	blue
FBXO32	blue
FBXO45	blue
FBXO8	blue
FCHO2	blue
FERMT2	blue
FGF2	blue
FGF21	blue
FGFBP1	blue
FGFR3	blue
FHL2	blue
FILIP1L	blue
FKTN	blue
FNBP1L	blue
FOSL1	blue
FOXA1	blue
FOXI1	blue
FOXL3	blue
FOXO6	blue
FOXP2	blue
FRK	blue
FRMD4A	blue
FRMD4B	blue
FRMD6	blue
FSTL3	blue
FTL	blue
FUT1	blue
FXYD6	blue
FZD3	blue
FZD7	blue
GAB1	blue
GABBR1	blue
GADD45A	blue
GADD45G	blue
GAL	blue
GAR1	blue
GARS1	blue
GAS2L1	blue
GBE1	blue
GBGT1	blue
GCLC	blue
GCLM	blue
GCNT3	blue
GDF15	blue
GEMIN8	blue
GFOD2	blue
GFPT2	blue
GHITM	blue
GIPC1	blue
GJB2	blue
GJC2	blue
GKAP1	blue
GLCE	blue
GLE1	blue
GLIS2	blue
GLT8D1	blue
GLUL	blue
GLYCTK	blue
GNA11	blue
GNG12	blue
GNL2	blue
GNMT	blue
GOLGA2	blue
GOLGA5	blue
GOLGB1	blue
GOLT1B	blue
GORASP2	blue
GOT1	blue
GPS2	blue
GPSM2	blue
GPT	blue
GRB10	blue
GRB14	blue
GRB7	blue
GRHL3	blue
GRP	blue
GSR	blue
GTF2IRD1	blue
GTPBP2	blue
GUCY2C	blue
GXYLT1	blue
H1-2	blue
H1-4	blue
H1-6	blue
HACD1	blue
HACD2	blue
HAL	blue
HAMP	blue
HARBI1	blue
HAS1	blue
HAX1	blue
HBP1	blue
HCN2	blue
HDAC7	blue
HEMK1	blue
HERPUD1	blue
HES6	blue
HESX1	blue
HIP1R	blue
HIPK2	blue
HK2	blue
HMBS	blue
HMGB3	blue
HMOX1	blue
HR	blue
HSD11B1	blue
HSD17B3	blue
HSPA1A	blue
HSPA4L	blue
HSPA5	blue
HSPA6	blue
HSPB1	blue
HSPB6	blue
HSPB8	blue
HYOU1	blue
ID4	blue
IDS	blue
IER3IP1	blue
IFRD1	blue
IFT20	blue
IGFBP3	blue
IGFBP6	blue
IGFBP7	blue
IGSF3	blue
IL17C	blue
IL17RC	blue
IL6ST	blue
ILVBL	blue
IMPA2	blue
INHBB	blue
INKA2	blue
INO80B	blue
INPP5F	blue
INSIG2	blue
INSR	blue
IP6K2	blue
IQANK1	blue
IQCE	blue
IRF6	blue
IRF7	blue
IRX3	blue
IRX4	blue
IRX5	blue
ISYNA1	blue
ITGA2	blue
ITGA3	blue
ITGAV	blue
ITGB6	blue
ITPKC	blue
JADE3	blue
JAGN1	blue
JPH1	blue
KCNAB1	blue
KCNK1	blue
KCNN4	blue
KCTD15	blue
KCTD21	blue
KCTD9	blue
KDELR3	blue
KDSR	blue
KHDRBS3	blue
KIAA1522	blue
KIF1B	blue
KIF1C	blue
KIF2A	blue
KIF5C	blue
KIFC3	blue
KISS1R	blue
KLC3	blue
KLC4	blue
KLF4	blue
KLF5	blue
KLHDC2	blue
KLHL21	blue
KPNA2	blue
KRT10	blue
KRT13	blue
KRT18	blue
KRT19	blue
KRT23	blue
KRT35	blue
KRT7	blue
KRT80	blue
KRTAP1-3	blue
KRTCAP3	blue
L3MBTL1	blue
LAMA3	blue
LAMA5	blue
LAMB3	blue
LANCL2	blue
LAPTM4B	blue
LCAT	blue
LDLR	blue
LDLRAP1	blue
LGALS4	blue
LGALS7	blue
LGALSL	blue
LHX6	blue
LIMA1	blue
LIN54	blue
LIPH	blue
LLGL2	blue
LMBR1	blue
LMO7	blue
LMOD1	blue
LMTK2	blue
LNX1	blue
LNX2	blue
LOC100147796	blue
LOC100526780	blue
LOC101101945	blue
LOC101102105	blue
LOC101102155	blue
LOC101102204	blue
LOC101102223	blue
LOC101102344	blue
LOC101102428	blue
LOC101102490	blue
LOC101102548	blue
LOC101102714	blue
LOC101102994	blue
LOC101103049	blue
LOC101104050	blue
LOC101105010	blue
LOC101105036	blue
LOC101105214	blue
LOC101105383	blue
LOC101105523	blue
LOC101105533	blue
LOC101105644	blue
LOC101105678	blue
LOC101106041	blue
LOC101106541	blue
LOC101106871	blue
LOC101106925	blue
LOC101107164	blue
LOC101107761	blue
LOC101107809	blue
LOC101108086	blue
LOC101108416	blue
LOC101108428	blue
LOC101108654	blue
LOC101108702	blue
LOC101108789	blue
LOC101108797	blue
LOC101108803	blue
LOC101109582	blue
LOC101109989	blue
LOC101110679	blue
LOC101110882	blue
LOC101110974	blue
LOC101111099	blue
LOC101111593	blue
LOC101111669	blue
LOC101111893	blue
LOC101111915	blue
LOC101112243	blue
LOC101112287	blue
LOC101112509	blue
LOC101112800	blue
LOC101113335	blue
LOC101113344	blue
LOC101113531	blue
LOC101113683	blue
LOC101113728	blue
LOC101113761	blue
LOC101114002	blue
LOC101114249	blue
LOC101114547	blue
LOC101114586	blue
LOC101114968	blue
LOC101115117	blue
LOC101115331	blue
LOC101115355	blue
LOC101115694	blue
LOC101115753	blue
LOC101116076	blue
LOC101116178	blue
LOC101116371	blue
LOC101116843	blue
LOC101116975	blue
LOC101117129	blue
LOC101117153	blue
LOC101117181	blue
LOC101117184	blue
LOC101117325	blue
LOC101117329	blue
LOC101117542	blue
LOC101117691	blue
LOC101117703	blue
LOC101117789	blue
LOC101117934	blue
LOC101117955	blue
LOC101118459	blue
LOC101118478	blue
LOC101118549	blue
LOC101118641	blue
LOC101118849	blue
LOC101119169	blue
LOC101119303	blue
LOC101119486	blue
LOC101119655	blue
LOC101119697	blue
LOC101119835	blue
LOC101119869	blue
LOC101120207	blue
LOC101120285	blue
LOC101120447	blue
LOC101120455	blue
LOC101120470	blue
LOC101120481	blue
LOC101120590	blue
LOC101120613	blue
LOC101120688	blue
LOC101121387	blue
LOC101121441	blue
LOC101121718	blue
LOC101122097	blue
LOC101122123	blue
LOC101122148	blue
LOC101122242	blue
LOC101122398	blue
LOC101122880	blue
LOC101123198	blue
LOC101123247	blue
LOC101123275	blue
LOC101123588	blue
LOC105601843	blue
LOC105601852	blue
LOC105601856	blue
LOC105601867	blue
LOC105601907	blue
LOC105601990	blue
LOC105602254	blue
LOC105602450	blue
LOC105602454	blue
LOC105602647	blue
LOC105602763	blue
LOC105602786	blue
LOC105602881	blue
LOC105602913	blue
LOC105603195	blue
LOC105603203	blue
LOC105603225	blue
LOC105603376	blue
LOC105603814	blue
LOC105604019	blue
LOC105604131	blue
LOC105604469	blue
LOC105604550	blue
LOC105604794	blue
LOC105604950	blue
LOC105604974	blue
LOC105605613	blue
LOC105606267	blue
LOC105606270	blue
LOC105606533	blue
LOC105606575	blue
LOC105607009	blue
LOC105607350	blue
LOC105607667	blue
LOC105607861	blue
LOC105607883	blue
LOC105607956	blue
LOC105608205	blue
LOC105608303	blue
LOC105608813	blue
LOC105609244	blue
LOC105609393	blue
LOC105609394	blue
LOC105609432	blue
LOC105609854	blue
LOC105609938	blue
LOC105610092	blue
LOC105610157	blue
LOC105610214	blue
LOC105611280	blue
LOC105611449	blue
LOC105612196	blue
LOC105612393	blue
LOC105612466	blue
LOC105612688	blue
LOC105612852	blue
LOC105612995	blue
LOC105613245	blue
LOC105613434	blue
LOC105615690	blue
LOC105616164	blue
LOC105616363	blue
LOC105616373	blue
LOC105616380	blue
LOC105616444	blue
LOC105616528	blue
LOC106990570	blue
LOC106990837	blue
LOC106990841	blue
LOC106990930	blue
LOC106991591	blue
LOC106991919	blue
LOC114108603	blue
LOC114108725	blue
LOC114108774	blue
LOC114108786	blue
LOC114109523	blue
LOC114109632	blue
LOC114109686	blue
LOC114110421	blue
LOC114110441	blue
LOC114110616	blue
LOC114110673	blue
LOC114110808	blue
LOC114110852	blue
LOC114111168	blue
LOC114111206	blue
LOC114111228	blue
LOC114111377	blue
LOC114111382	blue
LOC114111496	blue
LOC114111667	blue
LOC114112489	blue
LOC114112673	blue
LOC114112807	blue
LOC114113028	blue
LOC114113059	blue
LOC114113214	blue
LOC114113219	blue
LOC114113666	blue
LOC114113921	blue
LOC114113940	blue
LOC114113987	blue
LOC114114036	blue
LOC114114613	blue
LOC114114848	blue
LOC114115281	blue
LOC114115332	blue
LOC114115418	blue
LOC114115593	blue
LOC114115604	blue
LOC114115646	blue
LOC114116076	blue
LOC114116220	blue
LOC114116343	blue
LOC114116438	blue
LOC114116460	blue
LOC114116471	blue
LOC114116607	blue
LOC114116700	blue
LOC114116813	blue
LOC114116854	blue
LOC114116864	blue
LOC114116932	blue
LOC114117228	blue
LOC114117241	blue
LOC114117520	blue
LOC114117570	blue
LOC114117619	blue
LOC114117899	blue
LOC114117925	blue
LOC114117993	blue
LOC114118012	blue
LOC114118024	blue
LOC114118047	blue
LOC114118423	blue
LOC114118452	blue
LOC121816007	blue
LOC121816079	blue
LOC121816089	blue
LOC121816170	blue
LOC121816364	blue
LOC121816372	blue
LOC121816484	blue
LOC121816496	blue
LOC121816553	blue
LOC121816634	blue
LOC121816969	blue
LOC121816987	blue
LOC121817268	blue
LOC121817339	blue
LOC121817412	blue
LOC121817419	blue
LOC121817485	blue
LOC121817502	blue
LOC121817699	blue
LOC121817713	blue
LOC121817730	blue
LOC121817750	blue
LOC121817761	blue
LOC121817869	blue
LOC121817881	blue
LOC121817909	blue
LOC121818001	blue
LOC121818276	blue
LOC121818375	blue
LOC121818481	blue
LOC121818498	blue
LOC121818524	blue
LOC121818591	blue
LOC121818609	blue
LOC121818746	blue
LOC121818776	blue
LOC121818984	blue
LOC121819034	blue
LOC121819071	blue
LOC121819218	blue
LOC121819243	blue
LOC121819275	blue
LOC121819439	blue
LOC121819480	blue
LOC121819663	blue
LOC121819675	blue
LOC121819825	blue
LOC121820019	blue
LOC121820074	blue
LOC121820289	blue
LOC121820292	blue
LOC121820293	blue
LOC121820295	blue
LOC121820324	blue
LOC121820328	blue
LOC121820336	blue
LOC121820464	blue
LOC121820578	blue
LOC121820611	blue
LOC121820706	blue
LONP2	blue
LORICRIN	blue
LOXL4	blue
LRATD1	blue
LRFN4	blue
LRMDA	blue
LRP8	blue
LRRC1	blue
LRRC27	blue
LRRC3C	blue
LRRC47	blue
LRRC51	blue
LRRC73	blue
LRRC75A	blue
LRRC8E	blue
LRRFIP2	blue
LSR	blue
LTBP1	blue
LTBP4	blue
LTO1	blue
LUZP1	blue
LY96	blue
LYPLAL1	blue
LZTS3	blue
MACC1	blue
MACO1	blue
MAFF	blue
MAFK	blue
MAGI3	blue
MAL2	blue
MALL	blue
MANSC1	blue
MAP1LC3B	blue
MAP3K13	blue
MAP3K21	blue
MAP3K9	blue
MAP6D1	blue
MAPK12	blue
MAPK8	blue
MAPK8IP1	blue
MAPK8IP2	blue
MAPRE3	blue
MAPT	blue
MARCHF3	blue
MARF1	blue
MARVELD2	blue
MARVELD3	blue
MAST4	blue
MCU	blue
MED21	blue
MED8	blue
MET	blue
METAP1	blue
METAP2	blue
METTL23	blue
MFAP2	blue
MFHAS1	blue
MFSD11	blue
MFSD12	blue
MFSD3	blue
MFSD6	blue
MICAL2	blue
MICAL3	blue
MICALL2	blue
MICU3	blue
MKRN2OS	blue
MMP1	blue
MMP13	blue
MMP15	blue
MMP24	blue
MMP7	blue
MNS1	blue
MOGAT1	blue
MOGS	blue
MORN3	blue
MORN4	blue
MOSPD1	blue
MPV17L2	blue
MPZL2	blue
MPZL3	blue
MRAS	blue
MRPL18	blue
MRPL2	blue
MRPL42	blue
MRPL45	blue
MSMO1	blue
MSRA	blue
MST1R	blue
MTCP1	blue
MTFR1	blue
MTHFD2	blue
MTMR2	blue
MTMR9	blue
MTSS2	blue
MTUS2	blue
MXRA8	blue
MYH10	blue
MYH14	blue
MYO1D	blue
MYO1E	blue
MYO6	blue
MYOM1	blue
N4BP2L1	blue
NAA40	blue
NAMPT	blue
NAP1L4	blue
NATD1	blue
NAV2	blue
NCBP2AS2	blue
NCK2	blue
NCOA6	blue
NCS1	blue
NDRG4	blue
NDUFAF2	blue
NDUFV3	blue
NECAP1	blue
NECTIN1	blue
NECTIN2	blue
NECTIN4	blue
NEDD4L	blue
NEFH	blue
NEFM	blue
NEK2	blue
NEK8	blue
NENF	blue
NEO1	blue
NES	blue
NET1	blue
NFE2L1	blue
NFKBIL1	blue
NGLY1	blue
NHLRC1	blue
NHSL1	blue
NIBAN2	blue
NIPAL1	blue
NIPAL4	blue
NKPD1	blue
NMB	blue
NOTCH3	blue
NPC1	blue
NPDC1	blue
NPEPPS	blue
NPPC	blue
NPR2	blue
NPTX1	blue
NPTX2	blue
NQO1	blue
NR6A1	blue
NRBF2	blue
NRBP2	blue
NRIP1	blue
NRL	blue
NSFL1C	blue
NT5C2	blue
NTAQ1	blue
NUDT6	blue
NUFIP1	blue
NUPR1	blue
NUPR2	blue
NUS1	blue
OAF	blue
OCEL1	blue
OCLN	blue
OGFOD2	blue
OGFOD3	blue
OSBPL3	blue
OSBPL9	blue
OSER1	blue
OSGIN1	blue
OSGIN2	blue
OSR1	blue
OTUD1	blue
OTUD3	blue
OTUD7B	blue
OVOL1	blue
OXNAD1	blue
OXR1	blue
P2RY2	blue
P4HA2	blue
P4HA3	blue
PABPC4	blue
PACSIN2	blue
PACSIN3	blue
PAIP2	blue
PAK1IP1	blue
PAK6	blue
PALLD	blue
PAMR1	blue
PANX2	blue
PAPSS2	blue
PARD3	blue
PARD6B	blue
PARP3	blue
PARP6	blue
PAWR	blue
PCDH1	blue
PCGF6	blue
PCK2	blue
PCYT1A	blue
PDGFA	blue
PDLIM3	blue
PDZD2	blue
PDZK1	blue
PEG3	blue
PELI2	blue
PERM1	blue
PEX11A	blue
PEX14	blue
PEX6	blue
PEX7	blue
PFKFB4	blue
PGM3	blue
PGPEP1	blue
PHACTR4	blue
PHAF1	blue
PHF13	blue
PHGDH	blue
PHLDA2	blue
PHLDB2	blue
PICK1	blue
PIGF	blue
PIGQ	blue
PIGT	blue
PIGU	blue
PIGZ	blue
PIP4K2C	blue
PIP4P1	blue
PIP5K1A	blue
PIR	blue
PITX3	blue
PKIA	blue
PKIG	blue
PKMYT1	blue
PKP3	blue
PLA1A	blue
PLA2G12A	blue
PLA2G12B	blue
PLA2G2F	blue
PLA2G4F	blue
PLAA	blue
PLAT	blue
PLCD3	blue
PLCXD2	blue
PLD2	blue
PLEK2	blue
PLEKHA6	blue
PLEKHA7	blue
PLEKHG6	blue
PLEKHH3	blue
PLEKHN1	blue
PLEKHS1	blue
PLGRKT	blue
PLK2	blue
PLPP1	blue
PLPP2	blue
PLXNB1	blue
PLXNB2	blue
PMEL	blue
PMM1	blue
PMM2	blue
PMP22	blue
PNPLA2	blue
PNPLA8	blue
POLE3	blue
POMC	blue
POMGNT2	blue
POMK	blue
PON1	blue
PPDPF	blue
PPEF1	blue
PPFIBP2	blue
PPL	blue
PPM1A	blue
PPP1R13L	blue
PPP1R14D	blue
PPP1R37	blue
PPP1R3E	blue
PPP2CB	blue
PPP2R5B	blue
PRAG1	blue
PRDX5	blue
PRKAR1B	blue
PRKCZ	blue
PROK1	blue
PROSER2	blue
PRPF18	blue
PRR36	blue
PRRG1	blue
PRRG2	blue
PRRG4	blue
PRSS22	blue
PRSS23	blue
PRSS27	blue
PRSS53	blue
PRSS8	blue
PSAT1	blue
PSD	blue
PSD3	blue
PSMB5	blue
PSMD12	blue
PSMD7	blue
PSMD9	blue
PSME3IP1	blue
[truncated: 11,407 more rows]
