# Supplementary material for: Integrating omics and functional data via representation learning to prioritize candidate genes for pleiotropic effect in dairy sheep
Source: PNAS Nexus. 2025 Nov 13;4(11):pgaf361. doi: 10.1093/pnasnexus/pgaf361 (PMC12646080; doi:10.1093/pnasnexus/pgaf361)
Supplement: pgaf361_Supplementary_Data [file pgaf361_supplementary_data.zip › Supplementary_Table5.txt]

Gene	symbol	CHR	BP1	BP2	pval_Trait	PPA_Trait	pval_EBV	PPA_EBV	Prioritized_Trait_GWAS	Prioritized_EBV_GWAS
ENSOARG00020000680	ZNF596	1	278489976	278503879	0.358073176024278	1.47922037218717e-09	0.3933456407795	0.999997345215338	Not Prioritized	Not Prioritized
ENSOARG00020000700	NA	1	278544605	278559966	0.517501765146456	NA	0.341999515785369	NA	Not Prioritized	Not Prioritized
ENSOARG00020022125	KCNH8	1	277370528	277832735	0.293529588595431	1.5183078177658e-09	0.21241957505889	0.999997478870052	Not Prioritized	Not Prioritized
ENSOARG00020039514	NA	1	277857217	277920841	0.138525013171132	NA	0.14910362617614	NA	Not Prioritized	Not Prioritized
ENSOARG00020000122	EFHB	1	277857799	278201317	0.572864959166499	1.31619276979934e-09	0.249628839445797	0.999997523169468	Not Prioritized	Not Prioritized
ENSOARG00020000129	RAB5A	1	278208795	278242018	0.867612415453375	1.80550556470652e-14	0.513529709526547	0.930087076310564	Not Prioritized	Not Prioritized
ENSOARG00020000142	PP2D1	1	278241186	278259126	0.798538518433701	1.28441043410897e-09	0.575272861116319	0.999997350562707	Not Prioritized	Not Prioritized
ENSOARG00020000211	KAT2B	1	278286806	278385691	0.539927120351204	2.5417087200778e-09	0.708623883754087	0.999920472631784	Not Prioritized	Not Prioritized
ENSOARG00020000404	SGO1	1	278403458	278421659	0.381948553744656	4.97763947139527e-11	0.515435296550178	0.999999999953092	Not Prioritized	Not Prioritized
ENSOARG00020022035	SATB1	1	276464426	276543719	0.585338632651249	6.65173607179033e-12	0.447979349579617	0.999997573199494	Not Prioritized	Not Prioritized
ENSOARG00020034630	NA	1	276108966	276125271	0.47582891394757	NA	0.244550899766388	NA	Not Prioritized	Not Prioritized
ENSOARG00020031443	NA	1	276152579	276340689	0.318339489685219	NA	0.209399669623067	NA	Not Prioritized	Not Prioritized
ENSOARG00020027175	NA	1	276288704	276364455	0.38727100311057	NA	0.430515136796642	NA	Not Prioritized	Not Prioritized
ENSOARG00020036557	NA	1	276558671	276563751	0.452086794626334	NA	0.432215655358251	NA	Not Prioritized	Not Prioritized
ENSOARG00020040363	NA	1	278273232	278285031	0.726935963902305	NA	0.707974761150665	NA	Not Prioritized	Not Prioritized
ENSOARG00020035488	NA	1	278388717	278391774	0.365060039307387	NA	0.588799889853949	NA	Not Prioritized	Not Prioritized
ENSOARG00020030710	NA	1	275983851	276001591	0.648380835421624	NA	0.331129803369023	NA	Not Prioritized	Not Prioritized
ENSOARG00020029613	NA	1	276570328	276607102	0.401989124432941	NA	0.50397197713036	NA	Not Prioritized	Not Prioritized
ENSOARG00020000244	TMPRSS15	1	139368044	139524943	0.568377905103253	1.35952363214784e-09	0.000231875786536894	0.999998205202655	Not Prioritized	Not Prioritized
ENSOARG00020032627	NA	1	132280471	132281937	0.621455911393624	NA	0.346616282829236	NA	Not Prioritized	Not Prioritized
ENSOARG00020029667	NA	1	134735774	134821300	0.631871756127231	NA	0.023453249472141	NA	Not Prioritized	Not Prioritized
ENSOARG00020035747	NA	1	135067271	135067856	1	NA	0.000233785664576641	NA	Not Prioritized	Not Prioritized
ENSOARG00020000650	BTG3	1	140237379	140257891	0.3078656760983	7.16832353467054e-10	0.0228458978409249	0.999999472783387	Not Prioritized	Not Prioritized
ENSOARG00020000740	CXADR	1	140256824	140322114	0.0913811278623659	5.64104751929005e-09	0.00692309053324461	0.999999993593452	Not Prioritized	Not Prioritized
ENSOARG00020031049	NA	1	137742777	137997972	0.792435808265998	NA	0.00531101123168306	NA	Not Prioritized	Not Prioritized
ENSOARG00020005404	NCAM2	1	136054291	136656859	0.831341990703487	1.27579585917054e-09	0.036632673821101	0.999997690264656	Not Prioritized	Not Prioritized
ENSOARG00020000554	CHODL	1	139526471	139581467	0.549623248958212	1.36717044929142e-09	0.013617765351084	0.999997801385343	Not Prioritized	Not Prioritized
ENSOARG00020033640	NA	1	140032863	140050177	0.109815860239359	NA	0.0968469077411334	NA	Not Prioritized	Not Prioritized
ENSOARG00020000621	C21orf91	1	140049996	140082237	0.0872796570459786	1.85956174781699e-09	0.097889370024619	0.999997574333829	Not Prioritized	Not Prioritized
ENSOARG00020038762	NA	1	141238633	141589284	0.828791804708264	NA	2.13246903208621e-05	NA	Not Prioritized	Not Prioritized
ENSOARG00020027227	NA	1	141238705	141670363	0.800087827324623	NA	2.04409346147328e-05	NA	Not Prioritized	Not Prioritized
ENSOARG00020033171	NA	1	141238705	141663109	0.800087827324623	NA	2.04409346147328e-05	NA	Not Prioritized	Not Prioritized
ENSOARG00020034392	NA	1	141539912	141648858	0.563940445898528	NA	0.000987479238858104	NA	Not Prioritized	Not Prioritized
ENSOARG00020032194	NA	1	141825562	141963152	0.382033549728658	NA	0.000690272654300163	NA	Not Prioritized	Not Prioritized
ENSOARG00020040439	NA	1	136664360	136670792	0.395772072909727	NA	0.421466722996656	NA	Not Prioritized	Not Prioritized
ENSOARG00020040889	NA	1	139595314	139609592	0.716594144190049	NA	0.0072321496955083	NA	Not Prioritized	Not Prioritized
ENSOARG00020030265	NA	1	139878869	139880305	0.650235014693873	NA	0.0042315074517743	NA	Not Prioritized	Not Prioritized
ENSOARG00020035943	NA	1	139963190	139965424	0.258957934133396	NA	0.018373727900925	NA	Not Prioritized	Not Prioritized
ENSOARG00020032372	NA	1	140001695	140015514	0.0673287369116976	NA	0.0617535576371658	NA	Not Prioritized	Not Prioritized
ENSOARG00020028215	NA	1	140354175	140375278	0.153368160860356	NA	0.00324207775038501	NA	Not Prioritized	Not Prioritized
ENSOARG00020033153	NA	1	141090039	141238344	0.379674237948312	NA	3.61730186342911e-06	NA	Not Prioritized	Not Prioritized
ENSOARG00020034331	NA	1	141764057	141768828	0.330536253086832	NA	0.00652208506051079	NA	Not Prioritized	Not Prioritized
ENSOARG00020038100	NA	1	136672991	136715443	0.383702881622833	NA	0.339853514893005	NA	Not Prioritized	Not Prioritized
ENSOARG00020026548	NA	1	140996604	141120538	0.483086729078607	NA	3.0191693368396e-05	NA	Not Prioritized	Not Prioritized
ENSOARG00020035778	NA	1	141120700	141165095	0.410479133605203	NA	0.00076112635226467	NA	Not Prioritized	Not Prioritized
ENSOARG00020039334	NA	1	141140905	141205422	0.23737191494656	NA	0.0021210457644518	NA	Not Prioritized	Not Prioritized
ENSOARG00020005194	U6	1	131829306	131829408	0.240384849976554	NA	0.000145323623233112	NA	Not Prioritized	Not Prioritized
ENSOARG00020005547	U6	1	138724369	138724472	0.702798457493421	NA	0.058391151820089	NA	Not Prioritized	Not Prioritized
ENSOARG00020005550	U6	1	138862073	138862179	0.7299861456932	NA	0.265655591117269	NA	Not Prioritized	Not Prioritized
ENSOARG00020000840	MIRLET7C	1	141248443	141248550	0.69485026233477	1.31462289760515e-09	0.00281746898594643	0.99999796737974	Not Prioritized	Not Prioritized
ENSOARG00020000850	MIR99A	1	141249213	141249302	0.69485026233477	1.31462289760515e-09	0.00281746898594643	0.99999796737974	Not Prioritized	Not Prioritized
ENSOARG00020000837	MIR125B2	1	141197394	141197476	0.651895654994829	1.32872093932428e-09	0.00972080231087897	0.999997838005952	Not Prioritized	Not Prioritized
ENSOARG00020039550	NA	1	142709368	142712299	0.212730291892194	NA	0.0023661350379148	NA	Not Prioritized	Not Prioritized
ENSOARG00020002198	GBE1	1	150045014	150352134	0.783149670235281	2.60215352954574e-09	0.223691935554146	0.999999648519911	Not Prioritized	Not Prioritized
ENSOARG00020001119	NA	1	143634436	143734828	0.503881550992542	NA	0.00168390641028156	NA	Not Prioritized	Not Prioritized
ENSOARG00020000895	USP25	1	141979123	142141035	0.052934100047446	1.41647986420171e-10	0.00019242253084666	0.999990681262191	Not Prioritized	Not Prioritized
ENSOARG00020001293	RBM11	1	143774148	143791266	0.509682338921308	1.38452185116394e-09	0.000813660255978685	0.999998089356665	Not Prioritized	Not Prioritized
ENSOARG00020030906	LIPI	1	143791024	143870415	0.78074163517119	1.28925877561767e-09	0.000436221055057435	0.999998147790677	Not Prioritized	Not Prioritized
ENSOARG00020001570	ROBO1	1	147003003	148287776	0.334792940453667	1.48528841036639e-09	0.00282908704759591	0.999997966962936	Not Prioritized	Not Prioritized
ENSOARG00020001346	ROBO2	1	144018623	145913102	0.629943877583894	1.33099963479303e-09	1.21998598915044e-05	0.999998455358273	Not Prioritized	Not Prioritized
ENSOARG00020031186	NRIP1	1	142915958	143028850	0.681159213272873	3.25970782773003e-09	0.315725749090817	0.999999788815939	Not Prioritized	Not Prioritized
ENSOARG00020041006	NA	1	143142564	143144816	0.987497168360073	NA	0.706166455291987	NA	Not Prioritized	Not Prioritized
ENSOARG00020001052	NA	1	143330432	143503662	0.810706247781723	NA	0.092694093540656	NA	Not Prioritized	Not Prioritized
ENSOARG00020001270	HSPA13	1	143614417	143627777	0.702241327961019	1.63927875660284e-15	0.013360395474112	4.78207334017005e-05	Not Prioritized	Not Prioritized
ENSOARG00020001494	NA	1	144633788	144634444	0.437411989512208	NA	0.00114598243520673	NA	Not Prioritized	Not Prioritized
ENSOARG00020001506	NA	1	145109231	145109587	0.692414641128813	NA	0.00208520996231346	NA	Not Prioritized	Not Prioritized
ENSOARG00020036091	NA	1	141974204	141977205	0.428384318378645	NA	0.000309537100911352	NA	Not Prioritized	Not Prioritized
ENSOARG00020037825	NA	1	142185649	142189790	0.0411974632528553	NA	0.000391989297675943	NA	Not Prioritized	Not Prioritized
ENSOARG00020037624	NA	1	142193657	142208879	0.0806414840838534	NA	0.000132231192502855	NA	Not Prioritized	Not Prioritized
ENSOARG00020031580	NA	1	143109891	143114803	1	NA	0.657495958186687	NA	Not Prioritized	Not Prioritized
ENSOARG00020039674	NA	1	143130704	143136949	0.99471751200398	NA	0.706617295600025	NA	Not Prioritized	Not Prioritized
ENSOARG00020034367	NA	1	143507832	143509642	0.6322439524328	NA	0.14179654857599	NA	Not Prioritized	Not Prioritized
ENSOARG00020027700	NA	1	143599364	143600607	0.634629254577823	NA	0.0174821693878681	NA	Not Prioritized	Not Prioritized
ENSOARG00020030629	NA	1	149075120	149165224	0.843390349616082	NA	0.0909119768289445	NA	Not Prioritized	Not Prioritized
ENSOARG00020036761	NA	1	143097108	143118838	1	NA	0.651416885562142	NA	Not Prioritized	Not Prioritized
ENSOARG00020030341	NA	1	143553324	143605210	0.457739160330044	NA	0.0199998303131246	NA	Not Prioritized	Not Prioritized
ENSOARG00020027363	NA	1	150545578	150640574	0.810797800253965	NA	0.247387072380565	NA	Not Prioritized	Not Prioritized
ENSOARG00020001511	U2	1	146164529	146164674	0.0797174641971099	NA	0.342608328779592	NA	Not Prioritized	Not Prioritized
ENSOARG00020001500	5S_rRNA	1	145099540	145099658	0.684687829884177	NA	0.00272662317823353	NA	Not Prioritized	Not Prioritized
ENSOARG00020002320	U6	1	152415733	152415835	0.101179918859576	NA	0.0503798476501513	NA	Not Prioritized	Not Prioritized
ENSOARG00020040226	NA	1	144240297	144240379	0.46746354783146	NA	0.000103155098563684	NA	Not Prioritized	Not Prioritized
ENSOARG00020010267	DIRAS3	1	43721425	43757165	0.0123537631051134	2.57839973364081e-09	0.00296971025368518	0.999997962043046	Not Prioritized	Not Prioritized
ENSOARG00020010326	WLS	1	43778296	43897233	0.0160279986811355	1.72375807551403e-09	0.000300225823947698	0.999976943868293	Not Prioritized	Not Prioritized
ENSOARG00020009212	C1H1orf141	1	42766886	42816504	0.369641154617502	1.4609055827583e-09	0.00157163187010756	0.999998025645681	Not Prioritized	Not Prioritized
ENSOARG00020009278	IL23R	1	42853165	42915024	0.685379727385319	1.31764213403285e-09	0.0194587393123229	0.999997761936024	Not Prioritized	Not Prioritized
ENSOARG00020010689	RPE65	1	44102749	44142951	0.422415398450817	1.42867527744967e-09	0.000160278812063081	0.999998237924742	Not Prioritized	Not Prioritized
ENSOARG00020010867	DEPDC1	1	44178042	44197976	0.334034359144918	1.48585172274413e-09	9.29393600228457e-06	0.999998471003399	Not Prioritized	Not Prioritized
ENSOARG00020011350	NA	1	45836099	45954102	0.834406414618714	NA	5.58584277220694e-10	NA	Not Prioritized	Not Prioritized
ENSOARG00020012472	LRRC40	1	45974080	46015675	0.898525298894548	1.24515678127192e-09	1.89017561563979e-09	0.999999124349471	Not Prioritized	Not Prioritized
ENSOARG00020012616	SRSF11	1	46015729	46064982	0.895244859885732	4.34629562378695e-06	1.22895754674824e-08	0.999999940138942	Not Prioritized	Not Prioritized
ENSOARG00020012714	ANKRD13C	1	46059352	46158700	0.772554200175306	1.31984771350353e-09	6.34997176570725e-09	0.999999787813516	Not Prioritized	Not Prioritized
ENSOARG00020013082	CTH	1	46194975	46245028	0.623134023313113	9.77561442556235e-10	1.05046146654285e-05	0.999999991646463	Not Prioritized	Not Prioritized
ENSOARG00020009558	IL12RB2	1	42972575	43048385	0.933829153886293	1.36780244513028e-13	0.00453983648067802	0.999999988590568	Not Prioritized	Not Prioritized
ENSOARG00020009805	SERBP1	1	43053710	43073201	0.932232041404037	2.7058301179448e-09	0.0024316250427771	0.999997458144849	Not Prioritized	Not Prioritized
ENSOARG00020033892	NA	1	46345019	46598108	0.660659633132495	NA	0.029383779681888	NA	Not Prioritized	Not Prioritized
ENSOARG00020036312	NA	1	46405688	46711498	0.574344724524556	NA	0.00104858028669314	NA	Not Prioritized	Not Prioritized
ENSOARG00020013470	PTGER3	1	46512794	46796512	0.596408914887557	1.34862719566646e-09	0.00043308799962953	0.99999814845578	Not Prioritized	Not Prioritized
ENSOARG00020009930	GADD45A	1	43318751	43327980	0.124060482824996	2.47385091436764e-09	1.50991456911842e-08	0.999999986337019	Not Prioritized	Not Prioritized
ENSOARG00020026505	GNG12	1	43343025	43415570	0.152852612667203	2.33497740461253e-07	2.20833976340626e-09	0.99999999933708	Not Prioritized	Not Prioritized
ENSOARG00020032723	NA	1	43376845	43481104	0.369042211758296	NA	5.34628906477273e-08	NA	Not Prioritized	Not Prioritized
ENSOARG00020013817	ZRANB2	1	46813802	46831742	0.345190021692682	1.99680350817658e-09	0.000421504748561743	0.999998105521619	Not Prioritized	Not Prioritized
ENSOARG00020032872	NA	1	46831883	47001707	0.473091466735376	NA	1.1100639504054e-06	NA	Not Prioritized	Not Prioritized
ENSOARG00020014000	NEGR1	1	47150287	48165266	0.610298671319188	1.41036435495111e-09	0.00044615467032634	0.999998232451662	Not Prioritized	Not Prioritized
ENSOARG00020007630	SGIP1	1	42187090	42419323	0.535250823619732	1.37323961248585e-09	0.00022003504924923	0.999998209883829	Not Prioritized	Not Prioritized
ENSOARG00020008255	DYNLT5	1	42426103	42457115	0.366509753693506	1.46298467265776e-09	6.52086763655549e-05	0.999998315138911	Not Prioritized	Not Prioritized
ENSOARG00020008319	INSL5	1	42475630	42479306	0.472931420545056	1.40195095100928e-09	4.91458429562883e-05	0.99999833871321	Not Prioritized	Not Prioritized
ENSOARG00020008367	DNAI4	1	42494151	42601746	0.525982647394405	1.37725514114108e-09	0.000174280226293707	0.999998230556486	Not Prioritized	Not Prioritized
ENSOARG00020008644	MIER1	1	42601650	42667995	0.345565826341663	1.24630862170516e-09	0.00245463240148452	0.999979110073089	Not Prioritized	Not Prioritized
ENSOARG00020015086	CRYZ	1	50974383	51003021	0.0324835283004365	8.77148387140281e-08	8.18054189796815e-07	0.99999991598415	Not Prioritized	Not Prioritized
ENSOARG00020015319	TYW3	1	51003043	51025778	0.0119229241619379	4.77225285514062e-10	4.63330805507525e-07	0.999999973567117	Not Prioritized	Not Prioritized
ENSOARG00020009073	SLC35D1	1	42682366	42728991	0.30634910491648	1.51670191402576e-09	0.00518702425941274	0.9999978603388	Not Prioritized	Not Prioritized
ENSOARG00020014325	LRRIQ3	1	50187674	50356642	0.0096261437798349	3.00078313440277e-09	2.22933413286709e-05	0.999998496504156	Not Prioritized	Not Prioritized
ENSOARG00020020128	NA	1	56184514	56185102	0.616863290021393	NA	0.112426366117981	NA	Not Prioritized	Not Prioritized
ENSOARG00020027497	NA	1	60604205	60862681	0.233383281744239	NA	3.89784160006759e-06	NA	Not Prioritized	Not Prioritized
ENSOARG00020000192	TTLL7	1	60852286	61023656	0.176096675240283	1.6536866531548e-09	0.122082663306069	0.99999754749328	Not Prioritized	Not Prioritized
ENSOARG00020014548	FPGT	1	50383322	50391447	0.0367987474029382	0.883722070238941	0.000254151095531809	0.999020380444342	Not Prioritized	Not Prioritized
ENSOARG00020014602	TNNI3K	1	50398904	50772762	0.324755335769674	1.4928654761907e-09	2.88369907818432e-08	0.999998853347392	Not Prioritized	Not Prioritized
ENSOARG00020027455	NA	1	40716132	40901785	0.685731348785825	NA	0.000305097452983428	NA	Not Prioritized	Not Prioritized
ENSOARG00020015425	LHX8	1	51347997	51374100	0.387523575184491	1.44941365462608e-09	0.000326579787981384	0.999998174313738	Not Prioritized	Not Prioritized
ENSOARG00020029400	NA	1	40740375	40835936	0.665165976292795	NA	0.00161425933606145	NA	Not Prioritized	Not Prioritized
ENSOARG00020016635	NA	1	160863487	160864886	0.0779069513546983	NA	6.60477781144896e-05	NA	Not Prioritized	Not Prioritized
ENSOARG00020000133	NA	1	159569393	159572308	0.308291508653544	NA	0.00254774040066409	NA	Not Prioritized	Not Prioritized
ENSOARG00020019816	IFI44	1	55103675	55217243	0.252101941659247	2.84621922125145e-09	0.0248017943990021	0.999999643152033	Not Prioritized	Not Prioritized
ENSOARG00020025984	DNAJC6	1	40874511	41054939	0.937564376058813	8.76630169948614e-12	1.45738899492107e-07	0.040149166445381	Not Prioritized	Not Prioritized
ENSOARG00020004299	EPHA6	1	161983416	162956135	0.930653501991486	1.2259281984832e-09	1.53132077692895e-14	0.999999432572675	Not Prioritized	Not Prioritized
ENSOARG00020019870	ADGRL4	1	55330505	55471130	0.507926387958752	1.38532081093266e-09	0.00223160791915003	0.999997990852306	Not Prioritized	Not Prioritized
ENSOARG00020026025	LEPROT	1	41058630	41070230	0.975650253283359	1.35453743284029e-09	7.83321571880904e-08	0.999994692949308	Not Prioritized	Not Prioritized
ENSOARG00020002352	CADM2	1	154734924	155128281	0.164257614352951	1.51301980339318e-09	0.0819875944809589	0.999997689539324	Not Prioritized	Not Prioritized
ENSOARG00020015606	SLC44A5	1	51433495	51908471	0.136500417595833	1.72561624784502e-09	0.0110334449562386	0.999997824318391	Not Prioritized	Not Prioritized
ENSOARG00020006509	LEPR	1	41094622	41254101	0.292141674771908	3.15255194740889e-09	1.35455869029609e-07	0.999999941390921	Not Prioritized	Not Prioritized
ENSOARG00020033425	NA	1	153992471	154171736	0.582101194690717	NA	0.000303490848454414	NA	Not Prioritized	Not Prioritized
ENSOARG00020032007	NA	1	154071581	154171721	0.559751262068239	NA	0.00021772256137806	NA	Not Prioritized	Not Prioritized
ENSOARG00020007182	PDE4B	1	41378612	42043610	0.0871772838615161	1.04359061686501e-08	6.29217713193473e-06	0.999999862663282	Not Prioritized	Not Prioritized
ENSOARG00020028820	NA	1	154196821	154210200	0.219246104863681	NA	0.000549982581310571	NA	Not Prioritized	Not Prioritized
ENSOARG00020002674	ACADM	1	51911807	51942607	0.378408528970114	0.999999999998202	0.02146165758263	0.999999975005287	Not Prioritized	Not Prioritized
ENSOARG00020022034	NA	1	154413895	154451002	0.448964539761429	NA	0.231492264768384	NA	Not Prioritized	Not Prioritized
ENSOARG00020035840	NA	1	154770551	154986060	0.19800101519842	NA	0.236698236373175	NA	Not Prioritized	Not Prioritized
ENSOARG00020027819	CSNKA2IP	1	157372049	157522526	0.452840973609633	1.41216107155183e-09	5.89969641625378e-05	0.999998323521823	Not Prioritized	Not Prioritized
ENSOARG00020002698	PROS1	1	159181408	159248643	0.119614889486295	1.76413069615092e-09	0.000204314660167928	0.99999821648314	Not Prioritized	Not Prioritized
ENSOARG00020016603	RABGGTB	1	52022965	52037245	0.161507800879366	3.55060682550143e-09	0.00189354737629171	0.999999525944496	Not Prioritized	Not Prioritized
ENSOARG00020028425	NA	1	44729370	44812639	0.885712833485776	NA	3.37099850815226e-09	NA	Not Prioritized	Not Prioritized
ENSOARG00020035651	NA	1	45964859	45969110	0.958904971117844	NA	1.70679460071427e-09	NA	Not Prioritized	Not Prioritized
ENSOARG00020033433	NA	1	42063734	42093345	0.184931575912737	NA	0.00279249968093087	NA	Not Prioritized	Not Prioritized
ENSOARG00020027077	NA	1	42153629	42186198	0.627327949843536	NA	0.000990652568209107	NA	Not Prioritized	Not Prioritized
ENSOARG00020016767	MSH4	1	52033037	52117470	0.16414016694902	1.67323804613019e-09	0.00088882190966502	0.999998080926949	Not Prioritized	Not Prioritized
ENSOARG00020031242	NA	1	46797582	46812814	0.315345911431263	NA	0.000329925418182783	NA	Not Prioritized	Not Prioritized
ENSOARG00020033337	NA	1	159233167	159510179	0.109954727692852	NA	3.54160143975329e-06	NA	Not Prioritized	Not Prioritized
ENSOARG00020034176	U6	1	45925510	45925616	0.990351477740929	NA	1.43452622411942e-09	NA	Not Prioritized	Not Prioritized
ENSOARG00020002833	NSUN3	1	159342160	159407361	0.0677543511778602	3.93986948048495e-09	4.82545341908862e-05	0.999996923816525	Not Prioritized	Not Prioritized
ENSOARG00020008601	SNORA70	1	42505229	42505348	0.720169771465195	NA	0.00109675680553752	NA	Not Prioritized	Not Prioritized
ENSOARG00020036835	U6	1	43362353	43362459	0.17458367231115	NA	5.34524022518185e-10	NA	Not Prioritized	Not Prioritized
ENSOARG00020037461	U6	1	48430199	48430305	0.813654126236723	NA	0.0466606448005442	NA	Not Prioritized	Not Prioritized
ENSOARG00020006435	U2	1	41170459	41170624	0.122570353768246	NA	1.853968007875e-06	NA	Not Prioritized	Not Prioritized
ENSOARG00020031897	U6	1	41369912	41370018	0.109721711543143	NA	3.75405739587621e-06	NA	Not Prioritized	Not Prioritized
ENSOARG00020013924	MIR186	1	46818140	46818225	0.333962985166674	1.48590480094894e-09	0.000389668780880262	0.999998158176238	Not Prioritized	Not Prioritized
ENSOARG00020035320	NA	1	45333246	45717352	0.641033777611077	NA	7.13924708040802e-09	NA	Not Prioritized	Not Prioritized
ENSOARG00020017077	ASB17	1	52124892	52145945	0.0896369369119799	1.85129604655911e-09	0.00034557856649311	0.99999816916277	Not Prioritized	Not Prioritized
ENSOARG00020040087	NA	1	228064073	228106473	0.450319720543568	NA	0.0157812761372845	NA	Not Prioritized	Not Prioritized
ENSOARG00020037197	NA	1	52139392	52160466	0.0926790179712373	NA	0.000124892774871997	NA	Not Prioritized	Not Prioritized
ENSOARG00020017136	ST6GALNAC3	1	52359753	52995031	0.0957358387536489	1.85098764170419e-09	3.94513787231586e-09	0.999998970574908	Not Prioritized	Not Prioritized
ENSOARG00020028647	ERICH3	1	50805005	50928995	0.213486234301458	1.6013097203772e-09	1.28613557207206e-07	0.999998764663246	Not Prioritized	Not Prioritized
ENSOARG00020036512	NA	1	158913672	159072054	0.234529330179202	NA	5.24482135160244e-06	NA	Not Prioritized	Not Prioritized
ENSOARG00020032258	NA	1	53135054	53158176	0.845364333306251	NA	8.13292278755933e-07	NA	Not Prioritized	Not Prioritized
ENSOARG00020002625	EPHA3	1	158113742	158517935	0.301039168728232	1.60195790191702e-09	2.42028432008096e-07	0.999998608806812	Not Prioritized	Not Prioritized
ENSOARG00020017193	ST6GALNAC5	1	53268409	53482874	0.483363315643154	1.40377866555039e-09	1.77555744661235e-06	0.999998642812224	Not Prioritized	Not Prioritized
ENSOARG00020017215	PIGK	1	53518555	53672847	0.606413345972445	2.6077600347737e-09	2.47206757409754e-06	0.999999962061473	Not Prioritized	Not Prioritized
ENSOARG00020039202	CGGBP1	1	157077077	157085116	0.10000638033696	5.38934948818947e-09	0.132044776365466	0.999999569198626	Not Prioritized	Not Prioritized
ENSOARG00020002568	ZNF654	1	157084745	157175547	0.27808287964387	1.38827505726638e-09	0.220934468042541	0.99999819504882	Not Prioritized	Not Prioritized
ENSOARG00020017396	AK5	1	53742747	54015271	0.220451884045195	1.59273836747114e-09	6.28733544040139e-05	0.999998318197754	Not Prioritized	Not Prioritized
ENSOARG00020039428	C3orf38	1	157181143	157194916	0.287524904544878	1.52356274718848e-09	0.252948762633174	0.999997456838795	Not Prioritized	Not Prioritized
ENSOARG00020017620	ZZZ3	1	54019798	54088317	0.497968868327936	9.33011895914811e-09	0.00139047562066737	0.911669750885681	Not Prioritized	Not Prioritized
ENSOARG00020002402	VGLL3	1	156103387	156167970	0.305607067264528	1.50622641926831e-09	0.00757559055604535	0.999998022390523	Not Prioritized	Not Prioritized
ENSOARG00020036172	NA	1	228091767	228106945	0.470406519713054	NA	0.0301850267740305	NA	Not Prioritized	Not Prioritized
ENSOARG00020002422	CHMP2B	1	156435117	156466735	0.522934565265516	1.36189739725437e-15	0.175371569648299	0.459089896090506	Not Prioritized	Not Prioritized
ENSOARG00020001873	GMPS	1	232459277	232536099	0.673518446883401	9.15810076475682e-10	0.0703753657267082	0.999985831941629	Not Prioritized	Not Prioritized
ENSOARG00020017960	USP33	1	54160619	54224621	0.364852922547758	7.79709365987273e-10	0.00462577707059361	0.99999650935255	Not Prioritized	Not Prioritized
ENSOARG00020002444	pit1	1	156469225	156486908	0.488463440715439	1.39439842646862e-09	0.171234165896166	0.999997505799451	Not Prioritized	Not Prioritized
ENSOARG00020004425	ARL6	1	162972268	163007727	0.148524070455016	3.06410316951976e-12	5.64675977913071e-08	2.66813880271355e-09	Not Prioritized	Not Prioritized
ENSOARG00020036590	MIGA1	1	54243558	54320287	0.398909731914603	1.44241434752039e-09	0.0374113802277944	0.999997687842679	Not Prioritized	Not Prioritized
ENSOARG00020002067	SLC33A1	1	232558770	232582810	0.782460978784759	0.0658552550743582	0.168055966565315	0.9999998851827	Not Prioritized	Not Prioritized
ENSOARG00020004464	CRYBG3	1	163027934	163151757	0.216564152088575	1.31631858611194e-09	9.8388663505274e-08	0.999999636594399	Not Prioritized	Not Prioritized
ENSOARG00020033186	NA	1	232600105	232600865	0.949902095650374	NA	0.11497194931233	NA	Not Prioritized	Not Prioritized
ENSOARG00020002111	C3orf33	1	232616441	232640794	0.989753215451489	1.23913643260269e-09	0.0289300653532845	0.999997717272031	Not Prioritized	Not Prioritized
ENSOARG00020002177	PLCH1	1	232657515	233001935	0.814445563523661	1.25302051554201e-09	0.0192702898888669	0.99999772041256	Not Prioritized	Not Prioritized
ENSOARG00020002525	HTR1F	1	157031110	157032210	0.127169135612274	1.74616321043837e-09	0.0538571477530706	0.999997645483534	Not Prioritized	Not Prioritized
ENSOARG00020038155	NA	1	162211488	162211801	0.709272657987966	NA	4.44339773288314e-05	NA	Not Prioritized	Not Prioritized
ENSOARG00020018583	NEXN	1	54316939	54392748	0.559266789956381	1.36320110952881e-09	0.052855374055039	0.999997647685174	Not Prioritized	Not Prioritized
ENSOARG00020002856	NA	1	160776468	160778288	0.0619657510144094	NA	0.000166290652393543	NA	Not Prioritized	Not Prioritized
ENSOARG00020032654	NA	1	156246031	156275875	0.803460761882816	NA	0.375019132120323	NA	Not Prioritized	Not Prioritized
ENSOARG00020031475	NA	1	156365053	156370019	0.668860830520111	NA	0.189235734157228	NA	Not Prioritized	Not Prioritized
ENSOARG00020026707	NA	1	156419211	156434864	0.501441614131714	NA	0.181400851387234	NA	Not Prioritized	Not Prioritized
ENSOARG00020032327	NA	1	156926866	156977352	0.499071456970332	NA	0.00241631258529846	NA	Not Prioritized	Not Prioritized
ENSOARG00020028153	NA	1	157284053	157286740	0.774853101774458	NA	0.0765400019960371	NA	Not Prioritized	Not Prioritized
ENSOARG00020033510	NA	1	157308006	157353542	0.805154336061357	NA	0.0273940947396311	NA	Not Prioritized	Not Prioritized
ENSOARG00020033172	NA	1	157314040	157319920	0.781902488378856	NA	0.0399392601250747	NA	Not Prioritized	Not Prioritized
ENSOARG00020029173	NA	1	157351258	157353827	0.676000215227135	NA	0.00538561613562498	NA	Not Prioritized	Not Prioritized
ENSOARG00020040100	NA	1	156168274	156231351	0.451087113521267	NA	0.139847458101375	NA	Not Prioritized	Not Prioritized
ENSOARG00020019132	NA	1	54383575	54417484	0.692052288201662	NA	0.0917708109781318	NA	Not Prioritized	Not Prioritized
ENSOARG00020037089	NA	1	157263847	157370991	0.640554965950794	NA	0.0229477722298018	NA	Not Prioritized	Not Prioritized
ENSOARG00020037915	NA	1	158869431	158873740	0.373102907342438	NA	6.98202666465949e-06	NA	Not Prioritized	Not Prioritized
ENSOARG00020031000	U6	1	162568019	162568125	0.950383742271859	NA	5.88292565565489e-12	NA	Not Prioritized	Not Prioritized
ENSOARG00020002758	ARL13B	1	159258665	159341863	0.126791708344337	9.48751424359826e-16	1.1182326081247e-05	0.708405243321358	Not Prioritized	Not Prioritized
ENSOARG00020019565	DNAJB4	1	54424058	54458997	0.645414075175915	4.51007267489977e-10	0.0515929150405986	0.999999905728455	Not Prioritized	Not Prioritized
ENSOARG00020030867	NA	1	54470669	54712955	0.831389708093207	NA	1.2235638234599e-05	NA	Not Prioritized	Not Prioritized
ENSOARG00020034601	NA	1	240663299	240854101	0.510955515996743	NA	0.0101187770894287	NA	Not Prioritized	Not Prioritized
ENSOARG00020019604	GIPC2	1	54488786	54799266	0.665261177890837	2.26091760583579e-09	1.54303417150741e-05	0.999998494700068	Not Prioritized	Not Prioritized
ENSOARG00020005177	TM4SF18	1	239581426	239606700	0.225247980369205	2.23061850176576e-09	0.0206077080391417	0.999997797440273	Not Prioritized	Not Prioritized
ENSOARG00020005085	WWTR1	1	239215461	239361413	0.697725915761034	8.05185710906236e-16	0.590502206597039	0.997444862996754	Not Prioritized	Not Prioritized
ENSOARG00020019699	PTGFR	1	54941018	55005153	0.024857494193518	2.29398262549724e-09	0.0644186004736115	0.999997624382314	Not Prioritized	Not Prioritized
ENSOARG00020031877	NA	1	239303565	239349271	0.701669917930922	NA	0.673892780743717	NA	Not Prioritized	Not Prioritized
ENSOARG00020002687	BCHE	1	222169976	222258143	0.468753958591121	1.40403176024707e-09	0.39907278432872	0.999997398401402	Not Prioritized	Not Prioritized
ENSOARG00020004814	TSC22D2	1	238390680	238435601	0.368726868975494	7.94179538107825e-10	0.192578095036399	0.999999743440648	Not Prioritized	Not Prioritized
ENSOARG00020019791	IFI44L	1	55069371	55088981	0.0907663805412474	3.40050652215738e-09	0.070585841599627	0.999997483403699	Not Prioritized	Not Prioritized
ENSOARG00020039549	NA	1	238451472	238456576	0.124650252158951	NA	0.132364260871078	NA	Not Prioritized	Not Prioritized
ENSOARG00020038437	NA	1	58339981	58559458	0.232879637314383	NA	0.00245678057907815	NA	Not Prioritized	Not Prioritized
ENSOARG00020004716	NA	1	223540495	223543324	0.517293461513007	NA	0.0911633709316655	NA	Not Prioritized	Not Prioritized
ENSOARG00020005710	CPA3	1	240034943	240067337	0.789354607166732	1.28689644404859e-09	0.0490336144088178	0.999997656465373	Not Prioritized	Not Prioritized
ENSOARG00020020283	ADGRL2	1	58501572	58707865	0.591034731846838	1.88132964126514e-09	0.0523588560200394	0.999996380866379	Not Prioritized	Not Prioritized
ENSOARG00020001626	SLC7A14	1	217551627	217662160	0.442371455088908	1.41769357654625e-09	0.164627194002979	0.999997510684679	Not Prioritized	Not Prioritized
ENSOARG00020001642	CLDN11	1	217682947	217697795	0.349201789931476	2.90996252451484e-11	0.125686645360989	0.999999999999877	Not Prioritized	Not Prioritized
ENSOARG00020005061	COMMD2	1	239135730	239144830	0.557076315336979	4.01066722884872e-19	0.522731667283986	0.359776308984371	Not Prioritized	Not Prioritized
ENSOARG00020001654	SKIL	1	217714064	217742292	0.269018305188982	1.0929164199071e-09	0.0766038471981523	0.999996333884598	Not Prioritized	Not Prioritized
ENSOARG00020038304	NA	1	220179739	220208246	0.322406999447316	NA	0.912651887894634	NA	Not Prioritized	Not Prioritized
ENSOARG00020003670	NA	1	236887498	236914443	0.678749267308889	NA	0.374504149222698	NA	Not Prioritized	Not Prioritized
ENSOARG00020034185	NA	1	236569089	236573995	0.297001263987217	NA	0.0321127986256767	NA	Not Prioritized	Not Prioritized
ENSOARG00020002481	NA	1	219285419	219423405	0.410031070698995	NA	0.393837476531448	NA	Not Prioritized	Not Prioritized
ENSOARG00020031122	NA	1	244812738	244846760	0.641545594257598	NA	0.369319145321235	NA	Not Prioritized	Not Prioritized
ENSOARG00020030861	NA	1	244827783	244846760	0.720172778206738	NA	0.373785283902799	NA	Not Prioritized	Not Prioritized
ENSOARG00020031939	NA	1	219649832	219659045	0.222863400864594	NA	0.0322524171196145	NA	Not Prioritized	Not Prioritized
ENSOARG00020003690	NA	1	236997543	237032377	0.479737723860937	NA	0.154983335564038	NA	Not Prioritized	Not Prioritized
ENSOARG00020034045	NA	1	219822469	219826410	0.239927215457568	NA	0.271175490873133	NA	Not Prioritized	Not Prioritized
ENSOARG00020002980	RAP2B	1	235302073	235304345	0.599845857018563	8.63420624697972e-10	0.0611647532836258	0.999998096227234	Not Prioritized	Not Prioritized
ENSOARG00020030801	NA	1	163283876	163285764	0.656462577567173	NA	0.000366296279529116	NA	Not Prioritized	Not Prioritized
ENSOARG00020002710	SLITRK3	1	222852770	222866639	0.917709587405671	1.27423794757475e-09	0.317231411881277	0.999997464340485	Not Prioritized	Not Prioritized
ENSOARG00020035713	P2RY1	1	235652027	235659919	0.465739243003317	0.999998738249344	0.160739819853561	0.999999999998502	Not Prioritized	Not Prioritized
ENSOARG00020004713	NA	1	163296652	163297937	0.615892234817825	NA	0.00106397644026736	NA	Not Prioritized	Not Prioritized
ENSOARG00020032566	NA	1	233068724	233102022	0.531167164156506	NA	0.168098932140289	NA	Not Prioritized	Not Prioritized
ENSOARG00020002302	ZPLD1	1	167799790	167853202	1	1.23700483427447e-09	8.81801336166525e-06	0.999998475002756	Not Prioritized	Not Prioritized
ENSOARG00020002364	NA	1	233107779	233111228	0.411055887123675	NA	0.0775432041597621	NA	Not Prioritized	Not Prioritized
ENSOARG00020002480	GPR149	1	233993758	234084001	0.833249703750534	1.27530712654244e-09	0.121274838092476	0.999997548304415	Not Prioritized	Not Prioritized
ENSOARG00020005107	TM4SF4	1	239384408	239413797	0.393865705431151	1.44548586423329e-09	0.690651117618435	0.999997326322482	Not Prioritized	Not Prioritized
ENSOARG00020004577	RIOX2	1	163152919	163185304	0.156086189662349	4.59243992059793e-08	2.71793151515011e-07	0.998021003513353	Not Prioritized	Not Prioritized
ENSOARG00020005615	IL12A	1	228112510	228119655	0.412882583452901	1.43413698902976e-09	0.101561451446406	0.999997569878952	Not Prioritized	Not Prioritized
ENSOARG00020005097	KLHL24	1	204242693	204279736	0.430775133537164	7.27132106603789e-10	0.92149712030477	0.999997144243635	Not Prioritized	Not Prioritized
ENSOARG00020005196	NA	1	239638857	239680409	0.378393843068783	NA	0.00472423389795822	NA	Not Prioritized	Not Prioritized
ENSOARG00020002711	NA	1	222919689	222920227	0.910205759513368	NA	0.2601510251711	NA	Not Prioritized	Not Prioritized
ENSOARG00020038958	NA	1	205556613	206052171	0.0801776900336079	NA	0.252766577061011	NA	Not Prioritized	Not Prioritized
ENSOARG00020004627	GABRR3	1	163197408	163244116	0.64181956482589	1.33218534949971e-09	1.12360016582771e-06	0.999998623781784	Not Prioritized	Not Prioritized
ENSOARG00020005742	NA	1	205764065	205765315	0.141034362221802	NA	0.47031936962727	NA	Not Prioritized	Not Prioritized
ENSOARG00020002809	SI	1	222937799	223056600	0.973464431417737	1.25607845377964e-09	0.221856940899099	0.999997478334696	Not Prioritized	Not Prioritized
ENSOARG00020005548	ATP11B	1	204919298	205031067	0.402998380395595	1.54319581152285e-09	0.664881041852038	0.999993389944884	Not Prioritized	Not Prioritized
ENSOARG00020002348	ALCAM	1	170981387	171215039	0.667267163864322	1.29501307458753e-09	0.0267186296924124	0.99999966986972	Not Prioritized	Not Prioritized
ENSOARG00020028926	NA	1	228126068	228165312	0.403695316901681	NA	0.176038323457973	NA	Not Prioritized	Not Prioritized
ENSOARG00020005149	TM4SF1	1	239532893	239541188	0.11005706985738	1.09524679318654e-09	0.398121443976327	0.999995219012298	Not Prioritized	Not Prioritized
ENSOARG00020002569	DHX36	1	234088851	234136936	0.886684905223431	8.82369508179123e-10	0.133533190921405	0.999966367543168	Not Prioritized	Not Prioritized
ENSOARG00020005782	AGTR1	1	240219160	240272724	0.323079870577181	1.49415683849094e-09	0.0057829908954636	0.999997893233548	Not Prioritized	Not Prioritized
ENSOARG00020035741	NA	1	171054189	171268081	0.613594494156953	NA	0.285192023831077	NA	Not Prioritized	Not Prioritized
ENSOARG00020036038	NA	1	52006465	52014805	0.165254182017531	NA	0.00133580642842543	NA	Not Prioritized	Not Prioritized
ENSOARG00020002438	CBLB	1	171302228	171524028	0.686694493927589	5.64271245461403e-13	0.00612257017952767	0.99999999883896	Not Prioritized	Not Prioritized
ENSOARG00020002906	ARHGEF26	1	234144920	234286395	0.964199099428956	1.13334413473025e-13	0.286083387849281	0.999999999998022	Not Prioritized	Not Prioritized
ENSOARG00020032698	NA	1	52017344	52022769	0.173114126036817	NA	0.00125617213351914	NA	Not Prioritized	Not Prioritized
ENSOARG00020040877	NA	1	54103391	54105766	0.49405854136855	NA	0.0137857346481255	NA	Not Prioritized	Not Prioritized
ENSOARG00020033226	NA	1	55238523	55239919	0.454074533429185	NA	0.0360626925940131	NA	Not Prioritized	Not Prioritized
ENSOARG00020039183	NA	1	58019675	58024497	0.531425099785317	NA	0.000301110471724869	NA	Not Prioritized	Not Prioritized
ENSOARG00020034222	NA	1	213781131	213802007	0.481474678593366	NA	0.0837079129818124	NA	Not Prioritized	Not Prioritized
ENSOARG00020034079	NA	1	53221818	53253600	0.451402038526126	NA	5.07727670723277e-06	NA	Not Prioritized	Not Prioritized
ENSOARG00020038967	NA	1	238731244	238752611	0.683858527779538	NA	0.243567423072715	NA	Not Prioritized	Not Prioritized
ENSOARG00020028049	NA	1	58014741	58135426	0.906919261188781	NA	6.7344511276296e-05	NA	Not Prioritized	Not Prioritized
ENSOARG00020004881	PARL	1	204033272	204086762	0.234053580475305	7.54793399509852e-10	0.459106815342719	0.999983653793188	Not Prioritized	Not Prioritized
ENSOARG00020005489	HLTF	1	239814539	239891880	0.484689173218428	5.24193372988253e-10	0.0259244529392201	0.99996427542297	Not Prioritized	Not Prioritized
ENSOARG00020020164	U6	1	56518171	56518278	0.300643024406835	NA	0.0323729981745062	NA	Not Prioritized	Not Prioritized
ENSOARG00020020207	U6	1	57217222	57217326	0.496456738298637	NA	0.063398382948168	NA	Not Prioritized	Not Prioritized
ENSOARG00020038550	NA	1	215017668	215019639	0.064295297437312	NA	0.116543033138053	NA	Not Prioritized	Not Prioritized
ENSOARG00020019098	U6	1	54278767	54278869	0.213426624534295	NA	0.0366540803613298	NA	Not Prioritized	Not Prioritized
ENSOARG00020019650	U6	1	54521844	54521950	0.773015736123298	NA	0.00904913409019573	NA	Not Prioritized	Not Prioritized
ENSOARG00020000484	SPATA16	1	215021462	215285520	0.0849020662302393	1.86816690925015e-09	0.0438637902997421	0.999997669439206	Not Prioritized	Not Prioritized
ENSOARG00020005692	NA	1	228232367	228385762	0.577037991384668	NA	0.563831056722428	NA	Not Prioritized	Not Prioritized
ENSOARG00020019083	U6	1	54248797	54248904	0.229334541823941	NA	0.0272792961699404	NA	Not Prioritized	Not Prioritized
ENSOARG00020019552	U6	1	54437451	54437547	0.709767009614304	NA	0.13192035312558	NA	Not Prioritized	Not Prioritized
ENSOARG00020034641	NA	1	204042669	204060940	0.184894136070303	NA	0.439019282665298	NA	Not Prioritized	Not Prioritized
ENSOARG00020004961	YEATS2	1	204098416	204215246	0.378252870621786	5.34665870321505e-12	0.77916904989994	0.958075793236549	Not Prioritized	Not Prioritized
ENSOARG00020001050	TMEM212	1	216312036	216330564	0.811198604876463	1.28103762724143e-09	0.000832368177904646	0.999998087191388	Not Prioritized	Not Prioritized
ENSOARG00020016755	SNORD45B	1	52025100	52025171	0.173114126036817	1.65841546204986e-09	0.00125617213351914	0.99999804756314	Not Prioritized	Not Prioritized
ENSOARG00020028380	NA	1	172612548	172819206	0.698023204568185	NA	4.09760807303061e-06	NA	Not Prioritized	Not Prioritized
ENSOARG00020016745	SNORD45C	1	52023790	52023868	0.173114126036817	1.65841546204986e-09	0.00125617213351914	0.99999804756314	Not Prioritized	Not Prioritized
ENSOARG00020002739	CCDC54	1	173003635	173004991	0.522442222200047	1.37881091749755e-09	6.64463221426497e-05	0.999998313559772	Not Prioritized	Not Prioritized
ENSOARG00020016751	SNORD45A	1	52024413	52024495	0.173114126036817	1.65841546204986e-09	0.00125617213351914	0.99999804756314	Not Prioritized	Not Prioritized
ENSOARG00020017186	U1	1	52400270	52400406	0.123897580913644	NA	7.90543023447346e-07	NA	Not Prioritized	Not Prioritized
ENSOARG00020039891	U6	1	51815700	51815806	0.0949471507261244	NA	0.017752395697003	NA	Not Prioritized	Not Prioritized
ENSOARG00020029601	NA	1	173196949	173269405	0.200556621511471	NA	0.00055482790803767	NA	Not Prioritized	Not Prioritized
ENSOARG00020001681	PRKCI	1	217777914	217845503	0.326880317091441	4.02493250941255e-09	0.0921460982516273	0.999986960778264	Not Prioritized	Not Prioritized
ENSOARG00020032992	NA	1	55044641	55044738	0.0598276614652586	NA	0.084538441094459	NA	Not Prioritized	Not Prioritized
ENSOARG00020002768	BBX	1	173196985	173483458	0.183956763936574	1.74005732147195e-09	0.00317997296247449	0.99999721303974	Not Prioritized	Not Prioritized
ENSOARG00020001839	SEC62	1	218054417	218088324	0.904827067148501	9.88586591541063e-10	0.0152101543685677	0.999997854020074	Not Prioritized	Not Prioritized
ENSOARG00020005658	GYG1	1	239885766	239925320	0.634858851818618	1.37622719917791e-11	0.0410200654760954	0.999931096359644	Not Prioritized	Not Prioritized
ENSOARG00020033984	SOX2	1	206092581	206124490	0.349142438397535	1.26946378152493e-09	0.0264931052053059	0.999999354433977	Not Prioritized	Not Prioritized
ENSOARG00020030724	NA	1	228577075	228650870	0.702504918522719	NA	0.0425691066430639	NA	Not Prioritized	Not Prioritized
ENSOARG00020031760	NA	1	228877724	228882239	0.0648418087776043	NA	0.338923635835738	NA	Not Prioritized	Not Prioritized
ENSOARG00020001890	SAMD7	1	218108631	218124412	0.799750148707382	1.28408494864526e-09	0.0142364793914945	0.999997796512518	Not Prioritized	Not Prioritized
ENSOARG00020028939	NA	1	206193897	206225134	0.0590086204762143	NA	0.0456114539811539	NA	Not Prioritized	Not Prioritized
ENSOARG00020033770	NA	1	229095073	229272760	0.980458813581497	NA	0.0435141642723082	NA	Not Prioritized	Not Prioritized
ENSOARG00020037809	NA	1	229178643	229195789	0.964904521220242	NA	0.10851663582656	NA	Not Prioritized	Not Prioritized
ENSOARG00020036094	NA	1	206286276	206488906	0.0379577501612176	NA	0.111033096786252	NA	Not Prioritized	Not Prioritized
ENSOARG00020039629	NA	1	219937913	220000707	0.592170023866741	NA	0.724403797456176	NA	Not Prioritized	Not Prioritized
ENSOARG00020039049	NA	1	206351997	206616372	0.128455350848003	NA	0.195871780186008	NA	Not Prioritized	Not Prioritized
ENSOARG00020035952	NA	1	229192856	229298600	0.964962412734596	NA	0.0535765102268176	NA	Not Prioritized	Not Prioritized
ENSOARG00020002523	GOLIM4	1	219999965	220083550	0.462789160434841	1.57637610338029e-21	0.932035850946947	0.00197359414964967	Not Prioritized	Not Prioritized
ENSOARG00020004410	CLRN1	1	237888535	237933486	0.640548583138351	1.28777048336127e-09	0.775252737439631	0.999997339245424	Not Prioritized	Not Prioritized
ENSOARG00020005844	NA	1	229419314	229427589	0.628160496413929	NA	0.21441660069175	NA	Not Prioritized	Not Prioritized
ENSOARG00020005775	NA	1	206869418	206875667	0.249824605015918	NA	0.82792000601359	NA	Not Prioritized	Not Prioritized
ENSOARG00020004426	MINDY4B	1	237957119	238000283	0.415700660904147	1.38238145088722e-09	0.313249661127943	0.999997420942189	Not Prioritized	Not Prioritized
ENSOARG00020005861	MFSD1	1	229436341	229462215	0.539801897213029	2.75216027654074e-10	0.351987194608385	0.99991770363284	Not Prioritized	Not Prioritized
ENSOARG00020001259	ADGRG7	1	165966732	166033171	0.377300851288877	1.50463058960755e-09	0.0354643187137518	0.999997766978331	Not Prioritized	Not Prioritized
ENSOARG00020004480	SIAH2	1	238089866	238109597	0.345862739488642	8.0263110431985e-06	0.102362962087588	0.995576735083993	Not Prioritized	Not Prioritized
ENSOARG00020005863	FXR1	1	206880911	206950922	0.116651084590323	3.91637909554826e-16	0.857408528149659	0.996615687678817	Not Prioritized	Not Prioritized
ENSOARG00020004497	ERICH6	1	238160115	238202389	0.715246377208334	1.34357881226735e-09	0.0574489185612485	0.999997756452087	Not Prioritized	Not Prioritized
ENSOARG00020000438	NLGN1	1	213803703	214568128	0.871625957076701	1.29817678601845e-09	0.0513314396000506	0.999997690507223	Not Prioritized	Not Prioritized
ENSOARG00020039230	NA	1	238218715	238230644	0.618888133524074	NA	0.0678913434727016	NA	Not Prioritized	Not Prioritized
ENSOARG00020001304	TFG	1	166044252	166076726	0.476936456808524	6.17051496622926e-17	0.0773003335716898	0.00444255970692171	Not Prioritized	Not Prioritized
ENSOARG00020004562	SELENOT	1	238228097	238256101	0.762321468088719	5.63436321206269e-10	0.0840204417556526	0.999998103898178	Not Prioritized	Not Prioritized
ENSOARG00020004612	EIF2A	1	238278769	238318367	0.768227774560171	4.20598064503404e-10	0.0874842425487663	0.999988888693939	Not Prioritized	Not Prioritized
ENSOARG00020001365	ABI3BP	1	166075960	166369342	0.720885867116353	1.31335685465925e-09	0.000672614887059661	0.999998157959794	Not Prioritized	Not Prioritized
ENSOARG00020002391	MME	1	233225308	233333926	0.442997301425032	1.41735857834411e-09	0.379913837315129	0.999997404771087	Not Prioritized	Not Prioritized
ENSOARG00020004753	SERP1	1	238318687	238326355	0.768283811815689	3.7630150103776e-22	0.133897180403753	0.999864318955122	Not Prioritized	Not Prioritized
ENSOARG00020000887	FNDC3B	1	215814932	216170153	0.62397384891476	1.26812367245275e-09	0.0543895796672561	0.999997537618784	Not Prioritized	Not Prioritized
ENSOARG00020005238	CP	1	239698621	239759671	0.70745083769301	1.31067943597411e-09	0.00226137445539037	0.999997989525412	Not Prioritized	Not Prioritized
ENSOARG00020001727	PHC3	1	217878414	217950365	0.915676672790922	8.7373750885013e-10	0.032388137382037	0.999999995287014	Not Prioritized	Not Prioritized
ENSOARG00020038752	NA	1	233497898	233504793	0.363338134145011	NA	0.131198122907279	NA	Not Prioritized	Not Prioritized
ENSOARG00020005141	KLHL6	1	204344041	204400661	0.316581924021745	1.71405700369588e-09	0.949010012658742	0.999996996732876	Not Prioritized	Not Prioritized
ENSOARG00020005359	HPS3	1	239747432	239788729	0.646601131253114	1.29475070274723e-09	0.00100314344995596	0.999992759276449	Not Prioritized	Not Prioritized
ENSOARG00020000860	VEPH1	1	230790886	231163346	0.758216229592555	2.70085263539461e-09	0.0863555736869967	0.999997725120472	Not Prioritized	Not Prioritized
ENSOARG00020005175	MCF2L2	1	204444993	204725636	0.36529488308132	1.46379687342772e-09	0.937125385363816	0.999997285356344	Not Prioritized	Not Prioritized
ENSOARG00020029786	GPR160	1	217924454	218019542	0.904305957220309	1.07084931800368e-09	0.0699380822081765	0.999997686148539	Not Prioritized	Not Prioritized
ENSOARG00020029384	B3GNT5	1	204558658	204640070	0.413312235221526	4.41874022360351e-09	0.996030194010243	0.999998410088008	Not Prioritized	Not Prioritized
ENSOARG00020000946	PTX3	1	230866887	230873211	0.652037035506236	6.75356685618136e-07	0.16649802094389	0.999999998943982	Not Prioritized	Not Prioritized
ENSOARG00020004872	NA	1	238934461	238935951	0.436863439131321	NA	0.1099292136112	NA	Not Prioritized	Not Prioritized
ENSOARG00020027509	NA	1	217964961	218004077	0.935610058249834	NA	0.0603192671644825	NA	Not Prioritized	Not Prioritized
ENSOARG00020004953	RNF13	1	238943851	239076224	0.450138628511836	1.16896778566635e-09	0.214557897503604	0.999937616670628	Not Prioritized	Not Prioritized
ENSOARG00020000567	ECT2	1	215404152	215463074	0.614931314348884	4.73999489894962e-10	0.00981988230083141	0.999999999999311	Not Prioritized	Not Prioritized
ENSOARG00020005010	ANKUB1	1	239093239	239125019	0.452823231727699	1.41217032036414e-09	0.265126803926862	0.999997450873558	Not Prioritized	Not Prioritized
ENSOARG00020005267	NA	1	204733707	204768776	0.613635645721401	NA	0.503549212670019	NA	Not Prioritized	Not Prioritized
ENSOARG00020031145	NA	1	241148198	241338429	0.84957165614744	NA	0.00014813047063888	NA	Not Prioritized	Not Prioritized
ENSOARG00020000787	NCEH1	1	215501322	215570475	0.440615639103071	1.41863637699806e-09	0.0149017666752204	0.999997791492481	Not Prioritized	Not Prioritized
ENSOARG00020028773	NA	1	241342104	241352495	0.736361810316465	NA	0.00339428088287853	NA	Not Prioritized	Not Prioritized
ENSOARG00020039151	NA	1	75576523	75580442	0.559389034239378	NA	0.506440320961456	NA	Not Prioritized	Not Prioritized
ENSOARG00020040202	NA	1	241635786	241649324	0.521701618599422	NA	0.014763734624775	NA	Not Prioritized	Not Prioritized
ENSOARG00020005367	MCCC1	1	204782523	204835946	0.513466643314276	0.000395672479513674	0.464755792280707	0.999999999998527	Not Prioritized	Not Prioritized
ENSOARG00020039639	NA	1	215599335	215605704	0.640518958149935	NA	0.055073056303897	NA	Not Prioritized	Not Prioritized
ENSOARG00020040835	NA	1	241643980	241690952	0.601602472922513	NA	0.0172021610902541	NA	Not Prioritized	Not Prioritized
ENSOARG00020002463	S1PR1	1	78587060	78597692	0.983440202687464	4.52473344366619e-13	0.0147619939002251	0.999999995295166	Not Prioritized	Not Prioritized
ENSOARG00020005880	ZIC4	1	241696159	241726048	0.651740000958889	1.32877398065752e-09	0.00808740157260933	0.999997857732062	Not Prioritized	Not Prioritized
ENSOARG00020001008	TNFSF10	1	215676584	215702119	0.686366373260955	9.53177011404506e-06	0.190224793555589	0.999999975425232	Not Prioritized	Not Prioritized
ENSOARG00020039321	NA	1	79024309	79050807	0.238500990751573	NA	0.00166343347837157	NA	Not Prioritized	Not Prioritized
ENSOARG00020002515	OLFM3	1	79156193	79206444	0.177589043761298	1.65135547271003e-09	0.0156569048879112	0.999997786046263	Not Prioritized	Not Prioritized
ENSOARG00020006964	CCDC39	1	207148473	207204715	0.456065063376518	1.41048734492301e-09	0.446263491860432	0.999997383873281	Not Prioritized	Not Prioritized
ENSOARG00020001590	IMPG2	1	166653658	166726942	0.70788745310269	1.29763255653139e-09	0.000232044254119157	0.999998143488899	Not Prioritized	Not Prioritized
ENSOARG00020034801	NA	1	79283279	79356412	0.239071371528985	NA	0.130543728664087	NA	Not Prioritized	Not Prioritized
ENSOARG00020033263	NA	1	78095541	78097331	0.678357049514874	NA	0.00221284759363179	NA	Not Prioritized	Not Prioritized
ENSOARG00020001032	GHSR	1	215727119	215731042	0.406014355010979	1.43816409610429e-09	0.181269623649667	0.999997498711526	Not Prioritized	Not Prioritized
ENSOARG00020002093	DBT	1	77556236	77598190	0.463054510666457	1.41241589518021e-09	0.00559794908441818	0.999999999997885	Not Prioritized	Not Prioritized
ENSOARG00020001956	NA	1	166868014	166876578	0.12970766967462	NA	7.03808082830129e-05	NA	Not Prioritized	Not Prioritized
ENSOARG00020002561	SERPINI1	1	220296719	220377342	0.368939754749377	1.46136948519421e-09	0.361433078409114	0.999997411211373	Not Prioritized	Not Prioritized
ENSOARG00020005847	ZIC1	1	241698298	241705442	0.633306399307421	1.33516223207774e-09	0.0181460243032036	0.99999776971105	Not Prioritized	Not Prioritized
ENSOARG00020002117	RTCA	1	77602922	77633731	0.520491992982787	4.86748888241307e-10	0.00263723748362872	0.999996440066577	Not Prioritized	Not Prioritized
ENSOARG00020039640	SUCNR1	1	236736728	236746475	0.230672562589898	1.58071777302411e-09	0.112861138415485	0.999997557071908	Not Prioritized	Not Prioritized
ENSOARG00020003641	NA	1	236822790	236841506	0.717389727652357	NA	0.082798042833477	NA	Not Prioritized	Not Prioritized
ENSOARG00020005500	DCUN1D1	1	204861671	204891816	0.353003169841015	1.17858043437769e-23	0.725484298498148	6.23675585893226e-08	Not Prioritized	Not Prioritized
ENSOARG00020001691	SENP7	1	166727933	166872635	0.329217531579755	1.66018546174874e-09	0.000369599967937245	0.999997930263182	Not Prioritized	Not Prioritized
ENSOARG00020005735	CPB1	1	240084125	240123079	1	1.23700483427447e-09	0.0549719772978881	0.999997643078714	Not Prioritized	Not Prioritized
ENSOARG00020002590	PDCD10	1	220378168	220435306	0.574696571909819	2.42875080856242e-09	0.199874191109298	0.999994173015622	Not Prioritized	Not Prioritized
ENSOARG00020006723	TTC14	1	207206490	207216295	0.443964690065119	1.66034475152446e-09	0.40135391657421	0.999997703602286	Not Prioritized	Not Prioritized
ENSOARG00020003112	MBNL1	1	236079780	236298144	0.723564007470185	1.82464507072938e-09	0.0207377316264565	0.999992743228137	Not Prioritized	Not Prioritized
ENSOARG00020000976	CCNL1	1	231167875	231180532	0.803846446905302	3.10907736149015e-09	0.0611815830730087	0.999995507012783	Not Prioritized	Not Prioritized
ENSOARG00020002168	CDC14A	1	77679901	77860909	0.513400692161174	1.6025495167868e-10	1.395193467494e-05	0.999999930986012	Not Prioritized	Not Prioritized
ENSOARG00020001079	SSR3	1	231818578	231830296	0.41743014222878	6.9379234098823e-16	0.164307842245354	0.999999999986017	Not Prioritized	Not Prioritized
ENSOARG00020034327	NA	1	207294168	207302756	0.168227114874357	NA	0.497867406129299	NA	Not Prioritized	Not Prioritized
ENSOARG00020007531	PEX5L	1	207823045	208105597	0.219568817151071	1.61957947774005e-09	0.280580099009372	0.999997433670754	Not Prioritized	Not Prioritized
ENSOARG00020002612	WDR49	1	220455198	220619561	0.650475117294246	1.32920555681918e-09	0.364607316336392	0.999997410083259	Not Prioritized	Not Prioritized
ENSOARG00020001172	KCNAB1	1	231833186	232379211	0.744035654218961	1.1006994810316e-09	0.0491941495816153	0.99999998073282	Not Prioritized	Not Prioritized
ENSOARG00020027344	NA	1	166872137	166892290	0.0946071267651298	NA	8.88259309096788e-05	NA	Not Prioritized	Not Prioritized
ENSOARG00020001969	TRMT10C	1	166887931	166906284	0.0764944472322316	1.60596409950115e-07	0.00011524064104483	0.999994399297623	Not Prioritized	Not Prioritized
ENSOARG00020002638	SERPINI2	1	220624237	220660572	0.629417335272485	1.33653774160471e-09	0.523523926306868	0.99999736297695	Not Prioritized	Not Prioritized
ENSOARG00020001979	NA	1	166905717	166911796	0.0734123775385503	NA	0.00020765338909524	NA	Not Prioritized	Not Prioritized
ENSOARG00020001997	ZBTB11	1	166930523	166960358	0.135124115026511	1.61306780071245e-09	0.000124834266878272	0.999998206571553	Not Prioritized	Not Prioritized
ENSOARG00020037986	NA	1	237301144	237302009	0.570618598248733	NA	0.378383312316763	NA	Not Prioritized	Not Prioritized
ENSOARG00020002655	ZBBX	1	220717926	220840128	0.172818680811733	1.65888905856617e-09	0.156978687742288	0.999997516578277	Not Prioritized	Not Prioritized
ENSOARG00020003766	IGSF10	1	237377437	237403430	0.593697675437164	1.3921578695063e-09	0.505464068847807	0.999997506954562	Not Prioritized	Not Prioritized
ENSOARG00020002025	RPL24	1	166962944	166968502	0.100940554319968	5.82738716557137e-09	0.00067357714145885	1	Not Prioritized	Prioritized
ENSOARG00020003807	MED12L	1	237405314	237763127	0.703207123233714	1.35612271671521e-09	0.592741003888429	0.999997515925121	Not Prioritized	Not Prioritized
ENSOARG00020038583	NA	1	78027688	78048313	0.629495949170261	NA	0.00509043550449492	NA	Not Prioritized	Not Prioritized
ENSOARG00020002125	CEP97	1	166982134	167001955	0.197429617467059	2.81547551748652e-10	0.000216022934416181	0.345211306433856	Not Prioritized	Not Prioritized
ENSOARG00020001140	PTBP2	1	73848343	73932208	0.419245642749136	6.49972574826291e-09	5.2746959850772e-07	0.999988797494775	Not Prioritized	Not Prioritized
ENSOARG00020001911	LRRC31	1	218177886	218205981	0.829563559100816	6.09583707820738e-10	0.00228733248983386	0.999997933610488	Not Prioritized	Not Prioritized
ENSOARG00020008860	USP13	1	208123002	208253774	0.838673387636103	6.20583854947817e-10	0.515319047999333	0.013383160962471	Not Prioritized	Not Prioritized
ENSOARG00020032395	NXPE3	1	167014529	167074175	0.326541494502133	2.11026954061234e-09	0.000464486345618174	0.999998161821817	Not Prioritized	Not Prioritized
ENSOARG00020001929	LRRIQ4	1	218207302	218224492	0.883096911301445	1.26298081075834e-09	0.00269255649968582	0.99999797196721	Not Prioritized	Not Prioritized
ENSOARG00020001026	LEKR1	1	231291988	231520655	0.335126720749246	1.48504102132616e-09	0.0401273446011857	0.999997679754705	Not Prioritized	Not Prioritized
ENSOARG00020001962	LRRC34	1	218228225	218247372	0.899753959457967	1.25904184574927e-09	0.00153112905067831	0.99999802821244	Not Prioritized	Not Prioritized
ENSOARG00020002241	NFKBIZ	1	167075599	167108358	0.618282963619051	2.45934461042713e-09	0.000850105847821153	0.999999919330368	Not Prioritized	Not Prioritized
ENSOARG00020005426	NA	1	121386868	121445667	0.0346014014140881	NA	0.538534860704265	NA	Not Prioritized	Not Prioritized
ENSOARG00020002671	COL11A1	1	80146252	80371204	0.288277090156146	1.5228974963314e-09	0.000269972029517897	0.999998191547719	Not Prioritized	Not Prioritized
ENSOARG00020005458	RCAN1	1	121508913	121632745	0.0586714737146368	1.44300014500741e-09	0.0143541781894507	0.999999144015104	Not Prioritized	Not Prioritized
ENSOARG00020001069	TIPARP	1	231656875	231686283	0.569024832416598	1.35926513571033e-09	0.15800713931104	0.99999751577012	Not Prioritized	Not Prioritized
ENSOARG00020002108	MYNN	1	218253538	218271047	0.879450589690859	1.23034545583173e-09	0.00304604628568323	0.999998101122415	Not Prioritized	Not Prioritized
ENSOARG00020038051	NA	1	163382545	163383483	0.748372133858804	NA	5.37787393588543e-05	NA	Not Prioritized	Not Prioritized
ENSOARG00020004333	P2RY12	1	237448488	237497551	0.66189607752642	1.3253437973237e-09	0.778099084388203	0.999997310393212	Not Prioritized	Not Prioritized
ENSOARG00020009071	NDUFB5	1	208278012	208295657	1	6.18015213514565e-08	0.268282797307787	1.7114188130187e-06	Not Prioritized	Not Prioritized
ENSOARG00020027657	NA	1	231745448	231748427	0.308515497517975	NA	0.0780387240689252	NA	Not Prioritized	Not Prioritized
ENSOARG00020025832	ATG4C	1	38138631	38238490	0.565710676099389	8.26328210236875e-10	0.00135668385287634	0.999997742292598	Not Prioritized	Not Prioritized
ENSOARG00020000072	NA	1	163395110	163396019	0.833522031165793	NA	2.72768382863053e-05	NA	Not Prioritized	Not Prioritized
ENSOARG00020019904	NA	1	121530885	121531431	0.140751685775878	NA	0.182189634657227	NA	Not Prioritized	Not Prioritized
ENSOARG00020027629	NA	1	231747449	231800131	0.333677916479657	NA	0.0866390954014157	NA	Not Prioritized	Not Prioritized
ENSOARG00020016678	SLAMF1	1	111705936	111750405	0.229410606779449	8.09449443136257e-10	0.00255340871388126	0.999999952633412	Not Prioritized	Not Prioritized
ENSOARG00020000163	RARRES1	1	229536767	229578861	0.56274529549023	1.3793136215019e-10	0.695998877210092	0.999981294694457	Not Prioritized	Not Prioritized
ENSOARG00020033472	NA	1	163407221	163434886	0.93586672244454	NA	2.62173089593095e-07	NA	Not Prioritized	Not Prioritized
ENSOARG00020002000	POGK	1	118841146	118852383	0.12716102465966	1.47274569697908e-09	0.000618409444795377	0.999998151545334	Not Prioritized	Not Prioritized
ENSOARG00020000185	NA	1	163477429	163495255	0.900699281552784	NA	2.11506752042697e-08	NA	Not Prioritized	Not Prioritized
ENSOARG00020002123	ACTRT3	1	218271144	218279775	0.811627444651933	1.28092445663871e-09	0.00238954886749164	0.999997983995118	Not Prioritized	Not Prioritized
ENSOARG00020000197	GFM1	1	229582093	229634180	0.423182893278876	1.22572058473584e-11	0.641497553145818	0.999999999931743	Not Prioritized	Not Prioritized
ENSOARG00020004346	P2RY13	1	237507260	237511688	0.549263507625679	9.85892511499063e-09	0.759528467229995	0.999999049645207	Not Prioritized	Not Prioritized
ENSOARG00020033860	NA	1	118854876	118896887	0.174558898970926	NA	0.000912524741959558	NA	Not Prioritized	Not Prioritized
ENSOARG00020009272	MRPL47	1	208295836	208316244	0.991214801859554	0.000354089481144292	0.285936826596426	0.999999998422482	Not Prioritized	Not Prioritized
ENSOARG00020000218	NA	1	163514945	163515928	0.78030858678267	NA	2.32124462434739e-09	NA	Not Prioritized	Not Prioritized
ENSOARG00020004364	GPR87	1	237534172	237551568	0.375325206250969	1.45718367207511e-09	0.674383792606952	0.999997329495881	Not Prioritized	Not Prioritized
ENSOARG00020034864	NA	1	218349043	218388230	0.992881620194794	NA	0.00499823890913623	NA	Not Prioritized	Not Prioritized
ENSOARG00020023235	HOOK1	1	34722259	34795973	0.934812977350649	2.33808628107794e-09	0.00876046981270446	0.999986521300507	Not Prioritized	Not Prioritized
ENSOARG00020000302	LXN	1	229596621	229617733	0.459129349419647	5.07461830236364e-10	0.648558081416381	0.999980135593737	Not Prioritized	Not Prioritized
ENSOARG00020002184	MECOM	1	218366076	218996821	0.976551087610782	1.2419211056771e-09	0.00148603921430548	0.999998031146906	Not Prioritized	Not Prioritized
ENSOARG00020032651	P2RY14	1	237566374	237632131	0.496282189313665	1.65309212128887e-08	0.656547773902515	0.999999674996609	Not Prioritized	Not Prioritized
ENSOARG00020040128	NA	1	163548717	163569913	0.745819194953887	NA	2.49540255664934e-07	NA	Not Prioritized	Not Prioritized
ENSOARG00020002154	ILDR2	1	118934992	119007273	0.157623637436606	1.68460739097599e-09	0.000451141736581975	0.999998144684235	Not Prioritized	Not Prioritized
ENSOARG00020009394	ACTL6A	1	208310139	208344863	0.857930130506303	2.71324007283171e-15	0.431032454478589	0.0146868805230098	Not Prioritized	Not Prioritized
ENSOARG00020000256	OR5K3	1	163617859	163632382	0.420525799302029	1.42974639525609e-09	9.16913071648103e-09	0.999998916977119	Not Prioritized	Not Prioritized
ENSOARG00020022701	OMA1	1	33221150	33283399	0.454227191547673	4.50833539316108e-09	0.017845495845367	0.99998792751123	Not Prioritized	Not Prioritized
ENSOARG00020030154	NA	1	163656432	163657400	0.435479010091195	NA	7.41137442483873e-06	NA	Not Prioritized	Not Prioritized
ENSOARG00020006149	PKN2	1	65934198	66076905	0.0109171600015533	1.85340237089815e-13	7.57742457900383e-09	0.999999999968125	Not Prioritized	Not Prioritized
ENSOARG00020000316	CLDND1	1	163730134	163737762	0.191793316610879	1.69314843559938e-09	1.12129590238912e-05	0.999998323008443	Not Prioritized	Not Prioritized
ENSOARG00020035914	NA	1	34853000	34880250	0.87799492240513	NA	0.0307394553359993	NA	Not Prioritized	Not Prioritized
ENSOARG00020000362	MLF1	1	229639226	229670228	0.344427943180873	8.67095949368313e-10	0.766279253036085	0.99999723463756	Not Prioritized	Not Prioritized
ENSOARG00020037257	NA	1	35037347	35096995	0.311040197654659	NA	0.161514285635434	NA	Not Prioritized	Not Prioritized
ENSOARG00020004396	GPR171	1	237637426	237645242	0.544977425890994	1.35953080806338e-09	0.486525148595075	0.99999569331274	Not Prioritized	Not Prioritized
ENSOARG00020023639	C1orf87	1	35091176	35175922	0.375438334533214	1.47752716249662e-09	0.165745269352861	0.999997550940901	Not Prioritized	Not Prioritized
ENSOARG00020005312	PLSCR5	1	242496631	242518016	0.94857989107386	1.24796892026975e-09	0.154555073936737	0.99999751850283	Not Prioritized	Not Prioritized
ENSOARG00020006445	GTF2B	1	66093877	66126861	0.0015226304401177	2.16696141415917e-08	4.93359396799042e-09	0.99996932962685	Not Prioritized	Not Prioritized
ENSOARG00020029933	NA	1	35934504	36096598	0.477227209727996	NA	0.0143123840364788	NA	Not Prioritized	Not Prioritized
ENSOARG00020000454	GPR15	1	163746426	163760113	0.187001681301836	1.64052485657306e-09	1.07899702818344e-05	0.99999837583414	Not Prioritized	Not Prioritized
ENSOARG00020005334	PLSCR1	1	242573555	242598533	0.99980189933254	1.27577393205211e-09	0.684637715391116	0.99999797431333	Not Prioritized	Not Prioritized
ENSOARG00020000483	CPOX	1	163798980	163813495	0.180378935752472	1.59160415958716e-09	2.42463332296345e-05	0.999998966264381	Not Prioritized	Not Prioritized
ENSOARG00020026841	CAMK2N2	1	203703125	203705453	0.20945127846899	1.59043484798799e-09	0.691111389020936	0.999998990057443	Not Prioritized	Not Prioritized
ENSOARG00020002619	MAEL	1	119027142	119081828	0.156082042908401	1.68737735806233e-09	0.0362216269850519	0.999997691562916	Not Prioritized	Not Prioritized
ENSOARG00020003838	EEF1AKMT4	1	203705818	203711994	0.229741556198369	1.58178676290272e-09	0.736345387310468	0.999997317774369	Not Prioritized	Not Prioritized
ENSOARG00020000715	RSRC1	1	229677011	230145601	0.810863563551055	9.16607940527315e-10	0.374816455892495	0.999999005814743	Not Prioritized	Not Prioritized
ENSOARG00020003862	ALG3	1	203712904	203718403	0.229741556198369	1.15843986430338e-10	0.736345387310468	0.99999999944734	Not Prioritized	Not Prioritized
ENSOARG00020001859	SYDE2	1	62203908	62244800	0.134089845007196	2.91406877987761e-09	2.09393597276147e-06	0.999998613517515	Not Prioritized	Not Prioritized
ENSOARG00020001277	MIS18A	1	123902097	123912719	0.530555062353548	1.63182103652108e-07	2.21285160588344e-05	0.999672431762483	Not Prioritized	Not Prioritized
ENSOARG00020002427	EXTL2	1	78200960	78218931	0.482587171385819	1.39722239101001e-09	0.0457601134115078	0.999997664519349	Not Prioritized	Not Prioritized
ENSOARG00020000516	NA	1	163846733	163852040	0.233451031684731	NA	7.37517549007403e-05	NA	Not Prioritized	Not Prioritized
ENSOARG00020032572	NA	1	218671332	218831625	1	NA	0.0574337579459246	NA	Not Prioritized	Not Prioritized
ENSOARG00020023719	NFIA	1	36093676	36716472	0.625201695952729	9.61110317077092e-10	0.0024592640500852	0.999997961140826	Not Prioritized	Not Prioritized
ENSOARG00020000564	ST3GAL6	1	163942857	164028769	0.470045940074097	1.07964048830855e-08	0.000108639560772787	0.999998456479961	Not Prioritized	Not Prioritized
ENSOARG00020033423	NA	1	126091672	126092142	0.366111992181237	NA	0.110478141290234	NA	Not Prioritized	Not Prioritized
ENSOARG00020027293	DR1	1	70555889	70576620	0.214612440079476	2.44065327065094e-08	7.52877992129778e-07	0.996128175616346	Not Prioritized	Not Prioritized
ENSOARG00020008161	CDC7	1	68792454	68818778	0.10159267697008	6.23576495511858e-16	9.83682346766471e-11	0.999845536766955	Not Prioritized	Not Prioritized
ENSOARG00020003898	VWA5B2	1	203718413	203730663	0.249127023994728	1.56051145068541e-09	0.71959524221054	0.999997320847782	Not Prioritized	Not Prioritized
ENSOARG00020005372	NA	1	242636794	242705820	0.940156914562696	NA	0.739901286963036	NA	Not Prioritized	Not Prioritized
ENSOARG00020034788	NA	1	119109468	119112988	0.124152159116353	NA	0.0465139284242265	NA	Not Prioritized	Not Prioritized
ENSOARG00020002437	SLC30A7	1	78219832	78319922	0.27101527879125	1.61711184582613e-09	0.0233924882444616	0.999998487005293	Not Prioritized	Not Prioritized
ENSOARG00020003995	NA	1	130473545	130639545	0.192838425927571	NA	1.17373821590544e-06	NA	Not Prioritized	Not Prioritized
ENSOARG00020040703	NA	1	242752497	242775133	0.730997206896935	NA	0.640721307893766	NA	Not Prioritized	Not Prioritized
ENSOARG00020001833	LMX1A	1	117170970	117341117	0.282943284249864	1.52765920390608e-09	3.82913697569381e-06	0.999998537085967	Not Prioritized	Not Prioritized
ENSOARG00020002095	ODF2L	1	63453798	63491018	0.731006958589283	3.3607612636226e-09	0.00989137945327215	0.999993119727696	Not Prioritized	Not Prioritized
ENSOARG00020000657	DCBLD2	1	164028356	164232859	0.234975407664413	9.19154333741909e-10	7.53119907244371e-06	0.999999756439628	Not Prioritized	Not Prioritized
ENSOARG00020040905	NA	1	242797504	242817601	0.320012951575452	NA	0.587805843824601	NA	Not Prioritized	Not Prioritized
ENSOARG00020001851	RXRG	1	117393889	117446764	0.298992319434078	1.5136350285311e-09	3.75202455181359e-08	0.999998838209833	Not Prioritized	Not Prioritized
ENSOARG00020036132	NA	1	242806578	242845622	0.220860728289644	NA	0.562473072600674	NA	Not Prioritized	Not Prioritized
ENSOARG00020026919	DPH5	1	78325159	78380587	0.158059330467192	9.72803892006199e-09	0.0105824677015631	0.999996482982019	Not Prioritized	Not Prioritized
ENSOARG00020037033	NA	1	209819282	209975157	0.510807553267192	NA	0.599079314402721	NA	Not Prioritized	Not Prioritized
ENSOARG00020004044	ABCF3	1	203743358	203756243	0.3232570599778	4.56752050316905e-09	0.719642445949678	0.99999495909905	Not Prioritized	Not Prioritized
ENSOARG00020001888	LRRC52	1	117566117	117587774	0.503038379458457	1.38756194873198e-09	3.50424508684644e-07	0.999998701401896	Not Prioritized	Not Prioritized
ENSOARG00020033444	NA	1	242829996	242841343	0.217796527069908	NA	0.57102786262098	NA	Not Prioritized	Not Prioritized
ENSOARG00020005420	PLSCR4	1	242841767	242884247	0.156630070082425	1.68638900831118e-09	0.680450438111015	0.999997328303991	Not Prioritized	Not Prioritized
ENSOARG00020034590	NA	1	78372025	78465075	0.368565130353133	NA	0.00490733159015331	NA	Not Prioritized	Not Prioritized
ENSOARG00020000496	MPZ	1	112724797	112733265	0.717470451417352	1.30760177213436e-09	0.0113774255989249	0.999997820987828	Not Prioritized	Not Prioritized
ENSOARG00020000203	TBL1XR1	1	210595341	210771654	0.621851681572685	5.52273446181745e-16	0.503678501826648	0.99999983971088	Not Prioritized	Not Prioritized
ENSOARG00020004123	APP	1	130838877	131151750	0.433308080909195	1.42260788093244e-09	0.00324502378784661	0.999997953020589	Not Prioritized	Not Prioritized
ENSOARG00020005484	PLOD2	1	242937532	243057301	0.198332165400121	7.84372783935782e-09	0.844795960617366	0.99999988367247	Not Prioritized	Not Prioritized
ENSOARG00020001072	PLD1	1	216369189	216653211	0.825699227569154	1.27724916309264e-09	0.0247838721071322	0.999997734798309	Not Prioritized	Not Prioritized
ENSOARG00020000778	COL8A1	1	164940736	165008330	0.883633887376007	1.26285248108661e-09	0.00099210302444792	0.999998070386749	Not Prioritized	Not Prioritized
ENSOARG00020000530	SDHC	1	112733306	112763726	0.711409959798356	0.917857898268352	0.0208640575587798	5.03911309722764e-09	Not Prioritized	Not Prioritized
ENSOARG00020002169	CLCA2	1	63520284	63565549	0.828834484000245	1.27644024628554e-09	0.0189381239933104	0.999997764958116	Not Prioritized	Not Prioritized
ENSOARG00020000755	SHOX2	1	230149468	230160259	0.885582303015133	1.26238760053488e-09	0.315541917408554	0.999997428666858	Not Prioritized	Not Prioritized
ENSOARG00020004092	NA	1	203756861	203764874	0.305319446256417	NA	0.780836373399353	NA	Not Prioritized	Not Prioritized
ENSOARG00020004774	OTOL1	1	226555530	226589693	0.720097454192142	1.3068031463709e-09	0.232619501321961	0.999997467433127	Not Prioritized	Not Prioritized
ENSOARG00020000866	CMSS1	1	165019666	165414350	0.861387651207611	1.42638227441636e-09	0.00180986732803786	0.999996696939944	Not Prioritized	Not Prioritized
ENSOARG00020039089	NA	1	78372126	78440523	0.308152837322052	NA	0.0104024748904363	NA	Not Prioritized	Not Prioritized
ENSOARG00020029407	NA	1	226713774	226758370	0.916473403976501	NA	0.203151316530559	NA	Not Prioritized	Not Prioritized
ENSOARG00020001219	DPYD	1	74239082	75182110	0.0603920877914109	1.16720194200723e-08	9.08388191534914e-12	0.999955288819679	Not Prioritized	Not Prioritized
ENSOARG00020002201	CLCA1	1	63581782	63619000	0.766133705364808	1.29333576863434e-09	0.00475172511796312	0.999997913750589	Not Prioritized	Not Prioritized
ENSOARG00020000586	CFAP126	1	112766226	112769381	0.684923697721771	7.22832752138731e-10	0.0150428877916735	0.999999360110477	Not Prioritized	Not Prioritized
ENSOARG00020040938	SPTSSB	1	226714060	226746044	0.907472019504991	1.29521491077876e-09	0.21264352421822	0.999997632900615	Not Prioritized	Not Prioritized
ENSOARG00020000600	NA	1	112804557	112804969	0.427557787193293	NA	0.0186754891969982	NA	Not Prioritized	Not Prioritized
ENSOARG00020032371	NA	1	237085977	237087531	0.530459127178265	NA	0.0802255354264859	NA	Not Prioritized	Not Prioritized
ENSOARG00020038328	NA	1	235584202	235588871	0.25354575885279	NA	0.139266647172055	NA	Not Prioritized	Not Prioritized
ENSOARG00020038825	NA	1	236881232	236883262	0.671737702195017	NA	0.374504149222698	NA	Not Prioritized	Not Prioritized
ENSOARG00020031112	NA	1	238589016	238651835	0.39420229909694	NA	0.141779904240108	NA	Not Prioritized	Not Prioritized
ENSOARG00020000888	FCRLB	1	113111833	113117618	0.928680629757284	9.89620003719371e-10	0.000252711631573763	0.999999220252758	Not Prioritized	Not Prioritized
ENSOARG00020033931	NA	1	238607216	238610336	0.468514334083778	NA	0.159300755631167	NA	Not Prioritized	Not Prioritized
ENSOARG00020004805	NMD3	1	226780772	227034992	0.585614161341482	4.89253810594989e-09	0.0135514932031201	0.999968022026877	Not Prioritized	Not Prioritized
ENSOARG00020031352	NA	1	238724521	238727304	0.82281895394091	NA	0.220371421379194	NA	Not Prioritized	Not Prioritized
ENSOARG00020002227	CLCA4	1	63641622	63675464	0.563564054204643	1.36145797948053e-09	0.000288999918561193	0.999998185400289	Not Prioritized	Not Prioritized
ENSOARG00020036207	NA	1	238860121	238863972	0.412306491703576	NA	0.276418637517305	NA	Not Prioritized	Not Prioritized
ENSOARG00020039713	NA	1	238879123	238894201	0.388493188092312	NA	0.23569156312796	NA	Not Prioritized	Not Prioritized
ENSOARG00020039347	NA	1	239790538	239809129	0.475128442320418	NA	0.0231234599275562	NA	Not Prioritized	Not Prioritized
ENSOARG00020008688	AHCYL1	1	87293080	87338850	0.127377447092773	2.31649413511866e-09	2.58883020261281e-06	0.999997442122848	Not Prioritized	Not Prioritized
ENSOARG00020029273	KCNE1	1	121672611	121681180	0.136117491026339	2.13624206721877e-09	0.00169486829229456	0.999918999926724	Not Prioritized	Not Prioritized
ENSOARG00020031849	NA	1	240145164	240148271	0.974124214997215	NA	0.0468185830667342	NA	Not Prioritized	Not Prioritized
ENSOARG00020032424	NA	1	240145221	240148271	0.974124214997215	NA	0.0468185830667342	NA	Not Prioritized	Not Prioritized
ENSOARG00020000816	FILIP1L	1	165030076	165336052	0.908892950444986	1.09302750231252e-09	0.00803351928768953	0.999997914993218	Not Prioritized	Not Prioritized
ENSOARG00020035635	NA	1	63709723	63739097	0.638468545922746	NA	0.00100954092584927	NA	Not Prioritized	Not Prioritized
ENSOARG00020009587	GNB4	1	208428641	208498615	0.421201604326884	0.993314926208147	0.177113619151544	0.999999999727574	Not Prioritized	Not Prioritized
ENSOARG00020040760	NA	1	241117094	241123530	0.786631985245305	NA	0.00661859097417307	NA	Not Prioritized	Not Prioritized
ENSOARG00020001904	MGST3	1	117705487	117728060	0.472800570678095	9.40092103317656e-10	0.000975273195224175	0.999995728518778	Not Prioritized	Not Prioritized
ENSOARG00020031784	NA	1	241139754	241142584	0.879074679864527	NA	0.00117427380904193	NA	Not Prioritized	Not Prioritized
ENSOARG00020027681	NA	1	242619408	242626138	0.940935375361655	NA	0.991998072661881	NA	Not Prioritized	Not Prioritized
ENSOARG00020033534	NA	1	245260472	245314999	0.23225048936693	NA	0.38788891050991	NA	Not Prioritized	Not Prioritized
ENSOARG00020002384	NA	1	63732895	63759876	0.60433266204887	NA	0.000120153619490654	NA	Not Prioritized	Not Prioritized
ENSOARG00020028346	NA	1	226814245	226908061	0.746403858741722	NA	0.030109225307669	NA	Not Prioritized	Not Prioritized
ENSOARG00020038227	NA	1	235474587	235615443	0.627140575046043	NA	0.0507241605790281	NA	Not Prioritized	Not Prioritized
ENSOARG00020024049	TM2D1	1	36912893	36961461	0.626118110027068	1.81198075887476e-11	0.0134692283393113	0.999996457648861	Not Prioritized	Not Prioritized
ENSOARG00020001197	TNIK	1	216710898	217110745	0.422466545671878	1.31811507872111e-11	0.380507122404789	0.999999999948454	Not Prioritized	Not Prioritized
ENSOARG00020000892	NA	1	165416497	165443591	0.797732276964626	NA	0.000943808366492494	NA	Not Prioritized	Not Prioritized
ENSOARG00020027696	NA	1	130945151	131123203	0.548390502524814	NA	0.00814050524749717	NA	Not Prioritized	Not Prioritized
ENSOARG00020001921	NA	1	117718555	117774091	0.22855396451256	NA	0.000632127402933508	NA	Not Prioritized	Not Prioritized
ENSOARG00020001630	NA	1	126086934	126087437	0.366111992181237	NA	0.110478141290234	NA	Not Prioritized	Not Prioritized
ENSOARG00020006611	TMEM50B	1	122694853	122737347	0.275075143868594	3.41121662168748e-09	0.162528185530242	0.999996725971278	Not Prioritized	Not Prioritized
ENSOARG00020032202	NA	1	235587779	235651514	0.290191691052403	NA	0.105598342984874	NA	Not Prioritized	Not Prioritized
ENSOARG00020029414	NA	1	63782459	63792771	0.647608157086512	NA	3.73505449720189e-05	NA	Not Prioritized	Not Prioritized
ENSOARG00020000926	TBC1D23	1	165490674	165546262	0.490199770761224	2.08211598485305e-09	0.00258082720372293	0.99999918205967	Not Prioritized	Not Prioritized
ENSOARG00020037828	NA	1	226915975	226934472	0.383372881579128	NA	0.0149084654030299	NA	Not Prioritized	Not Prioritized
ENSOARG00020003537	NA	1	63786364	63816871	0.718909699694973	NA	1.18075888962545e-05	NA	Not Prioritized	Not Prioritized
ENSOARG00020040797	B3GALNT1	1	227033921	227068355	0.227608906301746	1.92342061989759e-09	0.00739311032765501	0.99999777033411	Not Prioritized	Not Prioritized
ENSOARG00020004361	EIF2B5	1	203789316	203799323	0.453976623802755	5.58501575633727e-10	0.817735666970727	0.999999898001376	Not Prioritized	Not Prioritized
ENSOARG00020035771	TMCO1	1	117798790	117862426	0.124287425983757	1.0290880410109e-08	0.00126686842356222	0.999999876842727	Not Prioritized	Not Prioritized
ENSOARG00020028407	NA	1	121942560	121959840	0.0401012588844807	NA	0.0107058554999316	NA	Not Prioritized	Not Prioritized
ENSOARG00020001716	PALMD	1	77054749	77113493	0.552559217597158	1.45287247921821e-09	0.0013539602598497	0.999997591000389	Not Prioritized	Not Prioritized
ENSOARG00020026606	NA	1	235767064	235912707	0.0704949171799809	NA	0.153077896429395	NA	Not Prioritized	Not Prioritized
ENSOARG00020005783	SH3GLB1	1	63856995	63900811	0.886957036779662	8.34857949726726e-10	1.23229289267555e-06	0.999997538967162	Not Prioritized	Not Prioritized
ENSOARG00020031589	SLC5A3	1	122055070	122094285	0.0517641452509554	1.42400900475229e-09	0.00312755379135202	0.999988086652895	Not Prioritized	Not Prioritized
ENSOARG00020024177	PATJ	1	36970593	37361090	0.664553616793303	6.79880896169073e-09	0.0018108384190848	0.999997655689096	Not Prioritized	Not Prioritized
ENSOARG00020029557	NA	1	235933429	235986556	0.0682265255453104	NA	0.0491906013653191	NA	Not Prioritized	Not Prioritized
ENSOARG00020001545	SNX7	1	75933709	76155963	0.71684220148107	3.43900648953608e-09	2.20424334659699e-08	0.999998856868546	Not Prioritized	Not Prioritized
ENSOARG00020028334	NA	1	117862492	117915226	0.12781031631509	NA	0.0017048467429808	NA	Not Prioritized	Not Prioritized
ENSOARG00020030338	NA	1	238816633	238854112	0.522445065067802	NA	0.29388242923845	NA	Not Prioritized	Not Prioritized
ENSOARG00020005580	MRPS6	1	122029330	122095544	0.0522266948343028	1.29033760573187e-09	0.000623156078348189	0.999998103148254	Not Prioritized	Not Prioritized
ENSOARG00020008988	SLC6A17	1	87462343	87516035	0.346292575803245	1.4769270484733e-09	0.00207069957194517	0.99999799832992	Not Prioritized	Not Prioritized
ENSOARG00020022760	NGF	1	92653182	92709957	0.0176010086420327	2.43025044867606e-09	0.0164478691254446	0.99999778060302	Not Prioritized	Not Prioritized
ENSOARG00020004391	NA	1	203820024	203827257	0.726866577913615	NA	0.811983085473945	NA	Not Prioritized	Not Prioritized
ENSOARG00020034610	NA	1	239417871	239469894	0.242783322176133	NA	0.645003947515726	NA	Not Prioritized	Not Prioritized
ENSOARG00020001055	NIT2	1	165553221	165573250	0.364098445958624	4.4950150641401e-15	0.00739533688542367	0.999999994657239	Not Prioritized	Not Prioritized
ENSOARG00020014215	PSMD4	1	101143823	101152454	0.441977845707847	3.43522792104358e-16	0.058130069701302	0.999999999655128	Not Prioritized	Not Prioritized
ENSOARG00020031624	NA	1	239963779	240034767	0.846528488425966	NA	0.0594423327738662	NA	Not Prioritized	Not Prioritized
ENSOARG00020009933	NA	1	65131727	65133601	0.150625568194788	NA	0.000248861227953476	NA	Not Prioritized	Not Prioritized
ENSOARG00020000147	C21orf62	1	123444600	123446771	0.108048783157983	1.79437633060547e-09	0.000169197355262308	0.999998233164079	Not Prioritized	Not Prioritized
ENSOARG00020009100	KCNC4	1	87526636	87569455	0.477796489981015	1.43903906373051e-09	0.00533950099061813	0.99999815841798	Not Prioritized	Not Prioritized
ENSOARG00020036866	NA	1	117862493	117886242	0.0958633464905437	NA	0.00231985862838927	NA	Not Prioritized	Not Prioritized
ENSOARG00020011468	NA	1	70596265	70600233	0.220274987758155	NA	7.87503553870955e-07	NA	Not Prioritized	Not Prioritized
ENSOARG00020007789	ZNF326	1	67376477	67414000	0.271196325062875	2.16460302358667e-09	1.13220686935908e-13	0.999993570338843	Not Prioritized	Not Prioritized
ENSOARG00020028724	PPM1L	1	227090037	227417600	0.198386557031628	1.28013388029929e-09	0.00702275040700469	0.999998904256394	Not Prioritized	Not Prioritized
ENSOARG00020022787	VANGL1	1	92972183	93027842	0.191774285385218	2.06800672004518e-08	0.0165142674180997	0.999999999908645	Not Prioritized	Not Prioritized
ENSOARG00020033661	UCK2	1	117906858	117989019	0.187943722673212	1.04021552413542e-09	0.000379337094478856	0.999985476223867	Not Prioritized	Not Prioritized
ENSOARG00020041015	NA	1	241111756	241139684	0.692522755690062	NA	0.00109871061376901	NA	Not Prioritized	Not Prioritized
ENSOARG00020037322	NA	1	125943414	125962641	0.849678511995097	NA	0.0517731129622916	NA	Not Prioritized	Not Prioritized
ENSOARG00020001745	FRRS1	1	77125970	77165923	0.353072172122472	3.08172710319997e-09	0.000671346174994901	0.99999789889615	Not Prioritized	Not Prioritized
ENSOARG00020002985	U6	1	235480564	235480670	0.617296966524074	NA	0.0388862663439807	NA	Not Prioritized	Not Prioritized
ENSOARG00020006717	IFNGR2	1	122756234	122789554	0.0835213037451186	2.39647003694586e-06	0.226475645615605	0.999960010446012	Not Prioritized	Not Prioritized
ENSOARG00020003474	VAV3	1	84951420	85377211	0.128257303743061	4.92592687066018e-07	0.000588227839527015	0.999999508377308	Not Prioritized	Not Prioritized
ENSOARG00020004735	NA	1	238311396	238311527	0.748971280059846	NA	0.122231743547897	NA	Not Prioritized	Not Prioritized
ENSOARG00020006049	U2	1	242276445	242276639	0.572913534396194	NA	0.341898252553173	NA	Not Prioritized	Not Prioritized
ENSOARG00020005344	U3	1	239729358	239729489	0.727526306242601	NA	0.00133555442641467	NA	Not Prioritized	Not Prioritized
ENSOARG00020001149	TOMM70	1	165584855	165622886	0.416766449389944	1.03660115636607e-05	0.0205245461032431	0.953726412580518	Not Prioritized	Not Prioritized
ENSOARG00020005826	SNORA70	1	240965633	240965770	0.0724963475973772	NA	0.538758147745818	NA	Not Prioritized	Not Prioritized
ENSOARG00020013737	PIP5K1A	1	101097238	101136971	0.394575053092292	9.60603280802414e-10	0.0348651352441403	0.999998737096436	Not Prioritized	Not Prioritized
ENSOARG00020035437	U6	1	241520093	241520199	0.88138137631404	NA	0.00713382576597965	NA	Not Prioritized	Not Prioritized
ENSOARG00020007879	BARHL2	1	68081584	68087865	0.123941964259522	1.75368231398948e-09	4.35274150211654e-07	0.999998687296186	Not Prioritized	Not Prioritized
ENSOARG00020003612	U2	1	236674698	236674813	0.124951938336905	NA	0.1914239462213	NA	Not Prioritized	Not Prioritized
ENSOARG00020040842	PFN2	1	238936790	238940889	0.44359171425842	3.12201255451475e-09	0.114503318767241	0.999999167316589	Not Prioritized	Not Prioritized
ENSOARG00020009679	MFN1	1	208497979	208534833	0.153621731298427	5.20647605741431e-18	0.286525993958649	0.999999983226381	Not Prioritized	Not Prioritized
ENSOARG00020001804	AGL	1	77225048	77327911	0.335929135198561	1.08297591009239e-08	0.00632423385489419	0.999980858256191	Not Prioritized	Not Prioritized
ENSOARG00020002041	COL24A1	1	62852703	63246629	0.0425562312709147	2.09679900057262e-09	1.60639621948796e-06	0.999998599051253	Not Prioritized	Not Prioritized
ENSOARG00020007172	IFNAR1	1	122796943	122876356	0.0756118315364576	3.11843959358614e-14	0.100843257761581	0.999912559274444	Not Prioritized	Not Prioritized
ENSOARG00020001972	FAM78B	1	118170125	118262822	0.350913211127559	2.83135638805725e-09	0.00205436526709643	0.999997974427216	Not Prioritized	Not Prioritized
ENSOARG00020001986	NA	1	118647904	118673089	0.143124187448512	NA	0.036922224586494	NA	Not Prioritized	Not Prioritized
ENSOARG00020035731	NA	1	227304865	227965902	0.498261202002516	NA	0.00667256556477679	NA	Not Prioritized	Not Prioritized
ENSOARG00020001193	LNP1	1	165623510	165665690	0.437135239883498	1.69344988320076e-09	0.0391880262672664	0.99999757031961	Not Prioritized	Not Prioritized
ENSOARG00020033930	NA	1	130007454	130129315	0.69660992088121	NA	6.29614729491634e-05	NA	Not Prioritized	Not Prioritized
ENSOARG00020003933	ADAMTS5	1	130018998	130071719	0.627400393104635	1.337255018901e-09	7.76942893074274e-05	0.999998300367589	Not Prioritized	Not Prioritized
ENSOARG00020009893	ZNF639	1	208550548	208563660	0.2958792372132	2.43975222748156e-09	0.279769971344637	0.999999326033648	Not Prioritized	Not Prioritized
ENSOARG00020001875	C1orf52	1	62289406	62296712	0.156485075027589	1.68665010920297e-09	8.08534382961097e-07	0.999998646162363	Not Prioritized	Not Prioritized
ENSOARG00020028557	NA	1	85336727	85643507	0.349002668728724	NA	0.000300794696379314	NA	Not Prioritized	Not Prioritized
ENSOARG00020001204	NA	1	165665110	165762030	0.532744908044328	NA	0.00872843762467995	NA	Not Prioritized	Not Prioritized
ENSOARG00020026569	NA	1	217081336	217116706	0.152373085850533	NA	0.436523003988703	NA	Not Prioritized	Not Prioritized
ENSOARG00020004405	NA	1	85608273	85667905	0.368895296387124	NA	0.00483006814463333	NA	Not Prioritized	Not Prioritized
ENSOARG00020022877	CASQ2	1	93037025	93109107	0.147937787645526	1.7025611460417e-09	0.00936090894473752	0.999997842066038	Not Prioritized	Not Prioritized
ENSOARG00020005902	SELENOF	1	63972583	64008466	0.934301620397224	2.31166162405367e-10	1.11253017701838e-05	0.999999966660328	Not Prioritized	Not Prioritized
ENSOARG00020036261	NA	1	196420377	196436737	0.879361892686292	NA	0.0057808624055207	NA	Not Prioritized	Not Prioritized
ENSOARG00020001524	SLC2A2	1	217136466	217171851	0.125442327925569	1.83166592292264e-09	0.174263432965484	0.999997270123858	Not Prioritized	Not Prioritized
ENSOARG00020001612	PLPPR5	1	76281092	76623364	0.353588652953134	1.45716793470888e-09	2.22283168611715e-09	0.999998977321059	Not Prioritized	Not Prioritized
ENSOARG00020040933	SMIM34	1	121705077	121710512	0.100101557963862	1.81743886350951e-09	0.00062891670789428	0.999998113717862	Not Prioritized	Not Prioritized
ENSOARG00020011452	NA	1	196433085	196452083	0.90679419613543	NA	0.00600412592931972	NA	Not Prioritized	Not Prioritized
ENSOARG00020005536	SMIM11	1	121739225	121751017	0.0821726601437527	1.87074600698934e-09	0.000335922704827979	0.999998375938676	Not Prioritized	Not Prioritized
ENSOARG00020005954	HS2ST1	1	64008980	64196796	0.977251145873434	6.28350767744296e-09	6.2487229991933e-05	0.999998628615667	Not Prioritized	Not Prioritized
ENSOARG00020004585	NA	1	203850264	203856018	0.573576867064421	NA	0.718124301888072	NA	Not Prioritized	Not Prioritized
ENSOARG00020005516	C21orf140	1	121729774	121734098	0.0888281216681089	1.85410323691822e-09	0.000337463535489638	0.999998171329161	Not Prioritized	Not Prioritized
ENSOARG00020001566	EIF5A2	1	217222751	217225711	0.633783839245441	1.71215662410612e-09	0.184844796331612	0.999999070467041	Not Prioritized	Not Prioritized
ENSOARG00020005569	KCNE2	1	121755980	121767071	0.0589917518215497	1.98540225918266e-09	0.000821584107331343	0.999998088433834	Not Prioritized	Not Prioritized
ENSOARG00020036758	NA	1	217243187	217246301	0.438820009810421	NA	0.151320656769715	NA	Not Prioritized	Not Prioritized
ENSOARG00020033755	OR5AC2	1	163328503	163329435	0.702559994449847	1.31220026078894e-09	0.000184811377952034	0.99999822537627	Not Prioritized	Not Prioritized
ENSOARG00020030907	NA	1	227385597	227627790	0.373090981934328	NA	0.0671916627729769	NA	Not Prioritized	Not Prioritized
ENSOARG00020036280	NA	1	45768	48493	1	NA	0.578905440666089	NA	Not Prioritized	Not Prioritized
ENSOARG00020037720	NA	1	37021990	37147778	0.677124233926006	NA	0.0206343994302025	NA	Not Prioritized	Not Prioritized
ENSOARG00020001599	NA	1	217260846	217265212	0.138679847726114	NA	0.15007974785225	NA	Not Prioritized	Not Prioritized
ENSOARG00020014502	ZNF687	1	101195095	101204692	0.672588077566853	1.33871012493275e-09	0.0412442751032642	0.99999777458619	Not Prioritized	Not Prioritized
ENSOARG00020027358	NA	1	163439631	163440560	0.937064449083333	NA	3.48791186444087e-07	NA	Not Prioritized	Not Prioritized
ENSOARG00020001519	NA	1	115521602	115521809	0.580225574094095	NA	0.000927576189008884	NA	Not Prioritized	Not Prioritized
ENSOARG00020009952	NA	1	208624706	208639512	0.280495880246514	NA	0.373754893943978	NA	Not Prioritized	Not Prioritized
ENSOARG00020037826	NA	1	163510687	163511697	0.78825281144614	NA	3.30929647678701e-09	NA	Not Prioritized	Not Prioritized
ENSOARG00020027805	NA	1	50279	52870	1	NA	0.578905440666089	NA	Not Prioritized	Not Prioritized
ENSOARG00020027736	NA	1	163533845	163534774	0.766029224327832	NA	8.79072988531632e-09	NA	Not Prioritized	Not Prioritized
ENSOARG00020013448	PRMT2	1	267049104	267073936	0.736375934346716	2.64933082340515e-09	0.0136427017451385	0.99999940136725	Not Prioritized	Not Prioritized
ENSOARG00020001296	HUNK	1	124205606	124337609	0.69321111042116	1.31258714094731e-09	0.0325550058992549	0.999997696639657	Not Prioritized	Not Prioritized
ENSOARG00020004373	ASB18	1	4922126	4999096	0.147180079939906	1.70402320237116e-09	0.252479267924774	0.999997457074194	Not Prioritized	Not Prioritized
ENSOARG00020002684	GPA33	1	119171277	119222724	0.0847043475856217	3.70807570220059e-09	0.000708619306245596	0.999998084972193	Not Prioritized	Not Prioritized
ENSOARG00020010030	PIK3CA	1	208642027	208726758	0.398542160521958	5.87895405849837e-18	0.49948926302534	0.999999999999934	Not Prioritized	Not Prioritized
ENSOARG00020040397	NA	1	163703141	163704067	0.46394476940453	NA	3.2727988309515e-05	NA	Not Prioritized	Not Prioritized
ENSOARG00020040969	NA	1	37332398	37334270	0.491479737639366	NA	0.00282975599118402	NA	Not Prioritized	Not Prioritized
ENSOARG00020002292	RPS25	1	165548011	165548557	0.358975834006323	NA	0.0104469848732059	NA	Not Prioritized	Not Prioritized
ENSOARG00020027999	NA	1	85686407	85687230	0.24666830009491	NA	0.00522087720652117	NA	Not Prioritized	Not Prioritized
ENSOARG00020037108	NA	1	37381752	37397992	0.58885888453075	NA	0.00211008514331317	NA	Not Prioritized	Not Prioritized
ENSOARG00020040817	NA	1	163185454	163188109	0.259145079412804	NA	8.37925504460559e-08	NA	Not Prioritized	Not Prioritized
ENSOARG00020039708	NA	1	227595422	227596445	0.693723137127808	NA	0.168809643537748	NA	Not Prioritized	Not Prioritized
ENSOARG00020004503	NA	1	85690504	85775591	0.187995674873227	NA	0.00246662340493978	NA	Not Prioritized	Not Prioritized
ENSOARG00020027781	NA	1	165579247	165580713	0.416588489519871	NA	0.0125350649955702	NA	Not Prioritized	Not Prioritized
ENSOARG00020001858	SLC35A3	1	77353388	77407862	0.242455994331069	1.53622152988048e-09	0.0248252425713536	0.999997562129907	Not Prioritized	Not Prioritized
ENSOARG00020005281	NA	1	227708365	227724401	0.452663184414799	NA	0.0155775824402744	NA	Not Prioritized	Not Prioritized
ENSOARG00020001317	SCAF4	1	124457749	124516987	0.473045554050239	4.50927521634945e-10	0.000580010813899931	0.99999831698531	Not Prioritized	Not Prioritized
ENSOARG00020040914	NA	1	166607689	166612555	0.76486574677601	NA	0.000105899478544844	NA	Not Prioritized	Not Prioritized
ENSOARG00020001698	RPL17	1	217821968	217822629	0.722299219092455	NA	0.116775506157602	NA	Not Prioritized	Not Prioritized
ENSOARG00020032161	NA	1	37430916	37434613	0.805452080775794	NA	0.0271678780285657	NA	Not Prioritized	Not Prioritized
ENSOARG00020040168	NA	1	171688449	171693129	0.392006010800301	NA	0.000178280868517226	NA	Not Prioritized	Not Prioritized
ENSOARG00020000623	NA	1	112945511	112953349	0.738908130217514	NA	0.000539473446435811	NA	Not Prioritized	Not Prioritized
ENSOARG00020036816	NA	1	218669787	218687932	0.746091247227916	NA	0.11520041961459	NA	Not Prioritized	Not Prioritized
ENSOARG00020004531	SLC25A24	1	85803898	85867181	0.119374724306898	1.76472348865068e-09	0.00452318199339519	0.999997918868118	Not Prioritized	Not Prioritized
ENSOARG00020004733	NA	1	224503426	224504598	0.390769520740556	NA	0.179230485713638	NA	Not Prioritized	Not Prioritized
ENSOARG00020014612	PI4KB	1	101203697	101230730	0.738621215644706	2.0967412952411e-10	0.0417341995570472	0.999987811858148	Not Prioritized	Not Prioritized
ENSOARG00020033463	NA	1	4957493	4986226	0.249478036864741	NA	0.567423892493774	NA	Not Prioritized	Not Prioritized
ENSOARG00020000639	HSPA6	1	112955939	112958991	0.738908130217514	7.26795428053483e-10	0.000539473446435811	0.999999993513083	Not Prioritized	Not Prioritized
ENSOARG00020028436	NA	1	37525783	37535672	0.91256077735261	NA	0.0260434892411308	NA	Not Prioritized	Not Prioritized
ENSOARG00020004672	NA	1	203895493	203899932	0.491342713986559	NA	0.570712786636236	NA	Not Prioritized	Not Prioritized
ENSOARG00020040232	NA	1	214685545	214773425	0.503064890554031	NA	0.304584442554328	NA	Not Prioritized	Not Prioritized
ENSOARG00020040620	NA	1	172851677	172857879	0.786145508750215	NA	0.000211197641495015	NA	Not Prioritized	Not Prioritized
ENSOARG00020006579	ZSCAN20	1	8371888	8389631	0.614987722897929	1.34882085103527e-09	0.159749422496038	0.999996365737468	Not Prioritized	Not Prioritized
ENSOARG00020000656	NA	1	112980200	112991200	0.874461540818042	NA	0.000131809724435942	NA	Not Prioritized	Not Prioritized
ENSOARG00020029895	NA	1	216177954	216194536	0.475226190542481	NA	0.000417854185412655	NA	Not Prioritized	Not Prioritized
ENSOARG00020040524	NA	1	216181527	216195082	0.527395204748289	NA	0.000361647613405438	NA	Not Prioritized	Not Prioritized
ENSOARG00020040732	NA	1	164841885	164919777	0.861610580847494	NA	4.53016882953784e-05	NA	Not Prioritized	Not Prioritized
ENSOARG00020028401	NA	1	35567255	35664748	0.0314021387949854	NA	0.492697187849921	NA	Not Prioritized	Not Prioritized
ENSOARG00020001690	CLDN8	1	126324530	126342082	0.610442910894265	1.78010731141162e-09	0.000498931768698262	0.999999725586394	Not Prioritized	Not Prioritized
ENSOARG00020006088	LMO4	1	64441551	64458229	0.197634123859819	2.11103249080555e-09	0.000340844056479096	0.999999626182451	Not Prioritized	Not Prioritized
ENSOARG00020033854	NA	1	35657312	35658837	0.0246510534737273	NA	0.447841534450644	NA	Not Prioritized	Not Prioritized
ENSOARG00020010337	CHI3L2	1	88577446	88593152	0.216884969739473	7.23795584727514e-09	7.65036013693663e-09	0.999998307782186	Not Prioritized	Not Prioritized
ENSOARG00020008540	NA	1	266407473	266428486	0.60662112069708	NA	0.000339144440312586	NA	Not Prioritized	Not Prioritized
ENSOARG00020023804	CCDC50	1	196791653	196874300	0.226199725755491	2.09853559800557e-10	0.097500996567691	0.99998981365431	Not Prioritized	Not Prioritized
ENSOARG00020039388	NA	1	217119542	217133155	0.0950693577194426	NA	0.320117801172585	NA	Not Prioritized	Not Prioritized
ENSOARG00020029290	NA	1	166566557	166585296	0.74030888206253	NA	4.85833251353107e-05	NA	Not Prioritized	Not Prioritized
ENSOARG00020025843	ALG6	1	38785386	38842146	0.327621495088749	1.73474598028748e-10	0.496083366734532	0.999908459270733	Not Prioritized	Not Prioritized
ENSOARG00020001988	ZNHIT6	1	62693540	62753582	0.29098185506987	1.90983955441169e-09	4.69197264309265e-06	0.999998970157265	Not Prioritized	Not Prioritized
ENSOARG00020001490	NA	1	125682394	125682527	0.875859103124475	NA	0.00107855390882162	NA	Not Prioritized	Not Prioritized
ENSOARG00020028018	NA	1	219440701	219442123	0.656828239721496	NA	0.253642124082892	NA	Not Prioritized	Not Prioritized
ENSOARG00020001740	KLHL30	1	3153440	3166628	0.643914979761135	1.33145968934456e-09	0.218010644676642	0.999997475604372	Not Prioritized	Not Prioritized
ENSOARG00020028604	NA	1	219611355	219619988	0.5418029594605	NA	0.016367762999233	NA	Not Prioritized	Not Prioritized
ENSOARG00020007337	IL10RB	1	122902215	122977684	0.0802297678579561	0.000152701653519523	0.104415649082064	0.99999999135696	Not Prioritized	Not Prioritized
ENSOARG00020029220	NA	1	219640348	219643294	0.24695640046042	NA	0.0323186934838042	NA	Not Prioritized	Not Prioritized
ENSOARG00020038523	NA	1	219905090	219931547	0.74315023927918	NA	0.324096962359215	NA	Not Prioritized	Not Prioritized
ENSOARG00020028353	NA	1	172832806	172918397	0.694769400525036	NA	6.10646102785969e-05	NA	Not Prioritized	Not Prioritized
ENSOARG00020025849	NA	1	38832995	38925700	0.741313603436398	NA	0.203554786645441	NA	Not Prioritized	Not Prioritized
ENSOARG00020000735	FCRLA	1	113092378	113100116	0.905132559422054	1.5273256877973e-09	2.22225139655399e-05	0.999998646265378	Not Prioritized	Not Prioritized
ENSOARG00020011016	NEU2	1	7933861	7973737	0.590859059247754	1.35073648054512e-09	0.304283719457188	0.999997433317287	Not Prioritized	Not Prioritized
ENSOARG00020029873	NA	1	220116787	220160798	0.437993284454582	NA	0.996805010682681	NA	Not Prioritized	Not Prioritized
ENSOARG00020039911	NA	1	222350416	222404141	0.612650371160933	NA	0.510857861725034	NA	Not Prioritized	Not Prioritized
ENSOARG00020000075	ZMAT3	1	208769701	208806230	0.586502252445071	1.79425840164449e-09	0.471840861952231	0.99999754362731	Not Prioritized	Not Prioritized
ENSOARG00020005383	NA	1	176731922	176733405	0.335796558782965	NA	1.996031109781e-05	NA	Not Prioritized	Not Prioritized
ENSOARG00020030112	NA	1	222366874	222472421	0.653985356406152	NA	0.479834703980119	NA	Not Prioritized	Not Prioritized
ENSOARG00020000440	BTLA	1	178165484	178213842	0.168817942284653	1.66539681427933e-09	0.00131897927652343	0.999998042811119	Not Prioritized	Not Prioritized
ENSOARG00020000460	U1	1	163760069	163760227	0.160023531488981	NA	6.63588338937616e-06	NA	Not Prioritized	Not Prioritized
ENSOARG00020040599	U6	1	163762968	163763074	0.160023531488981	NA	6.63588338937616e-06	NA	Not Prioritized	Not Prioritized
ENSOARG00020029798	NA	1	214651963	214747745	0.51506597678245	NA	0.434900956823541	NA	Not Prioritized	Not Prioritized
ENSOARG00020002271	U6	1	167115791	167115891	0.924619492072872	NA	0.000918175132714384	NA	Not Prioritized	Not Prioritized
ENSOARG00020000504	NA	1	163827721	163827857	0.275750249609275	NA	0.000212221063350979	NA	Not Prioritized	Not Prioritized
ENSOARG00020000078	KCNMB2	1	208923188	209307343	0.983850574009445	1.15413157918668e-09	0.564183961940618	0.999997341359866	Not Prioritized	Not Prioritized
ENSOARG00020002322	U7	1	169544686	169544747	0.148721670826393	NA	0.00334397716092913	NA	Not Prioritized	Not Prioritized
ENSOARG00020010631	CHIA	1	88655180	88677812	0.47410699133035	1.44727833466581e-09	3.58645936793144e-06	0.99999848645272	Not Prioritized	Not Prioritized
ENSOARG00020015129	RFX5	1	101241399	101247900	0.716400542086643	1.02768752703196e-09	0.0325436177919835	0.999999732080248	Not Prioritized	Not Prioritized
ENSOARG00020002742	NA	1	173175969	173176107	0.170515554760825	NA	0.0148422135227997	NA	Not Prioritized	Not Prioritized
ENSOARG00020001222	NA	1	165908564	165938781	0.478969256288727	NA	0.0171805623610684	NA	Not Prioritized	Not Prioritized
ENSOARG00020040349	NA	1	216196411	216278899	0.822322996250529	NA	0.000664545995202877	NA	Not Prioritized	Not Prioritized
ENSOARG00020004748	ABCC5	1	203913809	203995192	0.365134521017836	2.41708459478474e-06	0.612105983971974	0.999999997506313	Not Prioritized	Not Prioritized
ENSOARG00020007696	NA	1	66842563	66850597	0.100261985225134	NA	0.000165194206331853	NA	Not Prioritized	Not Prioritized
ENSOARG00020029504	PIFO	1	88685217	88698052	0.437431306062128	1.45662498477086e-09	0.000197577342944971	0.999998172315461	Not Prioritized	Not Prioritized
ENSOARG00020014172	RUNX1	1	267609338	267877540	0.585084023048335	1.47315152268332e-09	3.06848478888313e-06	0.999999881058224	Not Prioritized	Not Prioritized
ENSOARG00020031279	EFCAB7	1	38925435	38988526	0.457424142116288	2.4485255202249e-09	0.161563300371559	0.999990564839371	Not Prioritized	Not Prioritized
ENSOARG00020000487	ATG3	1	178235313	178276293	0.404050113476265	1.30034985612803e-09	0.000241902209551878	0.999909426146873	Not Prioritized	Not Prioritized
ENSOARG00020001662	PLPPR4	1	76665915	76718665	0.552920000914015	1.36580440316905e-09	1.07687224261235e-06	0.999998626691394	Not Prioritized	Not Prioritized
ENSOARG00020034471	NA	1	219836792	219870453	0.410345965867084	NA	0.196216764058497	NA	Not Prioritized	Not Prioritized
ENSOARG00020001133	NA	1	61397334	61429648	0.507373637455944	NA	1.12398807524307e-05	NA	Not Prioritized	Not Prioritized
ENSOARG00020007396	IFNAR2	1	122979032	123014922	0.225390414348534	1.54478757537051e-08	0.0748095378416519	0.999988753849304	Not Prioritized	Not Prioritized
ENSOARG00020005544	IFT80	1	227756622	227894851	0.713290768469936	6.0059650075047e-10	0.0873388571462556	4.65109018517213e-07	Not Prioritized	Not Prioritized
ENSOARG00020001163	DNASE2B	1	61430225	61448206	0.496038775302582	1.39081589590378e-09	2.18304658208492e-05	0.999998404543582	Not Prioritized	Not Prioritized
ENSOARG00020034482	NA	1	220845235	220869508	0.115346996171886	NA	0.113598369212071	NA	Not Prioritized	Not Prioritized
ENSOARG00020001825	NA	1	217968796	217968922	0.984311871498266	NA	0.0323899607503874	NA	Not Prioritized	Not Prioritized
ENSOARG00020002127	U6	1	218303696	218303798	0.968935843898615	NA	0.00157807052700872	NA	Not Prioritized	Not Prioritized
ENSOARG00020023938	NA	1	196906365	196925542	0.527449058888985	NA	0.196102990973699	NA	Not Prioritized	Not Prioritized
ENSOARG00020007961	PRPF3	1	100393736	100412591	0.0542084925531743	0.000222403862578806	0.0281005542395331	0.999999417667527	Not Prioritized	Not Prioritized
ENSOARG00020006072	PCOLCE2	1	246761789	246845861	0.328291561418167	1.49016528019982e-09	0.375792312563821	0.999997406181179	Not Prioritized	Not Prioritized
ENSOARG00020001819	U6	1	217942300	217942404	0.991882644829133	NA	0.0237051572768648	NA	Not Prioritized	Not Prioritized
ENSOARG00020011081	NGEF	1	7973704	8102037	0.624965773594135	3.24336833760852e-09	0.508893007291424	0.999999825915012	Not Prioritized	Not Prioritized
ENSOARG00020002703	RNaseP_nuc	1	222704132	222704600	0.266135505345179	NA	0.851538284739388	NA	Not Prioritized	Not Prioritized
ENSOARG00020002504	NA	1	219519299	219519358	0.621198866071734	NA	0.122016580486293	NA	Not Prioritized	Not Prioritized
ENSOARG00020001951	MFSD14A	1	77408116	77455251	0.302429678375708	6.24289807707179e-09	0.0202120507009764	0.999995919437273	Not Prioritized	Not Prioritized
ENSOARG00020000858	P3R3URF	1	20771008	20772548	0.278534093494692	1.53167526299479e-09	0.00266746536501061	0.999997972913036	Not Prioritized	Not Prioritized
ENSOARG00020001187	UHMK1	1	114019362	114045388	0.499888816304017	1.19739946872184e-10	0.0412292678350278	0.999985717047842	Not Prioritized	Not Prioritized
ENSOARG00020000865	TSPAN1	1	20775711	20780905	0.259010391604036	1.30241862908814e-09	0.00241199422194528	0.999996763476303	Not Prioritized	Not Prioritized
ENSOARG00020000399	PRKACB	1	61100512	61251631	0.266901133384876	4.26573557807147e-06	0.0203903826402816	0.999999999977124	Not Prioritized	Not Prioritized
ENSOARG00020023965	OSTN	1	196929242	196949416	0.403072879850327	1.43991318538669e-09	0.262614746830973	0.99999745208243	Not Prioritized	Not Prioritized
ENSOARG00020037821	NA	1	88277833	88370227	0.471381981119859	NA	5.22003270379812e-07	NA	Not Prioritized	Not Prioritized
ENSOARG00020022826	MYSM1	1	33371798	33414259	0.650770163077999	3.01373745712408e-08	0.0581063967849983	1.88408456833548e-05	Not Prioritized	Not Prioritized
ENSOARG00020009640	LRIF1	1	88322102	88342758	0.278451038885297	1.55615079696467e-09	1.79105183834123e-06	0.99999722721277	Not Prioritized	Not Prioritized
ENSOARG00020000885	POMGNT1	1	20782818	20795118	0.260937719790313	1.44683253733481e-08	0.0023879031730885	0.999993058023443	Not Prioritized	Not Prioritized
ENSOARG00020002013	COX17	1	185296646	185307379	0.371357271849588	1.45977486998933e-09	0.09397351517175	0.999997579262911	Not Prioritized	Not Prioritized
ENSOARG00020000518	SLC35A5	1	178276530	178300592	0.455726770080272	4.4251800622647e-09	3.93231843037918e-05	0.999998782941027	Not Prioritized	Not Prioritized
ENSOARG00020011334	OPA1	1	194588338	194670164	0.375237687754913	7.54656177552151e-09	0.00222268406918311	0.998223311639433	Not Prioritized	Not Prioritized
ENSOARG00020009677	DRAM2	1	88456699	88486146	0.285472127761471	1.65604846528825e-09	2.13895772899906e-09	0.999996404147948	Not Prioritized	Not Prioritized
ENSOARG00020000118	HACD2	1	188727424	188816844	0.0450195308302335	8.1974498120363e-09	6.10468849325611e-09	0.999999429129004	Not Prioritized	Not Prioritized
ENSOARG00020028147	NA	1	264211630	264216282	0.575483885026103	NA	0.0150999633895207	NA	Not Prioritized	Not Prioritized
ENSOARG00020039895	NA	1	246852152	246853291	0.300479887487113	NA	0.588332023407609	NA	Not Prioritized	Not Prioritized
ENSOARG00020001174	SH2D1B	1	113921530	113949504	0.40359574504929	4.03294875777392e-14	0.0543524974406582	0.999997682736253	Not Prioritized	Not Prioritized
ENSOARG00020034235	PCP4	1	260670639	260738990	0.0496241325231663	2.04362926184726e-09	0.0293585560770138	0.999997715599171	Not Prioritized	Not Prioritized
ENSOARG00020006055	PAQR9	1	246670333	246678390	0.259200520479616	1.55020544951669e-09	0.226188245715875	0.999997470968472	Not Prioritized	Not Prioritized
ENSOARG00020009881	DIP2A	1	266860886	266969959	0.654005491582257	1.20045950935814e-09	0.0291628826495365	0.999993789349496	Not Prioritized	Not Prioritized
ENSOARG00020002557	NA	1	261937559	261938298	0.314555634963124	NA	0.0103989392957711	NA	Not Prioritized	Not Prioritized
ENSOARG00020001261	UAP1	1	114083331	114119334	0.627354110246121	1.07914864852225e-10	0.00123353481097731	0.999994635762527	Not Prioritized	Not Prioritized
ENSOARG00020000125	BFSP2	1	256589403	256662181	0.732038697672159	1.30321530576265e-09	0.000465986524574925	0.999998141688999	Not Prioritized	Not Prioritized
ENSOARG00020034656	NA	1	77415292	77434366	0.320414674494484	NA	0.0134028245219611	NA	Not Prioritized	Not Prioritized
ENSOARG00020001184	CFAP298	1	123606523	123620215	0.047369124098976	9.98726219220014e-09	0.000131023191494017	0.999999857387152	Not Prioritized	Not Prioritized
ENSOARG00020040576	NA	1	252602979	252649475	0.588186852668334	NA	6.40591564210305e-05	NA	Not Prioritized	Not Prioritized
ENSOARG00020015475	NA	1	252830288	252867287	0.570702483653281	NA	0.0479846627561446	NA	Not Prioritized	Not Prioritized
ENSOARG00020005009	TRPM8	1	7009916	7095638	0.911419591229975	1.25633355880773e-09	0.0401043132133427	0.999997679821077	Not Prioritized	Not Prioritized
ENSOARG00020006405	AIRE	1	264992143	265002279	0.0101991995831093	2.68581310602389e-09	0.0454202042373142	0.999997772136483	Not Prioritized	Not Prioritized
ENSOARG00020001994	SASS6	1	77455479	77496712	0.550367992507639	2.03937638926363e-09	0.0193654430311793	0.999993791403153	Not Prioritized	Not Prioritized
ENSOARG00020034930	NA	1	188747627	188773554	0.0474295788346651	NA	1.93464606197394e-07	NA	Not Prioritized	Not Prioritized
ENSOARG00020016771	MSL2	1	253701097	253733685	0.646501170644444	1.30552909839553e-06	0.411538178123317	0.999955891353544	Not Prioritized	Not Prioritized
ENSOARG00020001863	TNK2	1	191436265	191476681	0.387314836644784	4.20497732889027e-11	0.00215292321426368	0.999997542724219	Not Prioritized	Not Prioritized
ENSOARG00020000563	CCDC80	1	178293002	178343727	0.337067366037104	2.36523642483924e-09	5.88556782020258e-05	0.999999965406111	Not Prioritized	Not Prioritized
ENSOARG00020026019	NA	1	14910497	14925907	0.000641092680723532	NA	2.22702423707061e-09	NA	Not Prioritized	Not Prioritized
ENSOARG00020009826	CEPT1	1	88486274	88524121	0.301865110267829	1.79244134289153e-10	2.57392300282298e-09	0.999986610669219	Not Prioritized	Not Prioritized
ENSOARG00020025867	PGM1	1	39002313	39072024	0.383986343630482	6.76326016910759e-12	0.197281760143208	0.999999192586787	Not Prioritized	Not Prioritized
ENSOARG00020001337	SOD1	1	124518529	124528320	0.389107519845114	2.08624042962574e-12	0.000384851287262005	0.999999999053865	Not Prioritized	Not Prioritized
ENSOARG00020008616	ADAMTSL4	1	100568882	100580062	0.606140220619165	1.6249144791745e-09	0.120805381657417	0.999996475044785	Not Prioritized	Not Prioritized
ENSOARG00020006870	PFKL	1	265012820	265047440	0.044068102526938	4.81201811136388e-12	0.0199200408402588	0.995322510444842	Not Prioritized	Not Prioritized
ENSOARG00020027641	NA	1	253709441	253722010	0.593479910613741	NA	0.385612163547124	NA	Not Prioritized	Not Prioritized
ENSOARG00020000928	LURAP1	1	20790760	20806738	0.25936605779199	1.55004001531377e-09	0.00179318568034997	0.999998012629603	Not Prioritized	Not Prioritized
ENSOARG00020016807	PPP2R3A	1	253735119	253974132	0.634318493548793	2.39910287235972e-09	0.20978434467537	0.999997508450525	Not Prioritized	Not Prioritized
ENSOARG00020005059	JAM2	1	131315873	131396073	0.628445225099615	1.3368831139377e-09	0.0158235362564639	0.999997784878153	Not Prioritized	Not Prioritized
ENSOARG00020019826	TMEM61	1	29358678	29372806	0.00215649126337322	3.58723196210993e-09	0.0507627374834	0.999997772726839	Not Prioritized	Not Prioritized
ENSOARG00020001363	DDR2	1	114171885	114340727	0.447297181607864	2.50769529740658e-10	0.0040235410412249	0.999999949287904	Not Prioritized	Not Prioritized
ENSOARG00020006018	NA	1	229518257	229519315	0.424370521152569	NA	0.792556174629667	NA	Not Prioritized	Not Prioritized
ENSOARG00020036947	NA	1	209034444	209347412	0.997102500597063	NA	0.583010072165224	NA	Not Prioritized	Not Prioritized
ENSOARG00020004989	NA	1	226960410	226960793	0.202896584922135	NA	0.00387148822590078	NA	Not Prioritized	Not Prioritized
ENSOARG00020030892	NA	1	226654266	226665320	0.999164473288018	NA	0.381357653872578	NA	Not Prioritized	Not Prioritized
ENSOARG00020036435	NA	1	228171345	228213498	0.576986564636031	NA	0.326807752842264	NA	Not Prioritized	Not Prioritized
ENSOARG00020000356	NAALADL2	1	211999590	213193121	0.218828874901153	7.45066026168407e-10	0.0370717111753431	0.999997847971427	Not Prioritized	Not Prioritized
ENSOARG00020006068	ABHD10	1	177698349	177712829	0.902389438961931	6.09968525623225e-10	7.63704882409666e-07	0.999995021081897	Not Prioritized	Not Prioritized
ENSOARG00020019857	BSND	1	29376806	29390796	0.00382316875902903	3.26870966298709e-09	0.136546759862799	0.999997528117436	Not Prioritized	Not Prioritized
ENSOARG00020009993	DENND2D	1	88523556	88546696	0.340191018788459	6.73563312239071e-10	4.18842029277972e-09	0.999999209088587	Not Prioritized	Not Prioritized
ENSOARG00020025276	KANK4	1	37667228	37739053	0.221615645218629	1.59133717622008e-09	0.018729897840039	0.99999776618899	Not Prioritized	Not Prioritized
ENSOARG00020019969	USP24	1	29418256	29589219	0.00671289107769702	5.42598130699698e-09	0.201856924133316	0.999997022014424	Not Prioritized	Not Prioritized
ENSOARG00020025995	NA	1	14728462	14730256	0.0095170903440963	NA	8.9549541771226e-12	NA	Not Prioritized	Not Prioritized
ENSOARG00020016310	EPHA10	1	12519663	12562985	0.293892565856975	1.51799419184453e-09	1.9906318278919e-07	0.999998737482348	Not Prioritized	Not Prioritized
ENSOARG00020006108	TAGLN3	1	177721132	177735783	0.792728949058162	1.28597913236964e-09	5.62122789167644e-06	0.999998508833236	Not Prioritized	Not Prioritized
ENSOARG00020004474	AGAP1	1	5063104	5632152	0.409896543483403	3.84009592168139e-09	0.109994569019548	0.999999080434017	Not Prioritized	Not Prioritized
ENSOARG00020034190	NA	1	230679524	230693497	0.778099906028382	NA	0.151779481618423	NA	Not Prioritized	Not Prioritized
ENSOARG00020008991	PXYLP1	1	248263238	248363844	0.504313632371194	1.90067564600001e-09	0.285761967009914	0.999997954428595	Not Prioritized	Not Prioritized
ENSOARG00020002056	TRMT13	1	77496754	77516306	0.527463752756583	3.29186124149466e-07	0.0548754410511229	0.999985370509146	Not Prioritized	Not Prioritized
ENSOARG00020006147	TMPRSS7	1	177756579	177809331	0.963263827460259	1.24476845761099e-09	6.08877974930003e-07	0.999998665158587	Not Prioritized	Not Prioritized
ENSOARG00020037476	NA	1	231267704	231283099	0.991033005245704	NA	0.0209036846290853	NA	Not Prioritized	Not Prioritized
ENSOARG00020025306	USP1	1	37865023	37879048	0.334534450026553	4.19687432120703e-24	0.0112674289673523	1.0833645886575e-09	Not Prioritized	Not Prioritized
ENSOARG00020033407	NA	1	231525413	231576516	0.0971319434473292	NA	0.158924066227714	NA	Not Prioritized	Not Prioritized
ENSOARG00020001103	NA	1	61315582	61365817	0.150532076207613	NA	8.94851393383269e-05	NA	Not Prioritized	Not Prioritized
ENSOARG00020001801	GRIK1	1	126682763	127150329	0.467328998052352	1.4047464937024e-09	7.7905404385514e-06	0.999998484387101	Not Prioritized	Not Prioritized
ENSOARG00020000791	CD2	1	94156742	94171365	0.414274915097664	1.27693315833222e-09	0.00351271155538148	0.999999219765508	Not Prioritized	Not Prioritized
ENSOARG00020026624	NA	1	231693518	231724128	0.539820450138122	NA	0.220823348980093	NA	Not Prioritized	Not Prioritized
ENSOARG00020012728	INKA2	1	89151289	89167646	0.0411627570546856	7.70467465472944e-10	0.00974587138423522	0.99999893366161	Not Prioritized	Not Prioritized
ENSOARG00020009123	SPSB4	1	248483414	248495519	0.754585116081533	1.29662367109382e-09	0.454048301309158	0.999997381618043	Not Prioritized	Not Prioritized
ENSOARG00020021185	BCAS2	1	91943327	91961278	0.718794450459222	0.000501825712816252	0.0297806301240578	0.999643680490208	Not Prioritized	Not Prioritized
ENSOARG00020037649	NA	1	231733637	231741725	0.332316041559626	NA	0.0802071077692101	NA	Not Prioritized	Not Prioritized
ENSOARG00020035065	NA	1	233040761	233048978	0.411923170783634	NA	0.113164569924287	NA	Not Prioritized	Not Prioritized
ENSOARG00020002081	LRRC39	1	77514166	77535659	0.513161748023203	1.32493521838615e-09	0.0325139214378938	0.99999736944269	Not Prioritized	Not Prioritized
ENSOARG00020028863	NA	1	233046603	233062858	0.411445199357117	NA	0.144597046513652	NA	Not Prioritized	Not Prioritized
ENSOARG00020011503	FNBP1L	1	70613165	70738441	0.430511638315776	5.56438131845694e-11	0.000130116238838679	0.99999999900017	Not Prioritized	Not Prioritized
ENSOARG00020031722	NA	1	253935260	253974146	0.509345311963932	NA	0.123439197985853	NA	Not Prioritized	Not Prioritized
ENSOARG00020034123	NA	1	213228086	213255780	0.309885284494158	NA	0.656979455612391	NA	Not Prioritized	Not Prioritized
ENSOARG00020029946	NA	1	233057944	233059040	0.402908035018434	NA	0.366450653138283	NA	Not Prioritized	Not Prioritized
ENSOARG00020001382	HSD17B7	1	114354646	114385772	0.434044224699352	0.999999999973912	0.0350264933191196	0.000685067955563623	Not Prioritized	Not Prioritized
ENSOARG00020025422	DOCK7	1	37879053	38067104	0.542153030438635	1.49954762737272e-13	0.00258584165956378	0.999999999780093	Not Prioritized	Not Prioritized
ENSOARG00020031496	NA	1	233120521	233127085	0.535816596654351	NA	0.128946497109939	NA	Not Prioritized	Not Prioritized
ENSOARG00020009485	TRIM42	1	248841865	248869402	0.436778814038212	1.42071194185896e-09	0.503536993598087	0.999997368086448	Not Prioritized	Not Prioritized
ENSOARG00020030969	NA	1	213243583	213254443	0.38414542376339	NA	0.636704410993515	NA	Not Prioritized	Not Prioritized
ENSOARG00020021315	DENND2C	1	91962241	92051770	0.639209856479029	1.33309298997705e-09	0.0190010066083853	0.999997764588929	Not Prioritized	Not Prioritized
ENSOARG00020000200	ABCA4	1	71115861	71303424	0.813858792569774	1.23914345360263e-09	5.46509394039528e-07	0.999998721608735	Not Prioritized	Not Prioritized
ENSOARG00020039886	NA	1	233334173	233340639	0.368196269160732	NA	0.51382188629797	NA	Not Prioritized	Not Prioritized
ENSOARG00020006308	NA	1	177819741	177858404	0.928523720124013	NA	2.4087999247528e-06	NA	Not Prioritized	Not Prioritized
ENSOARG00020000594	AHSG	1	201378665	201385862	0.443290935729262	2.6997821484292e-10	0.0600397872123268	0.999999956839939	Not Prioritized	Not Prioritized
ENSOARG00020000505	NA	1	17580058	17587968	0.302188308901596	NA	3.44867101601702e-14	NA	Not Prioritized	Not Prioritized
ENSOARG00020030242	NA	1	233347261	233362738	0.408628446088237	NA	0.331602409005572	NA	Not Prioritized	Not Prioritized
ENSOARG00020008414	NA	1	247813123	247820321	0.687834970914608	NA	0.180637699577574	NA	Not Prioritized	Not Prioritized
ENSOARG00020040831	NA	1	213375072	213403093	0.574586004520896	NA	0.214637290798298	NA	Not Prioritized	Not Prioritized
ENSOARG00020002141	RNF168	1	191842418	191863405	0.111899665078324	4.75276139747326e-17	7.86642170399356e-05	0.632698625609623	Not Prioritized	Not Prioritized
ENSOARG00020028183	NA	1	213383209	213651649	0.375836584516316	NA	0.324145781967596	NA	Not Prioritized	Not Prioritized
ENSOARG00020017281	EPHB1	1	254739041	255195219	0.696839028222814	1.31399497379409e-09	0.00160550765996481	0.999998023546711	Not Prioritized	Not Prioritized
ENSOARG00020025939	TRIT1	1	14464700	14508854	0.00360553166400965	2.80795202930036e-09	0.00165365306515242	0.999997977318704	Not Prioritized	Not Prioritized
ENSOARG00020010899	CPN2	1	194001525	194010826	0.136030181357118	1.72661197092219e-09	0.0164574014770292	0.999997780538949	Not Prioritized	Not Prioritized
ENSOARG00020028111	NA	1	233614436	233656195	0.327793167263796	NA	0.180228781492308	NA	Not Prioritized	Not Prioritized
ENSOARG00020028454	GCSAM	1	177861960	177880631	0.873985739394235	5.15750184839182e-09	3.87706147015166e-05	0.999999608368161	Not Prioritized	Not Prioritized
ENSOARG00020039299	NA	1	213582207	213651714	0.274816622847331	NA	0.420236867663695	NA	Not Prioritized	Not Prioritized
ENSOARG00020009589	ATP13A3	1	193873135	193952442	0.15242962856509	2.89012180445979e-09	0.00240072870745131	0.999969450902561	Not Prioritized	Not Prioritized
ENSOARG00020038277	NA	1	233656624	233665320	0.65582187354425	NA	0.105257485145531	NA	Not Prioritized	Not Prioritized
ENSOARG00020000626	NA	1	209425144	209426671	0.998614875736851	NA	0.248846379638164	NA	Not Prioritized	Not Prioritized
ENSOARG00020012777	DDX20	1	89178214	89196152	0.0915568825431355	2.13128552576307e-14	0.00345672785037953	0.999463204113543	Not Prioritized	Not Prioritized
ENSOARG00020005689	SIK1	1	264197426	264209138	0.602074869158331	6.77179516147588e-13	0.014508860995751	0.999999999998808	Not Prioritized	Not Prioritized
ENSOARG00020033255	NA	1	211992007	211996780	0.578537957043464	NA	0.0454133012941319	NA	Not Prioritized	Not Prioritized
ENSOARG00020001404	CCDC190	1	114436580	114445151	0.256442904508023	1.55297962439703e-09	0.0072201883144973	0.999997869804983	Not Prioritized	Not Prioritized
ENSOARG00020027940	NA	1	204430682	204438590	0.22883457536667	NA	0.992717001644409	NA	Not Prioritized	Not Prioritized
ENSOARG00020000247	SLC9C1	1	177887154	178004207	0.436176839850647	1.42103951604975e-09	0.00153396848051649	0.999998028030408	Not Prioritized	Not Prioritized
ENSOARG00020040478	NA	1	234306855	234320073	0.897074361776193	NA	0.416229767888925	NA	Not Prioritized	Not Prioritized
ENSOARG00020017598	KY	1	255348396	255395654	1	1.23700483427447e-09	0.00764652028806568	0.999997863707182	Not Prioritized	Not Prioritized
ENSOARG00020032874	NA	1	234336996	234388121	0.893631138696416	NA	0.246946013360776	NA	Not Prioritized	Not Prioritized
ENSOARG00020031511	NA	1	230356561	230679734	0.921689372060615	NA	0.221811249958858	NA	Not Prioritized	Not Prioritized
ENSOARG00020002161	SMCO1	1	191864751	191871639	0.0944875765835814	1.83505851421432e-09	0.000231761247581602	0.999998205246839	Not Prioritized	Not Prioritized
ENSOARG00020001430	RGS4	1	114720638	114727340	0.211188074240499	1.61646842157763e-09	0.0288391188387802	0.999999647994737	Not Prioritized	Not Prioritized
ENSOARG00020002176	WDR53	1	191901101	191913610	0.115827067140312	1.81440682096132e-09	0.000466406404619452	0.999998634434294	Not Prioritized	Not Prioritized
ENSOARG00020012910	KCND3	1	89197447	89413258	0.0700641605288742	1.92912659638205e-09	0.00104085426878629	0.999998065769205	Not Prioritized	Not Prioritized
ENSOARG00020021414	AMPD1	1	92054719	92077449	0.529263905460429	1.37582412558802e-09	0.0222647838947883	0.999997746863664	Not Prioritized	Not Prioritized
ENSOARG00020002425	DSCAM	1	260867045	261691466	0.216712983660401	1.59729918357545e-09	0.0480604431400634	0.999997658804998	Not Prioritized	Not Prioritized
ENSOARG00020038678	NA	1	204730926	204732871	0.541786528615244	NA	0.54979256434457	NA	Not Prioritized	Not Prioritized
ENSOARG00020037648	NA	1	204899350	204902563	0.344084101459382	NA	0.674822837162172	NA	Not Prioritized	Not Prioritized
ENSOARG00020002185	FBXO45	1	191913843	191925215	0.0660442331679977	2.04244210234638e-09	0.000405094013690367	0.999999536065362	Not Prioritized	Not Prioritized
ENSOARG00020034783	NA	1	206145372	206152367	0.171693315878028	NA	0.0664261047698645	NA	Not Prioritized	Not Prioritized
ENSOARG00020037027	NA	1	206700917	206796908	0.22444606688436	NA	0.351212671150183	NA	Not Prioritized	Not Prioritized
ENSOARG00020039085	NA	1	6571783	6574739	0.0900301581222984	NA	0.108052507054026	NA	Not Prioritized	Not Prioritized
ENSOARG00020039645	NA	1	207079707	207082475	0.337243493599347	NA	0.571272545996503	NA	Not Prioritized	Not Prioritized
ENSOARG00020039250	NA	1	191476501	191477370	0.243841568399489	NA	0.00901170625056571	NA	Not Prioritized	Not Prioritized
ENSOARG00020025955	NA	1	14526783	14527862	0.0206117544464252	NA	0.00291859593245547	NA	Not Prioritized	Not Prioritized
ENSOARG00020009185	RBM15	1	87640941	87690229	0.0673050770925442	2.22353714099864e-08	0.0193213428882193	0.999997963472222	Not Prioritized	Not Prioritized
ENSOARG00020011724	BCAR3	1	70739231	70894226	0.219763739526119	1.08590018400359e-09	2.80501745615214e-07	0.999999654929882	Not Prioritized	Not Prioritized
ENSOARG00020039222	NA	1	124643633	124845734	0.435983891442326	NA	6.24057029580229e-06	NA	Not Prioritized	Not Prioritized
ENSOARG00020004841	ARL4C	1	6574939	6584307	0.0957389639713692	2.5196392120202e-09	0.111650837757897	0.999952710040966	Not Prioritized	Not Prioritized
ENSOARG00020034159	NA	1	233009735	233028705	0.703134398790941	NA	0.0298515311906822	NA	Not Prioritized	Not Prioritized
ENSOARG00020040407	NA	1	207234055	207237364	0.312949026574501	NA	0.290841751740016	NA	Not Prioritized	Not Prioritized
ENSOARG00020009784	PDIA5	1	188274083	188366186	0.142434342087431	6.90215625694782e-21	1.11712456981307e-05	0.999795472492421	Not Prioritized	Not Prioritized
ENSOARG00020021627	NRAS	1	92089068	92098906	0.492342460863256	3.42747692567777e-12	0.0601484085680307	0.99121508589183	Not Prioritized	Not Prioritized
ENSOARG00020015210	MORC3	1	269220565	269265200	0.619774345148712	1.85795714985789e-09	0.322281385268985	0.999971183090572	Not Prioritized	Not Prioritized
ENSOARG00020036059	NA	1	207407382	207414669	0.263777159102719	NA	0.536187726207339	NA	Not Prioritized	Not Prioritized
ENSOARG00020025915	PPIE	1	14375378	14398501	0.0124339853424005	4.52154639017713e-10	6.31151824063682e-10	0.857400336868877	Not Prioritized	Not Prioritized
ENSOARG00020039962	SLC25A36	1	248587780	248621929	0.279970319613001	1.31292447448379e-09	0.543639215975722	0.99999580476737	Not Prioritized	Not Prioritized
ENSOARG00020034798	NA	1	208806712	208808964	0.799182238282551	NA	0.457635489662734	NA	Not Prioritized	Not Prioritized
ENSOARG00020033689	RGS5	1	114799592	114856775	0.195005977800303	1.62573022563763e-09	0.00557858107832321	0.999997897007689	Not Prioritized	Not Prioritized
ENSOARG00020001378	TIAM1	1	124946400	125103961	0.261985676155609	1.00429622859847e-14	0.0192150497558718	0.999195420134462	Not Prioritized	Not Prioritized
ENSOARG00020036583	NA	1	208827370	208835299	0.725216304313255	NA	0.550186050152119	NA	Not Prioritized	Not Prioritized
ENSOARG00020004768	U6	1	226241643	226241740	0.267357614421504	NA	0.784445844158325	NA	Not Prioritized	Not Prioritized
ENSOARG00020005270	SCARNA7	1	227640769	227641101	0.606773097119985	1.34474882804019e-09	0.144256403160668	0.9999975270143	Not Prioritized	Not Prioritized
ENSOARG00020031192	NA	1	177894887	178031262	0.354789513284774	NA	0.00110411327251539	NA	Not Prioritized	Not Prioritized
ENSOARG00020002949	Metazoa_SRP	1	234537463	234537761	0.501479408219217	NA	0.124475552082625	NA	Not Prioritized	Not Prioritized
ENSOARG00020039855	NA	1	210284649	210310616	0.43015963559982	NA	0.193323106459674	NA	Not Prioritized	Not Prioritized
ENSOARG00020026950	U6	1	235092312	235092418	0.817682701302825	NA	0.089650245375712	NA	Not Prioritized	Not Prioritized
ENSOARG00020005670	U6	1	228189994	228190089	0.553206765834012	NA	0.307081610941042	NA	Not Prioritized	Not Prioritized
ENSOARG00020000055	NEU4	1	176145	180347	0.943497591586026	1.24909013552063e-09	0.968603736660999	0.999997280883939	Not Prioritized	Not Prioritized
ENSOARG00020009239	SLC16A4	1	87662402	87692519	0.0704429452458094	1.92738868322932e-09	0.018233937808684	0.999997769173909	Not Prioritized	Not Prioritized
ENSOARG00020021728	CSDE1	1	92098970	92134240	0.348960087715124	7.43135656789445e-10	0.113915332555984	0.99999321956048	Not Prioritized	Not Prioritized
ENSOARG00020001827	SNORA70	1	232247465	232247591	1	NA	0.215093025974795	NA	Not Prioritized	Not Prioritized
ENSOARG00020028540	NA	1	193657322	193669315	0.533349849376678	NA	0.0166659138431572	NA	Not Prioritized	Not Prioritized
ENSOARG00020000423	CD200	1	178056386	178077159	0.219882528062319	1.59342703189061e-09	0.0163869380613689	0.999997781013394	Not Prioritized	Not Prioritized
ENSOARG00020037718	NA	1	211855616	211901899	0.286580544287301	NA	0.0322730440515049	NA	Not Prioritized	Not Prioritized
ENSOARG00020002361	NA	1	232977368	232977493	0.724028552543649	NA	0.0509113784873495	NA	Not Prioritized	Not Prioritized
ENSOARG00020003462	DMRTA2	1	24912895	24918600	0.423830909514356	1.42787655330165e-09	1.26939192688537e-10	0.999999124964987	Not Prioritized	Not Prioritized
ENSOARG00020002372	SNORA70	1	233175389	233175523	0.694879318123026	NA	0.136048058826824	NA	Not Prioritized	Not Prioritized
ENSOARG00020004745	U6	1	224653876	224653981	0.128556900612235	NA	0.369037439836165	NA	Not Prioritized	Not Prioritized
ENSOARG00020000059	GAL3ST2	1	183502	203360	0.954490029631709	1.24667385853422e-09	0.933454512673889	0.999997285887161	Not Prioritized	Not Prioritized
ENSOARG00020029646	U6	1	230924193	230924299	0.48712049973827	NA	0.0945950016367479	NA	Not Prioritized	Not Prioritized
ENSOARG00020008499	NA	1	266394332	266395407	0.583525128790725	NA	8.34025172514924e-05	NA	Not Prioritized	Not Prioritized
ENSOARG00020002588	BACE2	1	262061253	262165152	0.373396269751946	9.50914814640867e-10	0.0192358069918383	0.999983885467762	Not Prioritized	Not Prioritized
ENSOARG00020001492	NUF2	1	115017841	115058762	0.455923358137081	6.85575254044706e-09	0.000808038517273533	0.999999999987905	Not Prioritized	Not Prioritized
ENSOARG00020035316	U6	1	231146957	231147063	0.788984124838154	NA	0.0405358964705926	NA	Not Prioritized	Not Prioritized
ENSOARG00020003507	FAF1	1	24934841	25423816	0.469528168936204	1.89605290097595e-09	6.16313522673061e-10	0.999999850505818	Not Prioritized	Not Prioritized
ENSOARG00020009891	SEC22A	1	188415263	188503228	0.534629651107051	4.70453981380995e-13	2.8509975488159e-07	0.966736447413956	Not Prioritized	Not Prioritized
ENSOARG00020028081	NA	1	207573467	207582596	0.18530969879994	NA	0.854489849087671	NA	Not Prioritized	Not Prioritized
ENSOARG00020005526	MIR15B	1	227751453	227751550	0.626138490989485	1.33770515428439e-09	0.0431096662277111	0.999997671452098	Not Prioritized	Not Prioritized
ENSOARG00020015263	CLDN18	1	251765311	251792441	0.249174317067745	1.56046193607384e-09	0.00445439928259287	0.999997920456457	Not Prioritized	Not Prioritized
ENSOARG00020005513	MIR16B	1	227751310	227751406	0.626138490989485	1.33770515428439e-09	0.0431096662277111	0.999997671452098	Not Prioritized	Not Prioritized
ENSOARG00020029194	NA	1	232624166	232630912	0.985244882722743	NA	0.0289300653532845	NA	Not Prioritized	Not Prioritized
ENSOARG00020040406	NA	1	208542489	208546792	0.249826026766172	NA	0.3125146949128	NA	Not Prioritized	Not Prioritized
ENSOARG00020038272	NA	1	228927668	229139181	0.671514093134899	NA	0.141567602388668	NA	Not Prioritized	Not Prioritized
ENSOARG00020000042	FAM240C	1	117934	129461	0.810559788211286	1.28120634019001e-09	0.837401459217549	0.999997300532132	Not Prioritized	Not Prioritized
ENSOARG00020028421	NA	1	267002051	267003402	0.452305684419276	NA	0.037205842838945	NA	Not Prioritized	Not Prioritized
ENSOARG00020029488	NA	1	209590686	209671178	0.295876044523418	NA	0.564968688527543	NA	Not Prioritized	Not Prioritized
ENSOARG00020013409	S100B	1	267003230	267007463	0.501005173953342	1.15052635498197e-09	0.0432965896412251	0.99999989454956	Not Prioritized	Not Prioritized
ENSOARG00020008304	TGFBR3	1	68958611	69158590	0.0577333145128722	6.57188449455515e-10	2.4661064411477e-14	0.999999983879887	Not Prioritized	Not Prioritized
ENSOARG00020009324	NA	1	87702126	87708353	0.0519588129088126	NA	0.05260772597799	NA	Not Prioritized	Not Prioritized
ENSOARG00020039009	NA	1	175053147	175089992	0.0535899587386211	NA	3.28767600957719e-07	NA	Not Prioritized	Not Prioritized
ENSOARG00020040601	NA	1	247878914	247883820	0.335051891864016	NA	0.201228238998126	NA	Not Prioritized	Not Prioritized
ENSOARG00020015366	CLDN14	1	269353090	269372515	0.619650380257763	1.34003637884172e-09	0.146618556217334	0.999997525012183	Not Prioritized	Not Prioritized
ENSOARG00020004297	ACKR3	1	4621998	4637110	0.262573693588641	5.98925474933551e-09	0.143265866699241	0.999999999998907	Not Prioritized	Not Prioritized
ENSOARG00020005180	KPNA4	1	227624268	227656231	0.585838652566692	5.55499975379437e-13	0.154584521255779	0.999999529673471	Not Prioritized	Not Prioritized
ENSOARG00020015545	NCK1	1	252872884	252947888	0.64845804107578	5.10728566582079e-13	0.00401066353300634	0.999999999594384	Not Prioritized	Not Prioritized
ENSOARG00020007231	POFUT2	1	265812032	265826356	0.475993929161173	1.2654499305956e-09	0.0128877160580043	0.999994272407551	Not Prioritized	Not Prioritized
ENSOARG00020026847	NA	1	88811061	88817570	0.416068418513336	NA	0.0183271965720566	NA	Not Prioritized	Not Prioritized
ENSOARG00020039749	NA	1	209656229	209689004	0.238829748460564	NA	0.696970393048171	NA	Not Prioritized	Not Prioritized
ENSOARG00020025927	NA	1	14395009	14425644	0.0010391281007962	NA	2.19550025653493e-08	NA	Not Prioritized	Not Prioritized
ENSOARG00020008386	NA	1	69197827	69201427	0.192977943026947	NA	2.47977953858995e-12	NA	Not Prioritized	Not Prioritized
ENSOARG00020000704	CROCC2	1	748800	801366	0.131576436322124	1.7362467128003e-09	0.0805292481208542	0.999997597813396	Not Prioritized	Not Prioritized
ENSOARG00020005225	NA	1	175064212	175064868	0.0274792448191672	NA	2.23550040639175e-09	NA	Not Prioritized	Not Prioritized
ENSOARG00020011897	OVGP1	1	88834891	88847984	0.121315512613837	1.72591639675483e-09	0.00495406424368255	0.999997965101281	Not Prioritized	Not Prioritized
ENSOARG00020008525	BRDT	1	69229332	69287984	0.370497469221678	1.46034061136051e-09	8.13775744598807e-11	0.999999144136349	Not Prioritized	Not Prioritized
ENSOARG00020005159	NA	1	204433935	204434109	0.262006233392348	NA	0.984360554117365	NA	Not Prioritized	Not Prioritized
ENSOARG00020005247	DPPA2	1	175083567	175097259	0.137478524414228	1.62406768019828e-09	1.08913797566961e-05	0.999998345227737	Not Prioritized	Not Prioritized
ENSOARG00020005932	CSTB	1	264498885	264503596	0.301599421687182	1.51143992336602e-09	0.0176304942468924	0.999997772911538	Not Prioritized	Not Prioritized
ENSOARG00020001952	ADPRH	1	185206403	185221823	0.520100866279708	1.33599339010098e-09	0.0608714077726229	0.999997819620257	Not Prioritized	Not Prioritized
ENSOARG00020005131	U2	1	204272924	204273104	0.339793903596329	NA	0.904664806141587	NA	Not Prioritized	Not Prioritized
ENSOARG00020005154	SNORA63	1	204433472	204433603	0.244278022513688	NA	0.982300700416612	NA	Not Prioritized	Not Prioritized
ENSOARG00020007403	SLC19A1	1	266031475	266056607	0.177776222631122	1.68921516565154e-09	4.00508185890211e-07	0.999998594485192	Not Prioritized	Not Prioritized
ENSOARG00020029527	U6	1	206836786	206836892	0.296744297603033	NA	0.803884805939939	NA	Not Prioritized	Not Prioritized
ENSOARG00020005964	RRP1	1	264546726	264560956	0.476745551308776	3.57941448632871e-06	0.150132162003428	0.999999991750931	Not Prioritized	Not Prioritized
ENSOARG00020015662	SLC35G2	1	252953273	252991691	0.677042358473271	1.32034069608594e-09	0.000601468092108415	0.999998117907306	Not Prioritized	Not Prioritized
ENSOARG00020002699	STYXL2	1	119225080	119292786	0.046128902030551	2.06873309775141e-09	0.00510264885450881	0.999997906330902	Not Prioritized	Not Prioritized
ENSOARG00020016753	MANEAL	1	12589619	12597644	0.257534679771639	1.55187714848698e-09	1.77257349590611e-06	0.999998592163037	Not Prioritized	Not Prioritized
ENSOARG00020026654	U6	1	211948545	211948651	0.527680393172585	NA	0.0596431206090304	NA	Not Prioritized	Not Prioritized
ENSOARG00020005283	NA	1	175112949	175121221	0.142699163899588	NA	1.48310650628458e-05	NA	Not Prioritized	Not Prioritized
ENSOARG00020027756	NA	1	213366703	213366831	0.573598939273176	NA	0.245889270455721	NA	Not Prioritized	Not Prioritized
ENSOARG00020000141	U6	1	209761194	209761296	0.246153023424775	NA	0.536116930505329	NA	Not Prioritized	Not Prioritized
ENSOARG00020025829	ANGPTL3	1	37985532	37994058	0.505001735025205	1.38665871424687e-09	0.0094400434688415	0.999997841160725	Not Prioritized	Not Prioritized
ENSOARG00020000041	NA	1	208690762	208690891	0.278418371753604	NA	0.409221715115941	NA	Not Prioritized	Not Prioritized
ENSOARG00020019567	COLQ	1	273495749	273561293	0.213324366813962	1.60151276670913e-09	0.0266876641167255	0.999997726429972	Not Prioritized	Not Prioritized
ENSOARG00020016821	YRDC	1	12598128	12602345	0.24534232301537	1.07765045848231e-09	1.75705073981528e-06	0.999998644031604	Not Prioritized	Not Prioritized
ENSOARG00020002732	POU2F1	1	119428361	119624526	0.261561759789903	0.00259090200936468	0.0016838465219257	0.935663936822602	Not Prioritized	Not Prioritized
ENSOARG00020004223	DVL3	1	203769257	203784512	0.305294084330167	1.87724739903178e-10	0.799761621330027	0.999996001055159	Not Prioritized	Not Prioritized
ENSOARG00020016851	C1orf122	1	12601534	12603074	0.176405676262267	1.65320208438603e-09	4.01714659563558e-06	0.999998533587983	Not Prioritized	Not Prioritized
ENSOARG00020001966	PLA1A	1	185226049	185276276	0.583052287344484	9.19552473862972e-10	0.0425644229591552	0.999994702616582	Not Prioritized	Not Prioritized
ENSOARG00020009087	EPHX4	1	69302349	69338108	0.558996846762297	1.3633111299924e-09	1.22862550291087e-09	0.999999020183928	Not Prioritized	Not Prioritized
ENSOARG00020012024	WDR77	1	88854070	88872385	0.144766516800533	1.92510017107354e-07	0.00351241656330198	0.0223663363357892	Not Prioritized	Not Prioritized
ENSOARG00020035371	TRAT1	1	174539938	174650384	0.096691036376667	1.82800076380047e-09	2.42210763804857e-05	0.999998396261376	Not Prioritized	Not Prioritized
ENSOARG00020024146	P3H2	1	198001988	198179355	0.409387590578398	7.9185128457156e-10	0.0714584914409354	0.999996340651265	Not Prioritized	Not Prioritized
ENSOARG00020009535	CLSTN2	1	248962035	249703770	0.945154688265845	1.2373015125739e-09	0.197179730721882	0.999997410341763	Not Prioritized	Not Prioritized
ENSOARG00020030362	SIKE1	1	92144533	92156851	0.254991463343579	5.67241013001312e-09	0.19349554794552	0.999999198145112	Not Prioritized	Not Prioritized
ENSOARG00020016936	MTF1	1	12607300	12649801	0.280023536699019	2.45515388999703e-11	1.67631260100597e-05	0.676962907265663	Not Prioritized	Not Prioritized
ENSOARG00020034602	PDCD1	1	158172	167736	0.929345585413044	1.25224975783613e-09	0.958553710225934	0.999997282296637	Not Prioritized	Not Prioritized
ENSOARG00020005985	AGPAT3	1	264627141	264715424	0.682484861551809	1.3158634871125e-09	0.0901831116422683	0.999995982025186	Not Prioritized	Not Prioritized
ENSOARG00020030759	NA	1	33497771	33601927	0.566992128873244	NA	0.632115858914497	NA	Not Prioritized	Not Prioritized
ENSOARG00020030468	NA	1	126686332	126914521	0.667701009100599	NA	5.67736333191083e-05	NA	Not Prioritized	Not Prioritized
ENSOARG00020007348	OTUD7B	1	100051263	100106959	0.183279293727539	5.74845964948827e-10	0.427780014709556	0.99998917661573	Not Prioritized	Not Prioritized
ENSOARG00020004812	SH3BP4	1	6047222	6104557	0.299129166458288	7.85347292249269e-10	0.360376885986683	0.999999366041713	Not Prioritized	Not Prioritized
ENSOARG00020008404	NA	1	69338244	69341456	0.604314907684723	NA	9.05457239588245e-08	NA	Not Prioritized	Not Prioritized
ENSOARG00020038050	NA	1	71196874	71323987	0.849850411337023	NA	1.72152897510237e-06	NA	Not Prioritized	Not Prioritized
ENSOARG00020023091	FGGY	1	34046919	34672433	0.994183784004989	3.56502668776895e-09	0.151225204009158	0.999998514337987	Not Prioritized	Not Prioritized
ENSOARG00020002891	BACH1	1	127386403	127432744	0.924576103069749	1.40636890148996e-09	3.51342488483954e-06	0.999993974579296	Not Prioritized	Not Prioritized
ENSOARG00020000343	ARHGAP29	1	71315473	71394891	0.643062599631329	7.1055510661774e-09	3.69838876479127e-06	0.999999999999869	Not Prioritized	Not Prioritized
ENSOARG00020031132	NA	1	25408384	25429845	0.497915629473814	NA	1.27239178080843e-10	NA	Not Prioritized	Not Prioritized
ENSOARG00020003783	PDE9A	1	263612324	263718875	0.862590066872159	1.26795096829518e-09	0.0168282507260607	0.99999777807332	Not Prioritized	Not Prioritized
ENSOARG00020003945	CDKN2C	1	25430764	25436757	0.46230978342082	4.60552581858669e-07	1.40157010294212e-10	0.999999999981979	Not Prioritized	Not Prioritized
ENSOARG00020017035	INPP5B	1	12650911	12702830	0.357066695635011	0.00658352238761181	0.000182236889132422	1	Not Prioritized	Prioritized
ENSOARG00020032640	NA	1	198036645	198089356	0.425031678898025	NA	0.0418341499734366	NA	Not Prioritized	Not Prioritized
ENSOARG00020007594	PLEKHO1	1	100235520	100244435	0.0562719219512701	2.24481963530646e-09	0.0487267849206278	0.999999957089337	Not Prioritized	Not Prioritized
ENSOARG00020007293	COL18A1	1	265929812	266021783	0.347976182701959	5.17488510349681e-09	1.36515502751477e-07	0.999999476787121	Not Prioritized	Not Prioritized
ENSOARG00020006468	EFHD1	1	8271918	8331460	0.664237805102676	2.0078140843649e-09	0.243079819620045	0.999995150182285	Not Prioritized	Not Prioritized
ENSOARG00020009170	BTBD8	1	69354345	69448764	0.631213171767283	7.71626493161403e-10	7.32554047210972e-08	0.999999738586855	Not Prioritized	Not Prioritized
ENSOARG00020003970	C1orf185	1	25568868	25616210	0.355530739750233	1.47044138342064e-09	1.47234707144323e-09	0.999999011309468	Not Prioritized	Not Prioritized
ENSOARG00020002904	MAP3K7CL	1	127589823	127635716	0.922232843458637	1.25385904953559e-09	0.000381478228984007	0.999998160124698	Not Prioritized	Not Prioritized
ENSOARG00020024283	TP63	1	198249581	198514669	0.600061131723392	1.34725158914162e-09	0.363261710973339	0.999997410560339	Not Prioritized	Not Prioritized
ENSOARG00020012190	NA	1	88872557	88888191	0.13022711436215	NA	0.00229625501155064	NA	Not Prioritized	Not Prioritized
ENSOARG00020000824	KIF1A	1	871813	959435	0.218256196452995	1.595405681849e-09	0.0371537980290659	0.99999768863848	Not Prioritized	Not Prioritized
ENSOARG00020005055	RETNLB	1	174540061	174541364	0.160509476028991	1.6795060634729e-09	0.00362310506215477	0.999997941749309	Not Prioritized	Not Prioritized
ENSOARG00020030818	NA	1	91699483	91751602	0.925117123766492	NA	0.0777117278613836	NA	Not Prioritized	Not Prioritized
ENSOARG00020001991	POPDC2	1	185273006	185291462	0.546767640827321	1.36836145477722e-09	0.0624564366740719	0.999997628040926	Not Prioritized	Not Prioritized
ENSOARG00020002935	CCT8	1	127700160	127713741	0.945968569313785	5.62606193806343e-14	4.13352294939755e-05	2.87045178223942e-08	Not Prioritized	Not Prioritized
ENSOARG00020015704	STAG1	1	253077852	253547365	0.170343743002978	3.36575355146101e-10	0.0806138737196822	0.999999999108616	Not Prioritized	Not Prioritized
ENSOARG00020020876	TRIM33	1	91734237	91881213	0.955015262214729	2.56392985684504e-06	0.061700281179239	0.99999999207984	Not Prioritized	Not Prioritized
ENSOARG00020002382	HGD	1	186189952	186233097	0.964229597529541	1.19692730382047e-09	0.06290022119089	0.999997549893436	Not Prioritized	Not Prioritized
ENSOARG00020038451	MORC1	1	174745140	174937938	0.0231835689120164	2.32087259465863e-09	9.41140757508016e-07	0.999998635879063	Not Prioritized	Not Prioritized
ENSOARG00020000081	EDN2	1	16016296	16022341	0.175436266088504	1.54726061936877e-09	2.2650636699573e-16	0.999999995009378	Not Prioritized	Not Prioritized
ENSOARG00020005905	SORT1	1	86585852	86649632	0.0253201320317539	2.56848577802187e-17	1.85758755104185e-05	0.713278166858148	Not Prioritized	Not Prioritized
ENSOARG00020005224	WDR4	1	263768642	263787371	0.59684598853002	1.21440212511267e-08	0.0141837970881175	0.999988802097201	Not Prioritized	Not Prioritized
ENSOARG00020003787	HECTD3	1	19653437	19661423	0.372362720930974	6.33385255851393e-13	5.54196635584724e-06	0.999999709971628	Not Prioritized	Not Prioritized
ENSOARG00020004009	GOLGB1	1	187002972	187080020	0.522176697511148	2.90370261467438e-13	0.0408873896502316	0.964150591519031	Not Prioritized	Not Prioritized
ENSOARG00020030218	NA	1	25478174	25486408	0.594412765667719	NA	1.29348775087015e-11	NA	Not Prioritized	Not Prioritized
ENSOARG00020007445	VPS45	1	100158904	100230434	0.108116739449795	2.02172832658461e-09	0.0955853295669239	0.999999140872393	Not Prioritized	Not Prioritized
ENSOARG00020002323	STIL	1	21794909	21860592	0.258921197959519	1.55048487783758e-09	1.13625056434065e-05	0.999998455617021	Not Prioritized	Not Prioritized
ENSOARG00020032023	NA	1	268053460	268057598	0.358153251949016	NA	4.34653050133588e-05	NA	Not Prioritized	Not Prioritized
ENSOARG00020007059	ITGB2	1	265474973	265506701	0.1925079701675	9.28862185337552e-11	0.238291488870043	0.993234780619515	Not Prioritized	Not Prioritized
ENSOARG00020002799	CD247	1	119637746	119723382	0.414372817028089	1.78597631797784e-09	0.00169838618878732	0.999999545463288	Not Prioritized	Not Prioritized
ENSOARG00020000390	ABCD3	1	71539440	71615579	0.393656658812671	5.35815302307609e-06	5.43034022595966e-08	0.999999999992946	Not Prioritized	Not Prioritized
ENSOARG00020028932	NA	1	34352859	34360583	0.996248126513886	NA	0.133320157185695	NA	Not Prioritized	Not Prioritized
ENSOARG00020001207	NUDT16	1	259276218	259278895	0.243567843518833	8.79771577020903e-10	0.0714302572647827	0.999969163879446	Not Prioritized	Not Prioritized
ENSOARG00020021119	PLPP3	1	31020413	31122395	0.343493770497355	0.999999999999627	0.00485079911179655	0.999751265091455	Not Prioritized	Not Prioritized
ENSOARG00020011971	DNTTIP2	1	71023955	71038151	0.488614726279397	4.70422509744590e-10	1.08426741063401e-08	0.999998352776243	Not Prioritized	Not Prioritized
ENSOARG00020006030	TRAPPC10	1	264752167	264829297	0.278595109620245	1.52952028408345e-18	0.081515480559978	0.0113575036912201	Not Prioritized	Not Prioritized
ENSOARG00020000896	CDC20	1	18039409	18044469	0.792648055342895	7.94680949251843e-13	1.82029381887633e-15	0.999999998874092	Not Prioritized	Not Prioritized
ENSOARG00020005945	PSMA5	1	86652954	86673829	0.0166245618002827	1.22731054135726e-14	0.000110083689753015	0.99999999908742	Not Prioritized	Not Prioritized
ENSOARG00020036980	NA	1	198495872	198528917	0.640744100281877	NA	0.508479184387062	NA	Not Prioritized	Not Prioritized
ENSOARG00020000724	DGKG	1	201655716	201880043	1	1.2259049925182e-09	0.255941330399655	0.999997425738424	Not Prioritized	Not Prioritized
ENSOARG00020012157	GCLM	1	71047386	71065460	0.78237409866589	2.66824223646123e-19	3.14220879015877e-08	0.999651369472391	Not Prioritized	Not Prioritized
ENSOARG00020027239	NA	1	124671058	124741493	0.543325250259532	NA	1.17151893103238e-05	NA	Not Prioritized	Not Prioritized
ENSOARG00020002350	CMPK1	1	21860299	21908667	0.0891483166036733	3.56565715148769e-09	4.98619397185234e-08	0.999999677575071	Not Prioritized	Not Prioritized
ENSOARG00020000114	NA	1	102440819	102447764	0.0837652179217777	NA	0.024905957270466	NA	Not Prioritized	Not Prioritized
ENSOARG00020041010	C3orf85	1	174928825	174945555	0.00600608519695542	2.90875216458282e-09	3.57229630995764e-07	0.99999870015683	Not Prioritized	Not Prioritized
ENSOARG00020015283	CHAF1B	1	269272737	269300476	0.675660662280243	1.04715684955552e-09	0.133840789636495	0.99986569635602	Not Prioritized	Not Prioritized
ENSOARG00020036928	NA	1	253187542	253312753	0.109209046087311	NA	0.449903800506793	NA	Not Prioritized	Not Prioritized
ENSOARG00020000927	NA	1	18051911	18052507	0.6907191502448	NA	5.13483074107091e-14	NA	Not Prioritized	Not Prioritized
ENSOARG00020037400	NA	1	124682855	124757514	0.34040838663692	NA	3.58593936852785e-06	NA	Not Prioritized	Not Prioritized
ENSOARG00020005982	SYPL2	1	86704328	86720793	0.0202011218460251	2.37491678715472e-09	0.00363595391046627	0.999997941386229	Not Prioritized	Not Prioritized
ENSOARG00020030225	NA	1	175179962	175299126	0.453021983901357	NA	5.55248457850355e-07	NA	Not Prioritized	Not Prioritized
ENSOARG00020036479	NA	1	31149990	31216525	0.61471269921069	NA	0.00157366537891614	NA	Not Prioritized	Not Prioritized
ENSOARG00020001019	SZT2	1	18069969	18121786	0.37738755337628	7.50641476994236e-10	7.18739885357769e-13	0.999999188101992	Not Prioritized	Not Prioritized
ENSOARG00020003161	USP16	1	127714652	127741953	0.781831278411493	1.70431938191971e-09	9.48229539575549e-05	0.00185531071978202	Not Prioritized	Not Prioritized
ENSOARG00020021180	PRKAA2	1	31182673	31282536	0.516584499210946	0.999999999992879	0.000716054551710843	0.999998522331301	Not Prioritized	Not Prioritized
ENSOARG00020000587	NA	1	178494221	178537663	0.19512659727064	NA	1.53562738868826e-08	NA	Not Prioritized	Not Prioritized
ENSOARG00020000220	KPRP	1	102717408	102722031	0.0998721300133435	1.81813610719646e-09	0.287811899185086	0.999997440424718	Not Prioritized	Not Prioritized
ENSOARG00020016171	PCCB	1	253551589	253646946	0.392343152343855	0.0665256431814193	0.160310963167921	0.999999999966806	Not Prioritized	Not Prioritized
ENSOARG00020000602	NA	1	178571160	178613124	0.0861122392655463	NA	1.09117883772302e-08	NA	Not Prioritized	Not Prioritized
ENSOARG00020002817	CREG1	1	119743422	119758079	0.177282895236147	1.70663211823103e-09	0.00619451489707118	0.99999467000343	Not Prioritized	Not Prioritized
ENSOARG00020006076	PWP2	1	264830613	264846329	0.231896328477552	0.998387897261524	0.0547172756275113	0.999999999986242	Not Prioritized	Not Prioritized
ENSOARG00020001480	ASB1	1	2898056	2921194	0.218144619330609	1.25424663025999e-09	0.399302636546718	0.999998951184878	Not Prioritized	Not Prioritized
ENSOARG00020000643	GTPBP8	1	178648075	178768640	0.159652309811983	1.91749712322597e-09	1.76004630105037e-11	0.999999076477781	Not Prioritized	Not Prioritized
ENSOARG00020017414	RHBG	1	106347634	106360172	0.175540241483879	1.65456174835224e-09	0.000884861082258066	0.999998081353955	Not Prioritized	Not Prioritized
ENSOARG00020006006	ATXN7L2	1	86720838	86731055	0.0218522903176428	3.38765350359865e-09	0.00521931649437455	0.9999977497756	Not Prioritized	Not Prioritized
ENSOARG00020002821	NA	1	119751989	119754762	0.168368506295719	NA	0.00784695731421317	NA	Not Prioritized	Not Prioritized
ENSOARG00020007926	ZNF644	1	68255050	68367924	0.334307411679974	1.36449496101376e-09	0.000240928950539971	0.999998449184985	Not Prioritized	Not Prioritized
ENSOARG00020018270	ETS2	1	271789444	271804819	0.703454065642689	1.49071717291493e-09	0.175978608148492	0.999997826063788	Not Prioritized	Not Prioritized
ENSOARG00020008431	SHISAL2A	1	27048033	27076902	0.562513713759254	1.36188260062454e-09	3.61222734488184e-09	0.99999896609511	Not Prioritized	Not Prioritized
ENSOARG00020003334	RWDD2B	1	127745632	127759140	0.69490704640993	1.62923390220174e-09	0.000658804263119769	0.999998683165959	Not Prioritized	Not Prioritized
ENSOARG00020001473	HYI	1	18120193	18124331	0.454342368834129	2.38342155227461e-09	2.98566527437896e-12	0.99999970603067	Not Prioritized	Not Prioritized
ENSOARG00020008476	COA7	1	27107342	27125984	0.73953786209161	1.27086177840907e-09	2.51641531698171e-08	0.999998861772728	Not Prioritized	Not Prioritized
ENSOARG00020002827	RCSD1	1	119825200	119896661	0.0978698387867548	1.42761225720628e-09	9.92791252403149e-05	0.999998840301856	Not Prioritized	Not Prioritized
ENSOARG00020001548	NA	1	125807481	125807637	0.949899519152297	NA	0.0961678211968192	NA	Not Prioritized	Not Prioritized
ENSOARG00020007156	SLX9	1	265524107	265552391	0.109282531807552	1.8966306489847e-09	0.337983152811034	0.999997220379977	Not Prioritized	Not Prioritized
ENSOARG00020005466	CPT2	1	27723919	27747346	0.0196601431656454	2.72988087766995e-15	7.90304872536056e-08	0.00824617842478238	Not Prioritized	Not Prioritized
ENSOARG00020028118	NA	1	125766730	125766981	0.831057989290516	NA	0.0413985852058129	NA	Not Prioritized	Not Prioritized
ENSOARG00020004890	SPP2	1	6957003	6983995	0.914678035140817	1.25558430325302e-09	0.0316461899906502	0.999997707042758	Not Prioritized	Not Prioritized
ENSOARG00020003950	ADAMTS1	1	130174835	130184281	0.759266517750885	3.17702002351184e-09	0.000200428043969814	0.999997805601052	Not Prioritized	Not Prioritized
ENSOARG00020026183	CD1A	1	108621294	108624068	0.661447225112415	1.3254940949283e-09	0.0016371516428208	0.999998021623697	Not Prioritized	Not Prioritized
ENSOARG00020000046	RIMS3	1	15164494	15187847	0.0825595089115766	1.88889997578318e-09	0.000258720132125195	0.999998218800868	Not Prioritized	Not Prioritized
ENSOARG00020013642	FBXO25	1	267188863	267222531	0.313054320000149	1.06111755707234e-09	0.000509061676603621	0.999997763465207	Not Prioritized	Not Prioritized
ENSOARG00020005502	CZIB	1	27759213	27765826	0.0163169314285201	5.35629162668528e-09	1.5741867037782e-05	0.99999837425441	Not Prioritized	Not Prioritized
ENSOARG00020033743	FYB2	1	31270544	31402239	0.593087965756746	1.63794569972775e-09	0.0132143136495143	0.999994319929228	Not Prioritized	Not Prioritized
ENSOARG00020006474	CYB561D1	1	86731083	86739985	0.041022336805829	2.10970546067813e-09	0.0129597955910037	0.999997806803776	Not Prioritized	Not Prioritized
ENSOARG00020026169	NA	1	108144960	108164597	0.221803922124862	NA	0.00249812451001285	NA	Not Prioritized	Not Prioritized
ENSOARG00020000863	MPL	1	18019919	18033828	0.819420855037918	1.27887985579987e-09	1.63292126229301e-15	0.999999500716245	Not Prioritized	Not Prioritized
ENSOARG00020001597	PER2	1	3037689	3079924	0.703889483332282	1.6428884327259e-09	0.524405405511578	0.999998316700725	Not Prioritized	Not Prioritized
ENSOARG00020005541	MAGOH	1	27768225	27777128	0.0142073050684332	0.044047742548223	1.60626253374515e-05	0.999831709661957	Not Prioritized	Not Prioritized
ENSOARG00020006120	GATD3	1	264849328	264857412	0.17097325078637	1.71927892055451e-09	0.0361205347080741	0.999997492321205	Not Prioritized	Not Prioritized
ENSOARG00020009338	FAM43A	1	193676410	193688058	0.477453072291065	1.16573558171663e-09	0.0150925778172243	0.999997728011248	Not Prioritized	Not Prioritized
ENSOARG00020000627	DNAJB11	1	201408866	201427817	0.389912905780695	2.63391308604087e-20	0.0574882386689184	0.999865659483912	Not Prioritized	Not Prioritized
ENSOARG00020000473	F3	1	71634964	71646026	0.339153493073481	1.25684120323933e-07	1.7083895446444e-05	0.999996028627717	Not Prioritized	Not Prioritized
ENSOARG00020003420	LTN1	1	127769681	127826952	0.73575337716912	9.41524347833562e-11	0.00036742016630479	0.999999932785406	Not Prioritized	Not Prioritized
ENSOARG00020039196	NA	1	178649561	178836533	0.263912913303765	NA	6.27944364259419e-11	NA	Not Prioritized	Not Prioritized
ENSOARG00020039666	HFM1	1	68531997	68689225	0.00283557132440316	3.61427290255934e-09	2.51753309055394e-12	0.999999139921342	Not Prioritized	Not Prioritized
ENSOARG00020026171	NA	1	108193847	108212745	0.825963928962989	NA	0.00472583103330759	NA	Not Prioritized	Not Prioritized
ENSOARG00020000727	NEPRO	1	178662980	178682136	0.0838951388908659	1.35635333087074e-09	1.13388178394654e-08	0.999998690801928	Not Prioritized	Not Prioritized
ENSOARG00020020593	SYT6	1	91407961	91474343	0.947070914305838	1.24830108513476e-09	0.000472390870544323	0.999998140424697	Not Prioritized	Not Prioritized
ENSOARG00020002395	RABL3	1	186240679	186278461	0.999406839415714	4.50988674837084e-10	0.0849178001870706	0.999995035727781	Not Prioritized	Not Prioritized
ENSOARG00020002693	FAM3B	1	262201158	262294076	0.200013833310284	1.61885396373941e-09	0.00848654123664514	0.99999785258382	Not Prioritized	Not Prioritized
ENSOARG00020040065	NA	1	71667918	71677895	0.347651112676022	NA	1.08452177514213e-05	NA	Not Prioritized	Not Prioritized
ENSOARG00020029397	NA	1	31325303	31372723	0.517743769105935	NA	0.0160426260535675	NA	Not Prioritized	Not Prioritized
ENSOARG00020000796	PIK3R3	1	20614251	20718339	0.433210081389445	1.42266167167344e-09	0.0101405370819939	0.999997833447432	Not Prioritized	Not Prioritized
ENSOARG00020015177	GRIK3	1	11641512	11883580	0.24056125417081	1.5696651454391e-09	2.87433691840252e-05	0.999998382524086	Not Prioritized	Not Prioritized
ENSOARG00020021418	C8A	1	31451067	31522978	0.929028396601186	1.25232121666961e-09	0.0392709914546181	0.99999768224723	Not Prioritized	Not Prioritized
ENSOARG00020000556	SLC44A3	1	71909713	71993007	0.0660774351599528	1	2.50141254951602e-09	0.999999957841945	Not Prioritized	Not Prioritized
ENSOARG00020000938	DUSP12	1	113141843	113148860	0.914328405083356	1.41049324122404e-09	0.000502748368113593	0.999996474182498	Not Prioritized	Not Prioritized
ENSOARG00020026175	NA	1	108273110	108289484	0.963756646025317	NA	0.00487483041634759	NA	Not Prioritized	Not Prioritized
ENSOARG00020000665	TBCCD1	1	201427831	201450886	0.418207542793645	8.05199456986398e-10	0.0724793039939183	0.999993838665182	Not Prioritized	Not Prioritized
ENSOARG00020022425	C8B	1	31534319	31579421	0.99008082973999	1.23906788236094e-09	0.0287453111154911	0.9999977180006	Not Prioritized	Not Prioritized
ENSOARG00020013896	TDRP	1	267224925	267265311	0.252286187476354	1.55722778047517e-09	0.000428995843146954	0.999998149331405	Not Prioritized	Not Prioritized
ENSOARG00020005167	MRPL39	1	131445637	131471859	0.267659052401858	2.97698189514727e-05	0.151919838719455	0.999999998047421	Not Prioritized	Not Prioritized
ENSOARG00020001631	HES6	1	3085890	3087952	0.780587987621874	1.89773012438007e-09	0.413493559616469	0.999999831409751	Not Prioritized	Not Prioritized
ENSOARG00020006582	AMIGO1	1	86735839	86746422	0.0342222519083422	2.04275396982803e-09	0.00852198453530474	0.999999863540162	Not Prioritized	Not Prioritized
ENSOARG00020002675	MX2	1	262303070	262335654	0.297548397506879	8.7266409999342e-13	0.00205158273793955	0.999625445696008	Not Prioritized	Not Prioritized
ENSOARG00020003429	ITGA10	1	99223922	99240790	0.399513806918677	1.72393129546864e-09	0.00627403820587287	0.999997766127604	Not Prioritized	Not Prioritized
ENSOARG00020000954	ATF6	1	113154310	113403501	0.983861221758169	3.62620540996275e-22	1.4246775615428e-06	0.999956736685558	Not Prioritized	Not Prioritized
ENSOARG00020040029	FOXO6	1	15889216	15910987	0.0949281783454445	1.05742753596193e-09	6.44576619452818e-08	0.999999780296659	Not Prioritized	Not Prioritized
ENSOARG00020008884	ALX3	1	87368705	87379060	0.308218283262408	1.50596508520283e-09	6.40371978297183e-05	0.999998316660083	Not Prioritized	Not Prioritized
ENSOARG00020015719	COPA	1	111312278	111362769	0.553480899219937	0.000134964736370096	0.000129112876359843	0.979868916463361	Not Prioritized	Not Prioritized
ENSOARG00020022515	DAB1	1	31606630	32077701	0.584127366676919	2.69898046494368e-10	0.0616543501810113	0.999999913421836	Not Prioritized	Not Prioritized
ENSOARG00020000697	CRYGS	1	201452611	201458343	0.523239697125583	1.52879369682876e-09	0.101156130917488	0.99999648662768	Not Prioritized	Not Prioritized
ENSOARG00020040352	NA	1	267267807	267313295	0.226965580163382	NA	0.000285285466080275	NA	Not Prioritized	Not Prioritized
ENSOARG00020000047	NFYC	1	15245806	15291029	0.0103730830682817	2.08470317623377e-11	5.44213111855418e-08	0.999999996566703	Not Prioritized	Not Prioritized
ENSOARG00020011282	SNORC	1	8104237	8112336	0.931068882607051	1.19072932549663e-09	0.5098994211495	0.999997397637481	Not Prioritized	Not Prioritized
ENSOARG00020014033	NA	1	267501113	267514182	0.376917471410272	NA	3.0009109147006e-06	NA	Not Prioritized	Not Prioritized
ENSOARG00020008958	NA	1	87422198	87422694	0.365781654686329	NA	0.000187105475382587	NA	Not Prioritized	Not Prioritized
ENSOARG00020002367	NDUFB4	1	186171410	186177442	0.935519852552929	0.000226840635097067	0.0860834892758361	5.2683978010164e-07	Not Prioritized	Not Prioritized
ENSOARG00020004399	GBX2	1	5016926	5020009	0.0356353730363128	2.15994138332312e-09	0.20804786246783	0.999997481480925	Not Prioritized	Not Prioritized
ENSOARG00020004181	CIP2A	1	174333970	174362166	0.710356153961022	5.08183929886124e-10	0.00812465426201099	0.999999402134091	Not Prioritized	Not Prioritized
ENSOARG00020008832	STRIP1	1	87346871	87365220	0.095945903968314	1.74812164831517e-09	3.80702478319177e-06	0.999999034677115	Not Prioritized	Not Prioritized
ENSOARG00020000286	RTP4	1	200705921	200721975	0.0015493500830658	4.29102529981880e-09	0.200157236449534	0.999997497147633	Not Prioritized	Not Prioritized
ENSOARG00020014376	CFAP410	1	265061299	265072040	0.0228326860036351	5.66873053270158e-09	0.00768179507786226	0.999995503474184	Not Prioritized	Not Prioritized
ENSOARG00020010835	PIK3CB	1	250947276	251131533	0.358342425513902	4.50865954661095e-16	0.925269753098907	0.999999972172964	Not Prioritized	Not Prioritized
ENSOARG00020001191	RPF1	1	61514134	61531556	0.91671142281407	9.71825059749922e-10	0.000845135023135772	0.999999584416565	Not Prioritized	Not Prioritized
ENSOARG00020003832	N6AMT1	1	127844110	127869124	0.661454054129374	1.59037329765487e-09	0.000366435325353703	0.999999709742336	Not Prioritized	Not Prioritized
ENSOARG00020018630	ACOT11	1	29000704	29055896	0.575359073477524	0.999999999857308	3.27073191524165e-06	0.999999951601425	Not Prioritized	Not Prioritized
ENSOARG00020001689	ILKAP	1	3113562	3137491	0.660169918160805	1.32592245160188e-09	0.259272901882976	0.999997453707764	Not Prioritized	Not Prioritized
ENSOARG00020016078	NCSTN	1	111362841	111376701	0.669659360714053	1.83417916068867e-06	0.000134729890021637	0.99983696944668	Not Prioritized	Not Prioritized
ENSOARG00020035196	NA	1	266124325	266154453	0.103738283820918	NA	3.52020531476713e-05	NA	Not Prioritized	Not Prioritized
ENSOARG00020002411	GTF2E1	1	186278543	186321016	0.95548639296213	3.97005877153313e-09	0.0468154561252502	0.999878764398845	Not Prioritized	Not Prioritized
ENSOARG00020007496	PCBP3	1	266124342	266359159	0.24842224360907	3.5773418009446e-09	4.18484879390277e-06	0.999999083951152	Not Prioritized	Not Prioritized
ENSOARG00020005666	CRYAA	1	264000366	264003088	0.267445047984724	1.47466218399032e-09	0.199361702606116	0.999997437380574	Not Prioritized	Not Prioritized
ENSOARG00020000314	MASP1	1	200802665	200867389	0.0167318464898789	1.36981074183127e-09	0.124480534469977	0.999997576476326	Not Prioritized	Not Prioritized
ENSOARG00020036339	NA	1	250959342	251031787	0.257773320018427	NA	0.771656870956864	NA	Not Prioritized	Not Prioritized
ENSOARG00020003815	PEX11B	1	99241213	99247653	0.362682111320286	5.0787308800819e-09	0.015799077188545	1.66950265926565e-07	Not Prioritized	Not Prioritized
ENSOARG00020001205	GNG5	1	61530412	61539551	0.965884280952962	1.66873500741932e-11	0.000964767825829132	0.999999999875878	Not Prioritized	Not Prioritized
ENSOARG00020028991	NA	1	174361634	174376479	0.628815812721278	NA	0.00534729486331438	NA	Not Prioritized	Not Prioritized
ENSOARG00020001067	CNN3	1	71994657	72043973	0.0326775436245777	1.67018156596576e-09	1.40120882005633e-07	0.999999867317741	Not Prioritized	Not Prioritized
ENSOARG00020039257	NA	1	264269498	264274325	0.327912567732929	NA	0.0184808066917429	NA	Not Prioritized	Not Prioritized
ENSOARG00020001225	SPATA1	1	61539542	61603244	0.701943393327961	1.31239287191316e-09	5.49865553538458e-05	0.999998329391895	Not Prioritized	Not Prioritized
ENSOARG00020011065	FAIM	1	251144670	251160090	0.630091018585934	1.25046828872495e-09	0.928802850073867	0.999997310285571	Not Prioritized	Not Prioritized
ENSOARG00020027130	URB1	1	123789955	123865992	0.143681853470128	3.06396418546551e-09	1.66276602942417e-07	0.999999571102212	Not Prioritized	Not Prioritized
ENSOARG00020002780	RIPK4	1	262695441	262722159	0.525437153748377	2.94896349668044e-10	0.00498412654366764	0.999999871101812	Not Prioritized	Not Prioritized
ENSOARG00020004311	DZIP3	1	174362037	174481680	0.296072340942309	1.54579948426865e-09	0.0017497111928824	0.999996554486583	Not Prioritized	Not Prioritized
ENSOARG00020026036	SMAP2	1	14963066	15011678	0.00300880725815366	9.29140022933436e-10	3.69097282208068e-10	0.999999347191596	Not Prioritized	Not Prioritized
ENSOARG00020003860	RBM8A	1	99252596	99254309	0.384093975461084	1.37441323455639e-05	0.0162954716142897	0.999999999999944	Not Prioritized	Not Prioritized
ENSOARG00020003104	PRMT6	1	84388559	84395934	0.580634883258598	8.07986094365242e-10	0.024033979437623	0.999979372908765	Not Prioritized	Not Prioritized
ENSOARG00020007614	ANP32E	1	100298661	100322663	0.039332101150676	3.09985987921475e-08	0.07635016477718	0.999990257795897	Not Prioritized	Not Prioritized
ENSOARG00020002003	SLC51A	1	191644283	191666466	0.896672191765867	1.25976415552757e-09	0.00109922672764105	0.999998060503395	Not Prioritized	Not Prioritized
ENSOARG00020002408	NA	1	260561884	260612637	0.182530509605422	NA	0.0257597539119402	NA	Not Prioritized	Not Prioritized
ENSOARG00020001579	PBX1	1	116506956	116841772	0.182531325168515	3.20290401992271e-09	1.73289295548501e-07	0.999999807025373	Not Prioritized	Not Prioritized
ENSOARG00020003145	NTNG1	1	84470685	84840297	0.170426083824559	1.66275953103987e-09	0.000276288302680801	0.999998189462657	Not Prioritized	Not Prioritized
ENSOARG00020001255	CTBS	1	61601200	61613896	0.694880780488111	1.31461324610287e-09	0.000105028673427834	0.999998274646504	Not Prioritized	Not Prioritized
ENSOARG00020012177	MRAS	1	251358145	251423064	0.809056140553886	2.33309876768989e-25	0.263849042297599	0.999999986817803	Not Prioritized	Not Prioritized
ENSOARG00020001092	ALG14	1	72043919	72191582	0.087757338784887	1.09642245252589e-12	2.0250739941653e-08	0.999999999165676	Not Prioritized	Not Prioritized
ENSOARG00020038770	RTP1	1	200876338	200880887	0.102603921650395	1.80995305525244e-09	0.151253639597994	0.999997521171105	Not Prioritized	Not Prioritized
ENSOARG00020018828	FAM151A	1	29054059	29083280	0.310540055160734	1.50407704658572e-09	1.9704104598853e-08	0.999998874900141	Not Prioritized	Not Prioritized
ENSOARG00020031347	NA	1	17645438	17717963	0.376107870557763	NA	3.89805266709686e-07	NA	Not Prioritized	Not Prioritized
ENSOARG00020035365	NA	1	259221612	259227648	0.227946144712521	NA	0.0497834473292541	NA	Not Prioritized	Not Prioritized
ENSOARG00020001730	ERFE	1	3139387	3148715	0.636751968546439	1.64183894809317e-09	0.206354211424003	0.999999548258178	Not Prioritized	Not Prioritized
ENSOARG00020025892	ROR1	1	39176459	39635190	0.453760950348267	1.95208684284055e-10	0.0221647181188614	0.999995837994554	Not Prioritized	Not Prioritized
ENSOARG00020007644	CA14	1	100338108	100345030	0.0422517137149308	2.09931762256453e-09	0.0883929400755123	0.999997586635767	Not Prioritized	Not Prioritized
ENSOARG00020000202	RTP2	1	200427060	200430604	0.509577580227854	1.38456942632105e-09	0.214276196424279	0.999997477776655	Not Prioritized	Not Prioritized
ENSOARG00020002019	PCYT1A	1	191658308	191689862	0.865183507508598	3.84903556037507e-10	0.000941337458941293	0.999994148090213	Not Prioritized	Not Prioritized
ENSOARG00020006191	ICOSLG	1	264924035	264933783	0.010258135953488	5.65758015329923e-10	0.114567899744542	0.999999971856654	Not Prioritized	Not Prioritized
ENSOARG00020034632	NA	1	17681325	17694732	0.564477848519481	NA	2.36517911762035e-06	NA	Not Prioritized	Not Prioritized
ENSOARG00020019422	PARS2	1	29078177	29191537	0.0547413594904277	9.37560172800199e-24	3.30472406687591e-10	1	Not Prioritized	Prioritized
ENSOARG00020001299	NA	1	1697156	1735953	0.513449544085388	NA	0.425520240919918	NA	Not Prioritized	Not Prioritized
ENSOARG00020029977	NA	1	251160202	251173475	0.674474880176327	NA	0.949856686392997	NA	Not Prioritized	Not Prioritized
ENSOARG00020000243	SST	1	200453267	200455171	0.444335258640905	1.4166442559925e-09	0.308005917417956	0.999997431761922	Not Prioritized	Not Prioritized
ENSOARG00020012267	NME9	1	251443330	251501489	0.865660431894399	1.26719808945054e-09	0.135842089355718	0.999997534408493	Not Prioritized	Not Prioritized
ENSOARG00020029295	NA	1	17735356	17811287	0.878019352118331	NA	8.0041214381021e-05	NA	Not Prioritized	Not Prioritized
ENSOARG00020027498	LRRC15	1	193986374	194000386	0.139288346729152	1.71979389794186e-09	0.0179332144280546	0.999997771021601	Not Prioritized	Not Prioritized
ENSOARG00020036385	NA	1	61672794	61675442	0.61789202884562	NA	1.22549227226434e-05	NA	Not Prioritized	Not Prioritized
ENSOARG00020000642	CFAP144	1	17837296	17845738	0.870556377248131	1.2660039875459e-09	3.30511924341847e-05	0.999998371230202	Not Prioritized	Not Prioritized
ENSOARG00020006978	PTTG1IP	1	265418674	265435844	0.348175330667702	1.47558899727898e-09	0.149880055300194	0.999997522297596	Not Prioritized	Not Prioritized
ENSOARG00020001297	SSX2IP	1	61676534	61734822	0.554424394193215	1.36518419618706e-09	9.29204703630073e-08	0.999998784510428	Not Prioritized	Not Prioritized
ENSOARG00020023771	NA	1	196506727	196510343	0.861280235257531	NA	0.0184978912306176	NA	Not Prioritized	Not Prioritized
ENSOARG00020038719	NA	1	72193946	72229269	0.683029653146358	NA	1.78363538299903e-05	NA	Not Prioritized	Not Prioritized
ENSOARG00020025901	NT5C1A	1	14295695	14311627	0.0209527652724637	2.36045772538657e-09	3.55343676986598e-11	0.999999178751516	Not Prioritized	Not Prioritized
ENSOARG00020010954	HES1	1	194183527	194186018	0.433688350459403	1.78469497500987e-13	0.158428081415451	0.999999931903796	Not Prioritized	Not Prioritized
ENSOARG00020039051	TLCD4	1	72238196	72303825	0.276785687415141	1.53328837200352e-09	1.94890761374483e-06	0.99999858549488	Not Prioritized	Not Prioritized
ENSOARG00020029598	NA	1	191695675	191708981	0.682117628902954	NA	0.0024681159895589	NA	Not Prioritized	Not Prioritized
ENSOARG00020002109	CHRNB2	1	104808051	104816816	0.0503307517605868	2.03880483769759e-09	0.0202995376873213	0.99999775721387	Not Prioritized	Not Prioritized
ENSOARG00020000857	ETV5	1	201916853	201975803	0.882449693183497	3.76667268229023e-10	0.590741267533759	0.999999994739145	Not Prioritized	Not Prioritized
ENSOARG00020025900	UBE2U	1	39652347	39730865	0.163698274383502	1.67920972599685e-09	0.0335625578090134	0.999997641818174	Not Prioritized	Not Prioritized
ENSOARG00020002040	DYNLT2B	1	191697746	191737041	0.68612050695234	1.80496801817259e-09	0.00329429173399555	0.9999997056013	Not Prioritized	Not Prioritized
ENSOARG00020036984	NA	1	123867929	123887172	0.485610345687979	NA	2.2343697478177e-06	NA	Not Prioritized	Not Prioritized
ENSOARG00020005802	PDXK	1	264462662	264493136	0.191381381640255	0.000713237208651847	0.0149521205758394	0.999999068483036	Not Prioritized	Not Prioritized
ENSOARG00020025905	HPCAL4	1	14316916	14329777	0.0176097657770933	2.43004838544973e-09	1.32468581737981e-10	0.999999123104065	Not Prioritized	Not Prioritized
ENSOARG00020018923	MROH7	1	29100945	29151683	0.0983101517671564	1.82293328355938e-09	3.40947496830137e-10	0.999999080810344	Not Prioritized	Not Prioritized
ENSOARG00020001116	RWDD3	1	72349158	72360085	0.0619476911899266	5.3392637631582e-09	3.24152528162069e-05	0.999998352925041	Not Prioritized	Not Prioritized
ENSOARG00020002136	ADAR	1	104821030	104872786	0.0593641142332244	8.33518727647436e-13	0.0208793042672748	0.999986199943659	Not Prioritized	Not Prioritized
ENSOARG00020000179	PAXBP1	1	123462670	123494185	0.0991816891905482	2.4680858168204e-10	0.000129510420373258	0.999999506541267	Not Prioritized	Not Prioritized
ENSOARG00020007192	ADARB1	1	265653768	265764310	0.460613703021482	1.21114027264545e-09	0.118325161465843	0.999999562309503	Not Prioritized	Not Prioritized
ENSOARG00020011206	CEP70	1	251160432	251258278	0.719194764060737	2.16401015858476e-07	0.82860665769713	0.996343630484125	Not Prioritized	Not Prioritized
ENSOARG00020025918	CACHD1	1	39961035	40199712	0.13282074930399	1.13948900858179e-09	0.0239921186038159	0.999999782888587	Not Prioritized	Not Prioritized
ENSOARG00020001009	OLFML2B	1	113432163	113480382	0.932507908018288	1.27718600797428e-09	2.14273180905668e-05	0.999998325164082	Not Prioritized	Not Prioritized
ENSOARG00020002937	RNPC3	1	80802512	80831107	0.699282741440713	5.12636396649278e-09	0.146052543931125	0.999980459027203	Not Prioritized	Not Prioritized
ENSOARG00020009362	LSG1	1	193701722	193727230	0.459853100225646	1.71449504663729e-09	0.009311030558272	0.999981081961417	Not Prioritized	Not Prioritized
ENSOARG00020002805	DMAP1	1	18868486	18878022	0.655794699256725	2.07362280567259e-09	9.08076378097347e-16	0.999982606883492	Not Prioritized	Not Prioritized
ENSOARG00020027676	NA	1	262185931	262197275	0.174940901239767	NA	0.00590608760517935	NA	Not Prioritized	Not Prioritized
ENSOARG00020001104	NA	1	113542852	113901595	0.75055671086144	NA	0.000208876293104924	NA	Not Prioritized	Not Prioritized
ENSOARG00020005745	HSF2BP	1	264321654	264406634	0.179715557605432	1.64807292438079e-09	0.0051869147150759	0.999997904621553	Not Prioritized	Not Prioritized
ENSOARG00020019340	TTC4	1	29156033	29179710	0.0309912119648971	2.57822614254664e-09	5.95684820000571e-09	0.99999947530532	Not Prioritized	Not Prioritized
ENSOARG00020002996	NA	1	80871656	80908906	0.450778625644029	NA	0.136543719646755	NA	Not Prioritized	Not Prioritized
ENSOARG00020004064	CD1E	1	109014253	109017860	0.330199151137761	1.48872273805865e-09	0.00822466235485122	0.999997855934911	Not Prioritized	Not Prioritized
ENSOARG00020007706	APH1A	1	100344977	100349211	0.0401314463757435	7.65279205972713e-09	0.0986396173369667	0.0056190108634515	Not Prioritized	Not Prioritized
ENSOARG00020002820	ERI3	1	18878415	19011079	0.398893184460626	6.84806851356051e-10	5.27249257294966e-18	0.999999628479009	Not Prioritized	Not Prioritized
ENSOARG00020000444	SYNJ1	1	123504115	123598920	0.0532088464661487	0.999453421875131	3.32391731923402e-05	1	Not Prioritized	Prioritized
ENSOARG00020007931	NA	1	86993117	87047483	0.505322842134819	NA	0.00335499381734706	NA	Not Prioritized	Not Prioritized
ENSOARG00020001315	LPAR3	1	61858073	61941449	0.3058122665722	5.65488637766101e-09	9.0559682668184e-08	0.999999193247909	Not Prioritized	Not Prioritized
ENSOARG00020030139	NA	1	191738311	191742306	0.797566321420609	NA	0.00171061345271861	NA	Not Prioritized	Not Prioritized
ENSOARG00020001324	MCOLN2	1	61963033	62029747	0.117441848258881	7.9866630200257e-10	3.3551190914071e-06	0.999999749348899	Not Prioritized	Not Prioritized
ENSOARG00020002057	TM4SF19	1	191743498	191746686	0.807832187863136	1.28192845574172e-09	0.00138548646148002	0.99999803800803	Not Prioritized	Not Prioritized
ENSOARG00020002338	GPR88	1	77887476	77888627	0.441276230374505	1.41828115315089e-09	3.40044471744812e-05	0.999998368921056	Not Prioritized	Not Prioritized
ENSOARG00020004149	NA	1	109044423	109060783	0.293877408982194	NA	0.00610355486111608	NA	Not Prioritized	Not Prioritized
ENSOARG00020003021	NA	1	81229504	81229861	0.136938320244881	NA	0.00279473582144035	NA	Not Prioritized	Not Prioritized
ENSOARG00020004284	NA	1	109393465	109394438	0.260213665903029	NA	9.41280705800075e-10	NA	Not Prioritized	Not Prioritized
ENSOARG00020035209	NA	1	71109353	71114227	0.730373042306674	NA	4.5248008218487e-09	NA	Not Prioritized	Not Prioritized
ENSOARG00020005777	RRP1B	1	264406685	264433384	0.140089128739366	2.844984965571e-09	0.0277048859553317	0.999998348250654	Not Prioritized	Not Prioritized
ENSOARG00020032286	NA	1	29191472	29225469	0.00705028561963321	NA	7.81039082261725e-08	NA	Not Prioritized	Not Prioritized
ENSOARG00020034760	NA	1	71399899	71439981	0.390776591507679	NA	1.434402282001e-07	NA	Not Prioritized	Not Prioritized
ENSOARG00020001362	MCOLN3	1	62034123	62070940	0.11833590252679	1.76730371025445e-09	3.39082846532736e-06	0.999998545920112	Not Prioritized	Not Prioritized
ENSOARG00020026112	NES	1	106629572	106639403	0.703344089964734	1.39881161703482e-09	0.0799810392032089	0.999999806130024	Not Prioritized	Not Prioritized
ENSOARG00020009438	TMEM44	1	193737743	193781351	0.295858225413227	1.516303605463e-09	0.00686187067770063	0.999997875200652	Not Prioritized	Not Prioritized
ENSOARG00020002099	UBXN7	1	191760634	191812793	0.421270617488599	9.44520955613882e-15	0.00019257597933858	0.999999994445739	Not Prioritized	Not Prioritized
ENSOARG00020040892	NA	1	71448660	71452117	0.391808507540512	NA	1.66366988767277e-08	NA	Not Prioritized	Not Prioritized
ENSOARG00020001165	RNPEPL1	1	1031471	1040157	0.209304209367563	1.6032451682184e-09	0.0473213982366385	0.999997528760733	Not Prioritized	Not Prioritized
ENSOARG00020029338	NA	1	71868056	71871964	0.184860311175844	NA	2.07699331407211e-07	NA	Not Prioritized	Not Prioritized
ENSOARG00020032099	NA	1	72234444	72236752	0.719778713928472	NA	9.80221651217272e-06	NA	Not Prioritized	Not Prioritized
ENSOARG00020001153	SPATA46	1	113889203	113896758	0.417789612488727	1.43130739793722e-09	0.0184074340028775	0.99999776812105	Not Prioritized	Not Prioritized
ENSOARG00020032152	NA	1	72393115	72433177	0.130201473559022	NA	0.000100814860997354	NA	Not Prioritized	Not Prioritized
ENSOARG00020019444	TTC22	1	29206552	29230116	0.00637863046609445	3.02245769273351e-09	3.64919115108084e-07	0.999998717344462	Not Prioritized	Not Prioritized
ENSOARG00020008439	CD86	1	187375518	187442280	0.0957638924439641	1.88652935976021e-06	0.160183399315148	0.99999999965372	Not Prioritized	Not Prioritized
ENSOARG00020019436	METTL6	1	273457443	273473035	0.177306718306802	2.54328893381743e-10	0.0421822853588147	0.999998006908539	Not Prioritized	Not Prioritized
ENSOARG00020028159	TENT5C	1	95046021	95074265	0.719347926155147	1.19224613492945e-10	1.79963175620886e-06	0.999988932034919	Not Prioritized	Not Prioritized
ENSOARG00020005385	CBS	1	263904660	263927019	0.256534914732135	4.65385656738065e-08	0.037365169268102	0.999999999999977	Not Prioritized	Not Prioritized
ENSOARG00020037605	NA	1	72444107	72461028	0.154572889698146	NA	0.00489171839042545	NA	Not Prioritized	Not Prioritized
ENSOARG00020000116	ADAMTS4	1	112632089	112681068	0.468465467245697	1.40417625717936e-09	0.00440610139767636	0.999997921585746	Not Prioritized	Not Prioritized
ENSOARG00020031893	NA	1	193758211	193769689	0.267013813973883	NA	0.00577609015507405	NA	Not Prioritized	Not Prioritized
ENSOARG00020039126	NA	1	86875172	86898057	0.12452375654961	NA	0.00278276597618816	NA	Not Prioritized	Not Prioritized
ENSOARG00020040992	NA	1	75276701	75284664	0.0470721957929687	NA	0.0113798784897484	NA	Not Prioritized	Not Prioritized
ENSOARG00020000143	BCL6	1	200384968	200408955	0.594403924695747	6.17891748933153e-14	0.247196982890314	0.999082236717705	Not Prioritized	Not Prioritized
ENSOARG00020027149	NA	1	75524767	75534169	0.722698682593864	NA	0.41139254839081	NA	Not Prioritized	Not Prioritized
ENSOARG00020019541	CIMAP2	1	29234876	29269722	0.00965142656913699	2.82081655018203e-09	3.46248638281927e-06	0.999998621289928	Not Prioritized	Not Prioritized
ENSOARG00020038964	DUSP28	1	1042344	1045572	0.209304209367563	6.41885444916156e-10	0.0473213982366385	0.999973881366795	Not Prioritized	Not Prioritized
ENSOARG00020026113	CRABP2	1	106664827	106670480	0.588637343520321	1.32313708968004e-09	0.0768510879009401	0.999997153600883	Not Prioritized	Not Prioritized
ENSOARG00020033072	NA	1	75729040	75762893	0.800499082218251	NA	0.0853131685835043	NA	Not Prioritized	Not Prioritized
ENSOARG00020035197	NA	1	273452445	273454020	0.11506787401873	NA	0.0520906240106039	NA	Not Prioritized	Not Prioritized
ENSOARG00020030707	NA	1	174478494	174528817	0.15814450430594	NA	0.00118584900635054	NA	Not Prioritized	Not Prioritized
ENSOARG00020001195	ANKMY1	1	1045021	1105520	0.356565688053103	1.4697270677278e-09	0.0729619835072373	0.999997609595634	Not Prioritized	Not Prioritized
ENSOARG00020019515	EAF1	1	273472815	273494337	0.182404375107657	0.42309015599819	0.0302554685277864	0.999679529097227	Not Prioritized	Not Prioritized
ENSOARG00020001139	GDAP2	1	95281094	95368239	0.468059242568113	1.25920501889003e-09	0.00183937163099623	0.999997783475995	Not Prioritized	Not Prioritized
ENSOARG00020026166	FCRL3	1	108032543	108081514	0.115815463741082	1.7736754343722e-09	9.97331083529559e-08	0.999998780217856	Not Prioritized	Not Prioritized
ENSOARG00020005424	NECTIN3	1	176880145	177001579	0.77167996588742	1.46323460723972e-09	9.37152319734204e-08	0.999999969674883	Not Prioritized	Not Prioritized
ENSOARG00020000169	NA	1	112652798	112656446	0.44404515155362	NA	0.0345169958022731	NA	Not Prioritized	Not Prioritized
ENSOARG00020019762	DHCR24	1	29276948	29311002	0.00409926773848547	4.84161395777062e-09	3.72903573175596e-05	0.999993671408435	Not Prioritized	Not Prioritized
ENSOARG00020038406	NA	1	75802247	75825571	0.820505158291071	NA	0.027161965004234	NA	Not Prioritized	Not Prioritized
ENSOARG00020033758	NA	1	39976642	40173926	0.189830817721574	NA	0.0348944962466472	NA	Not Prioritized	Not Prioritized
ENSOARG00020002902	RPS8	1	19459097	19463106	0.647205851269356	9.62311084115623e-09	0.00063370969446408	0.999999999999984	Not Prioritized	Not Prioritized
ENSOARG00020001533	DNAI3	1	62083668	62177962	0.0831272855463227	1.87477576462285e-09	6.76281090186722e-06	0.999998495032917	Not Prioritized	Not Prioritized
ENSOARG00020037379	NA	1	86950427	86954997	0.0647365853222545	NA	0.00190932867505284	NA	Not Prioritized	Not Prioritized
ENSOARG00020039013	NA	1	77635154	77638106	0.582104442248762	NA	0.0076836391925555	NA	Not Prioritized	Not Prioritized
ENSOARG00020036622	NA	1	40086632	40150133	0.360395986297468	NA	0.0232170548933495	NA	Not Prioritized	Not Prioritized
ENSOARG00020027171	NA	1	86898741	86902878	0.142774314855315	NA	0.00185509873020144	NA	Not Prioritized	Not Prioritized
ENSOARG00020002164	EPHB3	1	203400541	203420513	0.285243885157116	1.85976961607283e-09	0.803798414050226	0.999999969420386	Not Prioritized	Not Prioritized
ENSOARG00020033969	NA	1	77932682	77977782	0.498134832725521	NA	9.65940715645662e-05	NA	Not Prioritized	Not Prioritized
ENSOARG00020025947	RAVER2	1	40261599	40406693	0.0429768224208616	3.02774535229792e-09	0.00192233476169418	0.999997884194936	Not Prioritized	Not Prioritized
ENSOARG00020017328	DYRK1A	1	270219168	270316729	0.437565036568633	7.957224654521e-11	0.0127548013849709	0.999840928770588	Not Prioritized	Not Prioritized
ENSOARG00020000212	TOMM40L	1	112662379	112666898	0.988539382886365	1.36826973733691e-09	0.0200878712900507	0.999963543238885	Not Prioritized	Not Prioritized
ENSOARG00020003023	BEST4	1	19464388	19469398	0.607819455224292	1.34436157369721e-09	0.00123699327805924	0.999998049059277	Not Prioritized	Not Prioritized
ENSOARG00020030824	NA	1	86955050	86968376	0.0951491084167624	NA	0.00311882396143062	NA	Not Prioritized	Not Prioritized
ENSOARG00020030269	NA	1	71781692	71909702	0.115283495403841	NA	9.33583008917874e-09	NA	Not Prioritized	Not Prioritized
ENSOARG00020000936	RAD54L	1	20840359	20870277	0.19127986029917	2.23340017438073e-09	0.00266849384273829	0.999535332751965	Not Prioritized	Not Prioritized
ENSOARG00020038947	NA	1	263941852	263943535	0.214128879438817	NA	0.102042968278618	NA	Not Prioritized	Not Prioritized
ENSOARG00020009491	KCNA2	1	87899100	87913825	0.0533937710757833	2.01876955976836e-09	1.53375026550931e-08	0.99999888885699	Not Prioritized	Not Prioritized
ENSOARG00020005608	U2AF1	1	263945343	263958386	0.220159148267478	0.00046488805363735	0.107066303280782	0.999999837797032	Not Prioritized	Not Prioritized
ENSOARG00020003053	PLK3	1	19482847	19487703	0.568118530274268	1.57794226560441e-08	0.0064128991219477	0.00163474295648565	Not Prioritized	Not Prioritized
ENSOARG00020039843	NA	1	95324303	95362493	0.467172955024165	NA	0.00158502888545935	NA	Not Prioritized	Not Prioritized
ENSOARG00020033884	NA	1	40393181	40561717	0.215013666760401	NA	0.000291862456968105	NA	Not Prioritized	Not Prioritized
ENSOARG00020026125	SH2D2A	1	106754165	106764172	0.598459141369398	2.17946988335945e-09	0.0179508754294475	0.999999867520228	Not Prioritized	Not Prioritized
ENSOARG00020026674	NA	1	75226722	75259667	0.0264082966205785	NA	0.00471337350376005	NA	Not Prioritized	Not Prioritized
ENSOARG00020040875	NA	1	95328862	95515850	0.646957101660594	NA	1.17468354839063e-05	NA	Not Prioritized	Not Prioritized
ENSOARG00020025959	JAK1	1	40407743	40540582	0.175331321540035	1.44021265891345e-07	0.00012735754952918	0.999999998840857	Not Prioritized	Not Prioritized
ENSOARG00020012965	ARMC8	1	251474735	251577006	0.674763471212452	7.44373260681168e-10	0.172430305267394	0.999993182744247	Not Prioritized	Not Prioritized
ENSOARG00020001170	WDR3	1	95368977	95408046	0.479251521864429	0.999941663784722	0.00100853869993812	0.999999999999968	Not Prioritized	Not Prioritized
ENSOARG00020001209	GPC1	1	1105992	1134068	0.389090656577934	5.68866911167134e-09	0.214876445457126	0.999944894626838	Not Prioritized	Not Prioritized
ENSOARG00020008720	CASR	1	187548926	187578851	0.556438235274287	1.36435702996575e-09	0.202512811220482	0.999997484862389	Not Prioritized	Not Prioritized
ENSOARG00020039496	NA	1	75330373	75354087	0.231300303364045	NA	0.0121041760313567	NA	Not Prioritized	Not Prioritized
ENSOARG00020002343	GET1	1	260183727	260205094	0.413110539465227	4.99474219737358e-11	0.00917370939862184	0.00453427087472648	Not Prioritized	Not Prioritized
ENSOARG00020030552	NA	1	87020474	87040339	0.555807038810158	NA	0.00306629849723291	NA	Not Prioritized	Not Prioritized
ENSOARG00020027897	NA	1	197161350	197459834	0.445165691555462	NA	0.562678990703345	NA	Not Prioritized	Not Prioritized
ENSOARG00020008856	NA	1	187611108	187611542	0.457011089733524	NA	0.150639746608905	NA	Not Prioritized	Not Prioritized
ENSOARG00020008341	GSTM3	1	87086581	87090760	0.530192332889593	6.76673706052726e-10	0.00466277831236936	0.999996757571384	Not Prioritized	Not Prioritized
ENSOARG00020001964	RBM44	1	3381764	3406507	0.318747961325172	1.49753220935805e-09	0.2956556719692	0.999997436993298	Not Prioritized	Not Prioritized
ENSOARG00020026128	INSRR	1	106784627	106801640	0.515236193615961	1.38201583584641e-09	0.0089005357941537	0.99999784748156	Not Prioritized	Not Prioritized
ENSOARG00020024003	GMNC	1	197238227	197246122	0.634060761870037	1.33489656582891e-09	0.455493970461555	0.999997381203286	Not Prioritized	Not Prioritized
ENSOARG00020008867	CSTA	1	187612619	187624839	0.445435577427937	8.66037645240025e-10	0.137217147476449	0.999997754582267	Not Prioritized	Not Prioritized
ENSOARG00020003125	DYNLT4	1	19483760	19488993	0.568118530274268	1.68267266872808e-09	0.0064128991219477	0.999995634126588	Not Prioritized	Not Prioritized
ENSOARG00020000971	LRRC41	1	20866853	20911373	0.191598215882781	6.43923042162747e-18	0.000468357323477593	0.999999102620217	Not Prioritized	Not Prioritized
ENSOARG00020032655	NA	1	197288124	197313638	0.502994398364964	NA	0.372173934027391	NA	Not Prioritized	Not Prioritized
ENSOARG00020031880	NA	1	75353363	75514253	0.514626239574218	NA	0.0322573354214989	NA	Not Prioritized	Not Prioritized
ENSOARG00020009524	KCNA3	1	87946206	87992561	0.212319610180572	8.52279566195548e-10	3.22935757502916e-09	0.999999924053425	Not Prioritized	Not Prioritized
ENSOARG00020003142	BTBD19	1	19487774	19501153	0.564953225599802	1.7600038169101e-09	0.0014458363856544	0.999998014681612	Not Prioritized	Not Prioritized
ENSOARG00020017811	KCNJ6	1	270420990	270766656	0.548382949495628	1.3676868590571e-09	0.000160110563494253	0.99999823801695	Not Prioritized	Not Prioritized
ENSOARG00020028738	NA	1	197340887	197372903	0.468045088310235	NA	0.508268319579261	NA	Not Prioritized	Not Prioritized
ENSOARG00020031455	NA	1	177004097	177008954	0.92801624222968	NA	8.62946299830352e-05	NA	Not Prioritized	Not Prioritized
ENSOARG00020028978	SPAG17	1	95401915	95661562	0.710656697669798	1.3096892054056e-09	1.47564036602813e-06	0.999998604965088	Not Prioritized	Not Prioritized
ENSOARG00020004238	COPS8	1	4097212	4111044	0.880781756641058	5.42234179972942e-10	0.633719406905742	0.996507345585833	Not Prioritized	Not Prioritized
ENSOARG00020034302	NA	1	77200255	77223552	0.179789583016323	NA	0.0121723731083413	NA	Not Prioritized	Not Prioritized
ENSOARG00020010155	ADCY5	1	188526896	188684386	0.103639870404523	1.80691614769405e-09	3.02926067075823e-08	0.999998850530464	Not Prioritized	Not Prioritized
ENSOARG00020036377	NA	1	197347624	197372903	0.390517396793167	NA	0.480402048789906	NA	Not Prioritized	Not Prioritized
ENSOARG00020027174	NA	1	40561270	40654460	0.612438251365767	NA	0.0140666616160844	NA	Not Prioritized	Not Prioritized
ENSOARG00020029274	ZBED2	1	177260082	177309679	0.117526393823947	1.76933276100454e-09	2.10586540878358e-09	0.99999899352204	Not Prioritized	Not Prioritized
ENSOARG00020034416	PCP4L1	1	112671154	112711000	0.912847592574866	1.38168415421103e-09	0.0198610230560138	0.999997735633059	Not Prioritized	Not Prioritized
ENSOARG00020001600	NA	1	38165422	38165739	0.69253843293115	NA	0.00563759100028532	NA	Not Prioritized	Not Prioritized
ENSOARG00020001778	NA	1	37298514	37299366	0.489111139351645	NA	0.00658816128424792	NA	Not Prioritized	Not Prioritized
ENSOARG00020021528	RFTN1	1	274357490	274588377	0.426824088112419	1.11438331324807e-09	0.491114413042053	0.99999886291967	Not Prioritized	Not Prioritized
ENSOARG00020002371	LCA5L	1	260213826	260254225	0.366787107029947	1.46279968884161e-09	0.0101827868163397	0.999997832998558	Not Prioritized	Not Prioritized
ENSOARG00020024021	IL1RAP	1	197443925	197598064	0.119442408256383	1.76455628562086e-09	0.367732987192199	0.999997408981487	Not Prioritized	Not Prioritized
ENSOARG00020029021	NA	1	37571940	37574331	0.875866935302276	NA	0.0644379596598953	NA	Not Prioritized	Not Prioritized
ENSOARG00020025839	FOXD3	1	38748556	38750001	0.210184628287	1.60548720139569e-09	0.487215605147203	0.999997372403894	Not Prioritized	Not Prioritized
ENSOARG00020005504	CD96	1	177269743	177368799	0.166213965273032	1.78334311612406e-05	4.07089241018402e-09	0.999999999902494	Not Prioritized	Not Prioritized
ENSOARG00020032495	NA	1	78651821	78673850	0.63066249959191	NA	0.0241651133415316	NA	Not Prioritized	Not Prioritized
ENSOARG00020040574	TACSTD2	1	33300072	33306101	0.623869833252887	2.05795750234087e-09	0.0121886005243263	0.999999965495607	Not Prioritized	Not Prioritized
ENSOARG00020028086	JUN	1	33491426	33496921	0.496528121174074	4.79888689972336e-16	0.436605048704758	0.999999999729958	Not Prioritized	Not Prioritized
ENSOARG00020010243	NA	1	38058468	38058755	0.578617716324095	NA	0.00135488401693313	NA	Not Prioritized	Not Prioritized
ENSOARG00020036867	NA	1	30368861	30514986	0.00277319255755184	NA	0.000232412093337606	NA	Not Prioritized	Not Prioritized
ENSOARG00020000996	NA	1	20884665	20896266	0.219436712067725	NA	0.00305147053777335	NA	Not Prioritized	Not Prioritized
ENSOARG00020002842	MPZL1	1	119910476	120018261	0.0736386537724714	3.76498211348161e-09	0.0069043244090188	0.999999084972171	Not Prioritized	Not Prioritized
ENSOARG00020008395	EPS8L3	1	87093084	87108483	0.44430923782452	1.41275071364678e-09	0.00794131560894679	0.999997828323513	Not Prioritized	Not Prioritized
ENSOARG00020037596	NA	1	30461935	30574718	0.0100232139646965	NA	0.00108009403251212	NA	Not Prioritized	Not Prioritized
ENSOARG00020000194	NA	1	599143	617851	0.0434904142382501	NA	0.457498160856241	NA	Not Prioritized	Not Prioritized
ENSOARG00020032457	NA	1	80840365	80849370	0.687039205874701	NA	0.157708415907879	NA	Not Prioritized	Not Prioritized
ENSOARG00020001016	ACP3	1	257961868	258021659	0.219847101366997	1.59346995100674e-09	0.000141482791159525	0.999998248842189	Not Prioritized	Not Prioritized
ENSOARG00020029460	NA	1	30492190	30499919	0.0236599821254312	NA	0.000529358917195987	NA	Not Prioritized	Not Prioritized
ENSOARG00020005631	PHLDB2	1	177450695	177692502	0.618853027493225	2.06656912485572e-10	4.61032248773393e-08	0.999999969171005	Not Prioritized	Not Prioritized
ENSOARG00020040131	NA	1	20894569	20908610	0.169705785026535	NA	0.00017963820409661	NA	Not Prioritized	Not Prioritized
ENSOARG00020026819	U6	1	78303126	78303229	0.106191767784256	NA	0.00853860810798639	NA	Not Prioritized	Not Prioritized
ENSOARG00020026604	NA	1	103715324	103721727	0.285462101777116	NA	0.00739724734476253	NA	Not Prioritized	Not Prioritized
ENSOARG00020026896	NA	1	30501678	30505281	0.0266663581294186	NA	0.000683193463457897	NA	Not Prioritized	Not Prioritized
ENSOARG00020001633	U6	1	76489131	76489227	0.331548896494893	NA	4.26593784678123e-07	NA	Not Prioritized	Not Prioritized
ENSOARG00020029978	NA	1	20899527	21122042	0.296359515187361	NA	1.18807160203019e-08	NA	Not Prioritized	Not Prioritized
ENSOARG00020001938	U5	1	77369724	77369838	0.202648139101411	NA	0.0187868718184581	NA	Not Prioritized	Not Prioritized
ENSOARG00020040035	NA	1	30558516	30591898	0.09488970818303	NA	0.00801117523142172	NA	Not Prioritized	Not Prioritized
ENSOARG00020002489	STXBP5L	1	186460881	186788059	0.178320165762815	1.63176373327127e-09	0.01702863972441	0.999997759571386	Not Prioritized	Not Prioritized
ENSOARG00020030576	U6	1	74982053	74982156	0.621947490903899	NA	0.00332425140291615	NA	Not Prioritized	Not Prioritized
ENSOARG00020021565	NA	1	274668498	274689803	0.164946127521296	NA	0.42352793329268	NA	Not Prioritized	Not Prioritized
ENSOARG00020028357	NA	1	30667069	30723262	0.050911496470906	NA	0.00542295655573867	NA	Not Prioritized	Not Prioritized
ENSOARG00020001048	FAAH	1	20945314	20965417	0.278079194384413	0.999999999921047	1.04435333952456e-06	0.999999999836042	Not Prioritized	Not Prioritized
ENSOARG00020001522	MIR137	1	75345020	75345124	0.260314156477292	1.54909487531929e-09	0.0130400453132331	0.999997806129094	Not Prioritized	Not Prioritized
ENSOARG00020009555	CD53	1	88219740	88258120	0.386314135378362	9.27197181948671e-05	1.04744914579978e-06	0.995928459058229	Not Prioritized	Not Prioritized
ENSOARG00020000662	PGLYRP4	1	103711655	103729413	0.300339389770117	1.5124980570199e-09	0.00801304063100795	0.999997858717808	Not Prioritized	Not Prioritized
ENSOARG00020002368	NA	1	78066609	78089503	0.678985257335383	NA	0.00239372866867316	NA	Not Prioritized	Not Prioritized
ENSOARG00020036710	NA	1	30754130	30786471	0.0918349959797051	NA	0.00183559934903997	NA	Not Prioritized	Not Prioritized
ENSOARG00020040445	NA	1	197547791	197598164	0.115276955830418	NA	0.401971454290218	NA	Not Prioritized	Not Prioritized
ENSOARG00020027236	NA	1	30766873	30780365	0.135644125321428	NA	0.00276358241550521	NA	Not Prioritized	Not Prioritized
ENSOARG00020001563	NOTCH2	1	97293174	97469965	0.582259964548183	1.08015729976538e-09	0.00166614066890271	0.999999274117834	Not Prioritized	Not Prioritized
ENSOARG00020024073	TMEM207	1	197665343	197693542	0.250896884097321	1.55866589212178e-09	0.131037041580058	0.999997538828697	Not Prioritized	Not Prioritized
ENSOARG00020037375	SMIM12	1	9875399	9895764	0.0680952551313992	1.88038657048321e-09	0.00296449660918069	0.999997840959106	Not Prioritized	Not Prioritized
ENSOARG00020038041	NA	1	30975522	30980782	0.191031188744551	NA	0.0470970500585127	NA	Not Prioritized	Not Prioritized
ENSOARG00020003214	PTCH2	1	19498909	19516835	0.552026203743188	1.36617381686882e-09	0.00172941550627784	0.999998016211966	Not Prioritized	Not Prioritized
ENSOARG00020035801	NA	1	31148183	31149680	0.634132104264941	NA	0.00272962494679687	NA	Not Prioritized	Not Prioritized
ENSOARG00020027458	NA	1	32269178	32272551	0.880286721931464	NA	0.352355592989771	NA	Not Prioritized	Not Prioritized
ENSOARG00020036417	NA	1	197717754	197744608	0.252757703051796	NA	0.0513305289044126	NA	Not Prioritized	Not Prioritized
ENSOARG00020008481	CSF1	1	87231626	87252405	0.169834591259351	2.11691826079131e-11	1.46017711176913e-06	0.999999999335327	Not Prioritized	Not Prioritized
ENSOARG00020040027	NA	1	32767891	32769846	0.602733656034359	NA	0.0940125258223874	NA	Not Prioritized	Not Prioritized
ENSOARG00020035606	KCNJ15	1	271159523	271224288	0.484247230023149	1.32182599079322e-09	0.107747134281274	0.999995316873375	Not Prioritized	Not Prioritized
ENSOARG00020024100	CLDN16	1	197727055	197750613	0.246096906663366	1.56370697636403e-09	0.0678640113926091	0.999997618207021	Not Prioritized	Not Prioritized
ENSOARG00020035899	NA	1	32892312	32897536	0.934075533163046	NA	0.111575702806994	NA	Not Prioritized	Not Prioritized
ENSOARG00020001062	NA	1	20974039	20999965	0.662898135740984	NA	1.06689403912962e-06	NA	Not Prioritized	Not Prioritized
ENSOARG00020035257	NA	1	33088076	33112148	0.7036353332446	NA	0.171359661037421	NA	Not Prioritized	Not Prioritized
ENSOARG00020036117	CLDN1	1	197852195	197872910	0.091343017092159	2.15583572957571e-09	0.163378695320421	0.999993350369925	Not Prioritized	Not Prioritized
ENSOARG00020002882	ADCY10	1	120023249	120119179	0.145840994266699	1.70662868193997e-09	0.0753599783648024	0.999997605741004	Not Prioritized	Not Prioritized
ENSOARG00020031014	MTERF4	1	654122	659740	0.158880250972078	1.68237277298644e-09	0.357079257845312	0.999997412774117	Not Prioritized	Not Prioritized
ENSOARG00020027625	NA	1	33170915	33195473	0.276327996139461	NA	0.038570441384252	NA	Not Prioritized	Not Prioritized
ENSOARG00020000744	NA	1	103735529	103738350	0.247144029766507	NA	0.00962362351932667	NA	Not Prioritized	Not Prioritized
ENSOARG00020029903	NA	1	33602128	33603843	0.781017192739505	NA	0.845072835208993	NA	Not Prioritized	Not Prioritized
ENSOARG00020032789	NA	1	200921277	200945389	0.165335287850111	NA	0.230985799181227	NA	Not Prioritized	Not Prioritized
ENSOARG00020026130	NTRK1	1	106786890	106821822	0.496607380096745	1.39054957087175e-09	0.0115715846706205	0.999997819149903	Not Prioritized	Not Prioritized
ENSOARG00020033355	NA	1	33609897	33638333	0.843301923041991	NA	0.720338415533688	NA	Not Prioritized	Not Prioritized
ENSOARG00020009192	DLGAP3	1	9902976	9951537	0.105522661762187	1.80148636416736e-09	0.00202947519524327	0.999998000334494	Not Prioritized	Not Prioritized
ENSOARG00020040169	NA	1	33638378	33668332	0.816767576559135	NA	0.695268731291937	NA	Not Prioritized	Not Prioritized
ENSOARG00020006497	KYAT3	1	66153683	66219968	0.000519289463693627	9.41503593670118e-09	3.15464244507838e-06	0.999999996551039	Not Prioritized	Not Prioritized
ENSOARG00020002794	PRDM15	1	262751809	262814120	0.242269042526937	1.0080763370148e-08	0.00155211975735372	0.999997053885565	Not Prioritized	Not Prioritized
ENSOARG00020000376	ST6GAL1	1	200975736	201014304	0.260770475712961	1.98136249843429e-13	0.277983283199487	0.999999995121638	Not Prioritized	Not Prioritized
ENSOARG00020000363	SNED1	1	664956	741184	0.0995861700241199	1.81900777651759e-09	0.201265770451506	0.999997485636342	Not Prioritized	Not Prioritized
ENSOARG00020014988	DBR1	1	251591662	251604144	0.834953613558312	8.03835150948017e-10	0.0542944245786343	0.999996080690363	Not Prioritized	Not Prioritized
ENSOARG00020034224	NA	1	33708804	33716050	0.890317835368809	NA	0.806777067457301	NA	Not Prioritized	Not Prioritized
ENSOARG00020007009	SV2A	1	100007625	100021789	0.335140979396774	1.48503045960312e-09	0.514907442143097	0.999997365156552	Not Prioritized	Not Prioritized
ENSOARG00020006610	GPR61	1	86775846	86783381	0.0121690659261778	2.5849004749199e-09	0.00153594253722152	0.999998027904043	Not Prioritized	Not Prioritized
ENSOARG00020004933	GABPA	1	131262355	131297636	0.585660517025254	0.00098932024848388	0.00813799868179161	0.000164743797983467	Not Prioritized	Not Prioritized
ENSOARG00020002700	DPH2	1	18610207	18613793	0.846051581096654	1.73686584713021e-08	3.81614860256469e-13	0.999998125925398	Not Prioritized	Not Prioritized
ENSOARG00020038403	NA	1	33796314	33799911	0.909289712250043	NA	0.518639893029574	NA	Not Prioritized	Not Prioritized
ENSOARG00020040077	NA	1	120054164	120222382	0.202022777223015	NA	0.0955583413702825	NA	Not Prioritized	Not Prioritized
ENSOARG00020006634	GNAI3	1	86785458	86832897	0.00972483549855554	3.70592992810175e-16	0.00202987208590497	0.999998997848827	Not Prioritized	Not Prioritized
ENSOARG00020035678	NA	1	33948402	33965752	0.435249642387795	NA	0.383965883044553	NA	Not Prioritized	Not Prioritized
ENSOARG00020027733	NA	1	201093813	201166105	0.250487674460191	NA	0.163659745459683	NA	Not Prioritized	Not Prioritized
ENSOARG00020006716	NA	1	66237921	66252431	0.00748770457802083	NA	4.70737081306354e-05	NA	Not Prioritized	Not Prioritized
ENSOARG00020002824	C2CD2	1	262820216	262883122	0.0470147150802765	1.63529505848275e-09	0.00207659015237359	0.999997930035783	Not Prioritized	Not Prioritized
ENSOARG00020034000	NA	1	271161896	271182754	0.560377490808575	NA	0.125686545154567	NA	Not Prioritized	Not Prioritized
ENSOARG00020007183	SF3B4	1	100032386	100036108	0.30277775458277	0.00417556264600861	0.632820094513522	0.999988840010531	Not Prioritized	Not Prioritized
ENSOARG00020026677	NA	1	120074331	120298317	0.204365153671326	NA	0.219479249328527	NA	Not Prioritized	Not Prioritized
ENSOARG00020004972	ATP5PF	1	131301424	131310461	0.665843435345713	0.973050683241184	0.00367543953849309	0.000788093620155117	Not Prioritized	Not Prioritized
ENSOARG00020040638	NA	1	35768956	35823129	0.352134100838681	NA	0.224175940087213	NA	Not Prioritized	Not Prioritized
ENSOARG00020029366	ADIPOQ	1	201189258	201209835	0.439685215106901	1.36325319632525e-09	0.144278021252095	0.999997594478387	Not Prioritized	Not Prioritized
ENSOARG00020003003	MPC2	1	120119149	120167665	0.225574029093919	3.28050594859978e-09	0.191759119122527	0.999998843494728	Not Prioritized	Not Prioritized
ENSOARG00020002716	ATP6V0B	1	18615715	18619076	0.688420873769486	0.552643134769144	1.16317422611105e-13	0.979982301725634	Not Prioritized	Not Prioritized
ENSOARG00020003708	POLQ	1	186799886	186932126	0.0580200743262255	1.99092203855529e-09	0.00337289786089659	0.999997949074858	Not Prioritized	Not Prioritized
ENSOARG00020007236	MTMR11	1	100036931	100045919	0.318405263005521	1.49780151855104e-09	0.385278611100845	0.99999740295726	Not Prioritized	Not Prioritized
ENSOARG00020017961	ERG	1	271290182	271611748	0.914371392656058	1.66592938569038e-09	0.000728530728929575	0.999999802626106	Not Prioritized	Not Prioritized
ENSOARG00020006728	GNAT2	1	86836625	86847025	0.0678584709781677	1.93946934686047e-09	0.00433242049670248	0.999997923331398	Not Prioritized	Not Prioritized
ENSOARG00020036422	NA	1	37765360	37771967	0.144185868328923	NA	0.00573108634406024	NA	Not Prioritized	Not Prioritized
ENSOARG00020035291	NA	1	38458065	38510739	0.204831292461181	NA	0.121887882807377	NA	Not Prioritized	Not Prioritized
ENSOARG00020031021	NA	1	66277148	66299135	0.0100305410446671	NA	1.56633582118458e-05	NA	Not Prioritized	Not Prioritized
ENSOARG00020001077	DMBX1	1	21044971	21066651	0.609075209031445	1.34389784852141e-09	6.19626214501858e-08	0.999998808804966	Not Prioritized	Not Prioritized
ENSOARG00020002853	ZBTB21	1	262911935	262934406	0.00630431291643619	3.00045940171562e-09	0.0217677957802626	0.999999919819306	Not Prioritized	Not Prioritized
ENSOARG00020034838	NA	1	38571911	38594517	0.505591337300951	NA	0.202140992828911	NA	Not Prioritized	Not Prioritized
ENSOARG00020006842	AMPD2	1	86853796	86865683	0.0702372390674962	4.03030613339231e-09	0.00493169573681154	0.999985771082284	Not Prioritized	Not Prioritized
ENSOARG00020035813	NA	1	251188948	251230950	0.681592402245467	NA	0.897165681670257	NA	Not Prioritized	Not Prioritized
ENSOARG00020028069	NA	1	38668051	38671863	0.215454171236255	NA	0.540612683860547	NA	Not Prioritized	Not Prioritized
ENSOARG00020000418	RFC4	1	201224829	201238007	0.287678711723095	4.25316766926479e-18	0.0808831900668921	0.04468237026917	Not Prioritized	Not Prioritized
ENSOARG00020028249	NA	1	100352473	100361788	0.0505874027090599	NA	0.123100499898387	NA	Not Prioritized	Not Prioritized
ENSOARG00020003516	EIF2B3	1	19521601	19640660	0.496266423018484	4.45978925539763e-14	0.000216939962143317	0.999999999166965	Not Prioritized	Not Prioritized
ENSOARG00020031957	NA	1	265079267	265084465	0.0260262357354825	NA	0.00623134556398846	NA	Not Prioritized	Not Prioritized
ENSOARG00020037347	NA	1	38745250	38747921	0.210184628287	NA	0.487215605147203	NA	Not Prioritized	Not Prioritized
ENSOARG00020034391	NA	1	123660497	123661796	0.0273703884352328	NA	2.32641901287663e-05	NA	Not Prioritized	Not Prioritized
ENSOARG00020011695	ESYT3	1	251261525	251316745	0.64552037960388	1.33090558783833e-09	0.653212518809057	0.999997333736669	Not Prioritized	Not Prioritized
ENSOARG00020001206	NA	1	123661661	123769370	0.0939111544095488	NA	1.54264043793209e-08	NA	Not Prioritized	Not Prioritized
ENSOARG00020033840	NA	1	33734577	33829755	0.79745983772548	NA	0.594995842563805	NA	Not Prioritized	Not Prioritized
ENSOARG00020014481	TRPM2	1	265079365	265130995	0.0193608187650276	4.22022634325231e-09	0.00437257362268023	0.999999316132874	Not Prioritized	Not Prioritized
ENSOARG00020000210	KPLCE	1	102665090	102666938	0.272454923926348	1.53733576209712e-09	0.269827297241606	0.999997448640498	Not Prioritized	Not Prioritized
ENSOARG00020003205	DCAF6	1	120166917	120351434	0.173179097711855	1.22075475124929e-18	0.217121520018891	0.000231824388508116	Not Prioritized	Not Prioritized
ENSOARG00020037872	NA	1	33868151	33885308	0.523678366097723	NA	0.653713642687621	NA	Not Prioritized	Not Prioritized
ENSOARG00020005351	OTOS	1	1326737	1328437	0.578968421651436	1.4811030793737e-09	0.922000104265897	0.999996977176293	Not Prioritized	Not Prioritized
ENSOARG00020007852	CIART	1	100363142	100366682	0.0512816750382851	2.03243577417228e-09	0.126922025562538	0.99999754273832	Not Prioritized	Not Prioritized
ENSOARG00020001122	MKNK1	1	21113097	21162680	0.483319564888282	0.00178319082949056	1.25575559368897e-07	0.999951585802439	Not Prioritized	Not Prioritized
ENSOARG00020001042	INTS3	1	104160410	104200071	0.325224861745837	2.25458070737395e-09	0.0587710041750958	0.999991537502106	Not Prioritized	Not Prioritized
ENSOARG00020033470	MRPS21	1	100373684	100386530	0.0530143295882833	6.5138150471143e-07	0.0745703335973746	0.999999999994944	Not Prioritized	Not Prioritized
ENSOARG00020005309	NA	1	1334607	1339383	0.552406733593546	NA	0.979206655651914	NA	Not Prioritized	Not Prioritized
ENSOARG00020031283	NA	1	33902699	33975742	0.629909869593465	NA	0.471535171029429	NA	Not Prioritized	Not Prioritized
ENSOARG00020001253	TBX15	1	96425988	96550079	0.0326980937141671	2.19122489607578e-09	4.18124721420833e-06	0.999998530659722	Not Prioritized	Not Prioritized
ENSOARG00020039016	NA	1	186918910	186938308	0.0651372566491371	NA	0.00966962732264953	NA	Not Prioritized	Not Prioritized
ENSOARG00020032591	NA	1	258277859	258296786	0.540615993186712	NA	0.119456665922697	NA	Not Prioritized	Not Prioritized
ENSOARG00020015112	A4GNT	1	251620384	251653340	0.462721819380359	1.40707489262965e-09	0.0771398140821737	0.99999760295466	Not Prioritized	Not Prioritized
ENSOARG00020000452	NA	1	201238002	201244538	0.26444063582706	NA	0.087337388632162	NA	Not Prioritized	Not Prioritized
ENSOARG00020033803	NA	1	38550629	38571073	0.588335361226648	NA	0.2503280663333	NA	Not Prioritized	Not Prioritized
ENSOARG00020040751	NA	1	38681092	38685795	0.22474510204526	NA	0.495161695888847	NA	Not Prioritized	Not Prioritized
ENSOARG00020006053	NA	1	177596403	177596895	0.859278139978483	NA	5.56528760132254e-05	NA	Not Prioritized	Not Prioritized
ENSOARG00020001939	RAMP1	1	3324541	3366334	0.296238476733036	4.25933824912356e-09	0.189746789720021	0.999999163021646	Not Prioritized	Not Prioritized
ENSOARG00020001089	SLC27A3	1	104201222	104206093	0.301989721997464	1.51111320818808e-09	0.0569819181298256	0.999997638857813	Not Prioritized	Not Prioritized
ENSOARG00020001093	CPNE4	1	258420262	259059825	0.969187360893141	1.21471337849269e-09	6.1453430932801e-05	0.99999832576774	Not Prioritized	Not Prioritized
ENSOARG00020039374	NA	1	268635625	268640427	0.532481844157546	NA	0.0304566670355955	NA	Not Prioritized	Not Prioritized
ENSOARG00020029750	NA	1	181099450	181178500	0.506832872384009	NA	0.0274346579873873	NA	Not Prioritized	Not Prioritized
ENSOARG00020025301	U6	1	37814136	37814240	0.33051696992499	NA	0.0397387429558421	NA	Not Prioritized	Not Prioritized
ENSOARG00020032507	PROK1	1	87762611	87768473	0.0182983310416155	2.97005734482418e-09	0.00947522882661047	0.999999183190962	Not Prioritized	Not Prioritized
ENSOARG00020003874	FBXO40	1	186942207	186959486	0.0942045408465092	1.83597899448882e-09	0.0141802258877725	0.999997796947154	Not Prioritized	Not Prioritized
ENSOARG00020014436	SETD4	1	268903395	268960620	0.85723385488218	6.0205581662576e-10	0.393378715955152	0.999997367556749	Not Prioritized	Not Prioritized
ENSOARG00020015148	DZIP1L	1	251660560	251721313	0.452396098998169	1.41239311166344e-09	0.0106162610805232	0.999997828492737	Not Prioritized	Not Prioritized
ENSOARG00020029828	U6	1	37548054	37548160	0.894821820179723	NA	0.0350397211457242	NA	Not Prioritized	Not Prioritized
ENSOARG00020002787	KLF17	1	18753497	18768956	0.342991859213251	1.45900858087506e-09	5.57638760401769e-18	0.999999627516581	Not Prioritized	Not Prioritized
ENSOARG00020005595	ATP5PO	1	122293862	122300869	0.0946101246909338	1.25318391614339e-05	0.000952249072558978	0.00029455946717693	Not Prioritized	Not Prioritized
ENSOARG00020009427	CYM	1	87785035	87795277	0.0450870411838006	2.07664825676648e-09	5.89296678216056e-05	0.999998323617157	Not Prioritized	Not Prioritized
ENSOARG00020036022	U6	1	39683869	39683975	0.156256523783359	NA	0.030102742731772	NA	Not Prioritized	Not Prioritized
ENSOARG00020023045	U6	1	33889718	33889822	0.482348573168517	NA	0.567816178572242	NA	Not Prioritized	Not Prioritized
ENSOARG00020029841	U6	1	33161908	33162010	0.236920675778151	NA	0.0978163989252595	NA	Not Prioritized	Not Prioritized
ENSOARG00020025970	MIR101-1	1	40646518	40646600	0.560319044900426	1.36277283402385e-09	0.0130889724856557	0.999997805719683	Not Prioritized	Not Prioritized
ENSOARG00020031621	NA	1	34997043	35035813	0.53916161441161	NA	0.162087424240111	NA	Not Prioritized	Not Prioritized
ENSOARG00020039682	NA	1	181178501	181188945	0.51843652133386	NA	0.0698338862317901	NA	Not Prioritized	Not Prioritized
ENSOARG00020003906	HCLS1	1	186963448	186995461	0.191706593566662	1.65887936809445e-09	0.0121884262216039	0.999999748390522	Not Prioritized	Not Prioritized
ENSOARG00020012347	C1orf162	1	88895481	88900402	0.0492141690744732	1.99731111256322e-09	0.000793506653556564	0.999998081597818	Not Prioritized	Not Prioritized
ENSOARG00020002866	CD47	1	173766107	173827791	0.25776424182735	5.06015559431471e-11	0.0112709799139111	0.999999251819345	Not Prioritized	Not Prioritized
ENSOARG00020010909	SLAMF8	1	110845396	110854784	0.528880122099172	1.37599096492487e-09	0.00885411877304578	0.999997848042268	Not Prioritized	Not Prioritized
ENSOARG00020035531	NA	1	66326563	66370544	0.00524264921116897	NA	2.3530056880961e-06	NA	Not Prioritized	Not Prioritized
ENSOARG00020025960	MFSD2A	1	14573994	14586653	0.0150059783612686	0.999999999995557	5.97691325359608e-07	0.999999324471098	Prioritized	Not Prioritized
ENSOARG00020001167	MOB3C	1	21152779	21170821	0.414340269902213	2.3887020013204e-10	8.63473566148666e-07	0.999999369324468	Not Prioritized	Not Prioritized
ENSOARG00020001286	WARS2	1	96585025	96681901	0.17116437224887	1.71127046673874e-20	5.32369939361226e-08	1	Not Prioritized	Prioritized
ENSOARG00020001517	TRAF3IP1	1	2936050	2997376	0.270347407147307	0.00172913527241786	0.389102334615803	0.000512150925756964	Not Prioritized	Not Prioritized
ENSOARG00020008530	RASA2	1	247938792	248063116	0.131925667120423	2.18698973814486e-10	0.398780014355326	0.999999075997457	Not Prioritized	Not Prioritized
ENSOARG00020012424	TMIGD3	1	88905012	88923446	0.0456341392652089	2.03374878821456e-09	0.00112890499677402	0.99999803921989	Not Prioritized	Not Prioritized
ENSOARG00020000529	KNG1	1	201279116	201304546	0.457208536058209	1.35859772322767e-09	0.02046222708001	0.999997704630141	Not Prioritized	Not Prioritized
ENSOARG00020000119	NA	1	102539712	102540092	0.0376110122513977	NA	0.0442709463346385	NA	Not Prioritized	Not Prioritized
ENSOARG00020005654	ITSN1	1	122314709	122556316	0.310392106313533	1.14337428011195e-09	0.00327801628118219	0.999996336577596	Not Prioritized	Not Prioritized
ENSOARG00020027661	S100A8	1	103769156	103771286	0.26554553580716	5.35170276468927e-17	0.00892528424115269	0.999991119881215	Not Prioritized	Not Prioritized
ENSOARG00020018097	CDCP2	1	28658028	28680114	0.0866874544471165	1.8616792819468e-09	0.0180428341638029	0.999997770344693	Not Prioritized	Not Prioritized
ENSOARG00020033777	NA	1	66384238	66391654	0.0421131826442827	NA	0.000217495644405997	NA	Not Prioritized	Not Prioritized
ENSOARG00020005125	GPR161	1	120312225	120418988	0.15189824534461	1.69505877162904e-09	0.0684637584097389	0.999997617162621	Not Prioritized	Not Prioritized
ENSOARG00020026184	NA	1	108985161	108989488	0.371214114952502	NA	0.00877007678674845	NA	Not Prioritized	Not Prioritized
ENSOARG00020000082	HIVEP3	1	16052024	16108546	0.334414703362288	1.6592304185502e-09	1.42514349734627e-16	0.999999590099635	Not Prioritized	Not Prioritized
ENSOARG00020014533	NA	1	268990318	268995107	0.21751309908714	NA	0.661015338347771	NA	Not Prioritized	Not Prioritized
ENSOARG00020007649	GBP2	1	66397086	66421056	0.0863869453451628	1.86276027768742e-09	0.000687581535104141	0.999998105317498	Not Prioritized	Not Prioritized
ENSOARG00020033367	NA	1	34920738	34964662	0.70524184317471	NA	0.0345564627358236	NA	Not Prioritized	Not Prioritized
ENSOARG00020016183	VANGL2	1	111415271	111446331	0.706421967874426	1.31099834536318e-09	0.000123882829007912	0.99999826039466	Not Prioritized	Not Prioritized
ENSOARG00020033677	NA	1	89060726	89094999	0.0318937645206805	NA	0.030434503519573	NA	Not Prioritized	Not Prioritized
ENSOARG00020027414	NA	1	268977873	268987393	0.371724316453218	NA	0.738496437387154	NA	Not Prioritized	Not Prioritized
ENSOARG00020030171	NA	1	268988251	269053680	0.271446902688301	NA	0.667005060543878	NA	Not Prioritized	Not Prioritized
ENSOARG00020012648	RAP1A	1	89066878	89137664	0.0179348671214874	1.95564125150221e-12	0.00683621870202752	0.950460675927915	Not Prioritized	Not Prioritized
ENSOARG00020039025	NA	1	16108878	16152150	0.51291461423856	NA	6.60940830575721e-16	NA	Not Prioritized	Not Prioritized
ENSOARG00020017490	LDLRAD1	1	28535917	28546703	0.742250934154584	1.30659381957144e-09	2.38918488413378e-05	0.999998340650931	Not Prioritized	Not Prioritized
ENSOARG00020023337	NA	1	34806295	34832223	0.947932094031496	NA	0.00981939161042228	NA	Not Prioritized	Not Prioritized
ENSOARG00020006923	GBP5	1	66452906	66462287	0.115465635280762	1.77457258862224e-09	0.00083038404922963	0.99999808741883	Not Prioritized	Not Prioritized
ENSOARG00020002952	BCL9	1	98594875	98690321	0.527709211499071	9.08475146970592e-10	0.136309086297014	0.999998530961412	Not Prioritized	Not Prioritized
ENSOARG00020004195	IQCB1	1	187097577	187139004	0.186887761837193	8.80226726819333e-06	0.385656938603425	1.53552280881569e-08	Not Prioritized	Not Prioritized
ENSOARG00020025969	CAP1	1	14648280	14675762	0.0810558057147383	2.6623490615065e-07	1.03239765257626e-11	0.993902486380955	Not Prioritized	Not Prioritized
ENSOARG00020000566	HRG	1	201310429	201319715	0.336432264729688	1.43259546721852e-09	0.034700294702599	0.999997658684731	Not Prioritized	Not Prioritized
ENSOARG00020014679	NA	1	268996164	269002421	0.246119579420699	NA	0.62099834222095	NA	Not Prioritized	Not Prioritized
ENSOARG00020002290	CYP4X1	1	21663925	21715251	0.691647582182611	1.31563851905869e-09	3.42446511040759e-06	0.999998545204779	Not Prioritized	Not Prioritized
ENSOARG00020033825	NA	1	269011958	269053680	0.272969782495068	NA	0.619466881271206	NA	Not Prioritized	Not Prioritized
ENSOARG00020030672	NA	1	86399959	86423159	0.564213173980039	NA	8.8191012058463e-05	NA	Not Prioritized	Not Prioritized
ENSOARG00020008974	ZBTB38	1	248120370	248259364	0.179991692602438	9.78536510858153e-09	0.347998910731517	0.999998797206987	Not Prioritized	Not Prioritized
ENSOARG00020014594	NA	1	269018585	269028726	0.233954441362432	NA	0.553677702465163	NA	Not Prioritized	Not Prioritized
ENSOARG00020000580	FETUB	1	201331497	201346315	0.379751292579171	1.43308480018669e-09	0.0415770653577293	0.99999767284774	Not Prioritized	Not Prioritized
ENSOARG00020005330	CFAP276	1	86404112	86408948	0.642865570333339	1.33182276374294e-09	9.79944157579583e-05	0.999998280595669	Not Prioritized	Not Prioritized
ENSOARG00020002966	ACP6	1	98711540	98732654	0.496059217317549	8.16120674697501e-10	0.143663874945159	0.999956724164255	Not Prioritized	Not Prioritized
ENSOARG00020016265	NA	1	111533541	111560276	0.532086416301101	NA	0.00438876811253737	NA	Not Prioritized	Not Prioritized
ENSOARG00020014737	CBR3	1	269058711	269067338	0.228357394022029	1.58338545247307e-09	0.562518529828517	0.999997353520753	Not Prioritized	Not Prioritized
ENSOARG00020017840	TMEM59	1	28553695	28579826	0.328477433709763	1.48097057842243e-11	4.14497509743489e-05	0.999999999999907	Not Prioritized	Not Prioritized
ENSOARG00020001178	MRPL3	1	259110139	259168814	0.343530635306599	1.15602272674193e-05	0.0925129077040741	0.999999999974339	Not Prioritized	Not Prioritized
ENSOARG00020023240	ATP13A4	1	194706304	194832187	0.28732622221431	1.52373880574622e-09	2.10132428233338e-05	0.999998407573699	Not Prioritized	Not Prioritized
ENSOARG00020028628	NA	1	66498523	66528269	0.138813667432243	NA	0.0015157870469024	NA	Not Prioritized	Not Prioritized
ENSOARG00020014787	DOP1B	1	269076255	269206404	0.348494836282405	1.67993912610464e-09	0.317074783014018	0.999957668465221	Not Prioritized	Not Prioritized
ENSOARG00020001439	GAP43	1	181193036	181318295	0.250470456339276	1.55910916599892e-09	0.02011379651678	0.999997758240835	Not Prioritized	Not Prioritized
ENSOARG00020037640	NA	1	187191239	187194870	0.0462082836765108	NA	0.419001591135805	NA	Not Prioritized	Not Prioritized
ENSOARG00020001024	CAPN10	1	1014462	1025617	0.24366630710721	7.15899430131287e-10	0.0263752717589674	0.999997206569311	Not Prioritized	Not Prioritized
ENSOARG00020035490	NA	1	98740956	98777524	0.488646119278506	NA	0.154840121817783	NA	Not Prioritized	Not Prioritized
ENSOARG00020031537	NA	1	187175568	187180798	0.043293620041634	NA	0.428274733816521	NA	Not Prioritized	Not Prioritized
ENSOARG00020032694	NA	1	273631226	273645031	0.797025063739574	NA	0.214812995687292	NA	Not Prioritized	Not Prioritized
ENSOARG00020026180	NA	1	108554533	108559257	0.512861762144406	NA	0.000238142704695725	NA	Not Prioritized	Not Prioritized
ENSOARG00020011148	SETDB1	1	100887334	100916870	0.0885846811555882	4.25284518120117e-09	0.0601394116072645	0.999997370532025	Not Prioritized	Not Prioritized
ENSOARG00020001493	LSAMP	1	181395786	182860839	0.628320977380319	1.3405254260999e-09	3.1456988020323e-06	0.999998582523477	Not Prioritized	Not Prioritized
ENSOARG00020005416	ELAPOR1	1	86409853	86486176	0.532060053217592	5.01701643981687e-10	8.49081998440417e-06	0.999999833481801	Not Prioritized	Not Prioritized
ENSOARG00020018032	TCEANC2	1	28580040	28625349	0.308021273778783	1.48796988191304e-09	0.000472856329245526	0.99999773432694	Not Prioritized	Not Prioritized
ENSOARG00020004257	EAF2	1	187139201	187172318	0.0602006371841698	0.941042353863922	0.394946583488511	0.999990175290001	Not Prioritized	Not Prioritized
ENSOARG00020005277	TIPRL	1	120463576	120557954	0.109843754612119	1.00712776864606e-09	0.0339492606550723	0.999993376918591	Not Prioritized	Not Prioritized
ENSOARG00020040793	NA	1	16549321	16567992	0.209426189731192	NA	4.28213983892651e-11	NA	Not Prioritized	Not Prioritized
ENSOARG00020020063	HACL1	1	273608600	273654373	0.562301210726875	2.24319802247542e-09	0.119378644899063	0.999996612232542	Not Prioritized	Not Prioritized
ENSOARG00020002389	SH3BGR	1	260269831	260339777	0.441393657815243	1.4182180731359e-09	0.0351607147770763	0.999997694979545	Not Prioritized	Not Prioritized
ENSOARG00020007278	NA	1	66629253	66651679	0.0841999285460634	NA	0.000551600617557156	NA	Not Prioritized	Not Prioritized
ENSOARG00020032363	NHLH1	1	111384453	111389302	0.698832471740707	1.3335727721222e-09	6.40685921438512e-05	0.999998234888022	Not Prioritized	Not Prioritized
ENSOARG00020039811	NA	1	14648985	14660533	0.0723124161394247	NA	1.38060596806827e-11	NA	Not Prioritized	Not Prioritized
ENSOARG00020006181	TRPC1	1	246864376	246922851	0.199046086129763	1.62016699849429e-09	0.677767223788085	0.999997328829901	Not Prioritized	Not Prioritized
ENSOARG00020000189	AKR1A1	1	20184269	20194843	0.371952010261351	2.18710885357972e-09	6.44495511824709e-08	0.999998776270298	Not Prioritized	Not Prioritized
ENSOARG00020039937	NA	1	187235157	187253816	0.0452662868343225	NA	0.36022917048768	NA	Not Prioritized	Not Prioritized
ENSOARG00020025978	PPT1	1	14675828	14691789	0.0632480509158916	3.28271243922196e-09	2.09195783305704e-11	0.999999160607715	Not Prioritized	Not Prioritized
ENSOARG00020004306	NA	1	187258146	187307057	0.0210492476872382	NA	0.268146106747417	NA	Not Prioritized	Not Prioritized
ENSOARG00020029920	CRP	1	110719651	110723234	0.519393912480627	1.38016033359195e-09	0.000688056222041318	0.999998105252347	Not Prioritized	Not Prioritized
ENSOARG00020033122	NA	1	110750014	110802069	0.46508525785836	NA	0.00814659598615945	NA	Not Prioritized	Not Prioritized
ENSOARG00020023358	ATP13A5	1	194858471	194975085	0.141026023117224	9.33536273704213e-07	9.99781049983313e-06	0.999998484585028	Not Prioritized	Not Prioritized
ENSOARG00020009880	NA	1	110794545	110804759	0.402442993156053	NA	0.0105859228479965	NA	Not Prioritized	Not Prioritized
ENSOARG00020037815	B3GALT5	1	260435219	260500782	0.862572308905178	1.26795533178835e-09	0.011485912002809	0.999997819957247	Not Prioritized	Not Prioritized
ENSOARG00020031910	GJA5	1	98806770	98830194	0.284344972672162	1.52639777285296e-09	0.069806864239612	0.999997614854922	Not Prioritized	Not Prioritized
ENSOARG00020008051	ILDR1	1	187315454	187348552	0.0281529753636373	2.44545521183763e-09	0.161706208099729	0.999999457078503	Not Prioritized	Not Prioritized
ENSOARG00020038855	NA	1	246913796	246930866	0.166038285890645	NA	0.706510733818231	NA	Not Prioritized	Not Prioritized
ENSOARG00020009514	FCER1A	1	110257680	110263622	0.766834350077704	1.29313815781916e-09	5.53070032611325e-05	0.999998328908138	Not Prioritized	Not Prioritized
ENSOARG00020000265	NA	1	20208764	20236549	0.580046780200431	NA	2.87292710352469e-07	NA	Not Prioritized	Not Prioritized
ENSOARG00020006303	PLS1	1	246927356	247052545	0.265120285687557	1.54436476831924e-09	0.672985398004161	0.999997329772063	Not Prioritized	Not Prioritized
ENSOARG00020005313	SFT2D2	1	120581345	120602420	0.413074656190838	1.02730374359145e-09	0.0483125692919253	0.999997680810219	Not Prioritized	Not Prioritized
ENSOARG00020002900	IFT57	1	173925573	173995948	0.291643118037424	1.09689362888224e-09	0.324295177817137	0.999990351551112	Not Prioritized	Not Prioritized
ENSOARG00020009585	OR10J3	1	110268389	110269612	0.7924636463848	1.2860510894434e-09	5.82144794003643e-05	0.999998324636751	Not Prioritized	Not Prioritized
ENSOARG00020038219	LSM10	1	11243586	11250144	0.107275980668773	4.57043207210447e-12	0.00250973343567029	0.99543908380333	Not Prioritized	Not Prioritized
ENSOARG00020000955	NA	1	974971	977976	0.40643474387497	NA	0.0234091148679929	NA	Not Prioritized	Not Prioritized
ENSOARG00020000427	NA	1	103092742	103153575	0.921377953006553	NA	0.0354443268259555	NA	Not Prioritized	Not Prioritized
ENSOARG00020014966	MRPS15	1	11291769	11297735	0.0961515860641071	0.911852434967846	1.27031210195892e-05	0.999999983364572	Not Prioritized	Not Prioritized
ENSOARG00020005645	SARS1	1	86496296	86516567	0.397742596674537	1.98355203339777e-09	1.10503837343504e-07	0.999999720445391	Not Prioritized	Not Prioritized
ENSOARG00020036421	NA	1	66721498	66742737	0.0630140854390034	NA	5.63596694610517e-05	NA	Not Prioritized	Not Prioritized
ENSOARG00020009718	NMNAT3	1	250011885	250136032	0.572450020498691	1.92449835663993e-07	0.574665025120522	0.99999994294103	Not Prioritized	Not Prioritized
ENSOARG00020000450	NA	1	103108958	103196280	0.825688582646864	NA	0.0996402747740428	NA	Not Prioritized	Not Prioritized
ENSOARG00020002263	NRROS	1	191970945	191997954	0.0345162502940801	5.66982934508537e-09	0.000793894151514921	0.999997802701939	Not Prioritized	Not Prioritized
ENSOARG00020002421	COL6A3	1	3777567	3871102	0.2327593429041	1.57833989791966e-09	0.754141328457285	0.999997314581009	Not Prioritized	Not Prioritized
ENSOARG00020002934	HHLA2	1	173996177	174148019	0.0755587324580315	1.86883137049100e-09	0.0560735164170994	0.999997539174934	Not Prioritized	Not Prioritized
ENSOARG00020015107	CSF3R	1	11298937	11313834	0.0753438301938395	2.1152338946283e-09	7.90921341211999e-06	0.999999999995741	Not Prioritized	Not Prioritized
ENSOARG00020023562	PLAAT1	1	194937376	194995103	0.0483528948293563	2.0525138878556e-09	1.51260023716117e-05	0.99999843344438	Not Prioritized	Not Prioritized
ENSOARG00020011401	CERS2	1	100916757	100922149	0.0805200235931789	0.97000643173445	0.0377205286611202	1	Not Prioritized	Prioritized
ENSOARG00020003152	MYH15	1	174145879	174297734	0.0983280476808894	1.82287781869132e-09	0.0379209098469692	0.999997686283703	Not Prioritized	Not Prioritized
ENSOARG00020000436	NA	1	103139172	103139442	0.806866476880814	NA	0.121019776761641	NA	Not Prioritized	Not Prioritized
ENSOARG00020005697	CELSR2	1	86529597	86555573	0.185988997451518	2.99712121941148e-09	1.36487744390192e-06	0.999973385683403	Not Prioritized	Not Prioritized
ENSOARG00020027166	CEP19	1	192035694	192041699	0.273777723127129	2.45571355571291e-09	0.0276063315292203	0.99999216756798	Not Prioritized	Not Prioritized
ENSOARG00020007112	NA	1	66762635	66800123	0.0827059670708754	NA	0.000119035082617495	NA	Not Prioritized	Not Prioritized
ENSOARG00020005355	TBX19	1	120650922	120679205	0.174009571290507	1.65698581232981e-09	0.088469719100642	0.999997586531362	Not Prioritized	Not Prioritized
ENSOARG00020005254	NDUFV3	1	263802721	263818697	0.443131947526394	4.68452460041814e-09	0.032051742610231	0.999993407142769	Not Prioritized	Not Prioritized
ENSOARG00020026909	NA	1	103324241	103325356	1	NA	0.030373224417704	NA	Not Prioritized	Not Prioritized
ENSOARG00020031645	PRD-SPRRII	1	103371062	103372193	NA	NA	NA	NA	Not Prioritized	Not Prioritized
ENSOARG00020000364	NA	1	20237339	20241199	0.673439167598698	NA	4.00141968665392e-06	NA	Not Prioritized	Not Prioritized
ENSOARG00020005396	NA	1	120727308	120775973	0.129505453910705	NA	0.189175792595944	NA	Not Prioritized	Not Prioritized
ENSOARG00020011475	ANXA9	1	100932384	100942553	0.0911006381202825	6.16419411055343e-09	0.0229066965978284	0.999999990422738	Not Prioritized	Not Prioritized
ENSOARG00020002216	PIGX	1	192041135	192066054	0.260974745193403	1.30603690354444e-08	0.0732688763656391	0.999997228226985	Not Prioritized	Not Prioritized
ENSOARG00020005822	CRYZL1	1	122556627	122591577	0.568114012255964	1.32663162023399e-09	0.0617407200000115	0.999997847085445	Not Prioritized	Not Prioritized
ENSOARG00020028685	NA	1	103439683	103440807	NA	NA	NA	NA	Not Prioritized	Not Prioritized
ENSOARG00020023583	MB21D2	1	195317193	195445169	0.25745364314247	1.2038632276019e-09	0.219817787076028	0.99999696213686	Not Prioritized	Not Prioritized
ENSOARG00020000089	GUCA2B	1	16684648	16688714	0.247775361178999	1.56193126201296e-09	7.38934616452815e-16	0.999999520057102	Not Prioritized	Not Prioritized
ENSOARG00020000524	NA	1	103479485	103480582	0.93867177709023	NA	0.00812221744523463	NA	Not Prioritized	Not Prioritized
ENSOARG00020033801	NA	1	195325176	195575243	0.253471242776315	NA	0.0644841089389331	NA	Not Prioritized	Not Prioritized
ENSOARG00020028526	NA	1	273626266	273650007	0.780321816654151	NA	0.208295183687133	NA	Not Prioritized	Not Prioritized
ENSOARG00020009293	C1orf146	1	69476622	69506832	0.457572098866083	1.4097097249716e-09	2.39735895909693e-07	0.999998725732897	Not Prioritized	Not Prioritized
ENSOARG00020000095	GUCA2A	1	16692049	16695433	0.23602479482311	1.57466842641155e-09	1.247655025516e-14	0.999999447477741	Not Prioritized	Not Prioritized
ENSOARG00020029116	NA	1	103025788	103027826	0.928502809149535	NA	0.0193481039988749	NA	Not Prioritized	Not Prioritized
ENSOARG00020020641	BTD	1	273653532	273713092	0.677963114519186	1.67611988953087e-09	0.186050675647882	0.999997265907952	Not Prioritized	Not Prioritized
ENSOARG00020023617	FGF12	1	195508871	196123807	0.0238842622398905	2.28549165123532e-09	0.0103081013843845	0.999997688406658	Not Prioritized	Not Prioritized
ENSOARG00020006427	ATR	1	247073078	247185147	0.633190302006627	3.00503737290704e-19	0.679796499881467	0.987047765606532	Not Prioritized	Not Prioritized
ENSOARG00020000612	PGLYRP3	1	103688738	103707301	0.293953068091858	1.51794195961227e-09	0.00235693170273499	0.999997985375201	Not Prioritized	Not Prioritized
ENSOARG00020005292	PKNOX1	1	263843403	263887977	0.247666754578682	1.73057210682918e-09	0.0428440824439814	0.999997144238889	Not Prioritized	Not Prioritized
ENSOARG00020013134	COL8A2	1	11010680	11034919	0.449480663625045	1.42843639931452e-09	0.0059281223567716	0.999997909520609	Not Prioritized	Not Prioritized
ENSOARG00020003006	NA	1	98965608	99014825	0.245829178460019	NA	0.00850991168595322	NA	Not Prioritized	Not Prioritized
ENSOARG00020009355	GLMN	1	69505216	69551641	0.309088528727024	1.19892379797738e-12	2.07979779042766e-06	0.999999911088874	Not Prioritized	Not Prioritized
ENSOARG00020002289	PAK2	1	192071521	192154632	0.395597967112434	1.87896542654299e-17	0.0775033569563617	0.999999999999984	Not Prioritized	Not Prioritized
ENSOARG00020000433	GPBP1L1	1	20242794	20306497	0.566316018228594	1.35828175981643e-09	3.14228480030934e-06	0.999998753801921	Not Prioritized	Not Prioritized
ENSOARG00020020797	ANKRD28	1	273736688	273949466	0.695183904834942	1.22586704413593e-17	0.250135540380778	0.94499947328214	Not Prioritized	Not Prioritized
ENSOARG00020013190	TRAPPC3	1	11043845	11060013	0.417524311693568	7.46390858242597e-10	0.00407528402347047	0.999970306734238	Not Prioritized	Not Prioritized
ENSOARG00020037684	LRRC3	1	265143157	265148575	0.0920395087314567	1.78166213922224e-09	0.00153992259084722	0.999998102687253	Not Prioritized	Not Prioritized
ENSOARG00020018796	IQGAP3	1	106500376	106540896	0.960547789369055	1.24535612623128e-09	0.203897237072778	0.999997484008458	Not Prioritized	Not Prioritized
ENSOARG00020015029	TSPEAR	1	265158847	265330132	0.300492987639114	1.46705205725262e-09	0.00195231075218504	0.999998028621614	Not Prioritized	Not Prioritized
ENSOARG00020027852	NA	1	195594584	195819718	0.0814729578121115	NA	0.00253069663418287	NA	Not Prioritized	Not Prioritized
ENSOARG00020032456	NA	1	111793632	111899856	0.192423173962624	NA	0.00278096474634786	NA	Not Prioritized	Not Prioritized
ENSOARG00020000074	STK25	1	367263	376848	0.205031678109641	3.16062442787004e-10	0.661524276748879	0.999929040963983	Not Prioritized	Not Prioritized
ENSOARG00020011596	MINDY1	1	100940245	100952149	0.0894568999361094	3.80165520782271e-09	0.0241460479365621	0.999995998967227	Not Prioritized	Not Prioritized
ENSOARG00020009451	RPAP2	1	69551687	69665073	0.0549688230437381	0.000102421248589353	4.94813708826787e-10	0.999791453885484	Not Prioritized	Not Prioritized
ENSOARG00020002248	CHRD	1	203589822	203599797	0.0491685707909217	4.65576084461621e-10	0.365492520654606	0.999998863489831	Not Prioritized	Not Prioritized
ENSOARG00020034890	NA	1	182749203	182958482	0.483952694416683	NA	1.6945330296636e-05	NA	Not Prioritized	Not Prioritized
ENSOARG00020000462	TMEM69	1	20308696	20313591	0.468549296341933	1.4987173013062e-09	2.80803806678085e-05	0.999997852435782	Not Prioritized	Not Prioritized
ENSOARG00020002311	SENP5	1	192166220	192213883	0.638697132839198	2.81531389980751e-12	0.15736756363417	0.761842776981446	Not Prioritized	Not Prioritized
ENSOARG00020013418	MAP7D1	1	11059811	11082181	0.360336461060737	2.7887684007005e-09	0.00515654284353075	0.999999182391999	Not Prioritized	Not Prioritized
ENSOARG00020000752	BOC	1	178884410	178955010	0.922783054233747	4.76660009402471e-09	4.10901513581744e-07	0.999999997462096	Not Prioritized	Not Prioritized
ENSOARG00020000478	IPP	1	20311164	20353721	0.452255846060044	1.41246632077277e-09	2.43166450057055e-05	0.999998395946678	Not Prioritized	Not Prioritized
ENSOARG00020005914	DONSON	1	122592009	122602998	0.597078941280095	2.29925944141008e-09	0.0458952256127605	0.999998017279815	Not Prioritized	Not Prioritized
ENSOARG00020006779	NA	1	265316799	265323623	0.822313696311056	NA	0.052935684067014	NA	Not Prioritized	Not Prioritized
ENSOARG00020033154	NA	1	111833506	111897757	0.189119380508879	NA	0.00355645735004209	NA	Not Prioritized	Not Prioritized
ENSOARG00020027152	NA	1	273824903	274158813	0.35622097006642	NA	0.120815697593129	NA	Not Prioritized	Not Prioritized
ENSOARG00020034048	NA	1	265288750	265289226	0.465921412593522	NA	0.0390371056490223	NA	Not Prioritized	Not Prioritized
ENSOARG00020005813	PSRC1	1	86557848	86561557	0.160934726787961	2.59300576073065e-09	3.63224037737499e-06	0.999982918025272	Not Prioritized	Not Prioritized
ENSOARG00020003086	RNF115	1	99098002	99171450	0.425563063912751	1.29347950988018e-09	0.00585695081710875	0.999998064574683	Not Prioritized	Not Prioritized
ENSOARG00020002378	NCBP2	1	192206229	192220996	0.648558480292026	5.47416889700242e-09	0.155162086969585	0.988059320422767	Not Prioritized	Not Prioritized
ENSOARG00020000806	CFAP44	1	178954486	179075785	0.85359219812934	1.27017546207191e-09	7.71299647119818e-06	0.999998485142336	Not Prioritized	Not Prioritized
ENSOARG00020006852	NA	1	265379146	265389961	0.499189968028608	NA	0.172002101907999	NA	Not Prioritized	Not Prioritized
ENSOARG00020000575	MAST2	1	20410874	20610362	0.623961949722342	5.49048410339474e-10	0.000434531574977161	0.999998112935863	Not Prioritized	Not Prioritized
ENSOARG00020016834	NA	1	111861147	111883646	0.543386924377027	NA	0.0133619784319117	NA	Not Prioritized	Not Prioritized
ENSOARG00020006904	NA	1	265393138	265402627	0.430393169240238	NA	0.198534105879295	NA	Not Prioritized	Not Prioritized
ENSOARG00020006185	SON	1	122602838	122633961	0.5474640082299	6.58024068090835e-09	0.0676105353073561	0.999910331916437	Not Prioritized	Not Prioritized
ENSOARG00020026105	TTC24	1	106540096	106552989	0.925502335930244	1.25311751879278e-09	0.179428476020265	0.999997499983512	Not Prioritized	Not Prioritized
ENSOARG00020021398	GALNT15	1	274214270	274257153	0.457441209422654	1.40977714440851e-09	0.198797684720031	0.999997487181639	Not Prioritized	Not Prioritized
ENSOARG00020013606	THRAP3	1	11108229	11176533	0.216690930888011	9.00733100466914e-14	0.00248343670931983	1.32127801858708e-06	Not Prioritized	Not Prioritized
ENSOARG00020000079	FARP2	1	376962	477915	0.0518115739680957	1.62506829124498e-14	0.388667081783954	0.999999999980005	Not Prioritized	Not Prioritized
ENSOARG00020016923	SLAMF7	1	111933558	111951389	0.388651541182167	1.87650568439827e-09	0.00160799141880078	0.999998272987287	Not Prioritized	Not Prioritized
ENSOARG00020037540	GFI1	1	69727761	69738463	0.0172984489907909	4.60182638801477e-09	2.00884780210809e-10	0.999999711192402	Not Prioritized	Not Prioritized
ENSOARG00020002403	NA	1	192225134	192230606	0.642305422306934	NA	0.153301111333333	NA	Not Prioritized	Not Prioritized
ENSOARG00020002426	THPO	1	203601738	203608118	0.0363950874480516	2.15233821559415e-09	0.32919728957735	0.999997423233331	Not Prioritized	Not Prioritized
ENSOARG00020011679	PRUNE1	1	100951916	100971813	0.0721137093120369	1.02693791160144e-08	0.0302639934346853	0.999997061846045	Not Prioritized	Not Prioritized
ENSOARG00020000139	TMEM108	1	256664085	257092437	0.844825588973002	1.27236926341034e-09	0.000137948577577824	0.999998251048026	Not Prioritized	Not Prioritized
ENSOARG00020001984	ZDHHC19	1	191623534	191637134	0.569712965941439	1.35899055048334e-09	0.00205400313282728	0.999997999137191	Not Prioritized	Not Prioritized
ENSOARG00020026107	APOA1BP	1	106558980	106564916	0.917849145266082	1.25485811467024e-09	0.164395578157103	0.999997510859297	Not Prioritized	Not Prioritized
ENSOARG00020009564	EVI5	1	69759683	69997407	0.0166576898557233	2.96655361536242e-09	3.75363589151658e-09	0.999998806057913	Not Prioritized	Not Prioritized
ENSOARG00020005855	MYBPHL	1	86565302	86580005	0.17706027008444	1.65217882873504e-09	3.26604966037139e-06	0.999998548633956	Not Prioritized	Not Prioritized
ENSOARG00020013812	SH3D21	1	11177445	11191831	0.159667003465345	1.47213321158211e-09	0.00519519884881021	0.999999262781737	Not Prioritized	Not Prioritized
ENSOARG00020034153	SPICE1	1	179085326	179136724	0.354343598879791	1.43240434818297e-09	4.66372726938535e-06	0.999993854040096	Not Prioritized	Not Prioritized
ENSOARG00020037913	DPH3	1	274290239	274295623	0.504423952252493	1.06927096376522e-09	0.74076700212859	0.999986229920513	Not Prioritized	Not Prioritized
ENSOARG00020003166	PSMD2	1	203665473	203674508	0.156639503028299	4.98952508300285e-15	0.525193595788957	0.999999997902752	Not Prioritized	Not Prioritized
ENSOARG00020007309	XRN1	1	247186350	247297999	0.159209703284275	1.58351983502457e-11	0.752888470877744	0.99971548775532	Not Prioritized	Not Prioritized
ENSOARG00020027406	NA	1	111988212	111997659	0.573867615880774	NA	1.77155198365959e-05	NA	Not Prioritized	Not Prioritized
ENSOARG00020028507	NA	1	191555816	191611110	0.411370448971758	NA	0.000883013859017721	NA	Not Prioritized	Not Prioritized
ENSOARG00020021467	OXNAD1	1	274295843	274340292	0.571668643174741	1.56308558588243e-09	0.592523168291963	0.999997193793082	Not Prioritized	Not Prioritized
ENSOARG00020003979	CD1	1	108958645	108962095	0.404358541659305	1.43914686565426e-09	0.0145654486273438	0.999997794002995	Not Prioritized	Not Prioritized
ENSOARG00020032531	NA	1	256785994	257041133	0.74671123099277	NA	0.000642861195789614	NA	Not Prioritized	Not Prioritized
ENSOARG00020014434	NA	1	11192062	11194919	0.129131216565228	NA	0.00258270083055199	NA	Not Prioritized	Not Prioritized
ENSOARG00020035972	IGSF11	1	184628701	184810429	0.306091687073179	1.50770903216638e-09	0.000225356788471369	0.999998207751016	Not Prioritized	Not Prioritized
ENSOARG00020033570	NA	1	99061490	99127663	0.532439252771395	NA	0.00242144185698965	NA	Not Prioritized	Not Prioritized
ENSOARG00020033723	NA	1	257299319	257526048	0.545727560891871	NA	0.000127298281527942	NA	Not Prioritized	Not Prioritized
ENSOARG00020004584	EEIG2	1	85908539	86018668	0.241366349474243	1.57498881488518e-09	0.000370987244170647	0.999998200051574	Not Prioritized	Not Prioritized
ENSOARG00020026108	GPATCH4	1	106561767	106568276	0.941617620007029	1.25364868220655e-09	0.168745371909841	0.999996958474659	Not Prioritized	Not Prioritized
ENSOARG00020006406	GART	1	122633702	122664553	0.682678344444743	5.26737354475162e-10	0.0693117183827153	0.99999999337418	Not Prioritized	Not Prioritized
ENSOARG00020040045	NA	1	257480708	257585072	0.370123375005157	NA	8.85257235709667e-05	NA	Not Prioritized	Not Prioritized
ENSOARG00020011956	BNIPL	1	100972247	100980650	0.0733478307639876	2.19867436541317e-09	0.0258930327595358	0.999997781914648	Not Prioritized	Not Prioritized
ENSOARG00020014470	STK40	1	11201567	11238394	0.203570770098514	1.46184987027132e-09	0.00180821226238116	0.99999857807805	Not Prioritized	Not Prioritized
ENSOARG00020000087	SEPTIN2	1	479297	512504	0.0196637741498033	1.61115871737372e-08	0.417797273803006	2.10587232210841e-07	Not Prioritized	Not Prioritized
ENSOARG00020000253	NPHP3	1	257548146	257603359	0.546487357950854	3.15897623245929e-12	2.22790653149878e-05	5.16728802551272e-06	Not Prioritized	Not Prioritized
ENSOARG00020038365	NA	1	112065225	112068522	0.499961134980873	NA	6.17529564031527e-05	NA	Not Prioritized	Not Prioritized
ENSOARG00020033700	NA	1	112026911	112065338	0.597762832579601	NA	4.12078107647171e-05	NA	Not Prioritized	Not Prioritized
ENSOARG00020011990	C1orf56	1	100980770	100983209	0.0914526302694764	1.84510050023926e-09	0.0227828401186684	0.999997744279969	Not Prioritized	Not Prioritized
ENSOARG00020037791	NA	1	112038152	112054382	0.587408587414921	NA	2.67979986675049e-05	NA	Not Prioritized	Not Prioritized
ENSOARG00020026109	HAPLN2	1	106585405	106590720	0.908257921019722	1.25706355653448e-09	0.175733368825278	0.999997502574199	Not Prioritized	Not Prioritized
ENSOARG00020012045	CDC42SE1	1	100983664	100991312	0.089693472304838	1.72748025249721e-09	0.0237682753809437	0.999998957042231	Not Prioritized	Not Prioritized
ENSOARG00020002299	PDZK1IP1	1	21734235	21746220	0.244119187260236	1.33267914027889e-09	1.06682722922322e-05	0.999998550332834	Not Prioritized	Not Prioritized
ENSOARG00020017225	CD244	1	112070118	112105468	0.654342789511293	7.94304560623937e-10	5.60082356865065e-05	0.999992795679696	Not Prioritized	Not Prioritized
ENSOARG00020003310	ECE2	1	203680825	203695428	0.192557491472602	1.62916766990703e-09	0.500653670858295	0.999997368839402	Not Prioritized	Not Prioritized
ENSOARG00020025999	RLF	1	14744445	14829263	0.00273064784575759	2.9619950045355e-09	6.0198636670253e-11	0.999999227967781	Not Prioritized	Not Prioritized
ENSOARG00020008627	COL6A2	1	266543650	266576391	0.702555957977381	1.31220152104264e-09	0.00293620066988232	0.999997963195013	Not Prioritized	Not Prioritized
ENSOARG00020037979	MLLT11	1	100987447	100999095	0.0927473866692006	1.51468833649534e-09	0.0243171116129201	0.999995779402317	Not Prioritized	Not Prioritized
ENSOARG00020026111	BCAN	1	106603935	106621573	0.804220342838979	1.28288906092705e-09	0.258947791030745	0.999997453866946	Not Prioritized	Not Prioritized
ENSOARG00020035242	ITLN	1	112324184	112331840	0.999309610404876	1.23714765081021e-09	0.00587792039884869	0.999997891523723	Not Prioritized	Not Prioritized
ENSOARG00020001734	NA	1	184826969	184854230	0.196038881151898	NA	0.00787165685404842	NA	Not Prioritized	Not Prioritized
ENSOARG00020010135	RBP1	1	250160695	250187198	0.910717230974775	4.59866968262313e-06	0.58365646903492	0.999999999998781	Not Prioritized	Not Prioritized
ENSOARG00020002312	TAL1	1	21764359	21777052	0.27870475002122	3.17151820882679e-09	7.09581194251308e-05	0.99999949078786	Not Prioritized	Not Prioritized
ENSOARG00020039410	NA	1	14745411	14775013	0.00188991167016874	NA	1.01105245370723e-10	NA	Not Prioritized	Not Prioritized
ENSOARG00020026004	TMCO2	1	14836802	14839794	0.000540064698563204	4.35093540879362e-09	3.32502065342088e-07	0.999998704794327	Not Prioritized	Not Prioritized
ENSOARG00020026167	FCRL1	1	108105980	108123207	0.131683392752401	1.73601089743606e-09	0.00158043062732761	0.999998025096401	Not Prioritized	Not Prioritized
ENSOARG00020006577	DNAJC28	1	122675172	122680590	0.62597145982706	1.24807035934026e-09	0.0658141840922803	0.999996543756982	Not Prioritized	Not Prioritized
ENSOARG00020017450	NA	1	112434540	112436147	0.88577204330109	NA	0.00634941434029974	NA	Not Prioritized	Not Prioritized
ENSOARG00020000920	SIDT1	1	179162591	179267242	0.417372910375541	8.34467369247879e-10	3.16592811006025e-06	0.999998527337868	Not Prioritized	Not Prioritized
ENSOARG00020026009	ZMPSTE24	1	14857026	14902846	0.000214202810515411	1.53357831383285e-08	1.2147845079895e-08	0.999986858030342	Not Prioritized	Not Prioritized
ENSOARG00020004673	HENMT1	1	85999774	86010735	0.186305996529255	1.6160257546278e-09	0.000693546157130884	0.999998106672485	Not Prioritized	Not Prioritized
ENSOARG00020001744	UPK1B	1	184854957	184886231	0.224642604375739	1.58773251331371e-09	0.0219451744747506	0.999997748486292	Not Prioritized	Not Prioritized
ENSOARG00020001189	ATPAF1	1	21190586	21220849	0.316876950063228	1.61842159449548e-09	1.82821004480387e-06	0.999998624940606	Not Prioritized	Not Prioritized
ENSOARG00020017478	F11R	1	112457725	112483920	0.278276230196679	7.92559663747888e-10	0.00280854158057531	0.999999999988579	Not Prioritized	Not Prioritized
ENSOARG00020031067	NA	1	250255187	250255991	0.689613609404235	NA	0.0840894531922877	NA	Not Prioritized	Not Prioritized
ENSOARG00020010203	RBP2	1	250222458	250255187	0.778612028427511	1.28984756793134e-09	0.0945171253281759	0.999997578567102	Not Prioritized	Not Prioritized
ENSOARG00020001540	KRTAP6-1	1	125788839	125789451	0.879241055916751	1.25729185715423e-09	0.0727208101562307	0.999997463020781	Not Prioritized	Not Prioritized
ENSOARG00020004727	NA	1	86027615	86037174	0.0916024167696691	NA	0.000792966150520128	NA	Not Prioritized	Not Prioritized
ENSOARG00020002706	MX1	1	262342659	262378057	0.282593843118496	1.28094501205327e-11	0.00087741879158213	0.999999999617477	Not Prioritized	Not Prioritized
ENSOARG00020001562	KRTAP36-1	1	125898987	125899301	0.937520932781221	1.25041771077131e-09	0.0757413124014717	0.999997605138799	Not Prioritized	Not Prioritized
ENSOARG00020032936	KRTAP26-1	1	126220001	126220953	0.39398075088525	1.445415297672e-09	0.00174204593917699	0.999998015492579	Not Prioritized	Not Prioritized
ENSOARG00020010262	COPB2	1	250317556	250357320	0.524059787589611	3.43074027340339e-09	0.0716406322621722	0.999575092575097	Not Prioritized	Not Prioritized
ENSOARG00020003118	POLR3C	1	99171537	99185102	0.468708686895656	4.80142588104072e-10	0.00218860296552926	0.99999678841087	Not Prioritized	Not Prioritized
ENSOARG00020038534	RIT1	1	105933493	105942582	0.795706016252211	2.07324980925146e-09	0.00028363558231672	0.999996293861068	Not Prioritized	Not Prioritized
ENSOARG00020001639	NA	1	126153131	126153628	0.316529176861292	NA	0.00663581427429935	NA	Not Prioritized	Not Prioritized
ENSOARG00020028925	NA	1	184888714	184889112	0.214920834868678	NA	0.0375369120908809	NA	Not Prioritized	Not Prioritized
ENSOARG00020032146	KRTAP19-5	1	125935545	125935766	0.828832621138374	1.27644072585523e-09	0.0507644246186623	0.999997652411235	Not Prioritized	Not Prioritized
ENSOARG00020002486	POLR2H	1	203611545	203619840	0.08543853603791	6.20479795025628e-08	0.485474792514524	0.00176081885035724	Not Prioritized	Not Prioritized
ENSOARG00020004312	IQCA1	1	4692308	4887349	0.294480720788135	1.51748696257234e-09	0.254334410555632	0.999997456146458	Not Prioritized	Not Prioritized
ENSOARG00020001621	KRTAP13-3	1	126079781	126080807	0.396812658946476	1.44368580596279e-09	0.135604159337783	0.999997534623845	Not Prioritized	Not Prioritized
ENSOARG00020001783	B4GALT4	1	184896664	184924398	0.273995773081445	5.60501819003231e-10	0.0759475947780518	0.999990595966548	Not Prioritized	Not Prioritized
ENSOARG00020004796	FNDC7	1	86049606	86079077	0.106842152813113	1.77881176412071e-09	0.000253089711620326	0.99999827958001	Not Prioritized	Not Prioritized
ENSOARG00020010263	NA	1	70032189	70041873	0.0115052878700731	NA	6.14265890760049e-07	NA	Not Prioritized	Not Prioritized
ENSOARG00020000100	OLIG1	1	123168623	123171016	0.240122892487522	1.55634921775633e-09	0.000542574554385205	0.999997895715913	Not Prioritized	Not Prioritized
ENSOARG00020001250	TEX38	1	21220758	21224579	0.329854006494035	1.48898301870425e-09	1.30920059007834e-05	0.999998444676016	Not Prioritized	Not Prioritized
ENSOARG00020017637	TSTD1	1	112506088	112507713	0.23709556023352	0.000182013910916596	0.00209144421453628	0.999999999999916	Not Prioritized	Not Prioritized
ENSOARG00020001488	KRTAP21-1	1	125526838	125527089	0.884941627026603	1.26254033022937e-09	0.0020973527201959	0.999997997053972	Not Prioritized	Not Prioritized
ENSOARG00020009480	NA	1	110228272	110229488	0.759733660245721	NA	6.60506760408834e-05	NA	Not Prioritized	Not Prioritized
ENSOARG00020001483	NA	1	125536351	125536641	0.845711885138409	NA	0.00416480571489241	NA	Not Prioritized	Not Prioritized
ENSOARG00020000278	NA	1	102835873	102836196	0.271741760014908	NA	0.00272073272901681	NA	Not Prioritized	Not Prioritized
ENSOARG00020028167	NA	1	125544898	125545729	0.917298673839517	NA	0.00271389654464776	NA	Not Prioritized	Not Prioritized
ENSOARG00020001802	ARHGAP31	1	184956195	185074610	0.488154021228957	1.62269274843816e-12	0.0437562139091666	0.999999999958989	Not Prioritized	Not Prioritized
ENSOARG00020001264	EFCAB14	1	21225824	21264638	0.396226352783597	1.37551536779772e-09	2.21747477881981e-05	0.999998414436984	Not Prioritized	Not Prioritized
ENSOARG00020000104	OLIG2	1	123217363	123218355	0.0457365823536543	2.07168888195899e-09	0.000698706262747441	0.999998103801718	Not Prioritized	Not Prioritized
ENSOARG00020000411	NA	1	103062039	103063503	0.949240680610766	NA	0.0360763064474688	NA	Not Prioritized	Not Prioritized
ENSOARG00020004855	STXBP3	1	86084081	86130764	0.107941566955317	2.51268976121981e-09	0.000115971751435513	0.999999396733041	Not Prioritized	Not Prioritized
ENSOARG00020002595	CLCN2	1	203616712	203631029	0.115977073170291	0.0096945580169488	0.530507412727702	0.99999999999886	Not Prioritized	Not Prioritized
ENSOARG00020025898	HEYL	1	14259645	14272906	0.103312775879765	1.80787119135346e-09	1.10067628007917e-11	0.999999225334945	Not Prioritized	Not Prioritized
ENSOARG00020040504	NA	1	124162301	124164102	0.1965612494521	NA	0.00786659810671177	NA	Not Prioritized	Not Prioritized
ENSOARG00020017787	USF1	1	112507827	112513273	0.231009154016342	6.54750635004671e-09	0.00209144421453628	0.999999892147997	Not Prioritized	Not Prioritized
ENSOARG00020009962	FCRL6	1	110815478	110835538	0.436188604649894	1.42103310898564e-09	0.0118750518838403	0.999997816335138	Not Prioritized	Not Prioritized
ENSOARG00020002743	TMPRSS2	1	262384497	262646840	0.346715924840564	2.83282496971335e-09	0.0044777385857784	0.999999340648458	Not Prioritized	Not Prioritized
ENSOARG00020008875	FTCD	1	266586035	266600760	0.658162813084108	1.32659751085288e-09	0.00893460268745279	0.999997847071804	Not Prioritized	Not Prioritized
ENSOARG00020001557	KRTAP19-6	1	125860709	125860900	0.98630461644444	1.23985963048414e-09	0.112120302456004	0.999997557873397	Not Prioritized	Not Prioritized
ENSOARG00020001503	KRTAP20-2	1	125713613	125713801	0.864371905770548	1.25660884117611e-09	0.00586704512054407	0.99999790913129	Not Prioritized	Not Prioritized
ENSOARG00020012123	GABPB2	1	100998661	101024573	0.107403043272124	1.42221493357513e-09	0.043397391103722	0.999997802158523	Not Prioritized	Not Prioritized
ENSOARG00020010425	DIPK1A	1	70040545	70258002	0.0302574498376185	2.3836938361935e-09	3.8977135383479e-09	0.999998860883798	Not Prioritized	Not Prioritized
ENSOARG00020010500	MRPS22	1	250352680	250366505	0.543040080052644	6.73258692332012e-09	0.0543097277823846	0.999999999971514	Not Prioritized	Not Prioritized
ENSOARG00020001446	KAP8	1	125441640	125442182	0.489976981930323	1.39367748065113e-09	0.000231906610436543	0.999998205190768	Not Prioritized	Not Prioritized
ENSOARG00020001841	TMEM39A	1	185083258	185113539	0.53710858945485	1.05964691312986e-09	0.0275158744134385	0.999998438489671	Not Prioritized	Not Prioritized
ENSOARG00020017884	ARHGAP30	1	112514980	112529578	0.299782581873096	9.00873992912792e-16	0.00187262125726662	0.999999999600333	Not Prioritized	Not Prioritized
ENSOARG00020008907	SPATC1L	1	266602934	266621524	0.512958958135622	1.38303954065918e-09	0.0257222762393071	0.999997730599893	Not Prioritized	Not Prioritized
ENSOARG00020035578	KRTAP15-1	1	126075234	126076800	0.407772209668717	1.43712586846816e-09	0.134858916534125	0.999997535300699	Not Prioritized	Not Prioritized
ENSOARG00020031595	ZFP69	1	15057046	15073369	0.0185039396543634	2.24898332444086e-09	3.33873102040821e-06	0.999999285609005	Not Prioritized	Not Prioritized
ENSOARG00020001442	KAP7	1	125419446	125420133	0.281566806235338	1.52890506541888e-09	0.000371393499189683	0.999998162579117	Not Prioritized	Not Prioritized
ENSOARG00020034356	NA	1	4832750	4869811	0.245106992263424	NA	0.73313388928491	NA	Not Prioritized	Not Prioritized
ENSOARG00020001609	NA	1	126031381	126031542	0.547711744598304	NA	0.0475512631816768	NA	Not Prioritized	Not Prioritized
ENSOARG00020008949	LSS	1	266627549	266659572	0.571550100078528	3.17450816517325e-05	0.0401004899784155	0.993510152503919	Not Prioritized	Not Prioritized
ENSOARG00020001284	CYP4B1	1	21338032	21358771	0.40419769996729	1.4392425797255e-09	0.11037594423983	0.999997559780618	Not Prioritized	Not Prioritized
ENSOARG00020000111	HDLBP	1	508123	566270	0.0206255301890597	2.36667697091869e-09	0.408065018680444	0.999997395511389	Not Prioritized	Not Prioritized
ENSOARG00020036949	NA	1	179281494	179282316	0.253911583711368	NA	0.00153872669827053	NA	Not Prioritized	Not Prioritized
ENSOARG00020035739	EXO5	1	15087311	15150387	0.0624089044224909	2.93947954821160e-09	4.26922816450353e-05	0.999998378177187	Not Prioritized	Not Prioritized
ENSOARG00020004923	NA	1	86135628	86188193	0.289083790941825	NA	4.17509481102105e-05	NA	Not Prioritized	Not Prioritized
ENSOARG00020035175	CLDN17	1	126397299	126399923	0.493531400060552	1.39199457369086e-09	0.00668027602778896	0.999997878038246	Not Prioritized	Not Prioritized
ENSOARG00020001164	USF3	1	179282225	179331325	0.337582811380129	1.22179560597419e-09	0.00279083197215953	0.999998244725951	Not Prioritized	Not Prioritized
ENSOARG00020035930	NA	1	183974549	183975566	0.231795476382583	NA	0.691074809072302	NA	Not Prioritized	Not Prioritized
ENSOARG00020003144	NUDT17	1	99186383	99191955	0.447377016919408	1.40309115045881e-09	0.00434374951475606	0.999981326865768	Not Prioritized	Not Prioritized
ENSOARG00020001438	KRTAP11-1	1	125354580	125355824	0.148049512821604	1.70234630307893e-09	0.00147136643108104	0.999998032120084	Not Prioritized	Not Prioritized
ENSOARG00020004256	OR10R2	1	109123299	109271845	0.0592746220937666	1.98381528608196e-09	0.000317905079355402	0.999998176761021	Not Prioritized	Not Prioritized
ENSOARG00020001894	TIMMDC1	1	185150545	185172024	0.658695706582448	2.62182029058464e-06	0.0154847140619295	0.000469972799730899	Not Prioritized	Not Prioritized
ENSOARG00020018088	NECTIN4	1	112530903	112556695	0.295579440476063	1.88122328306952e-08	0.00447593607250787	1	Not Prioritized	Prioritized
ENSOARG00020001653	KRTAP13-4	1	126131381	126132270	0.306182630354929	1.5076341636611e-09	0.0285656020526846	0.999997718713556	Not Prioritized	Not Prioritized
ENSOARG00020000044	ZNF684	1	15105999	15129418	0.195267628107811	1.63258293388433e-09	8.18699331266288e-05	0.999998293918045	Not Prioritized	Not Prioritized
ENSOARG00020010600	NA	1	250708998	250709867	0.789605576841937	NA	0.263594591574451	NA	Not Prioritized	Not Prioritized
ENSOARG00020033773	KRTAP27-1	1	126193299	126195479	0.342786215041058	1.47944175784854e-09	0.00229656751985397	0.999997987977867	Not Prioritized	Not Prioritized
ENSOARG00020004956	GPSM2	1	86210651	86259783	0.145053147493752	7.43225406370885e-10	0.00109444809546074	0.999999172878613	Not Prioritized	Not Prioritized
ENSOARG00020036766	NA	1	125452065	125453665	0.539202803600723	NA	0.000215549957496079	NA	Not Prioritized	Not Prioritized
ENSOARG00020005642	DIPK2A	1	245501739	245523620	0.590080544251027	6.13772811648169e-10	0.0840487317471398	0.999998935455384	Not Prioritized	Not Prioritized
ENSOARG00020001232	NA	1	123793353	123794486	0.216593639752076	NA	4.71722544191229e-07	NA	Not Prioritized	Not Prioritized
ENSOARG00020029815	NA	1	245525783	245543664	0.742054668352386	NA	0.144819214915337	NA	Not Prioritized	Not Prioritized
ENSOARG00020001923	CD80	1	185174670	185205867	0.591408880980745	4.38091605668214e-06	0.0430774880441669	0.999999833634511	Not Prioritized	Not Prioritized
ENSOARG00020010785	MTF2	1	70263485	70338487	0.262838676113466	8.16641011616329e-09	1.16845092233295e-05	0.999999712303254	Not Prioritized	Not Prioritized
ENSOARG00020003167	PIAS3	1	99188824	99199041	0.466670042258265	4.70856012633451e-10	0.0048612543646245	0.999990374688701	Not Prioritized	Not Prioritized
ENSOARG00020001738	NA	1	21555931	21573282	0.100969946399077	NA	1.7193356825996e-07	NA	Not Prioritized	Not Prioritized
ENSOARG00020031104	KRTAP24-1	1	126257360	126259717	0.386025079830829	1.4503526622656e-09	0.000663161809222154	0.999998108728182	Not Prioritized	Not Prioritized
ENSOARG00020030905	NA	1	262545904	262547097	0.126564572180761	NA	0.148075548946395	NA	Not Prioritized	Not Prioritized
ENSOARG00020011342	GIGYF2	1	8126747	8258476	0.785000344302197	6.06627468996077e-10	0.537551909116066	0.999993429215064	Not Prioritized	Not Prioritized
ENSOARG00020038901	NA	1	121877544	121880856	0.0695941344835542	NA	0.0129921025550322	NA	Not Prioritized	Not Prioritized
ENSOARG00020031339	NA	1	179337119	179371901	0.568767593378323	NA	0.00281576105178836	NA	Not Prioritized	Not Prioritized
ENSOARG00020033581	NA	1	262554380	262554751	0.188212443234096	NA	0.164597856984347	NA	Not Prioritized	Not Prioritized
ENSOARG00020005671	SLC9A9	1	245697278	246349793	0.326566008961096	2.18228089902774e-09	0.193973770389455	0.999999644528063	Not Prioritized	Not Prioritized
ENSOARG00020036788	NA	1	122010863	122024847	0.0634675119924053	NA	0.00241782384151604	NA	Not Prioritized	Not Prioritized
ENSOARG00020041009	NA	1	122015802	122020579	0.0517743269203855	NA	0.00187397211365981	NA	Not Prioritized	Not Prioritized
ENSOARG00020000347	NA	1	102883782	102889215	0.614274887300335	NA	0.000610688943978895	NA	Not Prioritized	Not Prioritized
ENSOARG00020028866	NA	1	262556631	262557158	0.197550002001578	NA	0.12135517274153	NA	Not Prioritized	Not Prioritized
ENSOARG00020038114	NA	1	122016715	122018675	0.0517743269203855	NA	0.00187397211365981	NA	Not Prioritized	Not Prioritized
ENSOARG00020033230	NA	1	122304378	122306763	0.122176166935002	NA	0.00305864577721139	NA	Not Prioritized	Not Prioritized
ENSOARG00020018173	KLHDC9	1	112556746	112561380	0.267145719359804	1.76073469422871e-09	0.0266486298284706	0.999998006506056	Not Prioritized	Not Prioritized
ENSOARG00020009410	MCM3AP	1	266669317	266714101	0.714613679200596	1.30847413227408e-09	0.040904084019565	0.999997677537238	Not Prioritized	Not Prioritized
ENSOARG00020000465	UBA5	1	257604955	257638271	0.327588120860028	2.1866246323548e-09	7.63570405165682e-07	0.99999995729485	Not Prioritized	Not Prioritized
ENSOARG00020000045	NA	1	15137179	15141440	0.214806154953152	NA	0.00241746380398793	NA	Not Prioritized	Not Prioritized
ENSOARG00020031349	NA	1	122791936	122795057	0.0612068642708592	NA	0.237515396241212	NA	Not Prioritized	Not Prioritized
ENSOARG00020037142	NA	1	123015102	123052262	0.147065222856743	NA	0.0499641434298346	NA	Not Prioritized	Not Prioritized
ENSOARG00020034279	NA	1	21455154	21461590	0.0350763098529319	NA	0.0422348663142009	NA	Not Prioritized	Not Prioritized
ENSOARG00020026777	NA	1	123024472	123056708	0.168860190104186	NA	0.0289954146028572	NA	Not Prioritized	Not Prioritized
ENSOARG00020018255	PFDN2	1	112558567	112570870	0.242760372046577	5.14262686703852e-10	0.0208892979938412	0.999994519147736	Not Prioritized	Not Prioritized
ENSOARG00020033019	CHST2	1	246510315	246518146	0.392867703220541	3.50922807408678e-09	0.597965817697004	0.999999038262388	Not Prioritized	Not Prioritized
ENSOARG00020001247	ATP6V1A	1	179372508	179435997	0.409201279863399	3.35461614807495e-09	0.00557077929655893	0.999887850485642	Not Prioritized	Not Prioritized
ENSOARG00020003022	EIF4G1	1	203640375	203659256	0.135371761055666	1.08839454050004e-18	0.555344177449112	0.999999999983196	Not Prioritized	Not Prioritized
ENSOARG00020002045	CFAP91	1	185324785	185423400	0.151376722532718	1.13838205293385e-09	0.0405193165831938	0.999997665814154	Not Prioritized	Not Prioritized
ENSOARG00020005834	LRP8	1	27783964	27862311	0.0488124269227505	6.55061820149892e-09	5.95007596919032e-07	0.999999962471429	Not Prioritized	Not Prioritized
ENSOARG00020005741	U2SURP	1	246573941	246623523	0.202860017113528	1.61503483937349e-09	0.47475669745581	0.999997375793121	Not Prioritized	Not Prioritized
ENSOARG00020018304	NIT1	1	112570810	112576947	0.221350657041652	1.42628716960445e-09	0.0260885562184462	0.999997896595323	Not Prioritized	Not Prioritized
ENSOARG00020032659	NA	1	123918492	123923349	0.466493993595569	NA	9.22551629904677e-05	NA	Not Prioritized	Not Prioritized
ENSOARG00020027963	NA	1	124421831	124425595	0.934953776128174	NA	0.000228017150976497	NA	Not Prioritized	Not Prioritized
ENSOARG00020028556	NA	1	124453242	124457552	0.674381333035003	NA	0.000137487864315833	NA	Not Prioritized	Not Prioritized
ENSOARG00020028527	NA	1	125940683	125942588	0.845961671383839	NA	0.0499290906699657	NA	Not Prioritized	Not Prioritized
ENSOARG00020028844	NA	1	125973931	125979374	0.774828459305315	NA	0.0468309390231197	NA	Not Prioritized	Not Prioritized
ENSOARG00020028689	NA	1	70354533	70357067	0.226581231584091	NA	0.000114902982803215	NA	Not Prioritized	Not Prioritized
ENSOARG00020034117	NA	1	126167209	126176083	0.323001183211336	NA	0.00537026121685649	NA	Not Prioritized	Not Prioritized
ENSOARG00020013081	CTTNBP2NL	1	89838798	89896361	0.612805995234136	1.06956130583097e-09	0.257795101418203	0.999997782706869	Not Prioritized	Not Prioritized
ENSOARG00020003329	ANKRD35	1	99203076	99220973	0.459585017245963	1.68229261783028e-09	0.00510392879985521	0.999997766693293	Not Prioritized	Not Prioritized
ENSOARG00020038248	TMED5	1	70356598	70379771	0.230833453040637	3.73913014923206e-09	7.65617757551989e-05	0.999996329577349	Not Prioritized	Not Prioritized
ENSOARG00020027689	NA	1	127357666	127371327	0.944006076324006	NA	5.25093090974982e-06	NA	Not Prioritized	Not Prioritized
ENSOARG00020016199	AIRIM	1	12498093	12502225	0.259125107375629	1.55028085653802e-09	1.05708563572333e-06	0.999998627959766	Not Prioritized	Not Prioritized
ENSOARG00020016248	CDCA8	1	12502361	12516796	0.245167491952892	4.93538415674898e-06	1.5828545027597e-07	0.999999999999534	Not Prioritized	Not Prioritized
ENSOARG00020029685	NA	1	127432948	127437758	0.963499943951128	NA	1.68958488527472e-06	NA	Not Prioritized	Not Prioritized
ENSOARG00020030380	NA	1	129919195	130006701	0.583794730452362	NA	0.000206949581910404	NA	Not Prioritized	Not Prioritized
ENSOARG00020004614	SPTA1	1	109570236	109651771	0.108828218884402	1.79222161899552e-09	1.08073150437506e-05	0.999998459467058	Not Prioritized	Not Prioritized
ENSOARG00020013948	WNT2B	1	89923202	89938330	0.711811329878443	1.30933383734026e-09	0.409109388765132	0.999997395179669	Not Prioritized	Not Prioritized
ENSOARG00020011193	CCDC18	1	70379926	70490210	0.196675921365199	1.62341454990227e-09	2.16463943406822e-05	0.999998405216566	Not Prioritized	Not Prioritized
ENSOARG00020031138	NA	1	129943658	129996194	0.552848732910137	NA	0.000165981823549372	NA	Not Prioritized	Not Prioritized
ENSOARG00020018454	NA	1	112573868	112584714	0.272236743730638	NA	0.0260211262064053	NA	Not Prioritized	Not Prioritized
ENSOARG00020039020	NA	1	130754079	130766998	0.326793723380986	NA	0.00123627794359147	NA	Not Prioritized	Not Prioritized
ENSOARG00020009539	YBEY	1	266713778	266719355	0.715802987582654	1.34755683950815e-09	0.180683140813784	0.99999828118381	Not Prioritized	Not Prioritized
ENSOARG00020000050	KCNQ4	1	15302691	15361668	0.00443451542202277	3.06005719768452e-09	3.24872688428097e-09	0.999998971544428	Not Prioritized	Not Prioritized
ENSOARG00020030240	ACAD11	1	257638525	257754163	0.069717679556039	1.37765765247787e-08	6.48776655755812e-05	0.999970774447323	Not Prioritized	Not Prioritized
ENSOARG00020037401	NA	1	131259792	131261105	0.594847816028568	NA	0.00254303298760565	NA	Not Prioritized	Not Prioritized
ENSOARG00020005263	HJURP	1	7154074	7165268	0.707730686446807	1.31059278744603e-09	0.12336121236274	0.999997546219857	Not Prioritized	Not Prioritized
ENSOARG00020013173	ST7L	1	89942858	90020941	0.850584617724668	1.53313357867364e-10	0.352603726318456	0.999998441465474	Not Prioritized	Not Prioritized
ENSOARG00020001279	GRAMD1C	1	179456963	179555378	0.531371427227977	3.48582533346703e-09	0.0164764605875962	0.999999402024875	Not Prioritized	Not Prioritized
ENSOARG00020036204	NA	1	123950691	123992107	0.421648706208119	NA	0.00054502477787876	NA	Not Prioritized	Not Prioritized
ENSOARG00020036078	NA	1	266723270	266734739	0.654497759081934	NA	0.14806250093171	NA	Not Prioritized	Not Prioritized
ENSOARG00020009669	CTSK	1	100755954	100766933	0.258607763438604	0.95493101632611	0.124306345200928	0.99849916953667	Not Prioritized	Not Prioritized
ENSOARG00020005342	MROH2A	1	7187853	7246890	0.747847609824347	1.29856909581399e-09	0.275653316668269	0.99999744592348	Not Prioritized	Not Prioritized
ENSOARG00020018494	UFC1	1	112585607	112605311	0.386295494413783	1.92590461085533e-09	0.0270080237845043	0.99999919144456	Not Prioritized	Not Prioritized
ENSOARG00020002112	NR1I2	1	185462598	185495193	0.125684757401911	1.74959372158178e-09	0.101900655030501	0.999997569475193	Not Prioritized	Not Prioritized
ENSOARG00020009684	PCNT	1	266741181	266847636	0.583621359845745	3.11198534052046e-07	0.145883204847498	0.761861237583053	Not Prioritized	Not Prioritized
ENSOARG00020037929	NA	1	124164137	124178660	0.281395892793773	NA	0.0126470078180569	NA	Not Prioritized	Not Prioritized
ENSOARG00020007690	GK5	1	247327226	247471945	0.0888916002987659	8.43453800461563e-10	0.810048879734858	0.999993976850273	Not Prioritized	Not Prioritized
ENSOARG00020028502	NA	1	185474222	185482376	0.0994785290238902	NA	0.0740141964315191	NA	Not Prioritized	Not Prioritized
ENSOARG00020008725	MCL1	1	100590177	100594862	0.617110904237553	1.24683478124168e-16	0.111475337096743	0.99986547677504	Not Prioritized	Not Prioritized
ENSOARG00020002145	GSK3B	1	185502463	185716791	0.29910663958609	4.5367009632402e-15	0.16935998591207	0.99902526125283	Not Prioritized	Not Prioritized
ENSOARG00020033900	NA	1	257660041	257696071	0.201028589581928	NA	2.71631761077123e-05	NA	Not Prioritized	Not Prioritized
ENSOARG00020018542	USP21	1	112605793	112611999	0.375679785191155	1.02476236370694e-09	0.0245852518463427	1.17158924294062e-05	Not Prioritized	Not Prioritized
ENSOARG00020027510	NA	1	124358772	124410119	0.998767951128615	NA	0.00276100502725035	NA	Not Prioritized	Not Prioritized
ENSOARG00020000542	ACKR4	1	257713210	257720416	0.0578172352328278	1.99208791587292e-09	0.00738196717967598	0.999997867451763	Not Prioritized	Not Prioritized
ENSOARG00020008758	ENSA	1	100617653	100623620	0.607967144547278	7.02128854040067e-10	0.199652501977967	0.999996571952311	Not Prioritized	Not Prioritized
ENSOARG00020000058	CTPS1	1	15502970	15533880	0.0252745619838294	3.35107687550688e-09	1.52994647850609e-11	0.999999990512636	Not Prioritized	Not Prioritized
ENSOARG00020001306	ZDHHC23	1	179556087	179572019	0.39299812935061	5.2682338198877e-08	0.00511338879089875	0.999990717237632	Not Prioritized	Not Prioritized
ENSOARG00020000765	S100A12	1	103749551	103750996	0.264195626696156	1.54526698661111e-09	0.00696159561720767	0.999997873672561	Not Prioritized	Not Prioritized
ENSOARG00020011570	KCNJ13	1	8192500	8199964	0.675498397704252	1.28897872114274e-09	0.383032054546183	0.999997359625311	Not Prioritized	Not Prioritized
ENSOARG00020008878	GOLPH3L	1	100635168	100682823	0.45002941413136	5.25485991524387e-09	0.084942771161232	0.999998043601703	Not Prioritized	Not Prioritized
ENSOARG00020036952	KCNJ10	1	111068076	111104741	0.179018447403737	1.64914398678065e-09	0.237387475064853	0.999997464871561	Not Prioritized	Not Prioritized
ENSOARG00020029344	NA	1	124392921	124440034	0.76106753825219	NA	0.000315916425722519	NA	Not Prioritized	Not Prioritized
ENSOARG00020006230	UGT1A9	1	7254899	7426072	0.824950905263027	1.27744276518911e-09	0.308784206488987	0.999997431438964	Not Prioritized	Not Prioritized
ENSOARG00020000598	DNAJC13	1	257783160	257941863	0.0619782123800321	2.06048770654559e-06	0.000520626018600901	0.999999646414325	Not Prioritized	Not Prioritized
ENSOARG00020032035	NA	1	127636101	127700095	0.972272410645096	NA	7.39271474986504e-05	NA	Not Prioritized	Not Prioritized
ENSOARG00020032206	NA	1	247332013	247351665	0.0528821587918487	NA	0.769371250533102	NA	Not Prioritized	Not Prioritized
ENSOARG00020031140	NA	1	66889824	66907062	0.105789187001077	NA	6.73415335861658e-06	NA	Not Prioritized	Not Prioritized
ENSOARG00020001320	CCDC191	1	179574119	179671869	0.407730890327212	1.4371502125886e-09	0.00213892180155866	0.999997995094393	Not Prioritized	Not Prioritized
ENSOARG00020012322	KCNJ9	1	111114208	111123510	0.202126712853122	1.61601280833214e-09	0.224305746926501	0.999997472021386	Not Prioritized	Not Prioritized
ENSOARG00020032905	TFDP2	1	247471891	247622050	0.0888766434887508	0.748729207440243	0.78496604805198	0.999999987910195	Not Prioritized	Not Prioritized
ENSOARG00020007728	LRRC8B	1	66900294	66967604	0.128012992220456	1.72104347850534e-09	1.7840861669131e-06	0.99999820441682	Not Prioritized	Not Prioritized
ENSOARG00020008996	HORMAD1	1	100683238	100702104	0.376417347643586	1.45647607391566e-09	0.126981165510537	0.999997542681284	Not Prioritized	Not Prioritized
ENSOARG00020028089	NA	1	130645387	130688321	0.453515465957522	NA	5.29637814469507e-05	NA	Not Prioritized	Not Prioritized
ENSOARG00020025106	TPRG1	1	198814623	198989981	0.586153368372182	1.35254312792232e-09	0.344064351876014	0.999997417555981	Not Prioritized	Not Prioritized
ENSOARG00020038641	NA	1	185716807	185739954	0.820610585223548	NA	0.226474743927503	NA	Not Prioritized	Not Prioritized
ENSOARG00020012420	IGSF8	1	111124137	111131264	0.167747804304229	1.69561998161841e-09	0.158660017626644	0.99999723913906	Not Prioritized	Not Prioritized
ENSOARG00020001509	U6	1	125733861	125733963	0.840858213202805	NA	0.00948052561882044	NA	Not Prioritized	Not Prioritized
ENSOARG00020003887	U6	1	128017365	128017471	0.612481373156407	NA	0.0384675506207131	NA	Not Prioritized	Not Prioritized
ENSOARG00020018808	PPOX	1	112612691	112616571	0.371817154546254	1.94949572201084e-09	0.0270160404254679	0.999997811250607	Not Prioritized	Not Prioritized
ENSOARG00020001329	QTRT2	1	179672138	179699708	0.433083329081345	1.52021639707466e-06	0.00443878186335724	0.999999967281579	Not Prioritized	Not Prioritized
ENSOARG00020003909	U2	1	129462289	129462460	0.378001884226484	NA	2.77477895324227e-06	NA	Not Prioritized	Not Prioritized
ENSOARG00020003918	NA	1	129852557	129852679	0.797100939754546	NA	0.000838183054106754	NA	Not Prioritized	Not Prioritized
ENSOARG00020002267	GPR156	1	185794689	185877803	0.791030026111708	1.28644041211679e-09	0.0836800572401331	0.999997593215275	Not Prioritized	Not Prioritized
ENSOARG00020034604	NA	1	198965413	199270933	0.322343014716381	NA	0.581614357128561	NA	Not Prioritized	Not Prioritized
ENSOARG00020004918	U6	1	131097374	131097476	0.333718117388694	NA	0.000805979699258427	NA	Not Prioritized	Not Prioritized
ENSOARG00020040809	U6	1	131515560	131515666	0.329386597050154	NA	0.204634667953594	NA	Not Prioritized	Not Prioritized
ENSOARG00020002874	U6	1	127353532	127353639	0.955769416168537	NA	3.72015529334633e-06	NA	Not Prioritized	Not Prioritized
ENSOARG00020031549	NA	1	199166084	199412489	0.148869251032201	NA	0.458264060240578	NA	Not Prioritized	Not Prioritized
ENSOARG00020006655	NA	1	122747126	122747250	0.0622426539152587	NA	0.239958597660665	NA	Not Prioritized	Not Prioritized
ENSOARG00020007737	LRRC8C	1	67004330	67116777	0.08161834962359	2.81683078602223e-09	2.59584969778952e-10	0.999999237842208	Not Prioritized	Not Prioritized
ENSOARG00020031516	LRRC58	1	185932811	185956812	0.456159032652708	1.56290251534269e-09	0.00591665934232683	0.999997911401524	Not Prioritized	Not Prioritized
ENSOARG00020000107	U6	1	123329906	123330012	0.0388244840258898	NA	0.00256426810273624	NA	Not Prioritized	Not Prioritized
ENSOARG00020010477	ENTREP3	1	105424626	105430462	0.483976731419765	1.39655099919677e-09	0.0012096633901343	0.999998051229809	Not Prioritized	Not Prioritized
ENSOARG00020032394	NA	1	199240069	199319365	0.112228481989217	NA	0.714537537579004	NA	Not Prioritized	Not Prioritized
ENSOARG00020021690	PLCL2	1	274915091	275126032	0.835262521776515	1.71168374092443e-09	0.176409859721052	0.999998336578318	Not Prioritized	Not Prioritized
ENSOARG00020000061	SLFNL1	1	15535982	15540667	0.0249533305416578	2.20491449827478e-09	1.19149204428609e-11	0.999999191141463	Not Prioritized	Not Prioritized
ENSOARG00020014006	CAPZA1	1	90021250	90064274	1	3.84928691142977e-21	0.639361473307495	0.999999955689854	Not Prioritized	Not Prioritized
ENSOARG00020006391	NA	1	122627848	122627911	0.51115005210821	NA	0.0429040304927418	NA	Not Prioritized	Not Prioritized
ENSOARG00020025122	LPP	1	199253233	199991281	0.324255837805413	1.44908100079529e-09	0.0637407932881917	0.999997695707138	Not Prioritized	Not Prioritized
ENSOARG00020001358	DRD3	1	179729702	179787107	0.303481399321595	1.50986907086953e-09	0.000631085187938566	0.999998113394335	Not Prioritized	Not Prioritized
ENSOARG00020005190	MIR155	1	131469794	131469855	0.245845817001163	1.56397383089683e-09	0.133437706200882	0.9999975366014	Not Prioritized	Not Prioritized
ENSOARG00020030777	NA	1	21463846	21471781	0.026126513508928	NA	0.0489181398045138	NA	Not Prioritized	Not Prioritized
ENSOARG00020002313	FSTL1	1	185976569	186050887	0.512437246125496	4.21756836464759e-10	0.00919339322385096	0.99999908607489	Not Prioritized	Not Prioritized
ENSOARG00020005800	NA	1	122377009	122377069	0.217546730579201	NA	0.00242728479594532	NA	Not Prioritized	Not Prioritized
ENSOARG00020000067	SCMH1	1	15545460	15761608	0.0471190126341913	2.73174795531324e-09	1.23344218223667e-12	0.999999311757901	Not Prioritized	Not Prioritized
ENSOARG00020009727	ARNT	1	100770128	100836478	0.24446085757322	1.21097027487216e-16	0.0505584546834344	0.999999977502737	Not Prioritized	Not Prioritized
ENSOARG00020021801	TBC1D5	1	275124545	275565312	0.0840587266755086	6.08405203900995e-10	0.609704815813069	0.999997289520114	Not Prioritized	Not Prioritized
ENSOARG00020031936	NA	1	21490007	21505320	0.0341459354533923	NA	0.0117918972374603	NA	Not Prioritized	Not Prioritized
ENSOARG00020001397	TIGIT	1	179868963	179887483	0.388000537205047	1.27281522006668e-09	0.000124060213356932	0.999998970995152	Not Prioritized	Not Prioritized
ENSOARG00020001814	NA	1	21611813	21624647	0.941270991223398	NA	3.39614066081293e-07	NA	Not Prioritized	Not Prioritized
ENSOARG00020034502	LRRC8D	1	67183123	67324344	0.176401616965656	1.43638808394655e-09	1.91372511613701e-10	0.999999772695399	Not Prioritized	Not Prioritized
ENSOARG00020002080	NA	1	3414066	3573396	0.262604724838338	NA	0.601453903832177	NA	Not Prioritized	Not Prioritized
ENSOARG00020014075	MOV10	1	90069269	90096612	0.826548144976672	1.90845004988072e-09	0.652240969492877	0.999997313214089	Not Prioritized	Not Prioritized
ENSOARG00020000101	B4GALT3	1	112616669	112622862	0.389931357069993	8.36571614912841e-10	0.0299586351638135	0.999999055521182	Not Prioritized	Not Prioritized
ENSOARG00020001417	ZBTB20	1	179918452	179969953	0.503984591152025	6.77440166845111e-10	0.00185179422908356	0.999976529181748	Not Prioritized	Not Prioritized
ENSOARG00020031350	NA	1	117651645	117652162	0.524890847135561	NA	1.35317240990546e-05	NA	Not Prioritized	Not Prioritized
ENSOARG00020008329	ATP1B3	1	247642126	247676985	0.74322064493419	9.84834888493897e-14	0.461650273518499	0.999999320163496	Not Prioritized	Not Prioritized
ENSOARG00020001000	NA	1	202033135	202047120	0.569432287203287	NA	0.615646589436095	NA	Not Prioritized	Not Prioritized
ENSOARG00020000811	PTGFRN	1	94311622	94395044	0.414119082275168	1.42359193723639e-09	5.0741580841551e-05	0.999999346390943	Not Prioritized	Not Prioritized
ENSOARG00020031660	NA	1	114340340	114348212	0.409996656307388	NA	0.0692621889076785	NA	Not Prioritized	Not Prioritized
ENSOARG00020018116	CEP63	1	255417097	255497545	0.99738383944685	3.94046878550486e-05	0.00154917357943367	0.809793083981161	Not Prioritized	Not Prioritized
ENSOARG00020040900	NA	1	111962960	111963894	0.461894329843359	NA	2.11194544911063e-05	NA	Not Prioritized	Not Prioritized
ENSOARG00020029455	NA	1	112390980	112409596	0.936173982724549	NA	0.000702629385817875	NA	Not Prioritized	Not Prioritized
ENSOARG00020008933	MIX23	1	187636017	187657283	0.730962087361136	1.21133563606184e-09	0.150698826212953	0.99999674435682	Not Prioritized	Not Prioritized
ENSOARG00020011250	SCAMP3	1	105431218	105435450	0.483976731419765	4.2674229352114e-10	0.0012096633901343	0.999984030509574	Not Prioritized	Not Prioritized
ENSOARG00020001061	TRA2B	1	202067718	202087660	0.233507508753279	2.18097433821732e-06	0.38356133508804	0.999999994139683	Not Prioritized	Not Prioritized
ENSOARG00020032073	NA	1	179997568	180014589	0.737197952117544	NA	0.00792149637596002	NA	Not Prioritized	Not Prioritized
ENSOARG00020036507	NA	1	114010499	114018766	0.451234604701814	NA	0.0719301385171972	NA	Not Prioritized	Not Prioritized
ENSOARG00020028916	NA	1	115470589	115584472	0.66829307338974	NA	0.000110149114260808	NA	Not Prioritized	Not Prioritized
ENSOARG00020038599	NA	1	180101417	180598981	0.990706683549579	NA	0.000311118558060192	NA	Not Prioritized	Not Prioritized
ENSOARG00020000838	CD101	1	94394978	94443691	0.476142284150359	1.13586581986605e-09	0.000388837536799908	0.999996829029408	Not Prioritized	Not Prioritized
ENSOARG00020032484	NA	1	180213875	180375799	0.91595778576442	NA	1.34440422204302e-05	NA	Not Prioritized	Not Prioritized
ENSOARG00020038338	NA	1	202119193	202145361	0.223520870131032	NA	0.291442504032929	NA	Not Prioritized	Not Prioritized
ENSOARG00020037472	NA	1	67331758	67340836	0.399715792861333	NA	2.07544459478188e-10	NA	Not Prioritized	Not Prioritized
ENSOARG00020040198	NA	1	275272273	275425481	0.0381914631206279	NA	0.522343778702891	NA	Not Prioritized	Not Prioritized
ENSOARG00020030688	NA	1	115477382	115478537	0.67062770517749	NA	0.00164547956281019	NA	Not Prioritized	Not Prioritized
ENSOARG00020011438	CLK2	1	105435404	105444744	0.507151323334498	1.08201934452367e-09	0.00252846179019004	0.999947526145668	Not Prioritized	Not Prioritized
ENSOARG00020001135	IGF2BP2	1	202185501	202349256	0.445498006932721	1.41602551186246e-09	0.501583140581814	0.99999736859623	Not Prioritized	Not Prioritized
ENSOARG00020034979	NA	1	247677103	247684939	0.745224370858733	NA	0.38657236428871	NA	Not Prioritized	Not Prioritized
ENSOARG00020001886	BCL10	1	62302815	62312712	0.165152322458127	0.00175535860864765	9.26566574715061e-08	0.999992679588768	Not Prioritized	Not Prioritized
ENSOARG00020037390	NA	1	116997350	117028938	0.539503569005786	NA	7.67167848491789e-09	NA	Not Prioritized	Not Prioritized
ENSOARG00020008372	GRK7	1	247736925	247777782	0.548499915405437	1.36763810106501e-09	0.312471614682172	0.999997429919275	Not Prioritized	Not Prioritized
ENSOARG00020026538	NA	1	275552986	275717539	0.0124158512364019	NA	0.714388527151519	NA	Not Prioritized	Not Prioritized
ENSOARG00020009080	FAM162A	1	187656415	187781969	0.751077341354363	6.91303502971951e-10	0.271772169397513	0.99999612699199	Not Prioritized	Not Prioritized
ENSOARG00020038516	NA	1	180279417	180758735	0.983210356544852	NA	0.000924744144491098	NA	Not Prioritized	Not Prioritized
ENSOARG00020033073	NA	1	118022659	118027018	0.367923470617176	NA	0.00048696804482476	NA	Not Prioritized	Not Prioritized
ENSOARG00020039227	NA	1	62314143	62316032	0.126357459404233	NA	5.97607982373199e-08	NA	Not Prioritized	Not Prioritized
ENSOARG00020032285	NA	1	118092220	118102330	0.315257860574701	NA	0.000409079164323634	NA	Not Prioritized	Not Prioritized
ENSOARG00020015428	SOX14	1	252025911	252026633	0.668372495763999	1.3231883273988e-09	0.00903669389659519	0.999997845852682	Not Prioritized	Not Prioritized
ENSOARG00020040433	NA	1	62317139	62377455	0.0978798351031268	NA	2.17447850916192e-09	NA	Not Prioritized	Not Prioritized
ENSOARG00020014499	PPM1J	1	90105934	90111701	0.870613654585279	6.70135435664673e-10	0.605829016439399	0.999999648653117	Not Prioritized	Not Prioritized
ENSOARG00020017516	NA	1	255101229	255101758	0.580374785501972	NA	0.00476401672640792	NA	Not Prioritized	Not Prioritized
ENSOARG00020000877	TTF2	1	94467555	94518337	0.538376230495635	1.16135732332221e-09	0.000123549676250107	0.99998816177341	Not Prioritized	Not Prioritized
ENSOARG00020039680	NA	1	118100690	118115668	0.312772987408425	NA	0.000244893950064406	NA	Not Prioritized	Not Prioritized
ENSOARG00020001916	DDAH1	1	62357480	62504845	0.0618265405369879	3.95562858115094e-08	1.49465857218386e-11	0.999999996735604	Not Prioritized	Not Prioritized
ENSOARG00020009460	NA	1	248745272	248745713	0.220001979674708	NA	0.719911365429875	NA	Not Prioritized	Not Prioritized
ENSOARG00020038152	NA	1	118157740	118170093	0.33454242702271	NA	0.000741731849571137	NA	Not Prioritized	Not Prioritized
ENSOARG00020015410	NA	1	251871378	251872447	0.300386365407634	NA	0.00178878774373357	NA	Not Prioritized	Not Prioritized
ENSOARG00020002839	RNF220	1	19245241	19327099	0.594724764751724	4.76849244081663e-12	1.70842127749269e-13	0.999999955866359	Not Prioritized	Not Prioritized
ENSOARG00020010654	NA	1	250763158	250763946	0.668716768699553	NA	0.213765291264983	NA	Not Prioritized	Not Prioritized
ENSOARG00020036139	NA	1	119629513	119633627	0.387988409455054	NA	0.00888223951207826	NA	Not Prioritized	Not Prioritized
ENSOARG00020027329	NA	1	119773757	119799042	0.184514273591156	NA	0.00144338174946977	NA	Not Prioritized	Not Prioritized
ENSOARG00020010684	FOXL2	1	250835613	250836746	0.401391185373984	1.40516425162537e-09	0.217763698476127	0.999997342947114	Not Prioritized	Not Prioritized
ENSOARG00020033015	NA	1	275663750	275717272	0.0793095469487875	NA	0.761377501105155	NA	Not Prioritized	Not Prioritized
ENSOARG00020006395	NA	1	247068566	247070466	0.444096808913363	NA	0.498225990724094	NA	Not Prioritized	Not Prioritized
ENSOARG00020036916	NA	1	112816818	112827167	0.389512450304108	NA	0.0306463667354558	NA	Not Prioritized	Not Prioritized
ENSOARG00020002864	TMEM53	1	19323042	19347318	0.506413224048313	5.64505711542856e-10	6.78753776412215e-11	0.99999978566472	Not Prioritized	Not Prioritized
ENSOARG00020010569	NA	1	250669688	250670476	0.698381588884674	NA	0.313899449802019	NA	Not Prioritized	Not Prioritized
ENSOARG00020037094	NA	1	245628363	245651052	0.971526328815692	NA	0.106002481506026	NA	Not Prioritized	Not Prioritized
ENSOARG00020015398	SIM2	1	269594790	269642811	0.776030901273424	1.29056372106422e-09	0.108623926394807	0.999997561725263	Not Prioritized	Not Prioritized
ENSOARG00020036889	NA	1	116892716	117047101	0.163714172240926	NA	1.50559749246446e-08	NA	Not Prioritized	Not Prioritized
ENSOARG00020036570	NA	1	246623946	246657248	0.331141662159933	NA	0.325540435688233	NA	Not Prioritized	Not Prioritized
ENSOARG00020035818	NA	1	19326945	19327476	0.371099767824708	NA	1.82985164735104e-11	NA	Not Prioritized	Not Prioritized
ENSOARG00020028162	NA	1	62490910	62526295	0.0399158113173579	NA	1.08126857889516e-12	NA	Not Prioritized	Not Prioritized
ENSOARG00020002881	ARMH1	1	19347403	19406526	0.519951727100974	5.81259715297102e-10	2.63302510586076e-09	0.999998975005672	Not Prioritized	Not Prioritized
ENSOARG00020001971	CCN1	1	62636068	62639318	0.500083800653959	4.13788140310824e-10	2.37903158234167e-07	0.99999991246833	Not Prioritized	Not Prioritized
ENSOARG00020009605	NA	1	110324794	110325996	0.754174576599243	NA	0.000140967338448422	NA	Not Prioritized	Not Prioritized
ENSOARG00020037792	NA	1	247828274	247850785	0.463239505408873	NA	0.130942512869344	NA	Not Prioritized	Not Prioritized
ENSOARG00020039927	NA	1	118588466	118602772	0.306806689550973	NA	0.0190632042581409	NA	Not Prioritized	Not Prioritized
ENSOARG00020011450	NA	1	70599524	70600217	0.297075202145299	NA	1.97233971980916e-06	NA	Not Prioritized	Not Prioritized
ENSOARG00020011745	HCN3	1	105447633	105456753	0.640691293079881	1.33257722591152e-09	0.0110762357748278	0.999997823898742	Not Prioritized	Not Prioritized
ENSOARG00020005063	CLCC1	1	86260547	86295233	0.457344646172236	1.1268092608706e-09	0.0018051221785694	0.999998791982805	Not Prioritized	Not Prioritized
ENSOARG00020001455	SENP2	1	202357998	202397222	0.950482359180244	6.17763841953897e-10	0.819157406473406	0.999999205232894	Not Prioritized	Not Prioritized
ENSOARG00020032944	NA	1	68030563	68031156	0.260894820964619	NA	2.54153179109875e-06	NA	Not Prioritized	Not Prioritized
ENSOARG00020034181	NA	1	248410013	248418894	0.623805720892664	NA	0.324340556126895	NA	Not Prioritized	Not Prioritized
ENSOARG00020028341	NA	1	64076200	64087744	0.92843926425541	NA	0.000813569787834647	NA	Not Prioritized	Not Prioritized
ENSOARG00020015556	HLCS	1	269646109	269859344	0.969595388874562	0.0190364649301762	0.0546448237096555	0.999999999999999	Not Prioritized	Not Prioritized
ENSOARG00020009195	KPNA1	1	187710149	187778775	0.686299649061343	2.05020555474894e-09	0.322364755419731	0.999999763500237	Not Prioritized	Not Prioritized
ENSOARG00020036863	NA	1	69419519	69424363	0.546472769459093	NA	8.73071388174292e-06	NA	Not Prioritized	Not Prioritized
ENSOARG00020007635	NA	1	66686607	66688255	0.0905527566369364	NA	0.0131719523263529	NA	Not Prioritized	Not Prioritized
ENSOARG00020038978	NA	1	121361471	121371916	0.00596769792115148	NA	0.400635464713361	NA	Not Prioritized	Not Prioritized
ENSOARG00020031758	NA	1	248525309	248547918	0.436894914019992	NA	0.420201494215877	NA	Not Prioritized	Not Prioritized
ENSOARG00020026513	NA	1	68788370	68788754	0.0975121824314868	NA	1.21775886371458e-10	NA	Not Prioritized	Not Prioritized
ENSOARG00020027301	NA	1	61734918	61742353	0.430726522844998	NA	1.23503440323593e-07	NA	Not Prioritized	Not Prioritized
ENSOARG00020031466	NA	1	7432889	7533886	0.821401714018894	NA	0.109319379098387	NA	Not Prioritized	Not Prioritized
ENSOARG00020002623	5S_rRNA	1	121149522	121149640	NA	NA	NA	NA	Not Prioritized	Not Prioritized
ENSOARG00020001002	TRIM45	1	94533812	94544163	0.440756469683055	9.70186533664948e-18	0.000150431541854253	0.99721749811609	Not Prioritized	Not Prioritized
ENSOARG00020027867	NA	1	61810302	61820021	0.464203544062247	NA	1.70472058271168e-07	NA	Not Prioritized	Not Prioritized
ENSOARG00020005405	5S_rRNA	1	121324987	121325095	0.00797748242963004	NA	0.194843962846753	NA	Not Prioritized	Not Prioritized
ENSOARG00020033430	NA	1	248958428	248960120	0.443785706035446	NA	0.302475078635176	NA	Not Prioritized	Not Prioritized
ENSOARG00020011831	PKLR	1	105458330	105466874	0.575007297695105	1.35689082065133e-09	0.0108379518126193	0.999997826255479	Not Prioritized	Not Prioritized
ENSOARG00020002624	5S_rRNA	1	121153898	121154016	NA	NA	NA	NA	Not Prioritized	Not Prioritized
ENSOARG00020040540	NA	1	249759648	249761810	0.644319695035264	NA	0.526753970257557	NA	Not Prioritized	Not Prioritized
ENSOARG00020002926	KIF2C	1	19427869	19445905	0.674427589703235	8.48644845133225e-16	2.43766269218684e-05	0.99986518179467	Not Prioritized	Not Prioritized
ENSOARG00020016818	U6	1	111750926	111751020	0.188991941502278	NA	0.000516215891944119	NA	Not Prioritized	Not Prioritized
ENSOARG00020033141	NA	1	61818071	61843779	0.496944169250836	NA	2.09931302432964e-07	NA	Not Prioritized	Not Prioritized
ENSOARG00020037268	NA	1	250393340	250415604	0.668682609496547	NA	0.0610925656843652	NA	Not Prioritized	Not Prioritized
ENSOARG00020038495	NA	1	180592627	180713215	0.992325272514973	NA	0.0238513788172458	NA	Not Prioritized	Not Prioritized
ENSOARG00020028028	U6	1	117632338	117632444	0.611659324626714	NA	1.184752629719e-05	NA	Not Prioritized	Not Prioritized
ENSOARG00020009450	DTX3L	1	187795196	187831573	0.586735279196348	2.83379264329428e-10	0.248361440376358	0.999980319094605	Not Prioritized	Not Prioritized
[truncated: 28,723 more rows]
