# Supplementary material for: Integrating omics and functional data via representation learning to prioritize candidate genes for pleiotropic effect in dairy sheep
Source: PNAS Nexus. 2025 Nov 13;4(11):pgaf361. doi: 10.1093/pnasnexus/pgaf361 (PMC12646080; doi:10.1093/pnasnexus/pgaf361)
Supplement: pgaf361_Supplementary_Data [file pgaf361_supplementary_data.zip › Supplementary_Table6.xlsx]

## Sheet: Trait_GWAS
query	significant	p_value	term_size	query_size	intersection_size	precision	recall	term_id	source	term_name	effective_domain_size	source_order	intersection
query_1	TRUE	0.000285931	899	14	7	0.5	0.00778643	GO:0019752	GO:BP	carboxylic acid metabolic process	21031	6252	MFSD2A,PHGDH,HIBCH,ACOT6,PTGR2,ALDH6A1,ACSL1
query_1	TRUE	0.000285931	927	14	7	0.5	0.00755124	GO:0006082	GO:BP	organic acid metabolic process	21031	1967	MFSD2A,PHGDH,HIBCH,ACOT6,PTGR2,ALDH6A1,ACSL1
query_1	TRUE	0.000285931	921	14	7	0.5	0.00760043	GO:0043436	GO:BP	oxoacid metabolic process	21031	11048	MFSD2A,PHGDH,HIBCH,ACOT6,PTGR2,ALDH6A1,ACSL1
query_1	TRUE	0.000640222	4	14	2	0.142857	0.5	GO:0006574	GO:BP	valine catabolic process	21031	2320	HIBCH,ALDH6A1
query_1	TRUE	0.0011658	1813	14	8	0.571429	0.00441258	GO:0044281	GO:BP	small molecule metabolic process	21031	11317	MFSD2A,PHGDH,HIBCH,ACOT6,PTGR2,ALDH6A1,ACSL1,GDPD3
query_1	TRUE	0.00149215	7	14	2	0.142857	0.285714	GO:0006573	GO:BP	valine metabolic process	21031	2319	HIBCH,ALDH6A1
query_1	TRUE	0.00375222	1005	14	6	0.428571	0.00597015	GO:0044255	GO:BP	cellular lipid metabolic process	21031	11307	MFSD2A,ACOT6,PTGR2,PRKD1,ACSL1,GDPD3
query_1	TRUE	0.00402136	1600	14	7	0.5	0.004375	GO:0044248	GO:BP	cellular catabolic process	21031	11304	MFSD2A,HIBCH,ALDH6A1,PRKD1,SLC25A4,ACSL1,GDPD3
query_1	TRUE	0.00434562	629	14	5	0.357143	0.00794913	GO:0032787	GO:BP	monocarboxylic acid metabolic process	21031	8101	MFSD2A,PHGDH,ACOT6,PTGR2,ACSL1
query_1	TRUE	0.00890532	21	14	2	0.142857	0.0952381	GO:0009083	GO:BP	branched-chain amino acid catabolic process	21031	3293	HIBCH,ALDH6A1
query_1	TRUE	0.0101684	397	14	4	0.285714	0.0100756	GO:0006631	GO:BP	fatty acid metabolic process	21031	2370	MFSD2A,ACOT6,PTGR2,ACSL1
query_1	TRUE	0.0123598	1388	14	6	0.428571	0.00432277	GO:0006629	GO:BP	lipid metabolic process	21031	2369	MFSD2A,ACOT6,PTGR2,PRKD1,ACSL1,GDPD3
query_1	TRUE	0.0123598	27	14	2	0.142857	0.0740741	GO:0009081	GO:BP	branched-chain amino acid metabolic process	21031	3291	HIBCH,ALDH6A1
query_1	TRUE	0.0124021	445	14	4	0.285714	0.00898876	GO:0015711	GO:BP	organic anion transport	21031	4890	MFSD2A,SLC1A4,SLC25A4,ACSL1
query_1	TRUE	0.0172835	39	14	2	0.142857	0.0512821	GO:0045616	GO:BP	regulation of keratinocyte differentiation	21031	11863	GRHL1,VDR
query_1	TRUE	0.0172835	40	14	2	0.142857	0.05	GO:0019432	GO:BP	triglyceride biosynthetic process	21031	5978	MFSD2A,ACSL1
query_1	TRUE	0.0172835	525	14	4	0.285714	0.00761905	GO:0009991	GO:BP	response to extracellular stimulus	21031	3853	MFSD2A,VDR,PRKD1,ACSL1
query_1	TRUE	0.0172835	1534	14	6	0.428571	0.00391134	GO:0055085	GO:BP	transmembrane transport	21031	14701	MFSD2A,SLC1A4,VDR,PRKD1,SLC25A4,ACSL1
query_1	TRUE	0.0172835	496	14	4	0.285714	0.00806452	GO:0031667	GO:BP	response to nutrient levels	21031	7533	MFSD2A,VDR,PRKD1,ACSL1
query_1	TRUE	0.0180827	215	14	3	0.214286	0.0139535	GO:1901605	GO:BP	alpha-amino acid metabolic process	21031	22122	PHGDH,HIBCH,ALDH6A1
query_1	TRUE	0.0180827	43	14	2	0.142857	0.0465116	GO:0007595	GO:BP	lactation	21031	3088	VDR,CSN3
query_1	TRUE	0.0189094	45	14	2	0.142857	0.0444444	GO:0010837	GO:BP	regulation of keratinocyte proliferation	21031	4501	VDR,PRKD1
query_1	TRUE	0.0197423	57	14	2	0.142857	0.0350877	GO:0043616	GO:BP	keratinocyte proliferation	21031	11164	VDR,PRKD1
query_1	TRUE	0.0197423	50	14	2	0.142857	0.04	GO:0046460	GO:BP	neutral lipid biosynthetic process	21031	12573	MFSD2A,ACSL1
query_1	TRUE	0.0197423	252	14	3	0.214286	0.0119048	GO:0046395	GO:BP	carboxylic acid catabolic process	21031	12523	MFSD2A,HIBCH,ALDH6A1
query_1	TRUE	0.0197423	1	14	1	0.0714286	1	GO:0034589	GO:BP	hydroxyproline transport	21031	8981	SLC1A4
query_1	TRUE	0.0197423	245	14	3	0.214286	0.0122449	GO:0031669	GO:BP	cellular response to nutrient levels	21031	7535	MFSD2A,VDR,PRKD1
query_1	TRUE	0.0197423	1	14	1	0.0714286	1	GO:0140329	GO:BP	lysophospholipid translocation	21031	20309	MFSD2A
query_1	TRUE	0.0197423	252	14	3	0.214286	0.0119048	GO:0016054	GO:BP	organic acid catabolic process	21031	5146	MFSD2A,HIBCH,ALDH6A1
query_1	TRUE	0.0197423	50	14	2	0.142857	0.04	GO:0046463	GO:BP	acylglycerol biosynthetic process	21031	12576	MFSD2A,ACSL1
query_1	TRUE	0.0197423	1	14	1	0.0714286	1	GO:0150175	GO:BP	regulation of phosphatidylethanolamine metabolic process	21031	20704	MFSD2A
query_1	TRUE	0.0197423	1	14	1	0.0714286	1	GO:0150178	GO:BP	regulation of phosphatidylserine metabolic process	21031	20707	MFSD2A
query_1	TRUE	0.0197423	1	14	1	0.0714286	1	GO:0014723	GO:BP	regulation of skeletal muscle contraction by modulation of calcium ion sensitivity of myofibril	21031	4718	PRKD1
query_1	TRUE	0.0197423	2556	14	7	0.5	0.00273865	GO:0009056	GO:BP	catabolic process	21031	3269	MFSD2A,HIBCH,ALDH6A1,PRKD1,SLC25A4,ACSL1,GDPD3
query_1	TRUE	0.0197423	1	14	1	0.0714286	1	GO:0015826	GO:BP	threonine transport	21031	4997	SLC1A4
query_1	TRUE	0.0198656	59	14	2	0.142857	0.0338983	GO:0045604	GO:BP	regulation of epidermal cell differentiation	21031	11851	GRHL1,VDR
query_1	TRUE	0.0200819	274	14	3	0.214286	0.0109489	GO:0031668	GO:BP	cellular response to extracellular stimulus	21031	7534	MFSD2A,VDR,PRKD1
query_1	TRUE	0.0228267	65	14	2	0.142857	0.0307692	GO:0045682	GO:BP	regulation of epidermis development	21031	11926	GRHL1,VDR
query_1	TRUE	0.0237225	68	14	2	0.142857	0.0294118	GO:0015909	GO:BP	long-chain fatty acid transport	21031	5065	MFSD2A,ACSL1
query_1	TRUE	0.0237225	297	14	3	0.214286	0.010101	GO:0006520	GO:BP	amino acid metabolic process	21031	2267	PHGDH,HIBCH,ALDH6A1
query_1	TRUE	0.0281801	76	14	2	0.142857	0.0263158	GO:0046470	GO:BP	phosphatidylcholine metabolic process	21031	12583	MFSD2A,GDPD3
query_1	TRUE	0.0281801	320	14	3	0.214286	0.009375	GO:0006790	GO:BP	sulfur compound metabolic process	21031	2504	PHGDH,ACOT6,ACSL1
query_1	TRUE	0.030024	3	14	1	0.0714286	0.333333	GO:0140214	GO:BP	positive regulation of long-chain fatty acid import into cell	21031	20265	ACSL1
query_1	TRUE	0.030024	3	14	1	0.0714286	0.333333	GO:0098718	GO:BP	serine import across plasma membrane	21031	19391	SLC1A4
query_1	TRUE	0.030024	3	14	1	0.0714286	0.333333	GO:0006210	GO:BP	thymine catabolic process	21031	2055	ALDH6A1
query_1	TRUE	0.030024	3	14	1	0.0714286	0.333333	GO:0006208	GO:BP	pyrimidine nucleobase catabolic process	21031	2053	ALDH6A1
query_1	TRUE	0.030024	2	14	1	0.0714286	0.5	GO:0071874	GO:BP	cellular response to norepinephrine stimulus	21031	17462	PRKD1
query_1	TRUE	0.030024	2	14	1	0.0714286	0.5	GO:0071873	GO:BP	response to norepinephrine	21031	17461	PRKD1
query_1	TRUE	0.030024	3	14	1	0.0714286	0.333333	GO:0019859	GO:BP	thymine metabolic process	21031	6275	ALDH6A1
query_1	TRUE	0.030024	341	14	3	0.214286	0.00879765	GO:0071496	GO:BP	cellular response to external stimulus	21031	17230	MFSD2A,VDR,PRKD1
query_1	TRUE	0.030024	3	14	1	0.0714286	0.333333	GO:0060058	GO:BP	positive regulation of apoptotic process involved in mammary gland involution	21031	14785	VDR
query_1	TRUE	0.030024	3	14	1	0.0714286	0.333333	GO:0060057	GO:BP	apoptotic process involved in mammary gland involution	21031	14784	VDR
query_1	TRUE	0.030024	3	14	1	0.0714286	0.333333	GO:0051977	GO:BP	lysophospholipid transport	21031	14501	MFSD2A
query_1	TRUE	0.030024	95	14	2	0.142857	0.0210526	GO:0035383	GO:BP	thioester metabolic process	21031	9319	ACOT6,ACSL1
query_1	TRUE	0.030024	353	14	3	0.214286	0.00849858	GO:0046942	GO:BP	carboxylic acid transport	21031	12859	MFSD2A,SLC1A4,ACSL1
query_1	TRUE	0.030024	391	14	3	0.214286	0.00767263	GO:0046486	GO:BP	glycerolipid metabolic process	21031	12596	MFSD2A,ACSL1,GDPD3
query_1	TRUE	0.030024	379	14	3	0.214286	0.00791557	GO:0044282	GO:BP	small molecule catabolic process	21031	11318	MFSD2A,HIBCH,ALDH6A1
query_1	TRUE	0.030024	354	14	3	0.214286	0.00847458	GO:0015849	GO:BP	organic acid transport	21031	5017	MFSD2A,SLC1A4,ACSL1
query_1	TRUE	0.030024	87	14	2	0.142857	0.0229885	GO:0150104	GO:BP	transport across blood-brain barrier	21031	20669	MFSD2A,SLC1A4
query_1	TRUE	0.030024	92	14	2	0.142857	0.0217391	GO:0007589	GO:BP	body fluid secretion	21031	3084	VDR,CSN3
query_1	TRUE	0.030024	3	14	1	0.0714286	0.333333	GO:0010979	GO:BP	regulation of vitamin D 24-hydroxylase activity	21031	4612	VDR
query_1	TRUE	0.030024	89	14	2	0.142857	0.0224719	GO:1901264	GO:BP	carbohydrate derivative transport	21031	21847	MFSD2A,SLC25A4
query_1	TRUE	0.030024	3	14	1	0.0714286	0.333333	GO:1990859	GO:BP	cellular response to endothelin	21031	25984	PRKD1
query_1	TRUE	0.030024	2	14	1	0.0714286	0.5	GO:0010747	GO:BP	positive regulation of long-chain fatty acid import across plasma membrane	21031	4418	ACSL1
query_1	TRUE	0.030024	3	14	1	0.0714286	0.333333	GO:0010980	GO:BP	positive regulation of vitamin D 24-hydroxylase activity	21031	4613	VDR
query_1	TRUE	0.030024	3	14	1	0.0714286	0.333333	GO:1903812	GO:BP	L-serine import across plasma membrane	21031	23902	SLC1A4
query_1	TRUE	0.030024	87	14	2	0.142857	0.0229885	GO:0010232	GO:BP	vascular transport	21031	4052	MFSD2A,SLC1A4
query_1	TRUE	0.030024	92	14	2	0.142857	0.0217391	GO:1901606	GO:BP	alpha-amino acid catabolic process	21031	22123	HIBCH,ALDH6A1
query_1	TRUE	0.030024	95	14	2	0.142857	0.0210526	GO:0006637	GO:BP	acyl-CoA metabolic process	21031	2375	ACOT6,ACSL1
query_1	TRUE	0.0314389	104	14	2	0.142857	0.0192308	GO:0006641	GO:BP	triglyceride metabolic process	21031	2379	MFSD2A,ACSL1
query_1	TRUE	0.0345545	900	14	4	0.285714	0.00444444	GO:0098660	GO:BP	inorganic ion transmembrane transport	21031	19358	SLC1A4,VDR,PRKD1,SLC25A4
query_1	TRUE	0.0353657	112	14	2	0.142857	0.0178571	GO:0009063	GO:BP	amino acid catabolic process	21031	3276	HIBCH,ALDH6A1
query_1	TRUE	0.0368181	4	14	1	0.0714286	0.25	GO:1990839	GO:BP	response to endothelin	21031	25977	PRKD1
query_1	TRUE	0.0368181	4	14	1	0.0714286	0.25	GO:1904273	GO:BP	L-alanine import across plasma membrane	21031	24288	SLC1A4
query_1	TRUE	0.0368181	4	14	1	0.0714286	0.25	GO:0034201	GO:BP	response to oleic acid	21031	8784	ACSL1
query_1	TRUE	0.0371226	118	14	2	0.142857	0.0169492	GO:0015908	GO:BP	fatty acid transport	21031	5064	MFSD2A,ACSL1
query_1	TRUE	0.0387433	123	14	2	0.142857	0.0162602	GO:0034032	GO:BP	purine nucleoside bisphosphate metabolic process	21031	8659	ACOT6,ACSL1
query_1	TRUE	0.0387433	123	14	2	0.142857	0.0162602	GO:0033875	GO:BP	ribonucleoside bisphosphate metabolic process	21031	8649	ACOT6,ACSL1
query_1	TRUE	0.0387433	123	14	2	0.142857	0.0162602	GO:0033865	GO:BP	nucleoside bisphosphate metabolic process	21031	8646	ACOT6,ACSL1
query_1	TRUE	0.0396624	5	14	1	0.0714286	0.2	GO:0060298	GO:BP	positive regulation of sarcomere organization	21031	14978	PRKD1
query_1	TRUE	0.0396624	5	14	1	0.0714286	0.2	GO:0070291	GO:BP	N-acylethanolamine metabolic process	21031	16530	GDPD3
query_1	TRUE	0.0396624	5	14	1	0.0714286	0.2	GO:1904557	GO:BP	L-alanine transmembrane transport	21031	24541	SLC1A4
query_1	TRUE	0.0396624	128	14	2	0.142857	0.015625	GO:0098661	GO:BP	inorganic anion transmembrane transport	21031	19359	SLC1A4,VDR
query_1	TRUE	0.0396624	5	14	1	0.0714286	0.2	GO:0008594	GO:BP	photoreceptor cell morphogenesis	21031	3239	MFSD2A
query_1	TRUE	0.0396624	5	14	1	0.0714286	0.2	GO:0046113	GO:BP	nucleobase catabolic process	21031	12288	ALDH6A1
query_1	TRUE	0.0396624	5	14	1	0.0714286	0.2	GO:0006566	GO:BP	threonine metabolic process	21031	2312	PHGDH
query_1	TRUE	0.0396624	5	14	1	0.0714286	0.2	GO:0038033	GO:BP	positive regulation of endothelial cell chemotaxis by VEGF-activated vascular endothelial growth factor receptor signaling pathway	21031	10012	PRKD1
query_1	TRUE	0.0399426	132	14	2	0.142857	0.0151515	GO:0006639	GO:BP	acylglycerol metabolic process	21031	2377	MFSD2A,ACSL1
query_1	TRUE	0.0400816	133	14	2	0.142857	0.0150376	GO:0006638	GO:BP	neutral lipid metabolic process	21031	2376	MFSD2A,ACSL1
query_1	TRUE	0.0405831	6	14	1	0.0714286	0.166667	GO:0015811	GO:BP	L-cystine transport	21031	4983	SLC1A4
query_1	TRUE	0.0405831	6	14	1	0.0714286	0.166667	GO:1903412	GO:BP	response to bile acid	21031	23575	VDR
query_1	TRUE	0.0405831	6	14	1	0.0714286	0.166667	GO:0015853	GO:BP	adenine transport	21031	5020	SLC25A4
query_1	TRUE	0.0405831	6	14	1	0.0714286	0.166667	GO:0006564	GO:BP	L-serine biosynthetic process	21031	2310	PHGDH
query_1	TRUE	0.0405831	6	14	1	0.0714286	0.166667	GO:0140009	GO:BP	L-aspartate import across plasma membrane	21031	20196	SLC1A4
query_1	TRUE	0.0405831	6	14	1	0.0714286	0.166667	GO:1904747	GO:BP	positive regulation of apoptotic process involved in development	21031	24704	VDR
query_1	TRUE	0.0405831	1034	14	4	0.285714	0.00386847	GO:0019637	GO:BP	organophosphate metabolic process	21031	6166	MFSD2A,ACOT6,ACSL1,GDPD3
query_1	TRUE	0.0405831	6	14	1	0.0714286	0.166667	GO:0010746	GO:BP	regulation of long-chain fatty acid import across plasma membrane	21031	4417	ACSL1
query_1	TRUE	0.0405831	6	14	1	0.0714286	0.166667	GO:0070564	GO:BP	positive regulation of vitamin D receptor signaling pathway	21031	16676	VDR
query_1	TRUE	0.0405831	6	14	1	0.0714286	0.166667	GO:1990379	GO:BP	lipid transport across blood-brain barrier	21031	25807	MFSD2A
query_1	TRUE	0.0405831	6	14	1	0.0714286	0.166667	GO:1902339	GO:BP	positive regulation of apoptotic process involved in morphogenesis	21031	22765	VDR
query_1	TRUE	0.0405831	138	14	2	0.142857	0.0144928	GO:0030879	GO:BP	mammary gland development	21031	7186	VDR,CSN3
query_1	TRUE	0.0405831	6	14	1	0.0714286	0.166667	GO:0031999	GO:BP	negative regulation of fatty acid beta-oxidation	21031	7573	MFSD2A
query_1	TRUE	0.0432583	7	14	1	0.0714286	0.142857	GO:0042439	GO:BP	ethanolamine-containing compound metabolic process	21031	10525	GDPD3
query_1	TRUE	0.0432583	7	14	1	0.0714286	0.142857	GO:0033211	GO:BP	adiponectin-activated signaling pathway	21031	8357	ACSL1
query_1	TRUE	0.0432583	157	14	2	0.142857	0.0127389	GO:1903825	GO:BP	organic acid transmembrane transport	21031	23910	SLC1A4,ACSL1
query_1	TRUE	0.0432583	7	14	1	0.0714286	0.142857	GO:0014722	GO:BP	regulation of skeletal muscle contraction by calcium ion signaling	21031	4717	PRKD1
query_1	TRUE	0.0432583	152	14	2	0.142857	0.0131579	GO:0010508	GO:BP	positive regulation of autophagy	21031	4230	PRKD1,SLC25A4
query_1	TRUE	0.0432583	157	14	2	0.142857	0.0127389	GO:0030856	GO:BP	regulation of epithelial cell differentiation	21031	7176	GRHL1,VDR
query_1	TRUE	0.0432583	7	14	1	0.0714286	0.142857	GO:0060558	GO:BP	regulation of calcidiol 1-monooxygenase activity	21031	15213	VDR
query_1	TRUE	0.0432583	156	14	2	0.142857	0.0128205	GO:1905039	GO:BP	carboxylic acid transmembrane transport	21031	24952	SLC1A4,ACSL1
query_1	TRUE	0.0432583	7	14	1	0.0714286	0.142857	GO:0003406	GO:BP	retinal pigment epithelium development	21031	1831	MFSD2A
query_1	TRUE	0.0432583	154	14	2	0.142857	0.012987	GO:0015748	GO:BP	organophosphate ester transport	21031	4926	MFSD2A,SLC25A4
query_1	TRUE	0.0432583	7	14	1	0.0714286	0.142857	GO:0060745	GO:BP	mammary gland branching involved in pregnancy	21031	15386	VDR
query_1	TRUE	0.0432583	7	14	1	0.0714286	0.142857	GO:0140021	GO:BP	mitochondrial ADP transmembrane transport	21031	20200	SLC25A4
query_1	TRUE	0.0455791	8	14	1	0.0714286	0.125	GO:0009448	GO:BP	gamma-aminobutyric acid metabolic process	21031	3532	PHGDH
query_1	TRUE	0.0455791	167	14	2	0.142857	0.011976	GO:0007584	GO:BP	response to nutrient	21031	3080	VDR,ACSL1
query_1	TRUE	0.0455791	8	14	1	0.0714286	0.125	GO:0038089	GO:BP	positive regulation of cell migration by vascular endothelial growth factor signaling pathway	21031	10028	PRKD1
query_1	TRUE	0.0455791	8	14	1	0.0714286	0.125	GO:1901526	GO:BP	positive regulation of mitophagy	21031	22065	SLC25A4
query_1	TRUE	0.0455791	8	14	1	0.0714286	0.125	GO:0015825	GO:BP	L-serine transport	21031	4996	SLC1A4
query_1	TRUE	0.0455791	8	14	1	0.0714286	0.125	GO:0060297	GO:BP	regulation of sarcomere organization	21031	14977	PRKD1
query_1	TRUE	0.0455791	8	14	1	0.0714286	0.125	GO:0140212	GO:BP	regulation of long-chain fatty acid import into cell	21031	20263	ACSL1
query_1	TRUE	0.0455791	8	14	1	0.0714286	0.125	GO:0071447	GO:BP	cellular response to hydroperoxide	21031	17182	PRKD1
query_1	TRUE	0.0457359	168	14	2	0.142857	0.0119048	GO:0015698	GO:BP	inorganic anion transport	21031	4877	SLC1A4,VDR
query_1	TRUE	0.0458929	169	14	2	0.142857	0.0118343	GO:1990845	GO:BP	adaptive thermogenesis	21031	25979	SLC25A4,ACSL1
query_1	TRUE	0.0482557	9	14	1	0.0714286	0.111111	GO:0019530	GO:BP	taurine metabolic process	21031	6070	PHGDH
query_1	TRUE	0.0482557	9	14	1	0.0714286	0.111111	GO:0019694	GO:BP	alkanesulfonate metabolic process	21031	6217	PHGDH
query_1	TRUE	0.0482557	177	14	2	0.142857	0.0112994	GO:0009267	GO:BP	cellular response to starvation	21031	3469	MFSD2A,PRKD1
query_1	TRUE	0.0482557	176	14	2	0.142857	0.0113636	GO:0030216	GO:BP	keratinocyte differentiation	21031	6961	GRHL1,VDR
query_1	TRUE	0.0482557	9	14	1	0.0714286	0.111111	GO:0060056	GO:BP	mammary gland involution	21031	14783	VDR
query_1	TRUE	0.0489387	179	14	2	0.142857	0.0111732	GO:0015718	GO:BP	monocarboxylic acid transport	21031	4897	MFSD2A,ACSL1
query_1	TRUE	0.0499319	10	14	1	0.0714286	0.1	GO:0006868	GO:BP	glutamine transport	21031	2558	SLC1A4
query_1	TRUE	0.0499319	10	14	1	0.0714286	0.1	GO:1990544	GO:BP	mitochondrial ATP transmembrane transport	21031	25868	SLC25A4
query_1	TRUE	0.0499319	10	14	1	0.0714286	0.1	GO:0070562	GO:BP	regulation of vitamin D receptor signaling pathway	21031	16674	VDR
query_1	TRUE	0.0499319	10	14	1	0.0714286	0.1	GO:1904628	GO:BP	cellular response to phorbol 13-acetate 12-myristate	21031	24598	PRKD1
query_1	TRUE	0.0499319	10	14	1	0.0714286	0.1	GO:1904627	GO:BP	response to phorbol 13-acetate 12-myristate	21031	24597	PRKD1
query_1	TRUE	0.0499319	10	14	1	0.0714286	0.1	GO:0015911	GO:BP	long-chain fatty acid import across plasma membrane	21031	5067	ACSL1
query_1	TRUE	0.0499319	10	14	1	0.0714286	0.1	GO:0002934	GO:BP	desmosome organization	21031	1449	GRHL1
query_1	TRUE	0.0499319	10	14	1	0.0714286	0.1	GO:0150172	GO:BP	regulation of phosphatidylcholine metabolic process	21031	20701	MFSD2A
query_1	TRUE	0.0107018	1	14	1	0.0714286	1	GO:0051978	GO:MF	lysophospholipid:sodium symporter activity	20212	8072	MFSD2A
query_1	TRUE	0.0107018	39	14	2	0.142857	0.0512821	GO:0015605	GO:MF	organophosphate ester transmembrane transporter activity	20212	2644	MFSD2A,SLC25A4
query_1	TRUE	0.0107018	58	14	2	0.142857	0.0344828	GO:1901505	GO:MF	carbohydrate derivative transmembrane transporter activity	20212	10917	MFSD2A,SLC25A4
query_1	TRUE	0.0107018	1	14	1	0.0714286	1	GO:1902098	GO:MF	calcitriol binding	20212	10944	VDR
query_1	TRUE	0.0107018	1	14	1	0.0714286	1	GO:1902121	GO:MF	lithocholic acid binding	20212	10946	VDR
query_1	TRUE	0.0107018	1	14	1	0.0714286	1	GO:0018478	GO:MF	malonate-semialdehyde dehydrogenase (acetylating) activity	20212	3230	ALDH6A1
query_1	TRUE	0.0107018	1	14	1	0.0714286	1	GO:0015195	GO:MF	L-threonine transmembrane transporter activity	20212	2401	SLC1A4
query_1	TRUE	0.0107018	1	14	1	0.0714286	1	GO:0038186	GO:MF	lithocholic acid receptor activity	20212	5533	VDR
query_1	TRUE	0.0107018	1	14	1	0.0714286	1	GO:0140348	GO:MF	lysophosphatidylcholine flippase activity	20212	10467	MFSD2A
query_1	TRUE	0.0107018	1	14	1	0.0714286	1	GO:0034590	GO:MF	L-hydroxyproline transmembrane transporter activity	20212	5050	SLC1A4
query_1	TRUE	0.0107018	1	14	1	0.0714286	1	GO:0003860	GO:MF	3-hydroxyisobutyryl-CoA hydrolase activity	20212	401	HIBCH
query_1	TRUE	0.0107018	257	14	3	0.214286	0.0116732	GO:0008514	GO:MF	organic anion transmembrane transporter activity	20212	1769	MFSD2A,SLC1A4,SLC25A4
query_1	TRUE	0.0107018	1	14	1	0.0714286	1	GO:0004491	GO:MF	methylmalonate-semialdehyde dehydrogenase (acylating, NAD) activity	20212	826	ALDH6A1
query_1	TRUE	0.0107018	1	14	1	0.0714286	1	GO:0004617	GO:MF	phosphoglycerate dehydrogenase activity	20212	930	PHGDH
query_1	TRUE	0.0110448	61	14	2	0.142857	0.0327869	GO:0008028	GO:MF	monocarboxylic acid transmembrane transporter activity	20212	1525	MFSD2A,SLC1A4
query_1	TRUE	0.0114003	283	14	3	0.214286	0.0106007	GO:0015291	GO:MF	secondary active transmembrane transporter activity	20212	2457	MFSD2A,SLC1A4,SLC25A4
query_1	TRUE	0.0114003	66	14	2	0.142857	0.030303	GO:0016627	GO:MF	oxidoreductase activity, acting on the CH-CH group of donors	20212	2856	HIBCH,PTGR2
query_1	TRUE	0.0144026	2	14	1	0.0714286	0.5	GO:0070251	GO:MF	pristanate-CoA ligase activity	20212	8626	ACSL1
query_1	TRUE	0.0144026	742	14	4	0.285714	0.00539084	GO:0016491	GO:MF	oxidoreductase activity	20212	2813	PHGDH,HIBCH,PTGR2,ALDH6A1
query_1	TRUE	0.0144026	2	14	1	0.0714286	0.5	GO:0050197	GO:MF	phytanate-CoA ligase activity	20212	7470	ACSL1
query_1	TRUE	0.01878	3	14	1	0.0714286	0.333333	GO:0070644	GO:MF	vitamin D response element binding	20212	8694	VDR
query_1	TRUE	0.01878	3	14	1	0.0714286	0.333333	GO:1902271	GO:MF	D3 vitamins binding	20212	10950	VDR
query_1	TRUE	0.01878	3	14	1	0.0714286	0.333333	GO:0038181	GO:MF	bile acid receptor activity	20212	5531	VDR
query_1	TRUE	0.0198529	4	14	1	0.0714286	0.25	GO:0047522	GO:MF	15-oxoprostaglandin 13-oxidase activity	20212	6783	PTGR2
query_1	TRUE	0.0198529	4	14	1	0.0714286	0.25	GO:0090434	GO:MF	oleoyl-CoA ligase activity	20212	8984	ACSL1
query_1	TRUE	0.0198529	4	14	1	0.0714286	0.25	GO:0015184	GO:MF	L-cystine transmembrane transporter activity	20212	2390	SLC1A4
query_1	TRUE	0.0198529	4	14	1	0.0714286	0.25	GO:0016937	GO:MF	short-chain fatty acyl-CoA dehydrogenase activity	20212	3087	HIBCH
query_1	TRUE	0.0198529	4	14	1	0.0714286	0.25	GO:0036132	GO:MF	13-prostaglandin reductase activity	20212	5403	PTGR2
query_1	TRUE	0.0198529	4	14	1	0.0714286	0.25	GO:0030060	GO:MF	L-malate dehydrogenase activity	20212	3830	PHGDH
query_1	TRUE	0.0218012	453	14	3	0.214286	0.00662252	GO:0022804	GO:MF	active transmembrane transporter activity	20212	3766	MFSD2A,SLC1A4,SLC25A4
query_1	TRUE	0.0218012	5	14	1	0.0714286	0.2	GO:0017077	GO:MF	oxidative phosphorylation uncoupler activity	20212	3135	SLC25A4
query_1	TRUE	0.0218012	128	14	2	0.142857	0.015625	GO:0016616	GO:MF	oxidoreductase activity, acting on the CH-OH group of donors, NAD or NADP as acceptor	20212	2847	PHGDH,PTGR2
query_1	TRUE	0.0218012	5	14	1	0.0714286	0.2	GO:0015207	GO:MF	adenine transmembrane transporter activity	20212	2408	SLC25A4
query_1	TRUE	0.0239736	6	14	1	0.0714286	0.166667	GO:1901480	GO:MF	oleate transmembrane transporter activity	20212	10916	MFSD2A
query_1	TRUE	0.0239736	138	14	2	0.142857	0.0144928	GO:0016614	GO:MF	oxidoreductase activity, acting on CH-OH group of donors	20212	2845	PHGDH,PTGR2
query_1	TRUE	0.0239736	6	14	1	0.0714286	0.166667	GO:0141038	GO:MF	phosphatidylinositol 3-kinase activator activity	20212	10766	PRKD1
query_1	TRUE	0.0253786	147	14	2	0.142857	0.0136054	GO:0015293	GO:MF	symporter activity	20212	2459	MFSD2A,SLC1A4
query_1	TRUE	0.0258094	7	14	1	0.0714286	0.142857	GO:0005471	GO:MF	ATP:ADP antiporter activity	20212	1475	SLC25A4
query_1	TRUE	0.0258094	7	14	1	0.0714286	0.142857	GO:0005499	GO:MF	vitamin D binding	20212	1483	VDR
query_1	TRUE	0.0263542	156	14	2	0.142857	0.0128205	GO:0052689	GO:MF	carboxylic ester hydrolase activity	20212	8175	ACOT6,GDPD3
query_1	TRUE	0.026744	8	14	1	0.0714286	0.125	GO:0015194	GO:MF	L-serine transmembrane transporter activity	20212	2400	SLC1A4
query_1	TRUE	0.026744	8	14	1	0.0714286	0.125	GO:0016615	GO:MF	malate dehydrogenase activity	20212	2846	PHGDH
query_1	TRUE	0.026744	8	14	1	0.0714286	0.125	GO:0015193	GO:MF	L-proline transmembrane transporter activity	20212	2399	SLC1A4
query_1	TRUE	0.0281157	9	14	1	0.0714286	0.111111	GO:0015183	GO:MF	L-aspartate transmembrane transporter activity	20212	2389	SLC1A4
query_1	TRUE	0.0281157	9	14	1	0.0714286	0.111111	GO:0015186	GO:MF	L-glutamine transmembrane transporter activity	20212	2392	SLC1A4
query_1	TRUE	0.0281157	9	14	1	0.0714286	0.111111	GO:0015180	GO:MF	L-alanine transmembrane transporter activity	20212	2387	SLC1A4
query_1	TRUE	0.0281679	10	14	1	0.0714286	0.1	GO:0015245	GO:MF	fatty acid transmembrane transporter activity	20212	2435	MFSD2A
query_1	TRUE	0.0281679	178	14	2	0.142857	0.011236	GO:0046943	GO:MF	carboxylic acid transmembrane transporter activity	20212	6254	MFSD2A,SLC1A4
query_1	TRUE	0.0281679	10	14	1	0.0714286	0.1	GO:0005345	GO:MF	purine nucleobase transmembrane transporter activity	20212	1428	SLC25A4
query_1	TRUE	0.0281679	179	14	2	0.142857	0.0111732	GO:0005342	GO:MF	organic acid transmembrane transporter activity	20212	1425	MFSD2A,SLC1A4
query_1	TRUE	0.0281679	10	14	1	0.0714286	0.1	GO:0032052	GO:MF	bile acid binding	20212	4386	VDR
query_1	TRUE	0.029254	11	14	1	0.0714286	0.0909091	GO:0000099	GO:MF	sulfur amino acid transmembrane transporter activity	20212	19	SLC1A4
query_1	TRUE	0.029254	11	14	1	0.0714286	0.0909091	GO:0015205	GO:MF	nucleobase transmembrane transporter activity	20212	2407	SLC25A4
query_1	TRUE	0.029254	11	14	1	0.0714286	0.0909091	GO:0047676	GO:MF	arachidonate-CoA ligase activity	20212	6933	ACSL1
query_1	TRUE	0.0307637	12	14	1	0.0714286	0.0833333	GO:0035014	GO:MF	phosphatidylinositol 3-kinase regulator activity	20212	5265	PRKD1
query_1	TRUE	0.0307637	12	14	1	0.0714286	0.0833333	GO:0015217	GO:MF	ADP transmembrane transporter activity	20212	2418	SLC25A4
query_1	TRUE	0.0310956	13	14	1	0.0714286	0.0769231	GO:0140333	GO:MF	glycerophospholipid flippase activity	20212	10456	MFSD2A
query_1	TRUE	0.0310956	13	14	1	0.0714286	0.0769231	GO:0005436	GO:MF	sodium:phosphate symporter activity	20212	1463	MFSD2A
query_1	TRUE	0.0310956	13	14	1	0.0714286	0.0769231	GO:0003995	GO:MF	acyl-CoA dehydrogenase activity	20212	501	HIBCH
query_1	TRUE	0.0310956	13	14	1	0.0714286	0.0769231	GO:0052890	GO:MF	oxidoreductase activity, acting on the CH-CH group of donors, with a flavin as acceptor	20212	8325	HIBCH
query_1	TRUE	0.032928	14	14	1	0.0714286	0.0714286	GO:0005347	GO:MF	ATP transmembrane transporter activity	20212	1430	SLC25A4
query_1	TRUE	0.0332475	16	14	1	0.0714286	0.0625	GO:0004467	GO:MF	long-chain fatty acid-CoA ligase activity	20212	805	ACSL1
query_1	TRUE	0.0332475	692	14	3	0.214286	0.00433526	GO:0015318	GO:MF	inorganic molecular entity transmembrane transporter activity	20212	2474	MFSD2A,SLC1A4,SLC25A4
query_1	TRUE	0.0332475	16	14	1	0.0714286	0.0625	GO:0140327	GO:MF	flippase activity	20212	10453	MFSD2A
query_1	TRUE	0.0332475	15	14	1	0.0714286	0.0666667	GO:0047617	GO:MF	fatty acyl-CoA hydrolase activity	20212	6875	ACOT6
query_1	TRUE	0.0332475	16	14	1	0.0714286	0.0625	GO:0004697	GO:MF	diacylglycerol-dependent serine/threonine kinase activity	20212	991	PRKD1
query_1	TRUE	0.0332475	15	14	1	0.0714286	0.0666667	GO:0015556	GO:MF	C4-dicarboxylate transmembrane transporter activity	20212	2623	SLC1A4
query_1	TRUE	0.0332475	15	14	1	0.0714286	0.0666667	GO:0016289	GO:MF	acyl-CoA hydrolase activity	20212	2759	ACOT6
query_1	TRUE	0.0332475	16	14	1	0.0714286	0.0625	GO:0022858	GO:MF	alanine transmembrane transporter activity	20212	3793	SLC1A4
query_1	TRUE	0.0343193	17	14	1	0.0714286	0.0588235	GO:0005324	GO:MF	long-chain fatty acid transporter activity	20212	1415	MFSD2A
query_1	TRUE	0.0343193	17	14	1	0.0714286	0.0588235	GO:0046965	GO:MF	nuclear retinoid X receptor binding	20212	6258	VDR
query_1	TRUE	0.0357258	727	14	3	0.214286	0.00412655	GO:0015075	GO:MF	monoatomic ion transmembrane transporter activity	20212	2296	MFSD2A,SLC1A4,SLC25A4
query_1	TRUE	0.0357258	18	14	1	0.0714286	0.0555556	GO:0015172	GO:MF	acidic amino acid transmembrane transporter activity	20212	2382	SLC1A4
query_1	TRUE	0.0397639	266	14	2	0.142857	0.0075188	GO:0019207	GO:MF	kinase regulator activity	20212	3654	PRKD1,ACSL1
query_1	TRUE	0.0451616	24	14	1	0.0714286	0.0416667	GO:0004622	GO:MF	lysophospholipase activity	20212	935	GDPD3
query_1	TRUE	0.0451616	24	14	1	0.0714286	0.0416667	GO:0005346	GO:MF	purine ribonucleotide transmembrane transporter activity	20212	1429	SLC25A4
query_1	TRUE	0.04764	26	14	1	0.0714286	0.0384615	GO:0015645	GO:MF	fatty acid ligase activity	20212	2664	ACSL1
query_1	TRUE	0.04764	26	14	1	0.0714286	0.0384615	GO:0042974	GO:MF	nuclear retinoic acid receptor binding	20212	5695	VDR
query_1	TRUE	0.04822	27	14	1	0.0714286	0.037037	GO:0000295	GO:MF	adenine nucleotide transmembrane transporter activity	20212	61	SLC25A4
query_1	TRUE	0.04822	27	14	1	0.0714286	0.037037	GO:0140326	GO:MF	ATPase-coupled intramembrane lipid transporter activity	20212	10452	MFSD2A
query_1	TRUE	0.0493727	28	14	1	0.0714286	0.0357143	GO:0016405	GO:MF	CoA-ligase activity	20212	2776	ACSL1
query_1	TRUE	0.00683313	31	9	2	0.222222	0.0645161	KEGG:00410	KEGG	beta-Alanine metabolism	8484	55	HIBCH,ALDH6A1
query_1	TRUE	0.00683313	32	9	2	0.222222	0.0625	KEGG:00640	KEGG	Propanoate metabolism	8484	109	HIBCH,ALDH6A1
query_1	TRUE	0.00683313	115	9	3	0.333333	0.026087	KEGG:01200	KEGG	Carbon metabolism	8484	184	PHGDH,HIBCH,ALDH6A1
query_1	TRUE	0.0115527	48	9	2	0.222222	0.0416667	KEGG:00280	KEGG	Valine, leucine and isoleucine degradation	8484	31	HIBCH,ALDH6A1
query_1	TRUE	4.50760345183593e-05	732	14	8	0.571429	0.010929	REAC:R-HSA-556833	REAC	Metabolism of lipids	10842	1384	MFSD2A,GRHL1,VDR,ACOT6,PTGR2,PRKD1,ACSL1,GDPD3
query_1	TRUE	6.54361827962e-05	2074	14	11	0.785714	0.00530376	REAC:R-HSA-1430728	REAC	Metabolism	10842	1372	MFSD2A,PHGDH,HIBCH,GRHL1,VDR,ACOT6,PTGR2,ALDH6A1,PRKD1,ACSL1,GDPD3
query_1	TRUE	0.00555781	21	14	2	0.142857	0.0952381	REAC:R-HSA-70895	REAC	Branched-chain amino acid catabolism	10842	246	HIBCH,ALDH6A1
query_1	TRUE	0.0165992	173	14	3	0.214286	0.017341	REAC:R-HSA-8978868	REAC	Fatty acid metabolism	10842	904	ACOT6,PTGR2,ACSL1
query_1	TRUE	0.0402395	3	14	1	0.0714286	0.333333	REAC:R-HSA-180897	REAC	Vpr-mediated induction of apoptosis by mitochondrial outer membrane permeabilization	10842	2586	SLC25A4
query_1	TRUE	0.0291773	23	12	2	0.166667	0.0869565	WP:WP4686	WP	Leucine isoleucine and valine metabolism	8286	491	HIBCH,ALDH6A1

## Sheet: EBV_GWAS
query	significant	p_value	term_size	query_size	intersection_size	precision	recall	term_id	source	term_name	effective_domain_size	source_order	intersection
query_1	TRUE	1.20703134831934e-05	13	19	4	0.210526	0.307692	CORUM:1097	CORUM	eIF3 complex (EIF3S6, EIF3S5, EIF3S4, EIF3S3, EIF3S6IP, EIF3S2, EIF3S9, EIF3S12, EIF3S10, EIF3S8, EIF3S1, EIF3S7, PCID1)	3383	597	EIF3G,EIF3H,EIF3E,EIF3K
query_1	TRUE	1.20703134831934e-05	12	19	4	0.210526	0.333333	CORUM:742	CORUM	eIF3 complex (EIF3S6, EIF3S5, EIF3S4, EIF3S3, EIF3S6IP, EIF3S2, EIF3S9, EIF3S12, EIF3S10, EIF3S8, EIF3S1, EIF3S7)	3383	408	EIF3G,EIF3H,EIF3E,EIF3K
query_1	TRUE	0.00109484	3	19	2	0.105263	0.666667	CORUM:6928	CORUM	ARHGEF7-GIT2-PAK1 complex	3383	2466	ARHGEF7,GIT2
query_1	TRUE	0.00109484	3	19	2	0.105263	0.666667	CORUM:930	CORUM	SCRIB-GIT1-ARHGEF7 complex	3383	521	ARHGEF7,GIT1
query_1	TRUE	0.00124705	4	19	2	0.105263	0.5	CORUM:6779	CORUM	SCRIB-GIT1-ARHGEF7-PAK1 complex	3383	2365	ARHGEF7,GIT1
query_1	TRUE	0.00124705	4	19	2	0.105263	0.5	CORUM:6778	CORUM	SCRIB-GIT1-ARHGEF7-PAK1 complex	3383	2364	ARHGEF7,GIT1
query_1	TRUE	0.00124705	4	19	2	0.105263	0.5	CORUM:6341	CORUM	GIT1-ARHGEF7-PAK1-PXN complex	3383	2062	ARHGEF7,GIT1
query_1	TRUE	0.00802069	10	19	2	0.105263	0.2	CORUM:3040	CORUM	Multisynthetase complex	3383	1350	IARS1,LARS1
query_1	TRUE	0.0221949	3	19	1	0.0526316	0.333333	CORUM:4395	CORUM	EIF3 complex (EIF3B, EIF3G, EIF3I)	3383	1544	EIF3G
query_1	TRUE	0.0221949	3	19	1	0.0526316	0.333333	CORUM:1793	CORUM	LINGO1-RTN4R-NGFR complex	3383	833	NGFR
query_1	TRUE	0.0221949	2	19	1	0.0526316	0.5	CORUM:2434	CORUM	ITGA1-ITGB1-COL6A3 complex	3383	1044	ITGA1
query_1	TRUE	0.0221949	2	19	1	0.0526316	0.5	CORUM:1810	CORUM	ITGA4-PXN-GIT1 complex	3383	836	GIT1
query_1	TRUE	0.0221949	2	19	1	0.0526316	0.5	CORUM:2435	CORUM	ITGA1-ITGB1-PTPN2 complex	3383	1045	ITGA1
query_1	TRUE	0.0221949	1	19	1	0.0526316	1	CORUM:1993	CORUM	SLC1A2 homotrimer complex	3383	877	SLC1A2
query_1	TRUE	0.0221949	2	19	1	0.0526316	0.5	CORUM:5424	CORUM	NGF-p75 complex	3383	1685	NGFR
query_1	TRUE	0.0221949	2	19	1	0.0526316	0.5	CORUM:7157	CORUM	TSC1-TSC2 complex	3383	2646	TSC2
query_1	TRUE	0.0221949	2	19	1	0.0526316	0.5	CORUM:7158	CORUM	TSC2-DVL complex	3383	2647	TSC2
query_1	TRUE	0.0221949	3	19	1	0.0526316	0.333333	CORUM:5534	CORUM	PLCB1-PARD3-PARD6A complex	3383	1715	PARD6A
query_1	TRUE	0.0221949	3	19	1	0.0526316	0.333333	CORUM:5535	CORUM	PLCB3-PARD3-PARD6A complex	3383	1716	PARD6A
query_1	TRUE	0.0221949	2	19	1	0.0526316	0.5	CORUM:6532	CORUM	TSC2-HERC1 complex	3383	2207	TSC2
query_1	TRUE	0.0221949	3	19	1	0.0526316	0.333333	CORUM:6889	CORUM	TSC complex	3383	2440	TSC2
query_1	TRUE	0.0221949	3	19	1	0.0526316	0.333333	CORUM:6974	CORUM	Serine-palmitoyltransferase (SPTLC1, SPTLC2, ssSPTa) complex	3383	2496	SPTLC2
query_1	TRUE	0.0221949	2	19	1	0.0526316	0.5	CORUM:6968	CORUM	Serine-palmitoyltransferase (SPTLC1, SPTLC2) complex	3383	2491	SPTLC2
query_1	TRUE	0.0221949	3	19	1	0.0526316	0.333333	CORUM:6969	CORUM	Serine-palmitoyltransferase (SPTLC1, SPTLC2, SPTLC3) complex	3383	2492	SPTLC2
query_1	TRUE	0.0221949	1	19	1	0.0526316	1	CORUM:5408	CORUM	Neurotrophin-3-p75 complex	3383	1671	NGFR
query_1	TRUE	0.0221949	3	19	1	0.0526316	0.333333	CORUM:1795	CORUM	SORT1-NGFR-NGFB complex	3383	835	NGFR
query_1	TRUE	0.0221949	3	19	1	0.0526316	0.333333	CORUM:6973	CORUM	Serine-palmitoyltransferase (SPTLC1, SPTLC2, ssSPTb) complex	3383	2495	SPTLC2
query_1	TRUE	0.0221949	2	19	1	0.0526316	0.5	CORUM:1794	CORUM	SORT1-NGFR complex	3383	834	NGFR
query_1	TRUE	0.0221949	2	19	1	0.0526316	0.5	CORUM:75	CORUM	TSC1-TSC2 complex	3383	40	TSC2
query_1	TRUE	0.0221949	1	19	1	0.0526316	1	CORUM:404	CORUM	Isocitrate dehydrogenase [NADP], cytoplasmic	3383	235	IDH1
query_1	TRUE	0.0221949	2	19	1	0.0526316	0.5	CORUM:829	CORUM	PAR-6-VE-cadherin complex, endothelial	3383	472	PARD6A
query_1	TRUE	0.0221949	2	19	1	0.0526316	0.5	CORUM:7314	CORUM	ESYT1-ESYT3 complex	3383	2766	ESYT1
query_1	TRUE	0.0221949	2	19	1	0.0526316	0.5	CORUM:7313	CORUM	ESYT1-ESYT2 complex	3383	2765	ESYT1
query_1	TRUE	0.0221949	3	19	1	0.0526316	0.333333	CORUM:831	CORUM	PAR-6-PAR-3-VE-cadherin complex, endothelial	3383	473	PARD6A
query_1	TRUE	0.0221949	3	19	1	0.0526316	0.333333	CORUM:918	CORUM	PAR3-PAR6-PALS1 complex	3383	511	PARD6A
query_1	TRUE	0.0221949	3	19	1	0.0526316	0.333333	CORUM:7300	CORUM	PARD3B-PARD6A-PRKCI complex	3383	2758	PARD6A
query_1	TRUE	0.0221949	3	19	1	0.0526316	0.333333	CORUM:1779	CORUM	TGF-beta-receptor-PAR6 complex	3383	829	PARD6A
query_1	TRUE	0.0266351	4	19	1	0.0526316	0.25	CORUM:7159	CORUM	TSC2-GSK3-AXIN-DVL complex	3383	2648	TSC2
query_1	TRUE	0.0266351	4	19	1	0.0526316	0.25	CORUM:4389	CORUM	EIF3 core complex (EIF3A, EIF3B, EIF3G, EIF3I)	3383	1542	EIF3G
query_1	TRUE	0.0266351	4	19	1	0.0526316	0.25	CORUM:7444	CORUM	HOOK2-PAR3-Par6alpha-PKCiota complex	3383	2846	PARD6A
query_1	TRUE	0.0266351	4	19	1	0.0526316	0.25	CORUM:4151	CORUM	TSC (TSC1, TSC2, AXIN, GSK3) complex	3383	1538	TSC2
query_1	TRUE	0.0274565	43	19	2	0.105263	0.0465116	CORUM:308	CORUM	60S ribosomal subunit, cytoplasmic	3383	184	RPL24,RPLP1
query_1	TRUE	0.0302539	5	19	1	0.0526316	0.2	CORUM:4403	CORUM	EIF3 complex (EIF3A, EIF3B, EIF3G, EIF3I, EIF3J)	3383	1546	EIF3G
query_1	TRUE	0.0302539	5	19	1	0.0526316	0.2	CORUM:4392	CORUM	EIF3 complex (EIF3A, EIF3B, EIF3G, EIF3I, EIF3C)	3383	1543	EIF3G
query_1	TRUE	0.0302539	5	19	1	0.0526316	0.2	CORUM:905	CORUM	KIF3A/B-PAR-3-aPKC-PAR-6 complex	3383	505	PARD6A
query_1	TRUE	6.75457053640887e-19	43	110	14	0.127273	0.325581	GO:0006418	GO:BP	tRNA aminoacylation for protein translation	21031	2199	PARS2,WARS2,IARS1,FARSB,LARS1,HARS1,FARSA,IARS2,DARS2,TARS1,NARS1,LARS2,VARS1,EARS2
query_1	TRUE	6.75457053640887e-19	297	110	24	0.218182	0.0808081	GO:0006520	GO:BP	amino acid metabolic process	21031	2267	PARS2,WARS2,PHGDH,IARS1,GLDC,FARSB,SARDH,LARS1,HARS1,FARSA,SERINC5,SERINC3,IARS2,DARS2,SLC1A3,TARS1,SLC25A21,SRR,NARS1,LARS2,OAT,VARS1,EARS2,PSPH
query_1	TRUE	8.26848575936432e-19	46	110	14	0.127273	0.304348	GO:0043039	GO:BP	tRNA aminoacylation	21031	10839	PARS2,WARS2,IARS1,FARSB,LARS1,HARS1,FARSA,IARS2,DARS2,TARS1,NARS1,LARS2,VARS1,EARS2
query_1	TRUE	8.79456186466505e-19	47	110	14	0.127273	0.297872	GO:0043038	GO:BP	amino acid activation	21031	10838	PARS2,WARS2,IARS1,FARSB,LARS1,HARS1,FARSA,IARS2,DARS2,TARS1,NARS1,LARS2,VARS1,EARS2
query_1	TRUE	2.82539865707056e-15	1761	110	42	0.381818	0.0238501	GO:1901566	GO:BP	organonitrogen compound biosynthetic process	21031	22100	RPL24,PARS2,WARS2,CERS2,PHGDH,IARS1,SGPP2,FARSB,RPL12,SGMS2,ST8SIA4,LARS1,PLPP2,CERS4,HARS1,EIF3G,FARSA,SERINC5,SGPP1,RPLP1,SPTLC2,DIO2,EIF3H,EIF3E,SERINC3,SLC1A2,IARS2,DEGS1,SRM,DARS2,PLPP1,SLC1A3,TARS1,EIF3K,SRR,SPNS2,NARS1,LARS2,OAT,VARS1,EARS2,PSPH
query_1	TRUE	3.55388265636753e-13	1194	110	33	0.3	0.0276382	GO:0043603	GO:BP	amide metabolic process	21031	11152	RPL24,PARS2,WARS2,CERS2,EFNA1,IARS1,FARSB,IDH1,RPL12,SGMS2,ST8SIA4,LARS1,PLPP2,CERS4,HARS1,EIF3G,FARSA,RPLP1,SPTLC2,DIO2,EIF3H,EIF3E,SLC1A2,IARS2,DEGS1,DARS2,PLPP1,TARS1,EIF3K,NARS1,LARS2,VARS1,EARS2
query_1	TRUE	3.55388265636753e-13	887	110	29	0.263636	0.0326945	GO:0043604	GO:BP	amide biosynthetic process	21031	11153	RPL24,PARS2,WARS2,CERS2,IARS1,FARSB,RPL12,SGMS2,ST8SIA4,LARS1,CERS4,HARS1,EIF3G,FARSA,RPLP1,SPTLC2,DIO2,EIF3H,EIF3E,SLC1A2,IARS2,DEGS1,DARS2,TARS1,EIF3K,NARS1,LARS2,VARS1,EARS2
query_1	TRUE	1.17848275898417e-09	206	110	14	0.127273	0.0679612	GO:0006399	GO:BP	tRNA metabolic process	21031	2184	PARS2,WARS2,IARS1,FARSB,LARS1,HARS1,FARSA,IARS2,DARS2,TARS1,NARS1,LARS2,VARS1,EARS2
query_1	TRUE	1.5831820514773e-09	752	110	23	0.209091	0.0305851	GO:0043043	GO:BP	peptide biosynthetic process	21031	10843	RPL24,PARS2,WARS2,IARS1,FARSB,RPL12,LARS1,HARS1,EIF3G,FARSA,RPLP1,DIO2,EIF3H,EIF3E,SLC1A2,IARS2,DARS2,TARS1,EIF3K,NARS1,LARS2,VARS1,EARS2
query_1	TRUE	1.5831820514773e-09	911	110	25	0.227273	0.0274424	GO:0006518	GO:BP	peptide metabolic process	21031	2266	RPL24,PARS2,WARS2,EFNA1,IARS1,FARSB,IDH1,RPL12,LARS1,HARS1,EIF3G,FARSA,RPLP1,DIO2,EIF3H,EIF3E,SLC1A2,IARS2,DARS2,TARS1,EIF3K,NARS1,LARS2,VARS1,EARS2
query_1	TRUE	2.95379812998035e-09	110	110	11	0.1	0.1	GO:0030148	GO:BP	sphingolipid biosynthetic process	21031	6919	CERS2,SGPP2,SGMS2,ST8SIA4,PLPP2,CERS4,SGPP1,SPTLC2,DEGS1,PLPP1,SPNS2
query_1	TRUE	3.98392140778468e-09	59	110	9	0.0818182	0.152542	GO:0015804	GO:BP	neutral amino acid transport	21031	4977	SLC1A4,SERINC5,SERINC3,SLC1A2,SLC43A1,SLC38A9,SLC1A3,SLC7A5,SLC38A3
query_1	TRUE	3.98392140778468e-09	723	110	22	0.2	0.0304288	GO:0006412	GO:BP	translation	21031	2194	RPL24,PARS2,WARS2,IARS1,FARSB,RPL12,LARS1,HARS1,EIF3G,FARSA,RPLP1,DIO2,EIF3H,EIF3E,IARS2,DARS2,TARS1,EIF3K,NARS1,LARS2,VARS1,EARS2
query_1	TRUE	4.09001424936222e-08	5986	110	63	0.572727	0.0105246	GO:1901564	GO:BP	organonitrogen compound metabolic process	21031	22098	RPL24,INPP5B,PARS2,WARS2,CERS2,PHGDH,EFNA1,KALRN,IARS1,GLDC,SGPP2,FARSB,TJP2,IDH1,RUNX3,SARDH,CLEC6A,RPL12,SGMS2,SLC2A9,ST8SIA4,LARS1,PLPP2,CERS4,HARS1,EIF3G,FARSA,SERINC5,SGPP1,RPLP1,SPTLC2,DIO2,EIF3H,EIF3E,STK24,SERINC3,SLC1A2,SLCO2B1,LIPT2,IARS2,DEGS1,SRM,DARS2,BCR,ITGA1,PLPP1,SLC1A3,TARS1,OCLN,SLC25A21,PARD6A,EIF3K,GIT1,SRR,SPNS2,NGFR,NARS1,LARS2,OAT,VARS1,EARS2,PSPH,TSC2
query_1	TRUE	4.15114548518897e-08	108	110	10	0.0909091	0.0925926	GO:0019751	GO:BP	polyol metabolic process	21031	6251	INPP5B,SYNJ1,SGPP2,COQ2,PLPP2,SGPP1,SPTLC2,INPP4B,PLPP1,IP6K1
query_1	TRUE	5.54862093006967e-08	149	110	11	0.1	0.0738255	GO:0046467	GO:BP	membrane lipid biosynthetic process	21031	12580	CERS2,SGPP2,SGMS2,ST8SIA4,PLPP2,CERS4,SGPP1,SPTLC2,DEGS1,PLPP1,SPNS2
query_1	TRUE	1.27784416133741e-07	162	110	11	0.1	0.0679012	GO:0006665	GO:BP	sphingolipid metabolic process	21031	2401	CERS2,SGPP2,SGMS2,ST8SIA4,PLPP2,CERS4,SGPP1,SPTLC2,DEGS1,PLPP1,SPNS2
query_1	TRUE	1.39181307901228e-07	90	110	9	0.0818182	0.1	GO:0015807	GO:BP	L-amino acid transport	21031	4980	SLC1A4,SERINC5,SERINC3,SLC1A2,SLC43A1,SLC38A9,SLC1A3,SLC7A5,SLC38A3
query_1	TRUE	1.39181307901228e-07	727	110	20	0.181818	0.0275103	GO:0008610	GO:BP	lipid biosynthetic process	21031	3242	SYNJ1,CERS2,INPP1,SGPP2,IDH1,LIAS,SGMS2,COQ2,ST8SIA4,PLPP2,CERS4,SERINC5,SGPP1,SPTLC2,DEGS1,INPP4B,PLPP1,SPNS2,IP6K1,DAGLB
query_1	TRUE	1.74218259458426e-07	40	110	7	0.0636364	0.175	GO:0046839	GO:BP	phospholipid dephosphorylation	21031	12803	INPP5B,SYNJ1,SGPP2,PLPP2,SGPP1,INPP4B,PLPP1
query_1	TRUE	3.19329100095398e-07	12	110	5	0.0454545	0.416667	GO:0006563	GO:BP	L-serine metabolic process	21031	2309	PHGDH,SERINC5,SERINC3,SRR,PSPH
query_1	TRUE	1.11874816666089e-06	6	110	4	0.0363636	0.666667	GO:0006564	GO:BP	L-serine biosynthetic process	21031	2310	PHGDH,SERINC5,SERINC3,PSPH
query_1	TRUE	1.11874816666089e-06	15	110	5	0.0454545	0.333333	GO:0106074	GO:BP	aminoacyl-tRNA metabolism involved in translational fidelity	21031	19796	IARS1,LARS1,IARS2,LARS2,VARS1
query_1	TRUE	1.15100056281417e-06	445	110	15	0.136364	0.0337079	GO:0015711	GO:BP	organic anion transport	21031	4890	SLC1A4,SLC16A7,SLC2A9,SERINC5,SERINC3,SLC1A2,SLCO2B1,SLC43A1,SLC38A9,ANKH,SLC1A3,SLC25A21,SLC7A5,SLC38A3,SLC35B3
query_1	TRUE	1.20316465296437e-06	208	110	11	0.1	0.0528846	GO:0006643	GO:BP	membrane lipid metabolic process	21031	2381	CERS2,SGPP2,SGMS2,ST8SIA4,PLPP2,CERS4,SGPP1,SPTLC2,DEGS1,PLPP1,SPNS2
query_1	TRUE	1.62309406906356e-06	87	110	8	0.0727273	0.091954	GO:0150104	GO:BP	transport across blood-brain barrier	21031	20669	SLC1A4,SLC16A7,SLC1A2,SLCO2B1,SLC5A1,SLC1A3,SLC7A5,SLC38A3
query_1	TRUE	1.62309406906356e-06	87	110	8	0.0727273	0.091954	GO:0010232	GO:BP	vascular transport	21031	4052	SLC1A4,SLC16A7,SLC1A2,SLCO2B1,SLC5A1,SLC1A3,SLC7A5,SLC38A3
query_1	TRUE	1.64357645573634e-06	271	110	12	0.109091	0.0442804	GO:0003018	GO:BP	vascular process in circulatory system	21031	1476	TJP2,SLC1A4,SLC16A7,SLC1A2,SLCO2B1,BCR,SLC5A1,ITGA1,SLC1A3,OCLN,SLC7A5,SLC38A3
query_1	TRUE	2.83405975443949e-06	1813	110	29	0.263636	0.0159956	GO:0044281	GO:BP	small molecule metabolic process	21031	11317	INPP5B,SYNJ1,PHGDH,GLDC,SGPP2,TJP2,IDH1,SARDH,LIAS,COQ2,SLC2A9,PLPP2,SERINC5,SGPP1,SPTLC2,SERINC3,LIPT2,DEGS1,INPP4B,PLPP1,ANKH,SLC1A3,SLC25A21,GIT1,SRR,IP6K1,OAT,PSPH,DAGLB
query_1	TRUE	2.95760030148308e-06	37	110	6	0.0545455	0.162162	GO:0009069	GO:BP	serine family amino acid metabolic process	21031	3282	PHGDH,GLDC,SERINC5,SERINC3,SRR,PSPH
query_1	TRUE	3.86158271107072e-06	1005	110	21	0.190909	0.0208955	GO:0044255	GO:BP	cellular lipid metabolic process	21031	11307	INPP5B,SYNJ1,CERS2,INPP1,SGPP2,IDH1,LIAS,SGMS2,COQ2,ST8SIA4,PLPP2,CERS4,SERINC5,SGPP1,SPTLC2,DEGS1,INPP4B,PLPP1,SPNS2,IP6K1,DAGLB
query_1	TRUE	3.96779957776489e-06	20	110	5	0.0454545	0.25	GO:0006670	GO:BP	sphingosine metabolic process	21031	2406	SGPP2,PLPP2,SGPP1,SPTLC2,PLPP1
query_1	TRUE	5.02893646012823e-06	21	110	5	0.0454545	0.238095	GO:0006450	GO:BP	regulation of translational fidelity	21031	2224	IARS1,LARS1,IARS2,LARS2,VARS1
query_1	TRUE	5.79369189221099e-06	70	110	7	0.0636364	0.1	GO:0008652	GO:BP	amino acid biosynthetic process	21031	3260	PHGDH,SERINC5,SERINC3,SLC1A3,SRR,OAT,PSPH
query_1	TRUE	5.88096435422035e-06	106	110	8	0.0727273	0.0754717	GO:0006672	GO:BP	ceramide metabolic process	21031	2408	CERS2,SGMS2,ST8SIA4,PLPP2,CERS4,SPTLC2,DEGS1,PLPP1
query_1	TRUE	5.88096435422035e-06	71	110	7	0.0636364	0.0985915	GO:1902475	GO:BP	L-alpha-amino acid transmembrane transport	21031	22860	SLC1A4,SLC1A2,SLC43A1,SLC38A9,SLC1A3,SLC7A5,SLC38A3
query_1	TRUE	5.88096435422035e-06	22	110	5	0.0454545	0.227273	GO:0046519	GO:BP	sphingoid metabolic process	21031	12623	SGPP2,PLPP2,SGPP1,SPTLC2,PLPP1
query_1	TRUE	7.19031759117978e-06	153	110	9	0.0818182	0.0588235	GO:0006865	GO:BP	amino acid transport	21031	2556	SLC1A4,SERINC5,SERINC3,SLC1A2,SLC43A1,SLC38A9,SLC1A3,SLC7A5,SLC38A3
query_1	TRUE	8.2748978444827e-06	156	110	9	0.0818182	0.0576923	GO:1905039	GO:BP	carboxylic acid transmembrane transport	21031	24952	SLC1A4,SLC16A7,SLC1A2,SLC43A1,SLC38A9,SLC1A3,SLC25A21,SLC7A5,SLC38A3
query_1	TRUE	8.52165866597851e-06	157	110	9	0.0818182	0.0573248	GO:1903825	GO:BP	organic acid transmembrane transport	21031	23910	SLC1A4,SLC16A7,SLC1A2,SLC43A1,SLC38A9,SLC1A3,SLC25A21,SLC7A5,SLC38A3
query_1	TRUE	1.31415812060492e-05	640	110	16	0.145455	0.025	GO:0034660	GO:BP	ncRNA metabolic process	21031	9013	PARS2,WARS2,IARS1,FARSB,LARS1,HARS1,FARSA,IARS2,DARS2,TARS1,NGFR,NARS1,LARS2,VARS1,SRF,EARS2
query_1	TRUE	1.36655409287426e-05	50	110	6	0.0545455	0.12	GO:0089718	GO:BP	amino acid import across plasma membrane	21031	18469	SLC1A4,SLC1A2,SLC43A1,SLC1A3,SLC7A5,SLC38A3
query_1	TRUE	1.89679970908296e-05	353	110	12	0.109091	0.0339943	GO:0046942	GO:BP	carboxylic acid transport	21031	12859	SLC1A4,SLC16A7,SERINC5,SERINC3,SLC1A2,SLCO2B1,SLC43A1,SLC38A9,SLC1A3,SLC25A21,SLC7A5,SLC38A3
query_1	TRUE	1.91043129419106e-05	354	110	12	0.109091	0.0338983	GO:0015849	GO:BP	organic acid transport	21031	5017	SLC1A4,SLC16A7,SERINC5,SERINC3,SLC1A2,SLCO2B1,SLC43A1,SLC38A9,SLC1A3,SLC25A21,SLC7A5,SLC38A3
query_1	TRUE	2.19502198789327e-05	506	110	14	0.127273	0.027668	GO:0007264	GO:BP	small GTPase-mediated signal transduction	21031	2825	KALRN,RHOBTB2,DOCK10,SH3BP1,ARHGEF7,FARP1,NET1,BCR,GIT2,GIT1,NTN1,NGFR,NISCH,TSC2
query_1	TRUE	2.43359651980955e-05	30	110	5	0.0454545	0.166667	GO:0034311	GO:BP	diol metabolic process	21031	8856	SGPP2,PLPP2,SGPP1,SPTLC2,PLPP1
query_1	TRUE	3.8954593284064e-05	381	110	12	0.109091	0.0314961	GO:0006644	GO:BP	phospholipid metabolic process	21031	2382	INPP5B,SYNJ1,INPP1,IDH1,SGMS2,PLPP2,SERINC5,SGPP1,SPTLC2,INPP4B,PLPP1,IP6K1
query_1	TRUE	5.15544357577288e-05	101	110	7	0.0636364	0.0693069	GO:0003333	GO:BP	amino acid transmembrane transport	21031	1763	SLC1A4,SLC1A2,SLC43A1,SLC38A9,SLC1A3,SLC7A5,SLC38A3
query_1	TRUE	5.99701323163168e-05	16	110	4	0.0363636	0.25	GO:0001732	GO:BP	formation of cytoplasmic translation initiation complex	21031	416	EIF3G,EIF3H,EIF3E,EIF3K
query_1	TRUE	5.99701323163168e-05	2531	110	32	0.290909	0.0126432	GO:0007399	GO:BP	nervous system development	21031	2932	RPL24,CERS2,PHGDH,EFNA1,KALRN,DOCK10,RUNX3,LIAS,ST8SIA4,DPYSL3,DBN1,SERINC5,ARHGEF7,FARP1,STK24,GFRA4,SLC1A2,DEGS1,BCR,GIT2,ITGA1,SLC1A3,EVL,SLC7A5,PRX,GIT1,NTN1,NGFR,NARS1,SRF,TSC2,DAGLB
query_1	TRUE	7.18230120090956e-05	68	110	6	0.0545455	0.0882353	GO:0046513	GO:BP	ceramide biosynthetic process	21031	12618	CERS2,SGMS2,ST8SIA4,CERS4,SPTLC2,DEGS1
query_1	TRUE	8.36715958963303e-05	70	110	6	0.0545455	0.0857143	GO:1901607	GO:BP	alpha-amino acid biosynthetic process	21031	22124	PHGDH,SERINC5,SERINC3,SRR,OAT,PSPH
query_1	TRUE	9.0325943660574e-05	215	110	9	0.0818182	0.0418605	GO:1901605	GO:BP	alpha-amino acid metabolic process	21031	22122	PHGDH,GLDC,SARDH,SERINC5,SERINC3,SLC25A21,SRR,OAT,PSPH
query_1	TRUE	9.26098089347644e-05	18	110	4	0.0363636	0.222222	GO:0009070	GO:BP	serine family amino acid biosynthetic process	21031	3283	PHGDH,SERINC5,SERINC3,PSPH
query_1	TRUE	0.000122174	6	110	3	0.0272727	0.5	GO:0140009	GO:BP	L-aspartate import across plasma membrane	21031	20196	SLC1A4,SLC1A2,SLC1A3
query_1	TRUE	0.000158465	1534	110	23	0.209091	0.0149935	GO:0055085	GO:BP	transmembrane transport	21031	14701	SLC5A9,SLC50A1,SLC30A2,SLC9A1,SLC1A4,SLC16A7,SLC2A9,NIPAL2,SLC22A16,SLC1A2,SLCO2B1,SLC43A1,BCR,SLC5A1,SLC38A9,ANKH,SLC1A3,OCLN,SLC25A21,SLC7A5,SPNS2,SLC38A3,SLC35B3
query_1	TRUE	0.000170397	371	110	11	0.1	0.0296496	GO:0006066	GO:BP	alcohol metabolic process	21031	1952	INPP5B,SYNJ1,SGPP2,IDH1,COQ2,PLPP2,SGPP1,SPTLC2,INPP4B,PLPP1,IP6K1
query_1	TRUE	0.00024314	921	110	17	0.154545	0.0184582	GO:0043436	GO:BP	oxoacid metabolic process	21031	11048	PHGDH,GLDC,IDH1,SARDH,LIAS,SERINC5,SERINC3,LIPT2,DEGS1,ANKH,SLC1A3,SLC25A21,GIT1,SRR,OAT,PSPH,DAGLB
query_1	TRUE	0.00026037	927	110	17	0.154545	0.0183387	GO:0006082	GO:BP	organic acid metabolic process	21031	1967	PHGDH,GLDC,IDH1,SARDH,LIAS,SERINC5,SERINC3,LIPT2,DEGS1,ANKH,SLC1A3,SLC25A21,GIT1,SRR,OAT,PSPH,DAGLB
query_1	TRUE	0.000305526	324	110	10	0.0909091	0.0308642	GO:0046394	GO:BP	carboxylic acid biosynthetic process	21031	12522	PHGDH,LIAS,SERINC5,SERINC3,DEGS1,SLC1A3,SRR,OAT,PSPH,DAGLB
query_1	TRUE	0.000305526	8	110	3	0.0272727	0.375	GO:0015825	GO:BP	L-serine transport	21031	4996	SLC1A4,SERINC5,SERINC3
query_1	TRUE	0.000305526	8	110	3	0.0272727	0.375	GO:0070127	GO:BP	tRNA aminoacylation for mitochondrial protein translation	21031	16421	WARS2,DARS2,EARS2
query_1	TRUE	0.000305526	2358	110	29	0.263636	0.0122986	GO:0071702	GO:BP	organic substance transport	21031	17372	SLC5A9,SLC50A1,KALRN,SLC1A4,SLC16A7,ESYT1,SLC2A9,SERINC5,SGPP1,SLC22A16,ARHGEF7,SERINC3,SLC1A2,SLCO2B1,SLC43A1,BCR,SLC5A1,SLC38A9,ANKH,SLC1A3,OCLN,SLC25A21,PARD6A,SLC7A5,SPNS2,NGFR,SLC38A3,SLC35B3,TSC2
query_1	TRUE	0.000325767	327	110	10	0.0909091	0.030581	GO:0016053	GO:BP	organic acid biosynthetic process	21031	5145	PHGDH,LIAS,SERINC5,SERINC3,DEGS1,SLC1A3,SRR,OAT,PSPH,DAGLB
query_1	TRUE	0.000341068	1388	110	21	0.190909	0.0151297	GO:0006629	GO:BP	lipid metabolic process	21031	2369	INPP5B,SYNJ1,CERS2,INPP1,SGPP2,IDH1,LIAS,SGMS2,COQ2,ST8SIA4,PLPP2,CERS4,SERINC5,SGPP1,SPTLC2,DEGS1,INPP4B,PLPP1,SPNS2,IP6K1,DAGLB
query_1	TRUE	0.000363554	142	110	7	0.0636364	0.0492958	GO:0043547	GO:BP	positive regulation of GTPase activity	21031	11119	DOCK10,SH3BP1,LARS1,ARHGEF7,NET1,BCR,TSC2
query_1	TRUE	0.000392826	201	110	8	0.0727273	0.039801	GO:0098739	GO:BP	import across plasma membrane	21031	19409	SLC9A1,SLC1A4,SLC1A2,SLC43A1,SLC5A1,SLC1A3,SLC7A5,SLC38A3
query_1	TRUE	0.000432344	57	110	5	0.0454545	0.0877193	GO:0170038	GO:BP	proteinogenic amino acid biosynthetic process	21031	20788	PHGDH,SERINC5,SERINC3,OAT,PSPH
query_1	TRUE	0.000457898	592	110	13	0.118182	0.0219595	GO:0044283	GO:BP	small molecule biosynthetic process	21031	11319	PHGDH,LIAS,COQ2,SERINC5,SPTLC2,SERINC3,DEGS1,SLC1A3,SRR,IP6K1,OAT,PSPH,DAGLB
query_1	TRUE	0.000457898	58	110	5	0.0454545	0.0862069	GO:0170034	GO:BP	L-amino acid biosynthetic process	21031	20784	PHGDH,SERINC5,SERINC3,OAT,PSPH
query_1	TRUE	0.000457898	592	110	13	0.118182	0.0219595	GO:0003013	GO:BP	circulatory system process	21031	1471	TJP2,SLC9A1,SLC1A4,SLC16A7,SLC1A2,SLCO2B1,BCR,SLC5A1,ITGA1,SLC1A3,OCLN,SLC7A5,SLC38A3
query_1	TRUE	0.000497537	151	110	7	0.0636364	0.0463576	GO:0170039	GO:BP	proteinogenic amino acid metabolic process	21031	20789	PHGDH,GLDC,SERINC5,SERINC3,SRR,OAT,PSPH
query_1	TRUE	0.00054392	10	110	3	0.0272727	0.3	GO:0006868	GO:BP	glutamine transport	21031	2558	SLC1A4,SLC38A9,SLC38A3
query_1	TRUE	0.000579388	899	110	16	0.145455	0.0177976	GO:0019752	GO:BP	carboxylic acid metabolic process	21031	6252	PHGDH,GLDC,IDH1,SARDH,LIAS,SERINC5,SERINC3,LIPT2,DEGS1,SLC1A3,SLC25A21,GIT1,SRR,OAT,PSPH,DAGLB
query_1	TRUE	0.000589979	156	110	7	0.0636364	0.0448718	GO:0002181	GO:BP	cytoplasmic translation	21031	736	RPL24,RPL12,EIF3G,RPLP1,EIF3H,EIF3E,EIF3K
query_1	TRUE	0.00060138	4350	110	42	0.381818	0.00965517	GO:0006810	GO:BP	transport	21031	2519	SYNJ1,SLC5A9,SLC50A1,KALRN,RHOBTB2,SLC30A2,TJP2,SLC9A1,SLC1A4,SH3BP1,SLC16A7,ESYT1,SLC2A9,STBD1,CSN3,SERINC5,SGPP1,NIPAL2,SLC22A16,ARHGEF7,SERINC3,SLC1A2,SLCO2B1,SLC43A1,BCR,SLC5A1,GIT2,SLC38A9,MYO10,ANKH,SLC1A3,OCLN,SLC25A21,PARD6A,SLC7A5,GIT1,NTN1,SPNS2,NGFR,SLC38A3,SLC35B3,TSC2
query_1	TRUE	0.000697281	11	110	3	0.0272727	0.272727	GO:0032329	GO:BP	serine transport	21031	7760	SLC1A4,SERINC5,SERINC3
query_1	TRUE	0.000697281	11	110	3	0.0272727	0.272727	GO:0070778	GO:BP	L-aspartate transmembrane transport	21031	16786	SLC1A4,SLC1A2,SLC1A3
query_1	TRUE	0.000714641	162	110	7	0.0636364	0.0432099	GO:0170033	GO:BP	L-amino acid metabolic process	21031	20783	PHGDH,GLDC,SERINC5,SERINC3,SRR,OAT,PSPH
query_1	TRUE	0.000807241	298	110	9	0.0818182	0.0302013	GO:0016311	GO:BP	dephosphorylation	21031	5262	INPP5B,SYNJ1,SGPP2,PLPP2,SGPP1,INPP4B,ITGA1,PLPP1,PSPH
query_1	TRUE	0.000807241	2	110	2	0.0181818	1	GO:0006428	GO:BP	isoleucyl-tRNA aminoacylation	21031	2209	IARS1,IARS2
query_1	TRUE	0.000807241	2	110	2	0.0181818	1	GO:0006429	GO:BP	leucyl-tRNA aminoacylation	21031	2210	LARS1,LARS2
query_1	TRUE	0.000863755	12	110	3	0.0272727	0.25	GO:0000101	GO:BP	sulfur amino acid transport	21031	46	SLC1A4,SLC1A2,SLC7A5
query_1	TRUE	0.000863755	378	110	10	0.0909091	0.026455	GO:0051345	GO:BP	positive regulation of hydrolase activity	21031	14120	EFNA1,DOCK10,SH3BP1,LARS1,ARHGEF7,NET1,BCR,ITGA1,NGFR,TSC2
query_1	TRUE	0.00105004	118	110	6	0.0545455	0.0508475	GO:0008645	GO:BP	hexose transmembrane transport	21031	3259	SLC5A9,SLC50A1,SLC2A9,SLC1A2,SLC5A1,OCLN
query_1	TRUE	0.00118004	759	110	14	0.127273	0.0184453	GO:0034330	GO:BP	cell junction organization	21031	8863	EFNA1,KALRN,DOCK10,TJP2,SLC9A1,SH3BP1,DBN1,ARHGEF7,FARP1,BCR,OCLN,PARD6A,NTN1,SRF
query_1	TRUE	0.00118004	568	110	12	0.109091	0.0211268	GO:1901615	GO:BP	organic hydroxy compound metabolic process	21031	22130	INPP5B,SYNJ1,SGPP2,IDH1,COQ2,PLPP2,SGPP1,SPTLC2,DIO2,INPP4B,PLPP1,IP6K1
query_1	TRUE	0.00118004	121	110	6	0.0545455	0.0495868	GO:0015749	GO:BP	monosaccharide transmembrane transport	21031	4927	SLC5A9,SLC50A1,SLC2A9,SLC1A2,SLC5A1,OCLN
query_1	TRUE	0.00133278	14	110	3	0.0272727	0.214286	GO:0015803	GO:BP	branched-chain amino acid transport	21031	4976	SLC43A1,SLC38A9,SLC7A5
query_1	TRUE	0.0015188	40	110	4	0.0363636	0.1	GO:0002183	GO:BP	cytoplasmic translational initiation	21031	738	EIF3G,EIF3H,EIF3E,EIF3K
query_1	TRUE	0.00154216	254	110	8	0.0727273	0.0314961	GO:0008654	GO:BP	phospholipid biosynthetic process	21031	3262	SYNJ1,INPP1,IDH1,SGMS2,SERINC5,SPTLC2,INPP4B,IP6K1
query_1	TRUE	0.00166898	130	110	6	0.0545455	0.0461538	GO:0032543	GO:BP	mitochondrial translation	21031	7911	WARS2,HARS1,IARS2,DARS2,LARS2,EARS2
query_1	TRUE	0.00177831	132	110	6	0.0545455	0.0454545	GO:0034219	GO:BP	carbohydrate transmembrane transport	21031	8792	SLC5A9,SLC50A1,SLC2A9,SLC1A2,SLC5A1,OCLN
query_1	TRUE	0.00177831	192	110	7	0.0636364	0.0364583	GO:0030258	GO:BP	lipid modification	21031	6984	INPP5B,SYNJ1,SGPP2,PLPP2,SGPP1,INPP4B,PLPP1
query_1	TRUE	0.00191969	43	110	4	0.0363636	0.0930233	GO:0043647	GO:BP	inositol phosphate metabolic process	21031	11184	INPP5B,SYNJ1,INPP4B,IP6K1
query_1	TRUE	0.00195599	341	110	9	0.0818182	0.026393	GO:0071496	GO:BP	cellular response to external stimulus	21031	17230	SLC9A1,LARS1,RRAGD,STK24,SLC1A2,SLC7A5,SLC38A3,SRF,TSC2
query_1	TRUE	0.00199841	3	110	2	0.0181818	0.666667	GO:1905532	GO:BP	regulation of leucine import across plasma membrane	21031	25356	SLC43A1,SLC7A5
query_1	TRUE	0.00199841	3	110	2	0.0181818	0.666667	GO:0042946	GO:BP	glucoside transport	21031	10805	SLC50A1,SLC5A1
query_1	TRUE	0.00199841	3	110	2	0.0181818	0.666667	GO:0006421	GO:BP	asparaginyl-tRNA aminoacylation	21031	2202	DARS2,NARS1
query_1	TRUE	0.00238067	274	110	8	0.0727273	0.0291971	GO:0031668	GO:BP	cellular response to extracellular stimulus	21031	7534	LARS1,RRAGD,STK24,SLC1A2,SLC7A5,SLC38A3,SRF,TSC2
query_1	TRUE	0.00256751	18	110	3	0.0272727	0.166667	GO:0032328	GO:BP	alanine transport	21031	7759	SLC1A4,SLC7A5,SLC38A3
query_1	TRUE	0.00256751	143	110	6	0.0545455	0.041958	GO:0007266	GO:BP	Rho protein signal transduction	21031	2827	RHOBTB2,ARHGEF7,NET1,BCR,NTN1,NGFR
query_1	TRUE	0.00273698	1167	110	17	0.154545	0.0145673	GO:0048666	GO:BP	neuron development	21031	13349	RPL24,CERS2,PHGDH,EFNA1,KALRN,DOCK10,RUNX3,DPYSL3,DBN1,FARP1,STK24,ITGA1,SLC1A3,GIT1,NTN1,NGFR,SRF
query_1	TRUE	0.00280383	210	110	7	0.0636364	0.0333333	GO:0043087	GO:BP	regulation of GTPase activity	21031	10870	DOCK10,SH3BP1,LARS1,ARHGEF7,NET1,BCR,TSC2
query_1	TRUE	0.00291923	285	110	8	0.0727273	0.0280702	GO:0030336	GO:BP	negative regulation of cell migration	21031	7019	CERS2,DPYSL3,STK24,BCR,EVL,NGFR,NISCH,SRF
query_1	TRUE	0.00291923	2596	110	28	0.254545	0.0107858	GO:0006793	GO:BP	phosphorus metabolic process	21031	2507	INPP5B,SYNJ1,EFNA1,KALRN,INPP1,SGPP2,TJP2,IDH1,RUNX3,CLEC6A,SGMS2,PLPP2,SERINC5,SGPP1,SPTLC2,STK24,BCR,INPP4B,GIT2,ITGA1,PLPP1,ANKH,OCLN,PARD6A,GIT1,IP6K1,PSPH,TSC2
query_1	TRUE	0.00291923	19	110	3	0.0272727	0.157895	GO:0015810	GO:BP	aspartate transmembrane transport	21031	4982	SLC1A4,SLC1A2,SLC1A3
query_1	TRUE	0.00331121	51	110	4	0.0363636	0.0784314	GO:0048013	GO:BP	ephrin receptor signaling pathway	21031	12892	EFNA1,KALRN,ARHGEF7,GIT1
query_1	TRUE	0.00345904	652	110	12	0.109091	0.0184049	GO:0120035	GO:BP	regulation of plasma membrane bounded cell projection organization	21031	20034	CERS2,EFNA1,KALRN,DPYSL3,DBN1,ARHGEF7,STK24,MYO10,OCLN,EVL,NTN1,SRF
query_1	TRUE	0.00345904	4	110	2	0.0181818	0.5	GO:0006867	GO:BP	asparagine transport	21031	2557	SLC38A9,SLC38A3
query_1	TRUE	0.00345904	4	110	2	0.0181818	0.5	GO:0015829	GO:BP	valine transport	21031	5000	SLC43A1,SLC7A5
query_1	TRUE	0.00345904	4	110	2	0.0181818	0.5	GO:1902024	GO:BP	L-histidine transport	21031	22491	SLC7A5,SLC38A3
query_1	TRUE	0.00345904	4	110	2	0.0181818	0.5	GO:0006432	GO:BP	phenylalanyl-tRNA aminoacylation	21031	2213	FARSB,FARSA
query_1	TRUE	0.00345904	4	110	2	0.0181818	0.5	GO:0015817	GO:BP	histidine transport	21031	4988	SLC7A5,SLC38A3
query_1	TRUE	0.00356768	1570	110	20	0.181818	0.0127389	GO:0120036	GO:BP	plasma membrane bounded cell projection organization	21031	20035	RPL24,CERS2,PHGDH,EFNA1,KALRN,DOCK10,SH3BP1,DPYSL3,DBN1,ARHGEF7,FARP1,STK24,ITGA1,MYO10,OCLN,EVL,NTN1,NGFR,NISCH,SRF
query_1	TRUE	0.00356768	3973	110	37	0.336364	0.00931286	GO:0048731	GO:BP	system development	21031	13413	RPL24,WARS2,CERS2,PHGDH,EFNA1,KALRN,DOCK10,IDH1,RUNX3,SLC9A1,LIAS,ST8SIA4,DPYSL3,DBN1,SERINC5,ARHGEF7,FARP1,STK24,GFRA4,SLC1A2,DEGS1,BCR,GIT2,ITGA1,ANKH,SLC1A3,EVL,SLC7A5,PRX,GIT1,NTN1,SPNS2,NGFR,NARS1,SRF,TSC2,DAGLB
query_1	TRUE	0.00358168	156	110	6	0.0545455	0.0384615	GO:0008643	GO:BP	carbohydrate transport	21031	3258	SLC5A9,SLC50A1,SLC2A9,SLC1A2,SLC5A1,OCLN
query_1	TRUE	0.00384502	1709	110	21	0.190909	0.0122879	GO:0048870	GO:BP	cell motility	21031	13538	INPP5B,CERS2,EFNA1,DOCK10,SLC9A1,SH3BP1,DPYSL3,SLC22A16,ARHGEF7,STK24,NET1,BCR,ITGA1,DEPDC1B,EVL,NTN1,SPNS2,NGFR,NARS1,NISCH,SRF
query_1	TRUE	0.00384502	301	110	8	0.0727273	0.0265781	GO:2000146	GO:BP	negative regulation of cell motility	21031	26167	CERS2,DPYSL3,STK24,BCR,EVL,NGFR,NISCH,SRF
query_1	TRUE	0.00393799	667	110	12	0.109091	0.017991	GO:0031344	GO:BP	regulation of cell projection organization	21031	7392	CERS2,EFNA1,KALRN,DPYSL3,DBN1,ARHGEF7,STK24,MYO10,OCLN,EVL,NTN1,SRF
query_1	TRUE	0.0040229	22	110	3	0.0272727	0.136364	GO:0015802	GO:BP	basic amino acid transport	21031	4975	SLC38A9,SLC7A5,SLC38A3
query_1	TRUE	0.00412431	4643	110	41	0.372727	0.0088305	GO:0007275	GO:BP	multicellular organism development	21031	2835	RPL24,INPP5B,WARS2,CERS2,PHGDH,EFNA1,KALRN,DOCK10,IDH1,RUNX3,SLC9A1,LIAS,SGMS2,ST8SIA4,DPYSL3,DBN1,SERINC5,SGPP1,ARHGEF7,FARP1,STK24,GFRA4,SLC1A2,DEGS1,BCR,GIT2,ITGA1,ANKH,SLC1A3,EVL,SLC7A5,PRX,GIT1,NTN1,SPNS2,NGFR,NARS1,SRF,PSPH,TSC2,DAGLB
query_1	TRUE	0.00432286	163	110	6	0.0545455	0.0368098	GO:0140053	GO:BP	mitochondrial gene expression	21031	20218	WARS2,HARS1,IARS2,DARS2,LARS2,EARS2
query_1	TRUE	0.0044501	57	110	4	0.0363636	0.0701754	GO:0060997	GO:BP	dendritic spine morphogenesis	21031	15600	EFNA1,KALRN,DOCK10,DBN1
query_1	TRUE	0.00473937	1613	110	20	0.181818	0.0123993	GO:0030030	GO:BP	cell projection organization	21031	6891	RPL24,CERS2,PHGDH,EFNA1,KALRN,DOCK10,SH3BP1,DPYSL3,DBN1,ARHGEF7,FARP1,STK24,ITGA1,MYO10,OCLN,EVL,NTN1,NGFR,NISCH,SRF
query_1	TRUE	0.00488783	5	110	2	0.0181818	0.4	GO:0015818	GO:BP	isoleucine transport	21031	4989	SLC43A1,SLC7A5
query_1	TRUE	0.00488783	2571	110	27	0.245455	0.0105018	GO:0006796	GO:BP	phosphate-containing compound metabolic process	21031	2510	INPP5B,SYNJ1,EFNA1,KALRN,INPP1,SGPP2,TJP2,IDH1,RUNX3,CLEC6A,SGMS2,PLPP2,SERINC5,SGPP1,SPTLC2,STK24,BCR,INPP4B,GIT2,ITGA1,PLPP1,OCLN,PARD6A,GIT1,IP6K1,PSPH,TSC2
query_1	TRUE	0.00488783	5	110	2	0.0181818	0.4	GO:1905605	GO:BP	positive regulation of blood-brain barrier permeability	21031	25412	TJP2,OCLN
query_1	TRUE	0.00488783	1496	110	19	0.172727	0.0127005	GO:0016477	GO:BP	cell migration	21031	5292	CERS2,EFNA1,DOCK10,SLC9A1,SH3BP1,DPYSL3,ARHGEF7,STK24,NET1,BCR,ITGA1,DEPDC1B,EVL,NTN1,SPNS2,NGFR,NARS1,NISCH,SRF
query_1	TRUE	0.00488783	5	110	2	0.0181818	0.4	GO:0098713	GO:BP	leucine import across plasma membrane	21031	19386	SLC43A1,SLC7A5
query_1	TRUE	0.00488783	5	110	2	0.0181818	0.4	GO:1903801	GO:BP	L-leucine import across plasma membrane	21031	23893	SLC43A1,SLC7A5
query_1	TRUE	0.00488783	5	110	2	0.0181818	0.4	GO:1901656	GO:BP	glycoside transport	21031	22156	SLC50A1,SLC5A1
query_1	TRUE	0.00488783	5	110	2	0.0181818	0.4	GO:0070777	GO:BP	D-aspartate transport	21031	16785	SLC1A2,SLC1A3
query_1	TRUE	0.00488783	5	110	2	0.0181818	0.4	GO:0070779	GO:BP	D-aspartate import across plasma membrane	21031	16787	SLC1A2,SLC1A3
query_1	TRUE	0.00536279	4881	110	42	0.381818	0.00860479	GO:0051234	GO:BP	establishment of localization	21031	14032	SYNJ1,SLC5A9,SLC50A1,KALRN,RHOBTB2,SLC30A2,TJP2,SLC9A1,SLC1A4,SH3BP1,SLC16A7,ESYT1,SLC2A9,STBD1,CSN3,SERINC5,SGPP1,NIPAL2,SLC22A16,ARHGEF7,SERINC3,SLC1A2,SLCO2B1,SLC43A1,BCR,SLC5A1,GIT2,SLC38A9,MYO10,ANKH,SLC1A3,OCLN,SLC25A21,PARD6A,SLC7A5,GIT1,NTN1,SPNS2,NGFR,SLC38A3,SLC35B3,TSC2
query_1	TRUE	0.0055129	245	110	7	0.0636364	0.0285714	GO:0031669	GO:BP	cellular response to nutrient levels	21031	7535	LARS1,RRAGD,STK24,SLC7A5,SLC38A3,SRF,TSC2
query_1	TRUE	0.00557527	62	110	4	0.0363636	0.0645161	GO:0072348	GO:BP	sulfur compound transport	21031	17881	SLC1A4,SLC1A2,SLC7A5,SLC35B3
query_1	TRUE	0.00575733	923	110	14	0.127273	0.0151679	GO:0098657	GO:BP	import into cell	21031	19355	SYNJ1,RHOBTB2,SLC9A1,SLC1A4,SH3BP1,STBD1,SLC1A2,SLC43A1,BCR,SLC5A1,SLC1A3,SLC7A5,SLC38A3,TSC2
query_1	TRUE	0.00595667	177	110	6	0.0545455	0.0338983	GO:0009267	GO:BP	cellular response to starvation	21031	3469	LARS1,RRAGD,STK24,SLC7A5,SLC38A3,TSC2
query_1	TRUE	0.00605347	115	110	5	0.0454545	0.0434783	GO:1904659	GO:BP	glucose transmembrane transport	21031	24629	SLC5A9,SLC2A9,SLC1A2,SLC5A1,OCLN
query_1	TRUE	0.00634351	27	110	3	0.0272727	0.111111	GO:0015740	GO:BP	C4-dicarboxylate transport	21031	4918	SLC1A4,SLC1A2,SLC1A3
query_1	TRUE	0.00634351	934	110	14	0.127273	0.0149893	GO:0030334	GO:BP	regulation of cell migration	21031	7017	CERS2,EFNA1,DOCK10,SH3BP1,DPYSL3,ARHGEF7,STK24,BCR,EVL,NTN1,SPNS2,NGFR,NISCH,SRF
query_1	TRUE	0.00634351	27	110	3	0.0272727	0.111111	GO:0046856	GO:BP	phosphatidylinositol dephosphorylation	21031	12815	INPP5B,SYNJ1,INPP4B
query_1	TRUE	0.00636065	65	110	4	0.0363636	0.0615385	GO:0046854	GO:BP	phosphatidylinositol phosphate biosynthetic process	21031	12814	SYNJ1,INPP1,INPP4B,IP6K1
query_1	TRUE	0.00655611	336	110	8	0.0727273	0.0238095	GO:0040013	GO:BP	negative regulation of locomotion	21031	10242	CERS2,DPYSL3,STK24,BCR,EVL,NGFR,NISCH,SRF
query_1	TRUE	0.00670613	6	110	2	0.0181818	0.333333	GO:0009597	GO:BP	detection of virus	21031	3564	SERINC5,SERINC3
query_1	TRUE	0.00699765	67	110	4	0.0363636	0.0597015	GO:0170041	GO:BP	non-proteinogenic amino acid metabolic process	21031	20791	PHGDH,SARDH,SLC1A3,SRR
query_1	TRUE	0.00801696	2668	110	27	0.245455	0.0101199	GO:0035556	GO:BP	intracellular signal transduction	21031	9405	EFNA1,KALRN,RHOBTB2,DOCK10,SLC9A1,SH3BP1,CLEC6A,LARS1,SGPP1,RRAGD,ARHGEF7,FARP1,STK24,CAB39L,NET1,PMEPA1,SERINC3,BCR,GIT2,ITGA1,SLC38A9,DEPDC1B,GIT1,NTN1,NGFR,NISCH,TSC2
query_1	TRUE	0.00835459	30	110	3	0.0272727	0.1	GO:0015813	GO:BP	L-glutamate transmembrane transport	21031	4985	SLC1A4,SLC1A2,SLC1A3
query_1	TRUE	0.00855504	71	110	4	0.0363636	0.056338	GO:0046847	GO:BP	filopodium assembly	21031	12809	SH3BP1,DPYSL3,MYO10,SRF
query_1	TRUE	0.00884764	127	110	5	0.0454545	0.0393701	GO:0043200	GO:BP	response to amino acid	21031	10927	LARS1,RRAGD,SLC1A2,SLC38A9,SLC7A5
query_1	TRUE	0.00892841	7	110	2	0.0181818	0.285714	GO:0042940	GO:BP	D-amino acid transport	21031	10802	SLC1A2,SLC1A3
query_1	TRUE	0.00892841	5520	110	45	0.409091	0.00815217	GO:0051179	GO:BP	localization	21031	14002	SYNJ1,SLC5A9,SLC50A1,KALRN,RHOBTB2,SLC30A2,TJP2,SLC9A1,SLC1A4,SH3BP1,SLC16A7,ESYT1,SLC2A9,STBD1,CSN3,DBN1,SERINC5,SGPP1,NIPAL2,RRAGD,SLC22A16,ARHGEF7,FARP1,SERINC3,SLC1A2,SLCO2B1,SLC43A1,BCR,SLC5A1,GIT2,SLC38A9,MYO10,ANKH,SLC1A3,OCLN,SLC25A21,PARD6A,SLC7A5,GIT1,NTN1,SPNS2,NGFR,SLC38A3,SLC35B3,TSC2
query_1	TRUE	0.00920738	357	110	8	0.0727273	0.022409	GO:0031346	GO:BP	positive regulation of cell projection organization	21031	7394	KALRN,DPYSL3,DBN1,ARHGEF7,STK24,OCLN,NTN1,SRF
query_1	TRUE	0.0103015	1742	110	20	0.181818	0.0114811	GO:0022008	GO:BP	neurogenesis	21031	6799	RPL24,CERS2,PHGDH,EFNA1,KALRN,DOCK10,RUNX3,DPYSL3,DBN1,FARP1,STK24,ITGA1,SLC1A3,SLC7A5,PRX,GIT1,NTN1,NGFR,SRF,DAGLB
query_1	TRUE	0.010607	1234	110	16	0.145455	0.012966	GO:0040011	GO:BP	locomotion	21031	10240	CERS2,EFNA1,DOCK10,SH3BP1,DPYSL3,ARHGEF7,STK24,BCR,ITGA1,EVL,NTN1,SPNS2,NGFR,NISCH,SRF,TSC2
query_1	TRUE	0.010764	996	110	14	0.127273	0.0140562	GO:2000145	GO:BP	regulation of cell motility	21031	26166	CERS2,EFNA1,DOCK10,SH3BP1,DPYSL3,ARHGEF7,STK24,BCR,EVL,NTN1,SPNS2,NGFR,NISCH,SRF
query_1	TRUE	0.010764	7669	110	57	0.518182	0.00743252	GO:0032501	GO:BP	multicellular organismal process	21031	7883	RPL24,INPP5B,SYNJ1,WARS2,CERS2,PHGDH,EFNA1,KALRN,IARS1,DOCK10,TJP2,IDH1,RUNX3,SLC9A1,SLC1A4,SH3BP1,SLC16A7,CLEC4A,CLEC6A,LIAS,SGMS2,ST8SIA4,DPYSL3,DBN1,SERINC5,SGPP1,DIO2,SLC22A16,ARHGEF7,FARP1,STK24,GFRA4,SLC1A2,SLCO2B1,DEGS1,BCR,SLC5A1,GIT2,ITGA1,ANKH,SLC1A3,OCLN,EVL,SLC7A5,PRX,GIT1,NTN1,SPNS2,NGFR,NARS1,IP6K1,SLC38A3,OAT,SRF,PSPH,TSC2,DAGLB
query_1	TRUE	0.0114162	8	110	2	0.0181818	0.25	GO:0009448	GO:BP	gamma-aminobutyric acid metabolic process	21031	3532	PHGDH,SLC1A3
query_1	TRUE	0.0119542	671	110	11	0.1	0.0163934	GO:0120039	GO:BP	plasma membrane bounded cell projection morphogenesis	21031	20036	RPL24,EFNA1,KALRN,DOCK10,DBN1,ARHGEF7,FARP1,ITGA1,NTN1,NGFR,SRF
query_1	TRUE	0.0124378	1014	110	14	0.127273	0.0138067	GO:0031175	GO:BP	neuron projection development	21031	7333	RPL24,CERS2,PHGDH,EFNA1,KALRN,DOCK10,DPYSL3,DBN1,FARP1,STK24,ITGA1,NTN1,NGFR,SRF
query_1	TRUE	0.0124378	80	110	4	0.0363636	0.05	GO:0097061	GO:BP	dendritic spine organization	21031	19003	EFNA1,KALRN,DOCK10,DBN1
query_1	TRUE	0.0124669	676	110	11	0.1	0.0162722	GO:0048858	GO:BP	cell projection morphogenesis	21031	13527	RPL24,EFNA1,KALRN,DOCK10,DBN1,ARHGEF7,FARP1,ITGA1,NTN1,NGFR,SRF
query_1	TRUE	0.0125737	1514	110	18	0.163636	0.011889	GO:0048699	GO:BP	generation of neurons	21031	13381	RPL24,CERS2,PHGDH,EFNA1,KALRN,DOCK10,RUNX3,DPYSL3,DBN1,FARP1,STK24,ITGA1,SLC1A3,GIT1,NTN1,NGFR,SRF,DAGLB
query_1	TRUE	0.0129174	36	110	3	0.0272727	0.0833333	GO:0070633	GO:BP	transepithelial transport	21031	16718	SLC1A2,SLC5A1,SLC1A3
query_1	TRUE	0.0129174	141	110	5	0.0454545	0.035461	GO:0001101	GO:BP	response to acid chemical	21031	292	LARS1,RRAGD,SLC1A2,SLC38A9,SLC7A5
query_1	TRUE	0.0132539	142	110	5	0.0454545	0.0352113	GO:0048813	GO:BP	dendrite morphogenesis	21031	13484	EFNA1,KALRN,DOCK10,DBN1,FARP1
query_1	TRUE	0.0138442	9	110	2	0.0181818	0.222222	GO:1905603	GO:BP	regulation of blood-brain barrier permeability	21031	25410	TJP2,OCLN
query_1	TRUE	0.0139094	1663	110	19	0.172727	0.0114251	GO:1901700	GO:BP	response to oxygen-containing compound	21031	22187	GLDC,SLC9A1,LIAS,LARS1,DIO2,RRAGD,STK24,NET1,SLC1A2,BCR,SLC38A9,SLC1A3,SLC7A5,GIT1,SRR,NGFR,SRF,PSPH,TSC2
query_1	TRUE	0.014203	217	110	6	0.0545455	0.0276498	GO:0042594	GO:BP	response to starvation	21031	10603	LARS1,RRAGD,STK24,SLC7A5,SLC38A3,TSC2
query_1	TRUE	0.0142077	1034	110	14	0.127273	0.0135397	GO:0019637	GO:BP	organophosphate metabolic process	21031	6166	INPP5B,SYNJ1,INPP1,TJP2,IDH1,SGMS2,PLPP2,SERINC5,SGPP1,SPTLC2,INPP4B,PLPP1,GIT1,IP6K1
query_1	TRUE	0.0145726	1038	110	14	0.127273	0.0134875	GO:0040012	GO:BP	regulation of locomotion	21031	10241	CERS2,EFNA1,DOCK10,SH3BP1,DPYSL3,ARHGEF7,STK24,BCR,EVL,NTN1,SPNS2,NGFR,NISCH,SRF
query_1	TRUE	0.0145726	38	110	3	0.0272727	0.0789474	GO:0060251	GO:BP	regulation of glial cell proliferation	21031	14934	CERS2,SLC7A5,NTN1
query_1	TRUE	0.0151797	86	110	4	0.0363636	0.0465116	GO:0071230	GO:BP	cellular response to amino acid stimulus	21031	16990	LARS1,RRAGD,SLC38A9,SLC7A5
query_1	TRUE	0.0159433	306	110	7	0.0636364	0.0228758	GO:0051056	GO:BP	regulation of small GTPase mediated signal transduction	21031	13905	KALRN,SH3BP1,NET1,BCR,GIT2,GIT1,TSC2
query_1	TRUE	0.0161084	597	110	10	0.0909091	0.0167504	GO:0048667	GO:BP	cell morphogenesis involved in neuron differentiation	21031	13350	RPL24,EFNA1,KALRN,DOCK10,DBN1,FARP1,SLC1A3,NTN1,NGFR,SRF
query_1	TRUE	0.0161863	10	110	2	0.0181818	0.2	GO:0071314	GO:BP	cellular response to cocaine	21031	17070	SLC1A2,SLC1A3
query_1	TRUE	0.0161863	10	110	2	0.0181818	0.2	GO:0035907	GO:BP	dorsal aorta development	21031	9652	NGFR,SRF
query_1	TRUE	0.0161863	10	110	2	0.0181818	0.2	GO:0015820	GO:BP	leucine transport	21031	4991	SLC43A1,SLC7A5
query_1	TRUE	0.0162024	40	110	3	0.0272727	0.075	GO:0051938	GO:BP	L-glutamate import	21031	14463	SLC1A4,SLC1A2,SLC1A3
query_1	TRUE	0.016238	1431	110	17	0.154545	0.0118798	GO:0030182	GO:BP	neuron differentiation	21031	6936	RPL24,CERS2,PHGDH,EFNA1,KALRN,DOCK10,RUNX3,DPYSL3,DBN1,FARP1,STK24,ITGA1,SLC1A3,GIT1,NTN1,NGFR,SRF
query_1	TRUE	0.0164874	89	110	4	0.0363636	0.0449438	GO:1901264	GO:BP	carbohydrate derivative transport	21031	21847	SLC50A1,SLC5A1,ANKH,SLC35B3
query_1	TRUE	0.0169031	604	110	10	0.0909091	0.0165563	GO:0051336	GO:BP	regulation of hydrolase activity	21031	14111	EFNA1,DOCK10,SH3BP1,LARS1,ARHGEF7,NET1,BCR,ITGA1,NGFR,TSC2
query_1	TRUE	0.0171539	5899	110	46	0.418182	0.00779793	GO:0048856	GO:BP	anatomical structure development	21031	13525	RPL24,INPP5B,WARS2,CERS2,PHGDH,EFNA1,KALRN,DOCK10,TJP2,IDH1,RUNX3,SLC9A1,SH3BP1,LIAS,SGMS2,CSN3,ST8SIA4,DPYSL3,DBN1,SERINC5,SGPP1,SPTLC2,ARHGEF7,FARP1,STK24,GFRA4,SLC1A2,DEGS1,BCR,GIT2,ITGA1,MYO10,ANKH,SLC1A3,EVL,SLC7A5,PRX,GIT1,NTN1,SPNS2,NGFR,NARS1,SRF,PSPH,TSC2,DAGLB
query_1	TRUE	0.0176136	91	110	4	0.0363636	0.043956	GO:0106027	GO:BP	neuron projection organization	21031	19771	EFNA1,KALRN,DOCK10,DBN1
query_1	TRUE	0.0181447	92	110	4	0.0363636	0.0434783	GO:1903432	GO:BP	regulation of TORC1 signaling	21031	23592	LARS1,RRAGD,SLC38A9,TSC2
query_1	TRUE	0.0181447	92	110	4	0.0363636	0.0434783	GO:1901606	GO:BP	alpha-amino acid catabolic process	21031	22123	GLDC,SARDH,SLC25A21,OAT
query_1	TRUE	0.0184128	157	110	5	0.0454545	0.0318471	GO:0046488	GO:BP	phosphatidylinositol metabolic process	21031	12598	INPP5B,SYNJ1,INPP1,INPP4B,IP6K1
query_1	TRUE	0.0185743	11	110	2	0.0181818	0.181818	GO:0006686	GO:BP	sphingomyelin biosynthetic process	21031	2421	SGMS2,SPTLC2
query_1	TRUE	0.0185743	11	110	2	0.0181818	0.181818	GO:0015808	GO:BP	L-alanine transport	21031	4981	SLC1A4,SLC38A3
query_1	TRUE	0.0187588	43	110	3	0.0272727	0.0697674	GO:0061001	GO:BP	regulation of dendritic spine morphogenesis	21031	15604	EFNA1,KALRN,DBN1
query_1	TRUE	0.0187588	43	110	3	0.0272727	0.0697674	GO:0051955	GO:BP	regulation of amino acid transport	21031	14480	SLC43A1,SLC7A5,SLC38A3
query_1	TRUE	0.0190347	94	110	4	0.0363636	0.0425532	GO:0071229	GO:BP	cellular response to acid chemical	21031	16989	LARS1,RRAGD,SLC38A9,SLC7A5
query_1	TRUE	0.0215214	98	110	4	0.0363636	0.0408163	GO:0060996	GO:BP	dendritic spine development	21031	15599	EFNA1,KALRN,DOCK10,DBN1
query_1	TRUE	0.0215214	98	110	4	0.0363636	0.0408163	GO:0038202	GO:BP	TORC1 signaling	21031	10105	LARS1,RRAGD,SLC38A9,TSC2
query_1	TRUE	0.0215214	525	110	9	0.0818182	0.0171429	GO:0009991	GO:BP	response to extracellular stimulus	21031	3853	LARS1,RRAGD,STK24,SLC1A2,SLC7A5,SLC38A3,SRF,PSPH,TSC2
query_1	TRUE	0.0215214	98	110	4	0.0363636	0.0408163	GO:0006835	GO:BP	dicarboxylic acid transport	21031	2534	SLC1A4,SLC1A2,SLC1A3,SLC25A21
query_1	TRUE	0.0215214	1097	110	14	0.127273	0.0127621	GO:0044093	GO:BP	positive regulation of molecular function	21031	11278	EFNA1,DOCK10,SLC9A1,SH3BP1,LARS1,SERINC5,EIF3E,ARHGEF7,NET1,BCR,ITGA1,NGFR,SRF,TSC2
query_1	TRUE	0.0215214	12	110	2	0.0181818	0.166667	GO:0015801	GO:BP	aromatic amino acid transport	21031	4974	SLC7A5,SLC38A3
query_1	TRUE	0.0234702	986	110	13	0.118182	0.0131846	GO:0000902	GO:BP	cell morphogenesis	21031	242	RPL24,EFNA1,KALRN,DOCK10,DBN1,ARHGEF7,FARP1,ITGA1,MYO10,SLC1A3,NTN1,NGFR,SRF
query_1	TRUE	0.024248	13	110	2	0.0181818	0.153846	GO:1990253	GO:BP	cellular response to leucine starvation	21031	25785	LARS1,RRAGD
query_1	TRUE	0.024248	13	110	2	0.0181818	0.153846	GO:0015824	GO:BP	proline transport	21031	4995	SLC1A4,SLC7A5
query_1	TRUE	0.024248	1911	110	20	0.181818	0.0104657	GO:0071705	GO:BP	nitrogen compound transport	21031	17375	KALRN,SLC1A4,SLC2A9,SERINC5,SGPP1,SLC22A16,ARHGEF7,SERINC3,SLC1A2,SLC43A1,BCR,SLC38A9,ANKH,SLC1A3,PARD6A,SLC7A5,NGFR,SLC38A3,SLC35B3,TSC2
query_1	TRUE	0.024248	13	110	2	0.0181818	0.153846	GO:0071233	GO:BP	cellular response to leucine	21031	16993	LARS1,RRAGD
query_1	TRUE	0.024248	48	110	3	0.0272727	0.0625	GO:0016601	GO:BP	Rac protein signal transduction	21031	5320	SH3BP1,FARP1,NISCH
query_1	TRUE	0.0255155	49	110	3	0.0272727	0.0612245	GO:0043114	GO:BP	regulation of vascular permeability	21031	10890	TJP2,BCR,OCLN
query_1	TRUE	0.0266257	105	110	4	0.0363636	0.0380952	GO:0015837	GO:BP	amine transport	21031	5006	SLC22A16,SLC43A1,SLC7A5,SLC38A3
query_1	TRUE	0.0269847	655	110	10	0.0909091	0.0152672	GO:0048812	GO:BP	neuron projection morphogenesis	21031	13483	RPL24,EFNA1,KALRN,DOCK10,DBN1,FARP1,ITGA1,NTN1,NGFR,SRF
query_1	TRUE	0.0276533	14	110	2	0.0181818	0.142857	GO:0060123	GO:BP	regulation of growth hormone secretion	21031	14834	KALRN,ARHGEF7
query_1	TRUE	0.0278554	177	110	5	0.0454545	0.0282486	GO:0006575	GO:BP	cellular modified amino acid metabolic process	21031	2321	IDH1,SARDH,SERINC5,DIO2,SLC1A2
query_1	TRUE	0.0279188	773	110	11	0.1	0.0142303	GO:0043085	GO:BP	positive regulation of catalytic activity	21031	10868	EFNA1,DOCK10,SH3BP1,LARS1,SERINC5,ARHGEF7,NET1,BCR,ITGA1,NGFR,TSC2
query_1	TRUE	0.0286957	449	110	8	0.0727273	0.0178174	GO:0034329	GO:BP	cell junction assembly	21031	8862	SLC9A1,SH3BP1,ARHGEF7,FARP1,BCR,OCLN,NTN1,SRF
query_1	TRUE	0.0291297	52	110	3	0.0272727	0.0576923	GO:0000959	GO:BP	mitochondrial RNA metabolic process	21031	269	WARS2,DARS2,EARS2
query_1	TRUE	0.0291297	52	110	3	0.0272727	0.0576923	GO:0051489	GO:BP	regulation of filopodium assembly	21031	14199	DPYSL3,MYO10,SRF
query_1	TRUE	0.0306179	53	110	3	0.0272727	0.0566038	GO:1904263	GO:BP	positive regulation of TORC1 signaling	21031	24281	LARS1,RRAGD,SLC38A9
query_1	TRUE	0.0306267	15	110	2	0.0181818	0.133333	GO:0051290	GO:BP	protein heterotetramerization	21031	14070	FARSB,FARSA
query_1	TRUE	0.0306267	785	110	11	0.1	0.0140127	GO:0032989	GO:BP	cellular anatomical entity morphogenesis	21031	8249	RPL24,EFNA1,KALRN,DOCK10,DBN1,ARHGEF7,FARP1,ITGA1,NTN1,NGFR,SRF
query_1	TRUE	0.0307372	6453	110	48	0.436364	0.0074384	GO:0032502	GO:BP	developmental process	21031	7884	RPL24,INPP5B,WARS2,CERS2,PHGDH,EFNA1,KALRN,IARS1,DOCK10,TJP2,IDH1,RUNX3,SLC9A1,SH3BP1,LIAS,SGMS2,CSN3,ST8SIA4,DPYSL3,DBN1,SERINC5,SGPP1,SPTLC2,SLC22A16,ARHGEF7,FARP1,STK24,GFRA4,SLC1A2,DEGS1,BCR,GIT2,ITGA1,MYO10,ANKH,SLC1A3,EVL,SLC7A5,PRX,GIT1,NTN1,SPNS2,NGFR,NARS1,SRF,PSPH,TSC2,DAGLB
query_1	TRUE	0.0309518	457	110	8	0.0727273	0.0175055	GO:0010975	GO:BP	regulation of neuron projection development	21031	4609	CERS2,EFNA1,KALRN,DPYSL3,DBN1,STK24,NTN1,SRF
query_1	TRUE	0.0316549	112	110	4	0.0363636	0.0357143	GO:0009063	GO:BP	amino acid catabolic process	21031	3276	GLDC,SARDH,SLC25A21,OAT
query_1	TRUE	0.0337926	16	110	2	0.0181818	0.125	GO:0010958	GO:BP	regulation of amino acid import across plasma membrane	21031	4593	SLC43A1,SLC7A5
query_1	TRUE	0.0337926	16	110	2	0.0181818	0.125	GO:0043201	GO:BP	response to leucine	21031	10928	LARS1,RRAGD
query_1	TRUE	0.0337926	16	110	2	0.0181818	0.125	GO:1903789	GO:BP	regulation of amino acid transmembrane transport	21031	23882	SLC43A1,SLC7A5
query_1	TRUE	0.0337926	16	110	2	0.0181818	0.125	GO:0030252	GO:BP	growth hormone secretion	21031	6980	KALRN,ARHGEF7
query_1	TRUE	0.0350985	2723	110	25	0.227273	0.00918105	GO:0009605	GO:BP	response to external stimulus	21031	3570	CERS2,SLC9A1,CLEC4A,CLEC6A,LIAS,LARS1,SERINC5,DIO2,RRAGD,STK24,SERINC3,SLC1A2,BCR,ITGA1,SLC1A3,SLC7A5,GIT1,SRR,NTN1,NGFR,SLC38A3,SRF,PSPH,TSC2,DAGLB
query_1	TRUE	0.0365368	1861	110	19	0.172727	0.0102096	GO:0141124	GO:BP	intracellular signaling cassette	21031	20599	EFNA1,KALRN,RHOBTB2,DOCK10,SLC9A1,SH3BP1,CLEC6A,ARHGEF7,FARP1,NET1,PMEPA1,BCR,GIT2,ITGA1,GIT1,NTN1,NGFR,NISCH,TSC2
query_1	TRUE	0.0365368	17	110	2	0.0181818	0.117647	GO:0043217	GO:BP	myelin maintenance	21031	10932	DEGS1,PRX
query_1	TRUE	0.0365368	17	110	2	0.0181818	0.117647	GO:0043117	GO:BP	positive regulation of vascular permeability	21031	10892	TJP2,OCLN
query_1	TRUE	0.0365368	17	110	2	0.0181818	0.117647	GO:0032488	GO:BP	Cdc42 protein signal transduction	21031	7871	RHOBTB2,NTN1
query_1	TRUE	0.0365368	17	110	2	0.0181818	0.117647	GO:0061003	GO:BP	positive regulation of dendritic spine morphogenesis	21031	15606	KALRN,DBN1
query_1	TRUE	0.0365368	192	110	5	0.0454545	0.0260417	GO:0031345	GO:BP	negative regulation of cell projection organization	21031	7393	CERS2,EFNA1,DPYSL3,EVL,NTN1
query_1	TRUE	0.0365368	17	110	2	0.0181818	0.117647	GO:0170043	GO:BP	non-proteinogenic amino acid biosynthetic process	21031	20792	SLC1A3,SRR
query_1	TRUE	0.0365368	58	110	3	0.0272727	0.0517241	GO:0014009	GO:BP	glial cell proliferation	21031	4640	CERS2,SLC7A5,NTN1
query_1	TRUE	0.0365368	17	110	2	0.0181818	0.117647	GO:0098712	GO:BP	L-glutamate import across plasma membrane	21031	19385	SLC1A2,SLC1A3
query_1	TRUE	0.0375391	585	110	9	0.0818182	0.0153846	GO:0120031	GO:BP	plasma membrane bounded cell projection assembly	21031	20030	SH3BP1,DPYSL3,ARHGEF7,MYO10,OCLN,EVL,NTN1,NISCH,SRF
query_1	TRUE	0.0378408	59	110	3	0.0272727	0.0508475	GO:0060998	GO:BP	regulation of dendritic spine development	21031	15601	EFNA1,KALRN,DBN1
query_1	TRUE	0.0399097	198	110	5	0.0454545	0.0252525	GO:0099173	GO:BP	postsynapse organization	21031	19632	EFNA1,KALRN,DOCK10,DBN1,FARP1
query_1	TRUE	0.0402755	18	110	2	0.0181818	0.111111	GO:0010968	GO:BP	regulation of microtubule nucleation	21031	4602	ARHGEF7,GIT1
query_1	TRUE	0.0410558	61	110	3	0.0272727	0.0491803	GO:0031113	GO:BP	regulation of microtubule polymerization	21031	7283	ARHGEF7,OCLN,GIT1
query_1	TRUE	0.0424185	598	110	9	0.0818182	0.0150502	GO:0030031	GO:BP	cell projection assembly	21031	6892	SH3BP1,DPYSL3,ARHGEF7,MYO10,OCLN,EVL,NTN1,NISCH,SRF
query_1	TRUE	0.0427135	202	110	5	0.0454545	0.0247525	GO:0120032	GO:BP	regulation of plasma membrane bounded cell projection assembly	21031	20031	DPYSL3,MYO10,OCLN,EVL,SRF
query_1	TRUE	0.0437575	717	110	10	0.0909091	0.013947	GO:0030036	GO:BP	actin cytoskeleton organization	21031	6897	RHOBTB2,SLC9A1,SH3BP1,DPYSL3,DBN1,FARP1,BCR,EVL,NISCH,SRF
query_1	TRUE	0.0437575	19	110	2	0.0181818	0.105263	GO:1903975	GO:BP	regulation of glial cell migration	21031	24042	CERS2,NTN1
query_1	TRUE	0.0437575	19	110	2	0.0181818	0.105263	GO:0006544	GO:BP	glycine metabolic process	21031	2291	PHGDH,GLDC
query_1	TRUE	0.0437993	204	110	5	0.0454545	0.0245098	GO:0060491	GO:BP	regulation of cell projection assembly	21031	15153	DPYSL3,MYO10,OCLN,EVL,SRF
query_1	TRUE	0.0446588	391	110	7	0.0636364	0.0179028	GO:0046486	GO:BP	glycerolipid metabolic process	21031	12596	INPP5B,SYNJ1,INPP1,SERINC5,INPP4B,IP6K1,DAGLB
query_1	TRUE	0.0449462	496	110	8	0.0727273	0.016129	GO:0031667	GO:BP	response to nutrient levels	21031	7533	LARS1,RRAGD,STK24,SLC7A5,SLC38A3,SRF,PSPH,TSC2
query_1	TRUE	0.0452605	128	110	4	0.0363636	0.03125	GO:0006413	GO:BP	translational initiation	21031	2195	EIF3G,EIF3H,EIF3E,EIF3K
query_1	TRUE	0.0456022	1	110	1	0.00909091	1	GO:1905534	GO:BP	positive regulation of leucine import across plasma membrane	21031	25358	SLC7A5
query_1	TRUE	0.0456022	610	110	9	0.0818182	0.0147541	GO:0071417	GO:BP	cellular response to organonitrogen compound	21031	17169	SLC9A1,LARS1,RRAGD,SLC1A2,SLC38A9,SLC1A3,SLC7A5,NGFR,TSC2
query_1	TRUE	0.0456022	1	110	1	0.00909091	1	GO:1905833	GO:BP	negative regulation of microtubule nucleation	21031	25604	ARHGEF7
query_1	TRUE	0.0456022	67	110	3	0.0272727	0.0447761	GO:0015800	GO:BP	acidic amino acid transport	21031	4973	SLC1A4,SLC1A2,SLC1A3
query_1	TRUE	0.0456022	1	110	1	0.00909091	1	GO:1903811	GO:BP	L-asparagine import across plasma membrane	21031	23901	SLC38A3
query_1	TRUE	0.0456022	1	110	1	0.00909091	1	GO:0014011	GO:BP	Schwann cell proliferation involved in axon regeneration	21031	4642	CERS2
query_1	TRUE	0.0456022	1	110	1	0.00909091	1	GO:0140914	GO:BP	zinc ion import into secretory vesicle	21031	20500	SLC30A2
query_1	TRUE	0.0456022	1	110	1	0.00909091	1	GO:1905045	GO:BP	negative regulation of Schwann cell proliferation involved in axon regeneration	21031	24958	CERS2
query_1	TRUE	0.0456022	1	110	1	0.00909091	1	GO:0140915	GO:BP	zinc ion import into zymogen granule	21031	20501	SLC30A2
query_1	TRUE	0.0456022	1	110	1	0.00909091	1	GO:0140917	GO:BP	zinc ion import into mitochondrion	21031	20503	SLC30A2
query_1	TRUE	0.0456022	1	110	1	0.00909091	1	GO:0010121	GO:BP	arginine catabolic process to proline via ornithine	21031	3969	OAT
query_1	TRUE	0.0456022	1	110	1	0.00909091	1	GO:0009107	GO:BP	lipoate biosynthetic process	21031	3315	LIAS
query_1	TRUE	0.0456022	1	110	1	0.00909091	1	GO:0009106	GO:BP	lipoate metabolic process	21031	3314	LIAS
query_1	TRUE	0.0456022	1	110	1	0.00909091	1	GO:1905044	GO:BP	regulation of Schwann cell proliferation involved in axon regeneration	21031	24957	CERS2
query_1	TRUE	0.0456022	20	110	2	0.0181818	0.1	GO:0006684	GO:BP	sphingomyelin metabolic process	21031	2419	SGMS2,SPTLC2
query_1	TRUE	0.0456022	129	110	4	0.0363636	0.0310078	GO:0006661	GO:BP	phosphatidylinositol biosynthetic process	21031	2397	SYNJ1,INPP1,INPP4B,IP6K1
query_1	TRUE	0.0456022	1	110	1	0.00909091	1	GO:0019544	GO:BP	arginine catabolic process to glutamate	21031	6081	OAT
query_1	TRUE	0.0456022	300	110	6	0.0545455	0.02	GO:0006650	GO:BP	glycerophospholipid metabolic process	21031	2387	INPP5B,SYNJ1,INPP1,SERINC5,INPP4B,IP6K1
query_1	TRUE	0.0456022	1	110	1	0.00909091	1	GO:1904980	GO:BP	positive regulation of endosome organization	21031	24901	SYNJ1
query_1	TRUE	0.0456022	1	110	1	0.00909091	1	GO:1901053	GO:BP	sarcosine catabolic process	21031	21673	SARDH
query_1	TRUE	0.0456022	1	110	1	0.00909091	1	GO:0002470	GO:BP	plasmacytoid dendritic cell antigen processing and presentation	21031	1000	CLEC4A
query_1	TRUE	0.0456022	1	110	1	0.00909091	1	GO:0046437	GO:BP	D-amino acid biosynthetic process	21031	12550	SRR
query_1	TRUE	0.0456022	1	110	1	0.00909091	1	GO:0019493	GO:BP	arginine catabolic process to proline	21031	6035	OAT
query_1	TRUE	0.0456022	1	110	1	0.00909091	1	GO:0036255	GO:BP	response to methylamine	21031	9842	GLDC
query_1	TRUE	0.0456022	1	110	1	0.00909091	1	GO:0034589	GO:BP	hydroxyproline transport	21031	8981	SLC1A4
query_1	TRUE	0.0456022	1	110	1	0.00909091	1	GO:1903442	GO:BP	response to lipoic acid	21031	23600	GLDC
query_1	TRUE	0.0456022	1	110	1	0.00909091	1	GO:0070183	GO:BP	mitochondrial tryptophanyl-tRNA aminoacylation	21031	16466	WARS2
query_1	TRUE	0.0456022	1	110	1	0.00909091	1	GO:0070179	GO:BP	D-serine biosynthetic process	21031	16465	SRR
query_1	TRUE	0.0456022	1	110	1	0.00909091	1	GO:0070145	GO:BP	mitochondrial asparaginyl-tRNA aminoacylation	21031	16434	DARS2
query_1	TRUE	0.0456022	1	110	1	0.00909091	1	GO:1990550	GO:BP	mitochondrial alpha-ketoglutarate transmembrane transport	21031	25874	SLC25A21
query_1	TRUE	0.0456022	1	110	1	0.00909091	1	GO:1903785	GO:BP	L-valine transmembrane transport	21031	23878	SLC43A1
query_1	TRUE	0.0456022	1	110	1	0.00909091	1	GO:0015826	GO:BP	threonine transport	21031	4997	SLC1A4
query_1	TRUE	0.0463448	21	110	2	0.0181818	0.0952381	GO:0060252	GO:BP	positive regulation of glial cell proliferation	21031	14935	SLC7A5,NTN1
query_1	TRUE	3.70992776845813e-08	12345	110	93	0.845455	0.00753341	GO:0005737	GO:CC	cytoplasm	22097	309	RPL24,INPP5B,PARS2,SYNJ1,WARS2,CERS2,PHGDH,SLC50A1,KALRN,IARS1,GLDC,RHOBTB2,INPP1,SGPP2,SLC30A2,FARSB,DOCK10,TJP2,IDH1,RUNX3,SLC9A1,SLC1A4,SH3BP1,SLC16A7,SARDH,ESYT1,RPL12,LIAS,SGMS2,COQ2,STBD1,ST8SIA4,DPYSL3,DBN1,LARS1,PLPP2,CERS4,HARS1,EIF3G,FARSA,SERINC5,SGPP1,RPLP1,SPTLC2,EIF3H,EIF3E,RRAGD,SLC22A16,ARHGEF7,FARP1,STK24,CAB39L,NET1,PMEPA1,SERINC3,LIPT2,SLC43A1,IARS2,DEGS1,SRM,DARS2,BCR,INPP4B,S…
query_1	TRUE	2.97316252843249e-07	9864	110	80	0.727273	0.0081103	GO:0016020	GO:CC	membrane	22097	720	RPL24,INPP5B,SYNJ1,WARS2,CERS2,NECTIN4,EFNA1,SLC5A9,SLC50A1,KALRN,IARS1,GLDC,RHOBTB2,SGPP2,SLC30A2,FARSB,DOCK10,TJP2,SERINC2,SLC9A1,SLC1A4,SH3BP1,SLC16A7,ESYT1,CLEC4A,CLEC6A,RPL12,SGMS2,COQ2,SLC2A9,STBD1,ST8SIA4,DBN1,PLPP2,CERS4,FARSA,SERINC5,SGPP1,SPTLC2,DIO2,EIF3H,EIF3E,NIPAL2,RRAGD,SLC22A16,ARHGEF7,FARP1,STK24,PMEPA1,SERINC3,GFRA4,SLC1A2,SLCO2B1,SLC43A1,DEGS1,DARS2,BCR,INPP4B,SLC5A1,ITGA1,SLC3…
query_1	TRUE	5.49005980239739e-05	2230	110	29	0.263636	0.0130045	GO:0030054	GO:CC	cell junction	22097	868	RPL24,SYNJ1,NECTIN4,KALRN,DOCK10,TJP2,SLC9A1,SLC1A4,SH3BP1,SLC16A7,RPL12,DPYSL3,DBN1,RPLP1,EIF3E,ARHGEF7,FARP1,SLC1A2,BCR,GIT2,ITGA1,SLC1A3,OCLN,EVL,PARD6A,PRX,GIT1,NGFR,TSC2
query_1	TRUE	5.49005980239739e-05	5742	110	52	0.472727	0.00905608	GO:0005886	GO:CC	plasma membrane	22097	422	INPP5B,SYNJ1,WARS2,NECTIN4,EFNA1,SLC5A9,SLC50A1,GLDC,RHOBTB2,SLC30A2,TJP2,SLC9A1,SLC1A4,SH3BP1,SLC16A7,ESYT1,CLEC4A,CLEC6A,SGMS2,SLC2A9,STBD1,DBN1,PLPP2,SERINC5,SGPP1,DIO2,SLC22A16,ARHGEF7,FARP1,PMEPA1,SERINC3,GFRA4,SLC1A2,SLCO2B1,SLC43A1,DEGS1,BCR,SLC5A1,ITGA1,PLPP1,MYO10,ANKH,SLC1A3,OCLN,PARD6A,SLC7A5,PRX,SPNS2,NGFR,SLC38A3,NISCH,DAGLB
query_1	TRUE	5.49005980239739e-05	5487	110	51	0.463636	0.0092947	GO:0005829	GO:CC	cytosol	22097	380	RPL24,INPP5B,SYNJ1,PHGDH,KALRN,IARS1,INPP1,FARSB,DOCK10,TJP2,IDH1,RUNX3,SH3BP1,SLC16A7,RPL12,DPYSL3,DBN1,LARS1,HARS1,EIF3G,FARSA,SERINC5,RPLP1,EIF3H,EIF3E,RRAGD,SLC22A16,ARHGEF7,FARP1,STK24,CAB39L,NET1,SRM,BCR,INPP4B,MYO10,TARS1,EVL,PARD6A,SLC7A5,EIF3K,GIT1,SRR,NTN1,NGFR,NARS1,IP6K1,NISCH,VARS1,PSPH,TSC2
query_1	TRUE	5.49005980239739e-05	17	110	4	0.0363636	0.235294	GO:0033290	GO:CC	eukaryotic 48S preinitiation complex	22097	1416	EIF3G,EIF3H,EIF3E,EIF3K
query_1	TRUE	5.49005980239739e-05	16	110	4	0.0363636	0.25	GO:0005852	GO:CC	eukaryotic translation initiation factor 3 complex	22097	396	EIF3G,EIF3H,EIF3E,EIF3K
query_1	TRUE	6.15264875876693e-05	18	110	4	0.0363636	0.222222	GO:0016282	GO:CC	eukaryotic 43S preinitiation complex	22097	730	EIF3G,EIF3H,EIF3E,EIF3K
query_1	TRUE	6.90088319686361e-05	19	110	4	0.0363636	0.210526	GO:0070993	GO:CC	translation preinitiation complex	22097	2592	EIF3G,EIF3H,EIF3E,EIF3K
query_1	TRUE	0.000192577	6228	110	53	0.481818	0.00850996	GO:0071944	GO:CC	cell periphery	22097	2793	INPP5B,SYNJ1,WARS2,NECTIN4,EFNA1,SLC5A9,SLC50A1,GLDC,RHOBTB2,SLC30A2,TJP2,SLC9A1,SLC1A4,SH3BP1,SLC16A7,ESYT1,CLEC4A,CLEC6A,SGMS2,SLC2A9,STBD1,DBN1,PLPP2,SERINC5,SGPP1,DIO2,SLC22A16,ARHGEF7,FARP1,PMEPA1,SERINC3,GFRA4,SLC1A2,SLCO2B1,SLC43A1,DEGS1,BCR,SLC5A1,ITGA1,PLPP1,MYO10,ANKH,SLC1A3,OCLN,PARD6A,SLC7A5,PRX,NTN1,SPNS2,NGFR,SLC38A3,NISCH,DAGLB
query_1	TRUE	0.000274306	905	110	16	0.145455	0.0176796	GO:0070161	GO:CC	anchoring junction	22097	2440	NECTIN4,TJP2,SLC9A1,SH3BP1,RPL12,DBN1,RPLP1,ARHGEF7,GIT2,ITGA1,OCLN,EVL,PARD6A,PRX,GIT1,NGFR
query_1	TRUE	0.000274306	4004	110	39	0.354545	0.00974026	GO:0031982	GO:CC	vesicle	22097	1228	RPL24,INPP5B,SYNJ1,NECTIN4,PHGDH,SLC5A9,KALRN,IARS1,RHOBTB2,SLC30A2,DOCK10,IDH1,SERINC2,SLC9A1,SLC1A4,RPL12,STBD1,DPYSL3,PLPP2,SERINC5,EIF3H,EIF3E,STK24,PMEPA1,SLC1A2,DEGS1,BCR,SLC5A1,ITGA1,SLC38A9,PLPP1,SLC1A3,TARS1,OCLN,SLC7A5,SPNS2,NGFR,NARS1,NISCH
query_1	TRUE	0.000512185	2	110	2	0.0181818	1	GO:0009328	GO:CC	phenylalanine-tRNA ligase complex	22097	533	FARSB,FARSA
query_1	TRUE	0.000512185	473	110	11	0.1	0.0232558	GO:0045177	GO:CC	apical part of cell	22097	2136	SLC9A1,SLC2A9,SLCO2B1,SLC43A1,SLC5A1,PLPP1,OCLN,PARD6A,SLC7A5,SRR,SLC38A3
query_1	TRUE	0.000598418	318	110	9	0.0818182	0.0283019	GO:0014069	GO:CC	postsynaptic density	22097	694	KALRN,SLC16A7,RPL12,DBN1,EIF3E,BCR,GIT1,NGFR,TSC2
query_1	TRUE	0.000646603	496	110	11	0.1	0.0221774	GO:0005759	GO:CC	mitochondrial matrix	22097	327	PARS2,WARS2,GLDC,SARDH,LIAS,LIPT2,IARS2,DARS2,LARS2,OAT,EARS2
query_1	TRUE	0.000646603	407	110	10	0.0909091	0.02457	GO:0016324	GO:CC	apical plasma membrane	22097	732	SLC9A1,SLC2A9,SLCO2B1,SLC43A1,SLC5A1,PLPP1,OCLN,PARD6A,SLC7A5,SLC38A3
query_1	TRUE	0.000730289	334	110	9	0.0818182	0.0269461	GO:0032279	GO:CC	asymmetric synapse	22097	1282	KALRN,SLC16A7,RPL12,DBN1,EIF3E,BCR,GIT1,NGFR,TSC2
query_1	TRUE	0.000791265	1266	110	18	0.163636	0.014218	GO:0098590	GO:CC	plasma membrane region	22097	3217	SYNJ1,SLC9A1,SLC16A7,SLC2A9,DBN1,PLPP2,FARP1,SLC1A2,SLCO2B1,SLC43A1,SLC5A1,PLPP1,MYO10,SLC1A3,OCLN,PARD6A,SLC7A5,SLC38A3
query_1	TRUE	0.000801237	427	110	10	0.0909091	0.0234192	GO:0031252	GO:CC	cell leading edge	22097	1074	SLC9A1,SH3BP1,DPYSL3,ARHGEF7,SLC1A2,MYO10,OCLN,EVL,PARD6A,GIT1
query_1	TRUE	0.000821712	346	110	9	0.0818182	0.0260116	GO:0099572	GO:CC	postsynaptic specialization	22097	3375	KALRN,SLC16A7,RPL12,DBN1,EIF3E,BCR,GIT1,NGFR,TSC2
query_1	TRUE	0.000916901	202	110	7	0.0636364	0.0346535	GO:0030027	GO:CC	lamellipodium	22097	867	SLC9A1,SH3BP1,DPYSL3,ARHGEF7,MYO10,EVL,GIT1
query_1	TRUE	0.00115247	366	110	9	0.0818182	0.0245902	GO:0098984	GO:CC	neuron to neuron synapse	22097	3322	KALRN,SLC16A7,RPL12,DBN1,EIF3E,BCR,GIT1,NGFR,TSC2
query_1	TRUE	0.00117208	650	110	12	0.109091	0.0184615	GO:0098794	GO:CC	postsynapse	22097	3257	KALRN,DOCK10,SLC16A7,RPL12,DBN1,EIF3E,ARHGEF7,FARP1,BCR,GIT1,NGFR,TSC2
query_1	TRUE	0.00127304	1468	110	19	0.172727	0.0129428	GO:0045202	GO:CC	synapse	22097	2140	RPL24,SYNJ1,KALRN,DOCK10,SLC1A4,SLC16A7,RPL12,DPYSL3,DBN1,EIF3E,ARHGEF7,FARP1,SLC1A2,BCR,GIT2,SLC1A3,GIT1,NGFR,TSC2
query_1	TRUE	0.00146022	300	110	8	0.0727273	0.0266667	GO:0045178	GO:CC	basal part of cell	22097	2137	SLC9A1,SLC16A7,SLC2A9,SLCO2B1,ITGA1,SLC1A3,SLC7A5,SLC38A3
query_1	TRUE	0.00267422	2109	110	23	0.209091	0.0109056	GO:0070062	GO:CC	extracellular exosome	22097	2418	RPL24,NECTIN4,PHGDH,SLC5A9,KALRN,IARS1,DOCK10,IDH1,SERINC2,SLC9A1,SLC1A4,RPL12,SERINC5,EIF3H,EIF3E,STK24,BCR,SLC5A1,ITGA1,PLPP1,TARS1,SLC7A5,NARS1
query_1	TRUE	0.0028551	2134	110	23	0.209091	0.0107779	GO:0043230	GO:CC	extracellular organelle	22097	1882	RPL24,NECTIN4,PHGDH,SLC5A9,KALRN,IARS1,DOCK10,IDH1,SERINC2,SLC9A1,SLC1A4,RPL12,SERINC5,EIF3H,EIF3E,STK24,BCR,SLC5A1,ITGA1,PLPP1,TARS1,SLC7A5,NARS1
query_1	TRUE	0.0028551	2134	110	23	0.209091	0.0107779	GO:0065010	GO:CC	extracellular membrane-bounded organelle	22097	2398	RPL24,NECTIN4,PHGDH,SLC5A9,KALRN,IARS1,DOCK10,IDH1,SERINC2,SLC9A1,SLC1A4,RPL12,SERINC5,EIF3H,EIF3E,STK24,BCR,SLC5A1,ITGA1,PLPP1,TARS1,SLC7A5,NARS1
query_1	TRUE	0.0028551	2133	110	23	0.209091	0.0107829	GO:1903561	GO:CC	extracellular vesicle	22097	3690	RPL24,NECTIN4,PHGDH,SLC5A9,KALRN,IARS1,DOCK10,IDH1,SERINC2,SLC9A1,SLC1A4,RPL12,SERINC5,EIF3H,EIF3E,STK24,BCR,SLC5A1,ITGA1,PLPP1,TARS1,SLC7A5,NARS1
query_1	TRUE	0.00490442	281	110	7	0.0636364	0.024911	GO:0009925	GO:CC	basal plasma membrane	22097	658	SLC9A1,SLC16A7,SLC2A9,SLCO2B1,SLC1A3,SLC7A5,SLC38A3
query_1	TRUE	0.00585297	1689	110	19	0.172727	0.0112493	GO:0005739	GO:CC	mitochondrion	22097	310	PARS2,WARS2,GLDC,SLC30A2,IDH1,SLC9A1,SARDH,LIAS,COQ2,HARS1,LIPT2,IARS2,DEGS1,DARS2,SLC25A21,GIT1,LARS2,OAT,EARS2
query_1	TRUE	0.0110114	422	110	8	0.0727273	0.0189573	GO:0005925	GO:CC	focal adhesion	22097	451	SLC9A1,RPL12,RPLP1,ARHGEF7,GIT2,ITGA1,EVL,GIT1
query_1	TRUE	0.0123942	432	110	8	0.0727273	0.0185185	GO:0030055	GO:CC	cell-substrate junction	22097	869	SLC9A1,RPL12,RPLP1,ARHGEF7,GIT2,ITGA1,EVL,GIT1
query_1	TRUE	0.0127152	248	110	6	0.0545455	0.0241935	GO:0016323	GO:CC	basolateral plasma membrane	22097	731	SLC9A1,SLC16A7,SLC2A9,SLCO2B1,SLC7A5,SLC38A3
query_1	TRUE	0.0127246	12	110	2	0.0181818	0.166667	GO:0017101	GO:CC	aminoacyl-tRNA synthetase multienzyme complex	22097	786	IARS1,LARS1
query_1	TRUE	0.0193607	3770	110	31	0.281818	0.00822281	GO:0031090	GO:CC	organelle membrane	22097	1045	INPP5B,SYNJ1,CERS2,SLC50A1,RHOBTB2,SGPP2,SLC30A2,ESYT1,SGMS2,COQ2,STBD1,ST8SIA4,PLPP2,CERS4,SGPP1,SPTLC2,RRAGD,STK24,PMEPA1,SERINC3,SLC43A1,DEGS1,DARS2,SLC38A9,OCLN,SLC25A21,SLC7A5,SPNS2,SLC35B3,TSC2,DAGLB
query_1	TRUE	0.0221981	57	110	3	0.0272727	0.0526316	GO:0022625	GO:CC	cytosolic large ribosomal subunit	22097	856	RPL24,RPL12,RPLP1
query_1	TRUE	0.0297442	129	110	4	0.0363636	0.0310078	GO:0005923	GO:CC	bicellular tight junction	22097	450	TJP2,SH3BP1,OCLN,PARD6A
query_1	TRUE	0.0323818	519	110	8	0.0727273	0.0154143	GO:0005911	GO:CC	cell-cell junction	22097	439	NECTIN4,TJP2,SLC9A1,SH3BP1,DBN1,OCLN,PARD6A,NGFR
query_1	TRUE	0.0323818	134	110	4	0.0363636	0.0298507	GO:0070160	GO:CC	tight junction	22097	2439	TJP2,SH3BP1,OCLN,PARD6A
query_1	TRUE	0.0346093	1	110	1	0.00909091	1	GO:0098846	GO:CC	podocyte foot	22097	3283	SLC43A1
query_1	TRUE	0.0396431	2203	110	20	0.181818	0.00907853	GO:0098588	GO:CC	bounding membrane of organelle	22097	3216	INPP5B,SLC50A1,RHOBTB2,SLC30A2,SGMS2,STBD1,ST8SIA4,PLPP2,RRAGD,STK24,PMEPA1,SERINC3,DEGS1,SLC38A9,OCLN,SLC7A5,SPNS2,SLC35B3,TSC2,DAGLB
query_1	TRUE	0.0453036	446	110	7	0.0636364	0.0156951	GO:0005765	GO:CC	lysosomal membrane	22097	333	SLC30A2,RRAGD,SLC38A9,OCLN,SLC7A5,TSC2,DAGLB
query_1	TRUE	0.0453036	446	110	7	0.0636364	0.0156951	GO:0098852	GO:CC	lytic vacuole membrane	22097	3285	SLC30A2,RRAGD,SLC38A9,OCLN,SLC7A5,TSC2,DAGLB
query_1	TRUE	0.0459666	154	110	4	0.0363636	0.025974	GO:0043296	GO:CC	apical junction complex	22097	1903	TJP2,SH3BP1,OCLN,PARD6A
query_1	TRUE	0.0459666	565	110	8	0.0727273	0.0141593	GO:0044297	GO:CC	cell body	22097	2050	DPYSL3,ARHGEF7,SLC1A2,ITGA1,MYO10,SLC1A3,SRR,NGFR
query_1	TRUE	1.4766488912152e-19	43	110	14	0.127273	0.325581	GO:0016875	GO:MF	ligase activity, forming carbon-oxygen bonds	20212	3049	PARS2,WARS2,IARS1,FARSB,LARS1,HARS1,FARSA,IARS2,DARS2,TARS1,NARS1,LARS2,VARS1,EARS2
query_1	TRUE	1.4766488912152e-19	43	110	14	0.127273	0.325581	GO:0004812	GO:MF	aminoacyl-tRNA ligase activity	20212	1084	PARS2,WARS2,IARS1,FARSB,LARS1,HARS1,FARSA,IARS2,DARS2,TARS1,NARS1,LARS2,VARS1,EARS2
query_1	TRUE	2.86175175432302e-12	134	110	14	0.127273	0.104478	GO:0140101	GO:MF	catalytic activity, acting on a tRNA	20212	10412	PARS2,WARS2,IARS1,FARSB,LARS1,HARS1,FARSA,IARS2,DARS2,TARS1,NARS1,LARS2,VARS1,EARS2
query_1	TRUE	4.5731149936186e-12	175	110	15	0.136364	0.0857143	GO:0016874	GO:MF	ligase activity	20212	3048	PARS2,WARS2,IARS1,FARSB,LARS1,HARS1,FARSA,LIPT2,IARS2,DARS2,TARS1,NARS1,LARS2,VARS1,EARS2
query_1	TRUE	3.89147973545892e-09	283	110	15	0.136364	0.0530035	GO:0015291	GO:MF	secondary active transmembrane transporter activity	20212	2457	SLC5A9,SLC30A2,SLC9A1,SLC1A4,SLC16A7,SLC2A9,SLC1A2,SLCO2B1,SLC5A1,ANKH,SLC1A3,SLC25A21,SLC7A5,SLC38A3,SLC35B3
query_1	TRUE	6.27930613486749e-09	65	110	9	0.0818182	0.138462	GO:0015179	GO:MF	L-amino acid transmembrane transporter activity	20212	2386	SLC1A4,SERINC5,SERINC3,SLC1A2,SLC43A1,SLC38A9,SLC1A3,SLC7A5,SLC38A3
query_1	TRUE	9.08832381280859e-09	257	110	14	0.127273	0.0544747	GO:0008514	GO:MF	organic anion transmembrane transporter activity	20212	1769	SLC1A4,SLC16A7,SERINC5,SERINC3,SLC1A2,SLCO2B1,SLC43A1,SLC38A9,ANKH,SLC1A3,SLC25A21,SLC7A5,SLC38A3,SLC35B3
query_1	TRUE	1.70018526361961e-07	42	110	7	0.0636364	0.166667	GO:0015175	GO:MF	neutral L-amino acid transmembrane transporter activity	20212	2385	SLC1A4,SLC1A2,SLC43A1,SLC38A9,SLC1A3,SLC7A5,SLC38A3
query_1	TRUE	1.90228551913518e-07	178	110	11	0.1	0.0617978	GO:0046943	GO:MF	carboxylic acid transmembrane transporter activity	20212	6254	SLC1A4,SLC16A7,SERINC5,SERINC3,SLC1A2,SLC43A1,SLC38A9,SLC1A3,SLC25A21,SLC7A5,SLC38A3
query_1	TRUE	1.90228551913518e-07	179	110	11	0.1	0.0614525	GO:0005342	GO:MF	organic acid transmembrane transporter activity	20212	1425	SLC1A4,SLC16A7,SERINC5,SERINC3,SLC1A2,SLC43A1,SLC38A9,SLC1A3,SLC25A21,SLC7A5,SLC38A3
query_1	TRUE	1.90228551913518e-07	101	110	9	0.0818182	0.0891089	GO:0015171	GO:MF	amino acid transmembrane transporter activity	20212	2381	SLC1A4,SERINC5,SERINC3,SLC1A2,SLC43A1,SLC38A9,SLC1A3,SLC7A5,SLC38A3
query_1	TRUE	5.28184962759968e-07	15	110	5	0.0454545	0.333333	GO:0002161	GO:MF	aminoacyl-tRNA editing activity	20212	309	IARS1,LARS1,IARS2,LARS2,VARS1
query_1	TRUE	9.38772703071146e-07	453	110	15	0.136364	0.0331126	GO:0022804	GO:MF	active transmembrane transporter activity	20212	3766	SLC5A9,SLC30A2,SLC9A1,SLC1A4,SLC16A7,SLC2A9,SLC1A2,SLCO2B1,SLC5A1,ANKH,SLC1A3,SLC25A21,SLC7A5,SLC38A3,SLC35B3
query_1	TRUE	1.03736330627249e-06	7	110	4	0.0363636	0.571429	GO:0042392	GO:MF	sphingosine-1-phosphate phosphatase activity	20212	5609	SGPP2,PLPP2,SGPP1,PLPP1
query_1	TRUE	1.08880510452231e-06	1127	110	23	0.209091	0.0204082	GO:0022857	GO:MF	transmembrane transporter activity	20212	3792	SLC5A9,SLC50A1,SLC30A2,SLC9A1,SLC1A4,SLC16A7,SLC2A9,SERINC5,NIPAL2,SLC22A16,SERINC3,SLC1A2,SLCO2B1,SLC43A1,SLC5A1,SLC38A9,ANKH,SLC1A3,SLC25A21,SLC7A5,SPNS2,SLC38A3,SLC35B3
query_1	TRUE	1.13259393559683e-06	399	110	14	0.127273	0.0350877	GO:0140098	GO:MF	catalytic activity, acting on RNA	20212	10411	PARS2,WARS2,IARS1,FARSB,LARS1,HARS1,FARSA,IARS2,DARS2,TARS1,NARS1,LARS2,VARS1,EARS2
query_1	TRUE	1.2269885926218e-06	1239	110	24	0.218182	0.0193705	GO:0005215	GO:MF	transporter activity	20212	1354	SLC5A9,SLC50A1,SLC30A2,SLC9A1,SLC1A4,SLC16A7,ESYT1,SLC2A9,SERINC5,NIPAL2,SLC22A16,SERINC3,SLC1A2,SLCO2B1,SLC43A1,SLC5A1,SLC38A9,ANKH,SLC1A3,SLC25A21,SLC7A5,SPNS2,SLC38A3,SLC35B3
query_1	TRUE	1.60721811143035e-05	13	110	4	0.0363636	0.307692	GO:0046030	GO:MF	inositol trisphosphate phosphatase activity	20212	6149	INPP5B,SYNJ1,INPP1,INPP4B
query_1	TRUE	3.77333280126827e-05	147	110	8	0.0727273	0.0544218	GO:0015293	GO:MF	symporter activity	20212	2459	SLC5A9,SLC1A4,SLC16A7,SLC2A9,SLC1A2,SLC5A1,SLC1A3,SLC38A3
query_1	TRUE	6.06198544875244e-05	18	110	4	0.0363636	0.222222	GO:0052745	GO:MF	inositol phosphate phosphatase activity	20212	8214	INPP5B,SYNJ1,INPP1,INPP4B
query_1	TRUE	6.39366011208036e-05	492	110	13	0.118182	0.0264228	GO:0030695	GO:MF	GTPase regulator activity	20212	3988	KALRN,DOCK10,SH3BP1,LARS1,ARHGEF7,FARP1,NET1,BCR,GIT2,SLC38A9,DEPDC1B,GIT1,TSC2
query_1	TRUE	6.39366011208036e-05	492	110	13	0.118182	0.0264228	GO:0060589	GO:MF	nucleoside-triphosphatase regulator activity	20212	8391	KALRN,DOCK10,SH3BP1,LARS1,ARHGEF7,FARP1,NET1,BCR,GIT2,SLC38A9,DEPDC1B,GIT1,TSC2
query_1	TRUE	6.53530598352472e-05	19	110	4	0.0363636	0.210526	GO:0042577	GO:MF	lipid phosphatase activity	20212	5621	SGPP2,PLPP2,SGPP1,PLPP1
query_1	TRUE	6.53530598352472e-05	6	110	3	0.0272727	0.5	GO:0015190	GO:MF	L-leucine transmembrane transporter activity	20212	2396	SLC43A1,SLC38A9,SLC7A5
query_1	TRUE	9.93149165584509e-05	80	110	6	0.0545455	0.075	GO:0000049	GO:MF	tRNA binding	20212	15	IARS1,FARSA,IARS2,DARS2,TARS1,EARS2
query_1	TRUE	0.000141644	623	110	14	0.127273	0.0224719	GO:0140640	GO:MF	catalytic activity, acting on a nucleic acid	20212	10557	PARS2,WARS2,IARS1,FARSB,LARS1,HARS1,FARSA,IARS2,DARS2,TARS1,NARS1,LARS2,VARS1,EARS2
query_1	TRUE	0.000161368	8	110	3	0.0272727	0.375	GO:0015194	GO:MF	L-serine transmembrane transporter activity	20212	2400	SLC1A4,SERINC5,SERINC3
query_1	TRUE	0.000224465	2452	110	30	0.272727	0.0122349	GO:0043168	GO:MF	anion binding	20212	5722	PARS2,WARS2,KALRN,IARS1,GLDC,RHOBTB2,FARSB,RUNX3,SLC9A1,ST8SIA4,LARS1,HARS1,FARSA,SPTLC2,RRAGD,STK24,IARS2,DARS2,BCR,SLC38A9,MYO10,SLC1A3,TARS1,SRR,NARS1,LARS2,IP6K1,OAT,VARS1,EARS2
query_1	TRUE	0.000224465	9	110	3	0.0272727	0.333333	GO:0015186	GO:MF	L-glutamine transmembrane transporter activity	20212	2392	SLC1A4,SLC38A9,SLC38A3
query_1	TRUE	0.000298787	768	110	15	0.136364	0.0195312	GO:0016788	GO:MF	hydrolase activity, acting on ester bonds	20212	2980	INPP5B,SYNJ1,IARS1,INPP1,SGPP2,LARS1,PLPP2,SGPP1,IARS2,INPP4B,PLPP1,LARS2,VARS1,PSPH,DAGLB
query_1	TRUE	0.000298787	10	110	3	0.0272727	0.3	GO:0015658	GO:MF	branched-chain amino acid transmembrane transporter activity	20212	2675	SLC43A1,SLC38A9,SLC7A5
query_1	TRUE	0.000322661	30	110	4	0.0363636	0.133333	GO:0051119	GO:MF	sugar transmembrane transporter activity	20212	7956	SLC5A9,SLC50A1,SLC2A9,SLC5A1
query_1	TRUE	0.000356879	281	110	9	0.0818182	0.0320285	GO:0016791	GO:MF	phosphatase activity	20212	2982	INPP5B,SYNJ1,INPP1,SGPP2,PLPP2,SGPP1,INPP4B,PLPP1,PSPH
query_1	TRUE	0.000376288	1661	110	23	0.209091	0.0138471	GO:0030554	GO:MF	adenyl nucleotide binding	20212	3946	PARS2,WARS2,PHGDH,KALRN,IARS1,FARSB,IDH1,RUNX3,LARS1,HARS1,FARSA,STK24,IARS2,DARS2,BCR,MYO10,TARS1,SRR,NARS1,LARS2,IP6K1,VARS1,EARS2
query_1	TRUE	0.000401394	2	110	2	0.0181818	1	GO:0004822	GO:MF	isoleucine-tRNA ligase activity	20212	1094	IARS1,IARS2
query_1	TRUE	0.000401394	2	110	2	0.0181818	1	GO:0004823	GO:MF	leucine-tRNA ligase activity	20212	1095	LARS1,LARS2
query_1	TRUE	0.000401394	2	110	2	0.0181818	1	GO:0070780	GO:MF	dihydrosphingosine-1-phosphate phosphatase activity	20212	8723	SGPP2,SGPP1
query_1	TRUE	0.000482645	2325	110	28	0.254545	0.012043	GO:1901363	GO:MF	heterocyclic compound binding	20212	10912	PARS2,WARS2,PHGDH,KALRN,IARS1,GLDC,RHOBTB2,FARSB,IDH1,RUNX3,LARS1,HARS1,FARSA,SPTLC2,RRAGD,STK24,IARS2,DARS2,BCR,MYO10,TARS1,SRR,NARS1,LARS2,IP6K1,OAT,VARS1,EARS2
query_1	TRUE	0.000563064	117	110	6	0.0545455	0.0512821	GO:0015294	GO:MF	solute:monoatomic cation symporter activity	20212	2460	SLC5A9,SLC2A9,SLC1A2,SLC5A1,SLC1A3,SLC38A3
query_1	TRUE	0.000627938	5758	110	51	0.463636	0.00885724	GO:0003824	GO:MF	catalytic activity	20212	368	INPP5B,PARS2,SYNJ1,WARS2,CERS2,PHGDH,KALRN,IARS1,GLDC,RHOBTB2,INPP1,SGPP2,FARSB,TJP2,IDH1,SARDH,LIAS,SGMS2,COQ2,ST8SIA4,DPYSL3,LARS1,PLPP2,CERS4,HARS1,FARSA,SGPP1,SPTLC2,DIO2,EIF3H,RRAGD,STK24,LIPT2,IARS2,DEGS1,SRM,DARS2,BCR,INPP4B,GIT2,PLPP1,TARS1,SRR,NARS1,LARS2,IP6K1,OAT,VARS1,EARS2,PSPH,DAGLB
query_1	TRUE	0.000640127	1500	110	21	0.190909	0.014	GO:0005524	GO:MF	ATP binding	20212	1500	PARS2,WARS2,KALRN,IARS1,FARSB,RUNX3,LARS1,HARS1,FARSA,STK24,IARS2,DARS2,BCR,MYO10,TARS1,SRR,NARS1,LARS2,IP6K1,VARS1,EARS2
query_1	TRUE	0.000711897	246	110	8	0.0727273	0.0325203	GO:0022853	GO:MF	active monoatomic ion transmembrane transporter activity	20212	3789	SLC5A9,SLC30A2,SLC9A1,SLC2A9,SLC1A2,SLC5A1,SLC1A3,SLC38A3
query_1	TRUE	0.000711897	317	110	9	0.0818182	0.0283912	GO:0051020	GO:MF	GTPase binding	20212	7933	IARS1,DOCK10,RRAGD,FARP1,GIT2,PARD6A,GIT1,NGFR,TSC2
query_1	TRUE	0.00079092	2021	110	25	0.227273	0.0123701	GO:0017076	GO:MF	purine nucleotide binding	20212	3134	PARS2,WARS2,PHGDH,KALRN,IARS1,RHOBTB2,FARSB,IDH1,RUNX3,LARS1,HARS1,FARSA,RRAGD,STK24,IARS2,DARS2,BCR,MYO10,TARS1,SRR,NARS1,LARS2,IP6K1,VARS1,EARS2
query_1	TRUE	0.000809713	41	110	4	0.0363636	0.097561	GO:0015144	GO:MF	carbohydrate transmembrane transporter activity	20212	2356	SLC5A9,SLC50A1,SLC2A9,SLC5A1
query_1	TRUE	0.000832771	80	110	5	0.0454545	0.0625	GO:0015370	GO:MF	solute:sodium symporter activity	20212	2502	SLC5A9,SLC1A2,SLC5A1,SLC1A3,SLC38A3
query_1	TRUE	0.000898021	16	110	3	0.0272727	0.1875	GO:0005402	GO:MF	carbohydrate:monoatomic cation symporter activity	20212	1457	SLC5A9,SLC2A9,SLC5A1
query_1	TRUE	0.000906041	3	110	2	0.0181818	0.666667	GO:0106235	GO:MF	ceramide-1-phosphate phosphatase activity	20212	10208	PLPP2,PLPP1
query_1	TRUE	0.000906041	3	110	2	0.0181818	0.666667	GO:0042947	GO:MF	glucoside transmembrane transporter activity	20212	5683	SLC50A1,SLC5A1
query_1	TRUE	0.000920921	1560	110	21	0.190909	0.0134615	GO:0032559	GO:MF	adenyl ribonucleotide binding	20212	4457	PARS2,WARS2,KALRN,IARS1,FARSB,RUNX3,LARS1,HARS1,FARSA,STK24,IARS2,DARS2,BCR,MYO10,TARS1,SRR,NARS1,LARS2,IP6K1,VARS1,EARS2
query_1	TRUE	0.000955545	135	110	6	0.0545455	0.0444444	GO:0015297	GO:MF	antiporter activity	20212	2463	SLC30A2,SLC9A1,SLC25A21,SLC7A5,SLC38A3,SLC35B3
query_1	TRUE	0.00117338	18	110	3	0.0272727	0.166667	GO:0015172	GO:MF	acidic amino acid transmembrane transporter activity	20212	2382	SLC1A4,SLC1A2,SLC1A3
query_1	TRUE	0.00129948	1853	110	23	0.209091	0.0124123	GO:0035639	GO:MF	purine ribonucleoside triphosphate binding	20212	5351	PARS2,WARS2,KALRN,IARS1,RHOBTB2,FARSB,RUNX3,LARS1,HARS1,FARSA,RRAGD,STK24,IARS2,DARS2,BCR,MYO10,TARS1,SRR,NARS1,LARS2,IP6K1,VARS1,EARS2
query_1	TRUE	0.00157993	51	110	4	0.0363636	0.0784314	GO:0016597	GO:MF	amino acid binding	20212	2842	GLDC,SLC38A9,SLC1A3,SRR
query_1	TRUE	0.00157993	4	110	2	0.0181818	0.5	GO:0015182	GO:MF	L-asparagine transmembrane transporter activity	20212	2388	SLC38A9,SLC38A3
query_1	TRUE	0.00157993	4	110	2	0.0181818	0.5	GO:0004826	GO:MF	phenylalanine-tRNA ligase activity	20212	1098	FARSB,FARSA
query_1	TRUE	0.00176908	372	110	9	0.0818182	0.0241935	GO:0042578	GO:MF	phosphoric ester hydrolase activity	20212	5622	INPP5B,SYNJ1,INPP1,SGPP2,PLPP2,SGPP1,INPP4B,PLPP1,PSPH
query_1	TRUE	0.00185265	156	110	6	0.0545455	0.0384615	GO:0052689	GO:MF	carboxylic ester hydrolase activity	20212	8175	IARS1,LARS1,IARS2,LARS2,VARS1,DAGLB
query_1	TRUE	0.00189733	55	110	4	0.0363636	0.0727273	GO:0003743	GO:MF	translation initiation factor activity	20212	354	EIF3G,EIF3H,EIF3E,EIF3K
query_1	TRUE	0.00189733	1919	110	23	0.209091	0.0119854	GO:0032555	GO:MF	purine ribonucleotide binding	20212	4453	PARS2,WARS2,KALRN,IARS1,RHOBTB2,FARSB,RUNX3,LARS1,HARS1,FARSA,RRAGD,STK24,IARS2,DARS2,BCR,MYO10,TARS1,SRR,NARS1,LARS2,IP6K1,VARS1,EARS2
query_1	TRUE	0.00189733	158	110	6	0.0545455	0.0379747	GO:0015081	GO:MF	sodium ion transmembrane transporter activity	20212	2300	SLC5A9,SLC9A1,SLC1A2,SLC5A1,SLC1A3,SLC38A3
query_1	TRUE	0.00193939	2188	110	25	0.227273	0.011426	GO:1901265	GO:MF	nucleoside phosphate binding	20212	10909	PARS2,WARS2,PHGDH,KALRN,IARS1,RHOBTB2,FARSB,IDH1,RUNX3,LARS1,HARS1,FARSA,RRAGD,STK24,IARS2,DARS2,BCR,MYO10,TARS1,SRR,NARS1,LARS2,IP6K1,VARS1,EARS2
query_1	TRUE	0.00193939	56	110	4	0.0363636	0.0714286	GO:0030170	GO:MF	pyridoxal phosphate binding	20212	3845	GLDC,SPTLC2,SRR,OAT
query_1	TRUE	0.00193939	2187	110	25	0.227273	0.0114312	GO:0000166	GO:MF	nucleotide binding	20212	31	PARS2,WARS2,PHGDH,KALRN,IARS1,RHOBTB2,FARSB,IDH1,RUNX3,LARS1,HARS1,FARSA,RRAGD,STK24,IARS2,DARS2,BCR,MYO10,TARS1,SRR,NARS1,LARS2,IP6K1,VARS1,EARS2
query_1	TRUE	0.00198407	1936	110	23	0.209091	0.0118802	GO:0032553	GO:MF	ribonucleotide binding	20212	4451	PARS2,WARS2,KALRN,IARS1,RHOBTB2,FARSB,RUNX3,LARS1,HARS1,FARSA,RRAGD,STK24,IARS2,DARS2,BCR,MYO10,TARS1,SRR,NARS1,LARS2,IP6K1,VARS1,EARS2
query_1	TRUE	0.00198407	23	110	3	0.0272727	0.130435	GO:0005283	GO:MF	amino acid:sodium symporter activity	20212	1393	SLC1A2,SLC1A3,SLC38A3
query_1	TRUE	0.00198407	57	110	4	0.0363636	0.0701754	GO:0070279	GO:MF	vitamin B6 binding	20212	8630	GLDC,SPTLC2,SRR,OAT
query_1	TRUE	0.00203075	231	110	7	0.0636364	0.030303	GO:0005085	GO:MF	guanyl-nucleotide exchange factor activity	20212	1270	KALRN,DOCK10,ARHGEF7,FARP1,NET1,BCR,SLC38A9
query_1	TRUE	0.00206065	58	110	4	0.0363636	0.0689655	GO:1901505	GO:MF	carbohydrate derivative transmembrane transporter activity	20212	10917	SLC50A1,SLC5A1,ANKH,SLC35B3
query_1	TRUE	0.0020695	5	110	2	0.0181818	0.4	GO:0005314	GO:MF	high-affinity L-glutamate transmembrane transporter activity	20212	1411	SLC1A2,SLC1A3
query_1	TRUE	0.0020695	5	110	2	0.0181818	0.4	GO:0015501	GO:MF	glutamate:sodium symporter activity	20212	2587	SLC1A2,SLC1A3
query_1	TRUE	0.00229145	25	110	3	0.0272727	0.12	GO:0005355	GO:MF	glucose transmembrane transporter activity	20212	1436	SLC5A9,SLC2A9,SLC5A1
query_1	TRUE	0.00229145	25	110	3	0.0272727	0.12	GO:0015149	GO:MF	hexose transmembrane transporter activity	20212	2361	SLC5A9,SLC2A9,SLC5A1
query_1	TRUE	0.00251129	26	110	3	0.0272727	0.115385	GO:0034593	GO:MF	phosphatidylinositol bisphosphate phosphatase activity	20212	5051	INPP5B,SYNJ1,INPP4B
query_1	TRUE	0.00251129	26	110	3	0.0272727	0.115385	GO:0051139	GO:MF	metal cation:proton antiporter activity	20212	7958	SLC30A2,SLC9A1,SLC38A3
query_1	TRUE	0.00288971	6	110	2	0.0181818	0.333333	GO:0016312	GO:MF	inositol bisphosphate phosphatase activity	20212	2767	INPP1,INPP4B
query_1	TRUE	0.00305775	28	110	3	0.0272727	0.107143	GO:0015145	GO:MF	monosaccharide transmembrane transporter activity	20212	2357	SLC5A9,SLC2A9,SLC5A1
query_1	TRUE	0.00335354	29	110	3	0.0272727	0.103448	GO:0005416	GO:MF	amino acid:monoatomic cation symporter activity	20212	1460	SLC1A2,SLC1A3,SLC38A3
query_1	TRUE	0.00340636	2304	110	25	0.227273	0.0108507	GO:0097367	GO:MF	carbohydrate derivative binding	20212	9101	PARS2,WARS2,KALRN,IARS1,RHOBTB2,FARSB,RUNX3,ST8SIA4,DPYSL3,LARS1,HARS1,FARSA,RRAGD,STK24,IARS2,DARS2,BCR,MYO10,TARS1,SRR,NARS1,LARS2,IP6K1,VARS1,EARS2
query_1	TRUE	0.00361867	30	110	3	0.0272727	0.1	GO:0052866	GO:MF	phosphatidylinositol phosphate phosphatase activity	20212	8303	INPP5B,SYNJ1,INPP4B
query_1	TRUE	0.00369122	7	110	2	0.0181818	0.285714	GO:0050291	GO:MF	sphingosine N-acyltransferase activity	20212	7559	CERS2,CERS4
query_1	TRUE	0.00369122	7	110	2	0.0181818	0.285714	GO:0052658	GO:MF	inositol-1,4,5-trisphosphate 5-phosphatase activity	20212	8147	INPP5B,SYNJ1
query_1	TRUE	0.00369122	7	110	2	0.0181818	0.285714	GO:0005412	GO:MF	glucose:sodium symporter activity	20212	1458	SLC5A9,SLC5A1
query_1	TRUE	0.00426916	271	110	7	0.0636364	0.0258303	GO:0005096	GO:MF	GTPase activator activity	20212	1276	SH3BP1,LARS1,BCR,GIT2,DEPDC1B,GIT1,TSC2
query_1	TRUE	0.00566375	285	110	7	0.0636364	0.0245614	GO:0031267	GO:MF	small GTPase binding	20212	4105	DOCK10,FARP1,GIT2,PARD6A,GIT1,NGFR,TSC2
query_1	TRUE	0.00599404	9	110	2	0.0181818	0.222222	GO:0034596	GO:MF	phosphatidylinositol phosphate 4-phosphatase activity	20212	5054	SYNJ1,INPP4B
query_1	TRUE	0.00599404	9	110	2	0.0181818	0.222222	GO:0015180	GO:MF	L-alanine transmembrane transporter activity	20212	2387	SLC1A4,SLC38A3
query_1	TRUE	0.00612405	37	110	3	0.0272727	0.0810811	GO:0005343	GO:MF	organic acid:sodium symporter activity	20212	1426	SLC1A2,SLC1A3,SLC38A3
query_1	TRUE	0.00713776	10	110	2	0.0181818	0.2	GO:0004439	GO:MF	phosphatidylinositol-4,5-bisphosphate 5-phosphatase activity	20212	781	INPP5B,SYNJ1
query_1	TRUE	0.00713776	10	110	2	0.0181818	0.2	GO:0015173	GO:MF	aromatic amino acid transmembrane transporter activity	20212	2383	SLC7A5,SLC38A3
query_1	TRUE	0.00713776	10	110	2	0.0181818	0.2	GO:0005522	GO:MF	profilin binding	20212	1498	DBN1,EVL
query_1	TRUE	0.00759986	692	110	11	0.1	0.015896	GO:0015318	GO:MF	inorganic molecular entity transmembrane transporter activity	20212	2474	SLC5A9,SLC30A2,SLC9A1,SLC1A4,SLC2A9,NIPAL2,SLC1A2,SLC5A1,ANKH,SLC1A3,SLC38A3
query_1	TRUE	0.00832693	11	110	2	0.0181818	0.181818	GO:0000099	GO:MF	sulfur amino acid transmembrane transporter activity	20212	19	SLC1A4,SLC1A2
query_1	TRUE	0.00832693	42	110	3	0.0272727	0.0714286	GO:0140828	GO:MF	metal cation:monoatomic cation antiporter activity	20212	10664	SLC30A2,SLC9A1,SLC38A3
query_1	TRUE	0.00832693	11	110	2	0.0181818	0.181818	GO:0016594	GO:MF	glycine binding	20212	2839	GLDC,SRR
query_1	TRUE	0.00881059	93	110	4	0.0363636	0.0430108	GO:0008135	GO:MF	translation factor activity, RNA binding	20212	1572	EIF3G,EIF3H,EIF3E,EIF3K
query_1	TRUE	0.00975155	12	110	2	0.0181818	0.166667	GO:0106019	GO:MF	phosphatidylinositol-4,5-bisphosphate phosphatase activity	20212	10166	INPP5B,SYNJ1
query_1	TRUE	0.0113665	13	110	2	0.0181818	0.153846	GO:0034595	GO:MF	phosphatidylinositol phosphate 5-phosphatase activity	20212	5053	INPP5B,SYNJ1
query_1	TRUE	0.0129496	14	110	2	0.0181818	0.142857	GO:0008195	GO:MF	phosphatidate phosphatase activity	20212	1605	PLPP2,PLPP1
query_1	TRUE	0.0129496	14	110	2	0.0181818	0.142857	GO:0005313	GO:MF	L-glutamate transmembrane transporter activity	20212	1410	SLC1A2,SLC1A3
query_1	TRUE	0.0150508	445	110	8	0.0727273	0.0179775	GO:0046873	GO:MF	metal ion transmembrane transporter activity	20212	6230	SLC5A9,SLC30A2,SLC9A1,NIPAL2,SLC1A2,SLC5A1,SLC1A3,SLC38A3
query_1	TRUE	0.0164617	16	110	2	0.0181818	0.125	GO:0015385	GO:MF	sodium:proton antiporter activity	20212	2513	SLC9A1,SLC38A3
query_1	TRUE	0.0164617	16	110	2	0.0181818	0.125	GO:0022858	GO:MF	alanine transmembrane transporter activity	20212	3793	SLC1A4,SLC38A3
query_1	TRUE	0.0186957	117	110	4	0.0363636	0.034188	GO:0090079	GO:MF	translation regulator activity, nucleic acid binding	20212	8972	EIF3G,EIF3H,EIF3E,EIF3K
query_1	TRUE	0.0188135	569	110	9	0.0818182	0.0158172	GO:0022890	GO:MF	inorganic cation transmembrane transporter activity	20212	3812	SLC5A9,SLC30A2,SLC9A1,SLC2A9,NIPAL2,SLC1A2,SLC5A1,SLC1A3,SLC38A3
query_1	TRUE	0.0188617	19	110	2	0.0181818	0.105263	GO:0015174	GO:MF	basic amino acid transmembrane transporter activity	20212	2384	SLC38A9,SLC38A3
query_1	TRUE	0.0188617	1	110	1	0.00909091	1	GO:0008480	GO:MF	sarcosine dehydrogenase activity	20212	1744	SARDH
query_1	TRUE	0.0188617	1	110	1	0.00909091	1	GO:0015371	GO:MF	galactose:sodium symporter activity	20212	2503	SLC5A1
query_1	TRUE	0.0188617	1	110	1	0.00909091	1	GO:0036424	GO:MF	L-phosphoserine phosphatase activity	20212	5475	PSPH
query_1	TRUE	0.0188617	1	110	1	0.00909091	1	GO:0004766	GO:MF	spermidine synthase activity	20212	1044	SRM
query_1	TRUE	0.0188617	1	110	1	0.00909091	1	GO:0005304	GO:MF	L-valine transmembrane transporter activity	20212	1405	SLC43A1
query_1	TRUE	0.0188617	1	110	1	0.00909091	1	GO:0047293	GO:MF	4-hydroxybenzoate nonaprenyltransferase activity	20212	6568	COQ2
query_1	TRUE	0.0188617	1	110	1	0.00909091	1	GO:0004441	GO:MF	inositol-1,4-bisphosphate 1-phosphatase activity	20212	782	INPP1
query_1	TRUE	0.0188617	1	110	1	0.00909091	1	GO:0010736	GO:MF	serum response element binding	20212	2254	SRF
query_1	TRUE	0.0188617	1	110	1	0.00909091	1	GO:0047661	GO:MF	amino-acid racemase activity	20212	6918	SRR
query_1	TRUE	0.0188617	1	110	1	0.00909091	1	GO:0016992	GO:MF	lipoate synthase activity	20212	3101	LIAS
query_1	TRUE	0.0188617	1	110	1	0.00909091	1	GO:0004587	GO:MF	ornithine aminotransferase activity	20212	904	OAT
query_1	TRUE	0.0188617	1	110	1	0.00909091	1	GO:0008721	GO:MF	D-serine ammonia-lyase activity	20212	1861	SRR
query_1	TRUE	0.0188617	1	110	1	0.00909091	1	GO:0052829	GO:MF	inositol-1,3,4-trisphosphate 1-phosphatase activity	20212	8275	INPP1
query_1	TRUE	0.0188617	1	110	1	0.00909091	1	GO:0004617	GO:MF	phosphoglycerate dehydrogenase activity	20212	930	PHGDH
query_1	TRUE	0.0188617	1	110	1	0.00909091	1	GO:0016855	GO:MF	racemase and epimerase activity, acting on amino acids and derivatives	20212	3033	SRR
query_1	TRUE	0.0188617	1	110	1	0.00909091	1	GO:0106254	GO:MF	lipid sensor activity	20212	10219	SLC38A9
query_1	TRUE	0.0188617	1	110	1	0.00909091	1	GO:0018114	GO:MF	threonine racemase activity	20212	3186	SRR
query_1	TRUE	0.0188617	1	110	1	0.00909091	1	GO:0008412	GO:MF	4-hydroxybenzoate octaprenyltransferase activity	20212	1693	COQ2
query_1	TRUE	0.0188617	1	110	1	0.00909091	1	GO:0005477	GO:MF	pyruvate secondary active transmembrane transporter activity	20212	1477	SLC16A7
query_1	TRUE	0.0188617	121	110	4	0.0363636	0.0330579	GO:0017124	GO:MF	SH3 domain binding	20212	3153	SYNJ1,SH3BP1,DPYSL3,EVL
query_1	TRUE	0.0188617	1	110	1	0.00909091	1	GO:0140832	GO:MF	L-histidine, sodium:proton antiporter activity	20212	10668	SLC38A3
query_1	TRUE	0.0188617	1	110	1	0.00909091	1	GO:0140831	GO:MF	L-asparagine, sodium:proton antiporter activity	20212	10667	SLC38A3
query_1	TRUE	0.0188617	195	110	5	0.0454545	0.025641	GO:0031406	GO:MF	carboxylic acid binding	20212	4116	GLDC,ST8SIA4,SLC38A9,SLC1A3,SRR
query_1	TRUE	0.0188617	1	110	1	0.00909091	1	GO:0032935	GO:MF	sterol sensor activity	20212	4484	SLC38A9
query_1	TRUE	0.0188617	1	110	1	0.00909091	1	GO:0070280	GO:MF	pyridoxal binding	20212	8631	GLDC
query_1	TRUE	0.0188617	1	110	1	0.00909091	1	GO:0030504	GO:MF	inorganic diphosphate transmembrane transporter activity	20212	3929	ANKH
query_1	TRUE	0.0188617	1	110	1	0.00909091	1	GO:0030378	GO:MF	serine racemase activity	20212	3915	SRR
query_1	TRUE	0.0188617	1	110	1	0.00909091	1	GO:0086040	GO:MF	sodium:proton antiporter activity involved in regulation of cardiac muscle cell membrane potential	20212	8939	SLC9A1
query_1	TRUE	0.0188617	59	110	3	0.0272727	0.0508475	GO:1901682	GO:MF	sulfur compound transmembrane transporter activity	20212	10933	SLC1A4,SLC1A2,SLC35B3
query_1	TRUE	0.0188617	1	110	1	0.00909091	1	GO:0033819	GO:MF	lipoyl(octanoyl) transferase activity	20212	4717	LIPT2
query_1	TRUE	0.0188617	585	110	9	0.0818182	0.0153846	GO:0008047	GO:MF	enzyme activator activity	20212	1532	SH3BP1,LARS1,RPLP1,CAB39L,BCR,GIT2,DEPDC1B,GIT1,TSC2
query_1	TRUE	0.0188617	1	110	1	0.00909091	1	GO:0016642	GO:MF	oxidoreductase activity, acting on the CH-NH2 group of donors, disulfide as acceptor	20212	2870	GLDC
query_1	TRUE	0.0188617	1	110	1	0.00909091	1	GO:0050561	GO:MF	glutamate-tRNA(Gln) ligase activity	20212	7798	EARS2
query_1	TRUE	0.0188617	1	110	1	0.00909091	1	GO:0034590	GO:MF	L-hydroxyproline transmembrane transporter activity	20212	5050	SLC1A4
query_1	TRUE	0.0188617	1	110	1	0.00909091	1	GO:0015195	GO:MF	L-threonine transmembrane transporter activity	20212	2401	SLC1A4
query_1	TRUE	0.0188617	1296	110	15	0.136364	0.0115741	GO:0030234	GO:MF	enzyme regulator activity	20212	3856	KALRN,DOCK10,SH3BP1,LARS1,RPLP1,ARHGEF7,FARP1,CAB39L,NET1,BCR,GIT2,SLC38A9,DEPDC1B,GIT1,TSC2
query_1	TRUE	0.0188617	1	110	1	0.00909091	1	GO:0050560	GO:MF	aspartate-tRNA(Asn) ligase activity	20212	7797	DARS2
query_1	TRUE	0.0188617	1	110	1	0.00909091	1	GO:0036361	GO:MF	racemase activity, acting on amino acids and derivatives	20212	5457	SRR
query_1	TRUE	0.0188617	1	110	1	0.00909091	1	GO:0004375	GO:MF	glycine dehydrogenase (decarboxylating) activity	20212	737	GLDC
query_1	TRUE	0.0188617	1	110	1	0.00909091	1	GO:0045119	GO:MF	azole:proton antiporter activity	20212	6054	SLC38A3
query_1	TRUE	0.0189785	207	110	5	0.0454545	0.0241546	GO:0043177	GO:MF	organic acid binding	20212	5726	GLDC,ST8SIA4,SLC38A9,SLC1A3,SRR
query_1	TRUE	0.0204431	608	110	9	0.0818182	0.0148026	GO:0008324	GO:MF	monoatomic cation transmembrane transporter activity	20212	1657	SLC5A9,SLC30A2,SLC9A1,SLC2A9,NIPAL2,SLC1A2,SLC5A1,SLC1A3,SLC38A3
query_1	TRUE	0.0214423	727	110	10	0.0909091	0.0137552	GO:0015075	GO:MF	monoatomic ion transmembrane transporter activity	20212	2296	SLC5A9,SLC30A2,SLC9A1,SLC1A4,SLC2A9,NIPAL2,SLC1A2,SLC5A1,SLC1A3,SLC38A3
query_1	TRUE	0.025272	24	110	2	0.0181818	0.0833333	GO:0005346	GO:MF	purine ribonucleotide transmembrane transporter activity	20212	1429	ANKH,SLC35B3
query_1	TRUE	0.0266908	144	110	4	0.0363636	0.0277778	GO:0015078	GO:MF	proton transmembrane transporter activity	20212	2297	SLC30A2,SLC9A1,SLC2A9,SLC38A3
query_1	TRUE	0.0270124	25	110	2	0.0181818	0.08	GO:0005537	GO:MF	mannose binding	20212	1506	CLEC4A,CLEC6A
query_1	TRUE	0.0276471	229	110	5	0.0454545	0.0218341	GO:0000287	GO:MF	magnesium ion binding	20212	59	FARSB,IDH1,FARSA,SRR,PSPH
query_1	TRUE	0.0280962	147	110	4	0.0363636	0.0272109	GO:0045182	GO:MF	translation regulator activity	20212	6074	EIF3G,EIF3H,EIF3E,EIF3K
query_1	TRUE	0.0299179	150	110	4	0.0363636	0.0266667	GO:0019842	GO:MF	vitamin binding	20212	3713	GLDC,SPTLC2,SRR,OAT
query_1	TRUE	0.03018	2	110	1	0.00909091	0.5	GO:0004816	GO:MF	asparagine-tRNA ligase activity	20212	1088	NARS1
query_1	TRUE	0.03018	29	110	2	0.0181818	0.0689655	GO:0072349	GO:MF	modified amino acid transmembrane transporter activity	20212	8825	SLC1A4,SLC22A16
query_1	TRUE	0.03018	2	110	1	0.00909091	0.5	GO:0004450	GO:MF	isocitrate dehydrogenase (NADP+) activity	20212	788	IDH1
query_1	TRUE	0.03018	2	110	1	0.00909091	0.5	GO:0052828	GO:MF	inositol-3,4-bisphosphate 4-phosphatase activity	20212	8274	INPP4B
query_1	TRUE	0.03018	27	110	2	0.0181818	0.0740741	GO:0000295	GO:MF	adenine nucleotide transmembrane transporter activity	20212	61	ANKH,SLC35B3
query_1	TRUE	0.03018	2	110	1	0.00909091	0.5	GO:0004815	GO:MF	aspartate-tRNA ligase activity	20212	1087	DARS2
query_1	TRUE	0.03018	2	110	1	0.00909091	0.5	GO:0050251	GO:MF	retinol isomerase activity	20212	7519	DEGS1
query_1	TRUE	0.03018	2	110	1	0.00909091	0.5	GO:0004830	GO:MF	tryptophan-tRNA ligase activity	20212	1102	WARS2
query_1	TRUE	0.03018	2	110	1	0.00909091	0.5	GO:0140830	GO:MF	L-glutamine, sodium:proton antiporter activity	20212	10666	SLC38A3
query_1	TRUE	0.03018	2	110	1	0.00909091	0.5	GO:0004821	GO:MF	histidine-tRNA ligase activity	20212	1093	HARS1
query_1	TRUE	0.03018	2	110	1	0.00909091	0.5	GO:0004819	GO:MF	glutamine-tRNA ligase activity	20212	1091	LARS1
query_1	TRUE	0.03018	2	110	1	0.00909091	0.5	GO:0004832	GO:MF	valine-tRNA ligase activity	20212	1104	VARS1
query_1	TRUE	0.03018	2	110	1	0.00909091	0.5	GO:0004818	GO:MF	glutamate-tRNA ligase activity	20212	1090	EARS2
query_1	TRUE	0.03018	2	110	1	0.00909091	0.5	GO:0002083	GO:MF	4-hydroxybenzoate decaprenyltransferase activity	20212	299	COQ2
query_1	TRUE	0.03018	2	110	1	0.00909091	0.5	GO:0004827	GO:MF	proline-tRNA ligase activity	20212	1099	PARS2
query_1	TRUE	0.03018	2	110	1	0.00909091	0.5	GO:0017161	GO:MF	inositol-1,3,4-trisphosphate 4-phosphatase activity	20212	3167	INPP4B
query_1	TRUE	0.03018	335	110	6	0.0545455	0.0179104	GO:0045296	GO:MF	cadherin binding	20212	6083	RPL24,TJP2,IDH1,DBN1,EIF3E,STK24
query_1	TRUE	0.03018	2	110	1	0.00909091	0.5	GO:0005367	GO:MF	myo-inositol:sodium symporter activity	20212	1446	SLC5A1
query_1	TRUE	0.03018	2	110	1	0.00909091	0.5	GO:0015146	GO:MF	pentose transmembrane transporter activity	20212	2358	SLC5A1
query_1	TRUE	0.03018	2	110	1	0.00909091	0.5	GO:0042284	GO:MF	sphingolipid delta-4 desaturase activity	20212	5586	DEGS1
query_1	TRUE	0.03018	2	110	1	0.00909091	0.5	GO:0005362	GO:MF	low-affinity glucose:sodium symporter activity	20212	1441	SLC5A9
query_1	TRUE	0.03018	2	110	1	0.00909091	0.5	GO:0016316	GO:MF	phosphatidylinositol-3,4-bisphosphate 4-phosphatase activity	20212	2769	INPP4B
query_1	TRUE	0.03018	2	110	1	0.00909091	0.5	GO:0033798	GO:MF	thyroxine 5-deiodinase activity	20212	4700	DIO2
query_1	TRUE	0.03018	2	110	1	0.00909091	0.5	GO:0015150	GO:MF	fucose transmembrane transporter activity	20212	2362	SLC5A1
query_1	TRUE	0.03018	2	110	1	0.00909091	0.5	GO:0015151	GO:MF	alpha-glucoside transmembrane transporter activity	20212	2363	SLC5A1
query_1	TRUE	0.03018	2	110	1	0.00909091	0.5	GO:0046964	GO:MF	3'-phosphoadenosine 5'-phosphosulfate transmembrane transporter activity	20212	6257	SLC35B3
query_1	TRUE	0.03018	2	110	1	0.00909091	0.5	GO:0046997	GO:MF	oxidoreductase activity, acting on the CH-NH group of donors, flavin as acceptor	20212	6281	SARDH
query_1	TRUE	0.0317434	30	110	2	0.0181818	0.0666667	GO:0015216	GO:MF	purine nucleotide transmembrane transporter activity	20212	2417	ANKH,SLC35B3
query_1	TRUE	0.0317434	30	110	2	0.0181818	0.0666667	GO:0005310	GO:MF	dicarboxylic acid transmembrane transporter activity	20212	1409	SLC1A4,SLC25A21
query_1	TRUE	0.0317434	561	110	8	0.0727273	0.0142602	GO:0050839	GO:MF	cell adhesion molecule binding	20212	7918	RPL24,TJP2,IDH1,DBN1,EIF3E,STK24,ITGA1,NISCH
query_1	TRUE	0.0374661	6357	110	46	0.418182	0.00723612	GO:0036094	GO:MF	small molecule binding	20212	5395	INPP5B,PARS2,WARS2,PHGDH,KALRN,IARS1,GLDC,RHOBTB2,INPP1,SLC30A2,FARSB,IDH1,RUNX3,SLC9A1,ESYT1,CLEC4A,CLEC6A,LIAS,ST8SIA4,LARS1,HARS1,FARSA,SPTLC2,DIO2,RRAGD,STK24,SLC1A2,IARS2,DARS2,BCR,GIT2,ITGA1,SLC38A9,MYO10,SLC1A3,TARS1,GIT1,SRR,NARS1,LARS2,IP6K1,OAT,VARS1,EARS2,PSPH,DAGLB
query_1	TRUE	0.0375677	33	110	2	0.0181818	0.0606061	GO:0043015	GO:MF	gamma-tubulin binding	20212	5702	ARHGEF7,GIT1
query_1	TRUE	0.0395637	34	110	2	0.0181818	0.0588235	GO:0015215	GO:MF	nucleotide transmembrane transporter activity	20212	2416	ANKH,SLC35B3
query_1	TRUE	0.0402792	3	110	1	0.00909091	0.333333	GO:0047493	GO:MF	ceramide cholinephosphotransferase activity	20212	6756	SGMS2
query_1	TRUE	0.0402792	3	110	1	0.00909091	0.333333	GO:0033188	GO:MF	sphingomyelin synthase activity	20212	4501	SGMS2
query_1	TRUE	0.0402792	3	110	1	0.00909091	0.333333	GO:0015188	GO:MF	L-isoleucine transmembrane transporter activity	20212	2394	SLC43A1
query_1	TRUE	0.0402792	3	110	1	0.00909091	0.333333	GO:0002950	GO:MF	ceramide phosphoethanolamine synthase activity	20212	318	SGMS2
query_1	TRUE	0.0402792	3	110	1	0.00909091	0.333333	GO:0052839	GO:MF	inositol diphosphate tetrakisphosphate kinase activity	20212	8283	IP6K1
query_1	TRUE	0.0402792	3	110	1	0.00909091	0.333333	GO:0003941	GO:MF	L-serine ammonia-lyase activity	20212	457	SRR
query_1	TRUE	0.0402792	3	110	1	0.00909091	0.333333	GO:0002094	GO:MF	polyprenyltransferase activity	20212	300	COQ2
query_1	TRUE	0.0402792	3	110	1	0.00909091	0.333333	GO:0000810	GO:MF	diacylglycerol diphosphate phosphatase activity	20212	97	PLPP1
query_1	TRUE	0.0402792	3	110	1	0.00909091	0.333333	GO:0033229	GO:MF	cysteine transmembrane transporter activity	20212	4517	SLC1A2
query_1	TRUE	0.0402792	3	110	1	0.00909091	0.333333	GO:0015196	GO:MF	L-tryptophan transmembrane transporter activity	20212	2402	SLC7A5
query_1	TRUE	0.0402792	3	110	1	0.00909091	0.333333	GO:0052836	GO:MF	inositol 5-diphosphate pentakisphosphate 5-kinase activity	20212	8282	IP6K1
query_1	TRUE	0.0402792	3	110	1	0.00909091	0.333333	GO:0004829	GO:MF	threonine-tRNA ligase activity	20212	1101	TARS1
query_1	TRUE	0.0402792	3	110	1	0.00909091	0.333333	GO:0004800	GO:MF	thyroxine 5'-deiodinase activity	20212	1075	DIO2
query_1	TRUE	0.0402792	3	110	1	0.00909091	0.333333	GO:0043812	GO:MF	phosphatidylinositol-4-phosphate phosphatase activity	20212	5862	SYNJ1
query_1	TRUE	0.0402792	3	110	1	0.00909091	0.333333	GO:2001070	GO:MF	starch binding	20212	11184	STBD1
query_1	TRUE	0.0402792	3	110	1	0.00909091	0.333333	GO:0060002	GO:MF	plus-end directed microfilament motor activity	20212	8379	MYO10
query_1	TRUE	0.042757	724	110	9	0.0818182	0.0124309	GO:0042803	GO:MF	protein homodimerization activity	20212	5645	GLDC,IDH1,HARS1,SRM,DARS2,SRR,SRF,PSPH,TSC2
query_1	TRUE	0.044398	38	110	2	0.0181818	0.0526316	GO:0042887	GO:MF	amide transmembrane transporter activity	20212	5658	SLC38A9,SLC38A3
query_1	TRUE	0.044398	38	110	2	0.0181818	0.0526316	GO:0016776	GO:MF	phosphotransferase activity, phosphate group as acceptor	20212	2970	TJP2,IP6K1
query_1	TRUE	0.0464095	39	110	2	0.0181818	0.0512821	GO:0015605	GO:MF	organophosphate ester transmembrane transporter activity	20212	2644	ANKH,SLC35B3
query_1	TRUE	0.0486532	6146	110	44	0.4	0.00715913	GO:0043167	GO:MF	ion binding	20212	5721	INPP5B,PARS2,WARS2,KALRN,IARS1,GLDC,RHOBTB2,INPP1,SLC30A2,FARSB,IDH1,RUNX3,SLC9A1,ESYT1,CLEC4A,CLEC6A,LIAS,ST8SIA4,LARS1,HARS1,FARSA,SPTLC2,RRAGD,STK24,SLC1A2,IARS2,DARS2,BCR,GIT2,ITGA1,SLC38A9,MYO10,SLC1A3,TARS1,GIT1,SRR,NARS1,LARS2,IP6K1,OAT,VARS1,EARS2,PSPH,DAGLB
query_1	TRUE	0.0496657	4	110	1	0.00909091	0.25	GO:0005290	GO:MF	L-histidine transmembrane transporter activity	20212	1396	SLC38A3
query_1	TRUE	0.0496657	4	110	1	0.00909091	0.25	GO:0052724	GO:MF	inositol hexakisphosphate 3-kinase activity	20212	8193	IP6K1
query_1	TRUE	0.0496657	4	110	1	0.00909091	0.25	GO:0106017	GO:MF	phosphatidylinositol-3,4-bisphosphate phosphatase activity	20212	10164	INPP4B
query_1	TRUE	0.0496657	4	110	1	0.00909091	0.25	GO:0005365	GO:MF	myo-inositol transmembrane transporter activity	20212	1444	SLC5A1
query_1	TRUE	0.0496657	4	110	1	0.00909091	0.25	GO:0015184	GO:MF	L-cystine transmembrane transporter activity	20212	2390	SLC1A4
query_1	TRUE	0.0496657	4	110	1	0.00909091	0.25	GO:0005354	GO:MF	galactose transmembrane transporter activity	20212	1435	SLC5A1
query_1	TRUE	0.0496657	4	110	1	0.00909091	0.25	GO:0052723	GO:MF	inositol hexakisphosphate 1-kinase activity	20212	8192	IP6K1
query_1	TRUE	0.0496657	4	110	1	0.00909091	0.25	GO:0016415	GO:MF	octanoyltransferase activity	20212	2786	LIPT2
query_1	TRUE	0.0496657	4	110	1	0.00909091	0.25	GO:0016167	GO:MF	glial cell-derived neurotrophic factor receptor activity	20212	2722	GFRA4
query_1	TRUE	0.0496657	4	110	1	0.00909091	0.25	GO:0030060	GO:MF	L-malate dehydrogenase activity	20212	3830	PHGDH
query_1	TRUE	0.0496657	4	110	1	0.00909091	0.25	GO:0140826	GO:MF	zinc:proton antiporter activity	20212	10662	SLC30A2
query_1	TRUE	0.00854616	606	47	18	0.382979	0.029703	HP:0012447	HP	Abnormal myelination	4958	8833	PARS2,SYNJ1,WARS2,PHGDH,RHOBTB2,IDH1,SLC1A4,LIAS,HARS1,SLC1A2,LIPT2,DEGS1,DARS2,TARS1,PRX,NARS1,SLC38A3,EARS2
query_1	TRUE	0.0280613	775	47	19	0.404255	0.0245161	HP:0012444	HP	Brain atrophy	4958	8831	PARS2,SYNJ1,WARS2,PHGDH,RHOBTB2,FARSB,SLC1A4,LIAS,COQ2,SLC1A2,LIPT2,IARS2,DARS2,TARS1,OCLN,NARS1,SLC38A3,VARS1,PSPH
query_1	TRUE	0.0280613	859	47	20	0.425532	0.0232829	HP:0007367	HP	Atrophy/Degeneration affecting the central nervous system	4958	4704	PARS2,SYNJ1,WARS2,PHGDH,RHOBTB2,FARSB,SLC1A4,LIAS,COQ2,SLC1A2,LIPT2,IARS2,DEGS1,DARS2,TARS1,OCLN,NARS1,SLC38A3,VARS1,PSPH
query_1	TRUE	0.033072	666	47	17	0.361702	0.0255255	HP:0002059	HP	Cerebral atrophy	4958	1509	PARS2,SYNJ1,WARS2,RHOBTB2,FARSB,SLC1A4,LIAS,COQ2,SLC1A2,LIPT2,IARS2,DARS2,TARS1,OCLN,SLC38A3,VARS1,PSPH
query_1	TRUE	0.033072	203	47	9	0.191489	0.044335	HP:0002133	HP	Status epilepticus	4958	1564	PARS2,SYNJ1,RHOBTB2,COQ2,SLC1A2,SLC1A3,SLC38A3,VARS1,TSC2
query_1	TRUE	0.033072	687	47	17	0.361702	0.0247453	HP:0007369	HP	Atrophy/Degeneration affecting the cerebrum	4958	4705	PARS2,SYNJ1,WARS2,RHOBTB2,FARSB,SLC1A4,LIAS,COQ2,SLC1A2,LIPT2,IARS2,DARS2,TARS1,OCLN,SLC38A3,VARS1,PSPH
query_1	TRUE	0.0397809	173	47	8	0.170213	0.0462428	HP:0100021	HP	Cerebral palsy	4958	15567	SYNJ1,WARS2,PHGDH,IDH1,SLC1A4,LIAS,DEGS1,NTN1
query_1	TRUE	0.0397809	590	47	15	0.319149	0.0254237	HP:0001315	HP	Reduced tendon reflexes	4958	996	PARS2,SYNJ1,GLDC,SLC9A1,HARS1,SPTLC2,SLC1A2,IARS2,DARS2,SLC1A3,TARS1,SLC25A21,PRX,NARS1,SLC38A3
query_1	TRUE	0.0397809	398	47	12	0.255319	0.0301508	HP:0011400	HP	Abnormal CNS myelination	4958	7803	PARS2,WARS2,PHGDH,RHOBTB2,SLC1A4,LIAS,SLC1A2,LIPT2,DARS2,TARS1,NARS1,EARS2
query_1	TRUE	0.0397809	31	47	4	0.0851064	0.129032	HP:0010894	HP	Abnormal circulating serine family amino acid concentration	4958	7317	PHGDH,GLDC,SARDH,PSPH
query_1	TRUE	0.0397809	1959	47	31	0.659574	0.0158244	HP:0001250	HP	Seizure	4958	951	PARS2,SYNJ1,WARS2,PHGDH,IARS1,GLDC,RHOBTB2,FARSB,SLC1A4,SARDH,LIAS,COQ2,LARS1,RRAGD,SLC1A2,LIPT2,DEGS1,DARS2,BCR,ANKH,SLC1A3,TARS1,OCLN,NARS1,LARS2,SLC38A3,OAT,VARS1,EARS2,PSPH,TSC2
query_1	TRUE	0.0397809	2504	47	36	0.765957	0.014377	HP:0011804	HP	Abnormal muscle physiology	4958	8203	PARS2,SYNJ1,WARS2,PHGDH,IARS1,GLDC,RHOBTB2,FARSB,IDH1,SLC1A4,SARDH,LIAS,COQ2,LARS1,HARS1,FARSA,SPTLC2,RRAGD,SLC1A2,LIPT2,IARS2,DEGS1,DARS2,ANKH,SLC1A3,TARS1,OCLN,SLC25A21,PRX,NTN1,NARS1,SLC38A3,OAT,VARS1,EARS2,PSPH
query_1	TRUE	0.0404966	3	47	2	0.0425532	0.666667	HP:0012279	HP	Hyposerinemia	4958	8671	PHGDH,PSPH
query_1	TRUE	0.0470917	142	47	7	0.148936	0.0492958	HP:0100710	HP	Impulsivity	4958	16227	PARS2,SYNJ1,GLDC,SLC1A2,SLC1A3,SLC38A3,TSC2
query_1	TRUE	0.0336853	8342	82	76	0.926829	0.00911053	HPA:0130000	HPA	colon	11019	212	RPL24,INPP5B,SYNJ1,WARS2,CERS2,PHGDH,SLC50A1,KALRN,IARS1,GLDC,RHOBTB2,INPP1,FARSB,DOCK10,TJP2,IDH1,SERINC2,RUNX3,SLC9A1,SLC1A4,SH3BP1,SLC16A7,SARDH,ESYT1,RPL12,LIAS,SGMS2,COQ2,SLC2A9,STBD1,ST8SIA4,DPYSL3,DBN1,LARS1,HARS1,EIF3G,FARSA,SERINC5,SGPP1,EIF3H,EIF3E,RRAGD,ARHGEF7,STK24,CAB39L,LIPT2,SLC43A1,IARS2,SRM,DARS2,BCR,INPP4B,GIT2,PLPP1,MYO10,TARS1,OCLN,DEPDC1B,EVL,PARD6A,SLC7A5,PRX,GIT1,SRR,NGFR,…
query_1	TRUE	5.94400454006538e-17	44	76	14	0.184211	0.318182	KEGG:00970	KEGG	Aminoacyl-tRNA biosynthesis	8484	153	PARS2,WARS2,IARS1,FARSB,LARS1,HARS1,FARSA,IARS2,DARS2,TARS1,NARS1,LARS2,VARS1,EARS2
query_1	TRUE	4.61493119902776e-08	54	76	9	0.118421	0.166667	KEGG:00600	KEGG	Sphingolipid metabolism	8484	95	CERS2,SGPP2,SGMS2,PLPP2,CERS4,SGPP1,SPTLC2,DEGS1,PLPP1
query_1	TRUE	0.000802337	39	76	5	0.0657895	0.128205	KEGG:00260	KEGG	Glycine, serine and threonine metabolism	8484	28	PHGDH,GLDC,SARDH,SRR,PSPH
query_1	TRUE	0.0024327	120	76	7	0.0921053	0.0583333	KEGG:04071	KEGG	Sphingolipid signaling pathway	8484	260	CERS2,SGPP2,SGMS2,CERS4,SGPP1,SPTLC2,DEGS1
query_1	TRUE	0.0126798	19	76	3	0.0394737	0.157895	KEGG:00785	KEGG	Lipoic acid metabolism	8484	124	GLDC,LIAS,LIPT2
query_1	TRUE	0.0237472	1537	76	25	0.328947	0.0162655	KEGG:01100	KEGG	Metabolic pathways	8484	181	INPP5B,SYNJ1,CERS2,PHGDH,GLDC,INPP1,SGPP2,IDH1,SARDH,LIAS,SGMS2,COQ2,PLPP2,CERS4,SGPP1,SPTLC2,LIPT2,DEGS1,SRM,INPP4B,PLPP1,SRR,OAT,EARS2,PSPH
query_1	TRUE	0.0257155	97	76	5	0.0657895	0.0515464	KEGG:04070	KEGG	Phosphatidylinositol signaling system	8484	259	INPP5B,SYNJ1,INPP1,INPP4B,IP6K1
query_1	TRUE	7.66877671270999e-16	42	111	14	0.126126	0.333333	REAC:R-HSA-379724	REAC	tRNA Aminoacylation	10842	2662	PARS2,WARS2,IARS1,FARSB,LARS1,HARS1,FARSA,IARS2,DARS2,TARS1,NARS1,LARS2,VARS1,EARS2
query_1	TRUE	2.14062703883877e-10	292	111	21	0.189189	0.0719178	REAC:R-HSA-72766	REAC	Translation	10842	2488	RPL24,PARS2,WARS2,IARS1,FARSB,RPL12,LARS1,HARS1,EIF3G,FARSA,RPLP1,EIF3H,EIF3E,IARS2,DARS2,TARS1,EIF3K,NARS1,LARS2,VARS1,EARS2
query_1	TRUE	1.24373106781206e-09	43	111	10	0.0900901	0.232558	REAC:R-HSA-1660661	REAC	Sphingolipid de novo biosynthesis	10842	2277	CERS2,SGPP2,SGMS2,PLPP2,CERS4,SGPP1,SPTLC2,DEGS1,PLPP1,SPNS2
query_1	TRUE	4.62189943142034e-09	24	111	8	0.0720721	0.333333	REAC:R-HSA-379716	REAC	Cytosolic tRNA aminoacylation	10842	416	IARS1,FARSB,LARS1,HARS1,FARSA,TARS1,NARS1,VARS1
query_1	TRUE	5.07217976853673e-09	9	111	6	0.0540541	0.666667	REAC:R-HSA-977347	REAC	Serine biosynthesis	10842	2137	PHGDH,SERINC2,SERINC5,SERINC3,SRR,PSPH
query_1	TRUE	4.41584257395566e-08	370	111	20	0.18018	0.0540541	REAC:R-HSA-71291	REAC	Metabolism of amino acids and derivatives	10842	1376	RPL24,PHGDH,IARS1,GLDC,SERINC2,SARDH,RPL12,LIAS,LARS1,SERINC5,RPLP1,DIO2,SERINC3,LIPT2,SRM,SLC25A21,SLC7A5,SRR,OAT,PSPH
query_1	TRUE	4.43751796382366e-08	86	111	11	0.0990991	0.127907	REAC:R-HSA-428157	REAC	Sphingolipid metabolism	10842	2278	CERS2,SGPP2,ESYT1,SGMS2,PLPP2,CERS4,SGPP1,SPTLC2,DEGS1,PLPP1,SPNS2
query_1	TRUE	1.31594352763223e-07	245	111	16	0.144144	0.0653061	REAC:R-HSA-425407	REAC	SLC-mediated transmembrane transport	10842	2079	SLC5A9,SLC50A1,SLC30A2,SLC9A1,SLC1A4,SLC16A7,SLC2A9,SLC22A16,SLC1A2,SLCO2B1,SLC43A1,SLC5A1,SLC1A3,SLC7A5,SLC38A3,SLC35B3
query_1	TRUE	1.64711565800961e-06	21	111	6	0.0540541	0.285714	REAC:R-HSA-379726	REAC	Mitochondrial tRNA aminoacylation	10842	1424	PARS2,WARS2,IARS2,DARS2,LARS2,EARS2
query_1	TRUE	1.12145638773034e-05	184	111	12	0.108108	0.0652174	REAC:R-HSA-9013149	REAC	RAC1 GTPase cycle	10842	1785	KALRN,DOCK10,SH3BP1,ESYT1,ARHGEF7,FARP1,BCR,GIT2,DEPDC1B,PARD6A,GIT1,NISCH
query_1	TRUE	8.03399337720328e-05	449	111	17	0.153153	0.0378619	REAC:R-HSA-9012999	REAC	RHO GTPase cycle	10842	1796	KALRN,RHOBTB2,DOCK10,TJP2,SH3BP1,ESYT1,STBD1,DBN1,ARHGEF7,FARP1,NET1,BCR,GIT2,DEPDC1B,PARD6A,GIT1,NISCH
query_1	TRUE	0.000247044	14	111	4	0.036036	0.285714	REAC:R-HSA-1855183	REAC	Synthesis of IP2, IP, and Ins in the cytosol	10842	2308	INPP5B,SYNJ1,INPP1,INPP4B
query_1	TRUE	0.000475169	2074	111	40	0.36036	0.0192864	REAC:R-HSA-1430728	REAC	Metabolism	10842	1372	RPL24,INPP5B,SYNJ1,CERS2,PHGDH,IARS1,GLDC,INPP1,SGPP2,IDH1,SERINC2,SLC9A1,SARDH,ESYT1,RPL12,LIAS,SGMS2,COQ2,LARS1,PLPP2,CERS4,SERINC5,SGPP1,RPLP1,SPTLC2,DIO2,SERINC3,LIPT2,DEGS1,SRM,INPP4B,PLPP1,SLC25A21,SLC7A5,SRR,SPNS2,IP6K1,OAT,SLC35B3,PSPH
query_1	TRUE	0.000688036	88	111	7	0.0630631	0.0795455	REAC:R-HSA-9013404	REAC	RAC2 GTPase cycle	10842	1786	DOCK10,ESYT1,STBD1,BCR,GIT2,DEPDC1B,GIT1
query_1	TRUE	0.000708252	37	111	5	0.045045	0.135135	REAC:R-HSA-9013424	REAC	RHOV GTPase cycle	10842	1824	ARHGEF7,GIT2,DEPDC1B,PARD6A,GIT1
query_1	TRUE	0.000862866	39	111	5	0.045045	0.128205	REAC:R-HSA-9013420	REAC	RHOU GTPase cycle	10842	1823	ARHGEF7,GIT2,DEPDC1B,PARD6A,GIT1
query_1	TRUE	0.000868748	94	111	7	0.0630631	0.0744681	REAC:R-HSA-9013423	REAC	RAC3 GTPase cycle	10842	1787	DOCK10,ESYT1,STBD1,BCR,GIT2,DEPDC1B,GIT1
query_1	TRUE	0.000931728	21	111	4	0.036036	0.190476	REAC:R-HSA-189200	REAC	Cellular hexose transport	10842	325	SLC5A9,SLC50A1,SLC2A9,SLC5A1
query_1	TRUE	0.00128678	102	111	7	0.0630631	0.0686275	REAC:R-HSA-72689	REAC	Formation of a pool of free 40S subunits	10842	922	RPL24,RPL12,EIF3G,RPLP1,EIF3H,EIF3E,EIF3K
query_1	TRUE	0.00128678	702	111	19	0.171171	0.0270655	REAC:R-HSA-194315	REAC	Signaling by Rho GTPases	10842	2234	KALRN,RHOBTB2,DOCK10,TJP2,SH3BP1,ESYT1,STBD1,DBN1,ARHGEF7,FARP1,NET1,BCR,GIT2,DEPDC1B,EVL,PARD6A,GIT1,NISCH,SRF
query_1	TRUE	0.00142604	105	111	7	0.0630631	0.0666667	REAC:R-HSA-425393	REAC	Transport of inorganic cations/anions and amino acids/oligopeptides	10842	2519	SLC9A1,SLC1A4,SLC1A2,SLC43A1,SLC1A3,SLC7A5,SLC38A3
query_1	TRUE	0.00150809	718	111	19	0.171171	0.0264624	REAC:R-HSA-382551	REAC	Transport of small molecules	10842	2523	SLC5A9,SLC50A1,SLC30A2,SLC9A1,SLC1A4,SLC16A7,SLC2A9,CSN3,NIPAL2,SLC22A16,SLC1A2,SLCO2B1,SLC43A1,SLC5A1,ANKH,SLC1A3,SLC7A5,SLC38A3,SLC35B3
query_1	TRUE	0.00150809	717	111	19	0.171171	0.0264993	REAC:R-HSA-9716542	REAC	Signaling by Rho GTPases, Miro GTPases and RHOBTB3	10842	2235	KALRN,RHOBTB2,DOCK10,TJP2,SH3BP1,ESYT1,STBD1,DBN1,ARHGEF7,FARP1,NET1,BCR,GIT2,DEPDC1B,EVL,PARD6A,GIT1,NISCH,SRF
query_1	TRUE	0.00159003	48	111	5	0.045045	0.104167	REAC:R-HSA-1483249	REAC	Inositol phosphate metabolism	10842	1171	INPP5B,SYNJ1,INPP1,INPP4B,IP6K1
query_1	TRUE	0.00172888	149	111	8	0.0720721	0.0536913	REAC:R-HSA-8980692	REAC	RHOA GTPase cycle	10842	1808	KALRN,TJP2,STBD1,ARHGEF7,FARP1,NET1,BCR,DEPDC1B
query_1	TRUE	0.00172888	112	111	7	0.0630631	0.0625	REAC:R-HSA-156827	REAC	L13a-mediated translational silencing of Ceruloplasmin expression	10842	1258	RPL24,RPL12,EIF3G,RPLP1,EIF3H,EIF3E,EIF3K
query_1	TRUE	0.00175998	113	111	7	0.0630631	0.0619469	REAC:R-HSA-72706	REAC	GTP hydrolysis and joining of the 60S ribosomal subunit	10842	995	RPL24,RPL12,EIF3G,RPLP1,EIF3H,EIF3E,EIF3K
query_1	TRUE	0.00203707	155	111	8	0.0720721	0.0516129	REAC:R-HSA-9013148	REAC	CDC42 GTPase cycle	10842	261	DOCK10,ARHGEF7,FARP1,BCR,GIT2,DEPDC1B,PARD6A,GIT1
query_1	TRUE	0.00215467	29	111	4	0.036036	0.137931	REAC:R-HSA-380972	REAC	Energy dependent regulation of mTOR by LKB1-AMPK	10842	816	RRAGD,CAB39L,SLC38A9,TSC2
query_1	TRUE	0.00222673	120	111	7	0.0630631	0.0583333	REAC:R-HSA-72737	REAC	Cap-dependent Translation Initiation	10842	297	RPL24,RPL12,EIF3G,RPLP1,EIF3H,EIF3E,EIF3K
query_1	TRUE	0.00222673	120	111	7	0.0630631	0.0583333	REAC:R-HSA-72613	REAC	Eukaryotic Translation Initiation	10842	841	RPL24,RPL12,EIF3G,RPLP1,EIF3H,EIF3E,EIF3K
query_1	TRUE	0.00288739	32	111	4	0.036036	0.125	REAC:R-HSA-352230	REAC	Amino acid transport across the plasma membrane	10842	136	SLC1A4,SLC43A1,SLC7A5,SLC38A3
query_1	TRUE	0.00557083	4	111	2	0.018018	0.5	REAC:R-HSA-112313	REAC	Neurotransmitter uptake and metabolism In glial cells	10842	1548	SLC1A2,SLC1A3
query_1	TRUE	0.00557083	4	111	2	0.018018	0.5	REAC:R-HSA-210455	REAC	Astrocytic Glutamate-Glutamine Uptake And Metabolism	10842	178	SLC1A2,SLC1A3
query_1	TRUE	0.00639885	574	111	15	0.135135	0.0261324	REAC:R-HSA-9675108	REAC	Nervous system development	10842	1536	RPL24,EFNA1,KALRN,RPL12,ST8SIA4,DPYSL3,RPLP1,ARHGEF7,GFRA4,ITGA1,MYO10,EVL,PRX,GIT1,NTN1
query_1	TRUE	0.00673419	41	111	4	0.036036	0.097561	REAC:R-HSA-165159	REAC	MTOR signalling	10842	1346	RRAGD,CAB39L,SLC38A9,TSC2
query_1	TRUE	0.0116119	549	111	14	0.126126	0.0255009	REAC:R-HSA-422475	REAC	Axon guidance	10842	189	RPL24,EFNA1,KALRN,RPL12,ST8SIA4,DPYSL3,RPLP1,ARHGEF7,GFRA4,ITGA1,MYO10,EVL,GIT1,NTN1
query_1	TRUE	0.0152447	52	111	4	0.036036	0.0769231	REAC:R-HSA-72695	REAC	Formation of the ternary complex, and subsequently, the 43S complex	10842	941	EIF3G,EIF3H,EIF3E,EIF3K
query_1	TRUE	0.0152447	52	111	4	0.036036	0.0769231	REAC:R-HSA-9013405	REAC	RHOD GTPase cycle	10842	1815	ESYT1,STBD1,DBN1,DEPDC1B
query_1	TRUE	0.0176129	26	111	3	0.027027	0.115385	REAC:R-HSA-5223345	REAC	Miscellaneous transport and binding events	10842	1411	CSN3,NIPAL2,ANKH
query_1	TRUE	0.0178445	55	111	4	0.036036	0.0727273	REAC:R-HSA-9013409	REAC	RHOJ GTPase cycle	10842	1819	ARHGEF7,GIT2,DEPDC1B,GIT1
query_1	TRUE	0.0210284	59	111	4	0.036036	0.0677966	REAC:R-HSA-9013406	REAC	RHOQ GTPase cycle	10842	1820	ARHGEF7,GIT2,DEPDC1B,GIT1
query_1	TRUE	0.0210284	59	111	4	0.036036	0.0677966	REAC:R-HSA-72649	REAC	Translation initiation complex formation	10842	2489	EIF3G,EIF3H,EIF3E,EIF3K
query_1	TRUE	0.0210284	59	111	4	0.036036	0.0677966	REAC:R-HSA-72702	REAC	Ribosomal scanning and start codon recognition	10842	2039	EIF3G,EIF3H,EIF3E,EIF3K
query_1	TRUE	0.0210284	59	111	4	0.036036	0.0677966	REAC:R-HSA-193648	REAC	NRAGE signals death through JNK	10842	1500	KALRN,ARHGEF7,NET1,NGFR
query_1	TRUE	0.0218691	60	111	4	0.036036	0.0666667	REAC:R-HSA-72662	REAC	Activation of the mRNA upon binding of the cap-binding complex and eIFs, and subsequent binding to 43S	10842	102	EIF3G,EIF3H,EIF3E,EIF3K
query_1	TRUE	0.0249714	31	111	3	0.027027	0.0967742	REAC:R-HSA-389661	REAC	Glyoxylate metabolism and glycine degradation	10842	1049	GLDC,LIAS,LIPT2
query_1	TRUE	0.0345145	11	111	2	0.018018	0.181818	REAC:R-HSA-351906	REAC	Apoptotic cleavage of cell adhesion proteins	10842	155	TJP2,OCLN
query_1	TRUE	0.0357074	70	111	4	0.036036	0.0571429	REAC:R-HSA-9013026	REAC	RHOB GTPase cycle	10842	1809	TJP2,NET1,BCR,DEPDC1B
query_1	TRUE	0.0388133	37	111	3	0.027027	0.0810811	REAC:R-HSA-111465	REAC	Apoptotic cleavage of cellular proteins	10842	156	TJP2,STK24,OCLN
query_1	TRUE	0.0411388	117	111	5	0.045045	0.042735	REAC:R-HSA-2408522	REAC	Selenoamino acid metabolism	10842	2119	RPL24,IARS1,RPL12,LARS1,RPLP1
query_1	TRUE	0.0411388	74	111	4	0.036036	0.0540541	REAC:R-HSA-9013408	REAC	RHOG GTPase cycle	10842	1817	KALRN,ESYT1,STBD1,DEPDC1B
query_1	TRUE	0.044087	76	111	4	0.036036	0.0526316	REAC:R-HSA-204998	REAC	Cell death signalling via NRAGE, NRIF and NADE	10842	316	KALRN,ARHGEF7,NET1,NGFR
query_1	TRUE	9.57338410257949e-11	26	74	9	0.121622	0.346154	WP:WP4726	WP	Sphingolipid metabolism integrated pathway	8286	504	CERS2,SGPP2,SGMS2,PLPP2,CERS4,SGPP1,SPTLC2,DEGS1,PLPP1
query_1	TRUE	1.13302596251611e-07	25	74	7	0.0945946	0.28	WP:WP4725	WP	Sphingolipid metabolism overview	8286	503	CERS2,SGPP2,SGMS2,CERS4,SGPP1,SPTLC2,DEGS1
query_1	TRUE	1.08986709632451e-05	30	74	6	0.0810811	0.2	WP:WP1422	WP	Sphingolipid pathway	8286	14	CERS2,SGPP2,SGMS2,CERS4,SPTLC2,PLPP1
query_1	TRUE	0.000163901	28	74	5	0.0675676	0.178571	WP:WP5121	WP	Sphingolipid metabolism in senescence	8286	655	CERS2,SGMS2,CERS4,SGPP1,DEGS1
query_1	TRUE	0.000477543	91	74	7	0.0945946	0.0769231	WP:WP3925	WP	Amino acid metabolism	8286	294	IARS1,FARSB,IDH1,SRM,LARS2,OAT,VARS1
query_1	TRUE	0.000837068	8	74	3	0.0405405	0.375	WP:WP4688	WP	Serine metabolism	8286	492	PHGDH,SRR,PSPH
query_1	TRUE	0.000837068	8	74	3	0.0405405	0.375	WP:WP5179	WP	Biosynthesis and turnover of 1 deoxy sphingoid bases	8286	682	SGPP2,SGPP1,SPTLC2
query_1	TRUE	0.00467803	140	74	7	0.0945946	0.05	WP:WP5083	WP	Neuroinflammation and glutamatergic signaling	8286	625	PHGDH,SLC1A4,SLC1A2,SLC1A3,SRR,SLC38A3,PSPH
query_1	TRUE	0.00618405	16	74	3	0.0405405	0.1875	WP:WP5027	WP	nsp1 from SARS CoV 2 inhibits translation initiation in the host cell	8286	599	EIF3G,EIF3H,EIF3E
query_1	TRUE	0.0116373	21	74	3	0.0405405	0.142857	WP:WP497	WP	Urea cycle and metabolism of amino groups	8286	594	SARDH,SRM,OAT
query_1	TRUE	0.0116373	21	74	3	0.0405405	0.142857	WP:WP4142	WP	Metabolism of sphingolipids in ER and Golgi apparatus	8286	340	SGPP2,SGMS2,SGPP1
query_1	TRUE	0.012273	22	74	3	0.0405405	0.136364	WP:WP5194	WP	Synthesis of ceramides and 1 deoxyceramides	8286	694	CERS2,SGMS2,CERS4
query_1	TRUE	0.0195096	7	74	2	0.027027	0.285714	WP:WP5213	WP	Amino acid metabolism in triple negative breast cancer cells	8286	702	PHGDH,PSPH
