# Supplementary material for: Integrating omics and functional data via representation learning to prioritize candidate genes for pleiotropic effect in dairy sheep
Source: PNAS Nexus. 2025 Nov 13;4(11):pgaf361. doi: 10.1093/pnasnexus/pgaf361 (PMC12646080; doi:10.1093/pnasnexus/pgaf361)
Supplement: pgaf361_Supplementary_Data [file pgaf361_supplementary_data.zip › Supplementary_Table7.xlsx]

## Sheet: Annotated_QTLs_prio_GWAS_EBV_13
Gene	CHR	BP1	BP2	db	chr	database	QTL_type	start_pos	end_pos	QTL_ID	Name	Abbrev	PUBMED_ID	trait_ID	BaseTrait	TraitReprtNM	Coord_src	breed	PTO_name	Map_Type	Model	Test_Base	Significance	P-value	F-Stat	TraitVariant	FlankMarker	VTO_name	CMO_name	Marker_Type	LOD-score	Variance	Additive_Effect	gene_ID	gene_IDsrc	Dominance_Effect	Likelihood_Ratio
INPP5B	1	12650911	12702830	EBV_GWAS	1	Animal QTLdb	Meat_and_Carcass	0	184545242	14276	muscle weight in carcass		20846385	3082	muscle weight in carcass	muscle weight in carcass	cM	awassi,Merino	dressed carcass muscle weight	Linkage	Mendelian	Chromosome-wise	Significant	<0.05	9.59	NA	NA	NA	NA	NA	NA	NA	NA	NA	NA	NA	NA
MFSD2A	1	14573994	14586653	Trait_GWAS	1	Animal QTLdb	Meat_and_Carcass	0	184545242	14276	muscle weight in carcass		20846385	3082	muscle weight in carcass	muscle weight in carcass	cM	awassi,Merino	dressed carcass muscle weight	Linkage	Mendelian	Chromosome-wise	Significant	<0.05	9.59	NA	NA	NA	NA	NA	NA	NA	NA	NA	NA	NA	NA
SLC5A9	1	22772857	22793164	EBV_GWAS	1	Animal QTLdb	Meat_and_Carcass	0	184545242	14276	muscle weight in carcass		20846385	3082	muscle weight in carcass	muscle weight in carcass	cM	awassi,Merino	dressed carcass muscle weight	Linkage	Mendelian	Chromosome-wise	Significant	<0.05	9.59	NA	NA	NA	NA	NA	NA	NA	NA	NA	NA	NA	NA
PARS2	1	29078177	29191537	EBV_GWAS	1	Animal QTLdb	Meat_and_Carcass	0	184545242	14276	muscle weight in carcass		20846385	3082	muscle weight in carcass	muscle weight in carcass	cM	awassi,Merino	dressed carcass muscle weight	Linkage	Mendelian	Chromosome-wise	Significant	<0.05	9.59	NA	NA	NA	NA	NA	NA	NA	NA	NA	NA	NA	NA
WARS2	1	96585025	96681901	EBV_GWAS	1	Animal QTLdb	Meat_and_Carcass	0	184545242	14276	muscle weight in carcass		20846385	3082	muscle weight in carcass	muscle weight in carcass	cM	awassi,Merino	dressed carcass muscle weight	Linkage	Mendelian	Chromosome-wise	Significant	<0.05	9.59	NA	NA	NA	NA	NA	NA	NA	NA	NA	NA	NA	NA
PHGDH	1	97069164	97110990	Trait_GWAS	1	Animal QTLdb	Meat_and_Carcass	0	184545242	14276	muscle weight in carcass		20846385	3082	muscle weight in carcass	muscle weight in carcass	cM	awassi,Merino	dressed carcass muscle weight	Linkage	Mendelian	Chromosome-wise	Significant	<0.05	9.59	NA	NA	NA	NA	NA	NA	NA	NA	NA	NA	NA	NA
PHGDH	1	97069164	97110990	EBV_GWAS	1	Animal QTLdb	Meat_and_Carcass	0	184545242	14276	muscle weight in carcass		20846385	3082	muscle weight in carcass	muscle weight in carcass	cM	awassi,Merino	dressed carcass muscle weight	Linkage	Mendelian	Chromosome-wise	Significant	<0.05	9.59	NA	NA	NA	NA	NA	NA	NA	NA	NA	NA	NA	NA
CERS2	1	100916757	100922149	EBV_GWAS	1	Animal QTLdb	Meat_and_Carcass	0	184545242	14276	muscle weight in carcass		20846385	3082	muscle weight in carcass	muscle weight in carcass	cM	awassi,Merino	dressed carcass muscle weight	Linkage	Mendelian	Chromosome-wise	Significant	<0.05	9.59	NA	NA	NA	NA	NA	NA	NA	NA	NA	NA	NA	NA
EFNA1	1	105338707	105345741	EBV_GWAS	1	Animal QTLdb	Meat_and_Carcass	0	184545242	14276	muscle weight in carcass		20846385	3082	muscle weight in carcass	muscle weight in carcass	cM	awassi,Merino	dressed carcass muscle weight	Linkage	Mendelian	Chromosome-wise	Significant	<0.05	9.59	NA	NA	NA	NA	NA	NA	NA	NA	NA	NA	NA	NA
SLC50A1	1	105346456	105349149	EBV_GWAS	1	Animal QTLdb	Meat_and_Carcass	0	184545242	14276	muscle weight in carcass		20846385	3082	muscle weight in carcass	muscle weight in carcass	cM	awassi,Merino	dressed carcass muscle weight	Linkage	Mendelian	Chromosome-wise	Significant	<0.05	9.59	NA	NA	NA	NA	NA	NA	NA	NA	NA	NA	NA	NA
NECTIN4	1	112530903	112556695	EBV_GWAS	1	Animal QTLdb	Meat_and_Carcass	0	184545242	14276	muscle weight in carcass		20846385	3082	muscle weight in carcass	muscle weight in carcass	cM	awassi,Merino	dressed carcass muscle weight	Linkage	Mendelian	Chromosome-wise	Significant	<0.05	9.59	NA	NA	NA	NA	NA	NA	NA	NA	NA	NA	NA	NA
SYNJ1	1	123504115	123598920	EBV_GWAS	1	Animal QTLdb	Meat_and_Carcass	0	184545242	14276	muscle weight in carcass		20846385	3082	muscle weight in carcass	muscle weight in carcass	cM	awassi,Merino	dressed carcass muscle weight	Linkage	Mendelian	Chromosome-wise	Significant	<0.05	9.59	NA	NA	NA	NA	NA	NA	NA	NA	NA	NA	NA	NA
RPL24	1	166962944	166968502	EBV_GWAS	1	Animal QTLdb	Meat_and_Carcass	0	184545242	14276	muscle weight in carcass		20846385	3082	muscle weight in carcass	muscle weight in carcass	cM	awassi,Merino	dressed carcass muscle weight	Linkage	Mendelian	Chromosome-wise	Significant	<0.05	9.59	NA	NA	NA	NA	NA	NA	NA	NA	NA	NA	NA	NA
INPP5B	1	12650911	12702830	EBV_GWAS	1	Animal QTLdb	Meat_and_Carcass	6425670	194826314	14278	Lean meat yield percentage		20846385	3030	Lean meat yield percentage	Lean Meat Yield Percentage	cM	awassi,Merino	dressed carcass muscle percentage	Linkage	Mendelian	Chromosome-wise	Significant	<0.05	10.9	NA	NA	NA	NA	NA	NA	NA	NA	NA	NA	NA	NA
MFSD2A	1	14573994	14586653	Trait_GWAS	1	Animal QTLdb	Meat_and_Carcass	6425670	194826314	14278	Lean meat yield percentage		20846385	3030	Lean meat yield percentage	Lean Meat Yield Percentage	cM	awassi,Merino	dressed carcass muscle percentage	Linkage	Mendelian	Chromosome-wise	Significant	<0.05	10.9	NA	NA	NA	NA	NA	NA	NA	NA	NA	NA	NA	NA
SLC5A9	1	22772857	22793164	EBV_GWAS	1	Animal QTLdb	Meat_and_Carcass	6425670	194826314	14278	Lean meat yield percentage		20846385	3030	Lean meat yield percentage	Lean Meat Yield Percentage	cM	awassi,Merino	dressed carcass muscle percentage	Linkage	Mendelian	Chromosome-wise	Significant	<0.05	10.9	NA	NA	NA	NA	NA	NA	NA	NA	NA	NA	NA	NA
PARS2	1	29078177	29191537	EBV_GWAS	1	Animal QTLdb	Meat_and_Carcass	6425670	194826314	14278	Lean meat yield percentage		20846385	3030	Lean meat yield percentage	Lean Meat Yield Percentage	cM	awassi,Merino	dressed carcass muscle percentage	Linkage	Mendelian	Chromosome-wise	Significant	<0.05	10.9	NA	NA	NA	NA	NA	NA	NA	NA	NA	NA	NA	NA
WARS2	1	96585025	96681901	EBV_GWAS	1	Animal QTLdb	Meat_and_Carcass	6425670	194826314	14278	Lean meat yield percentage		20846385	3030	Lean meat yield percentage	Lean Meat Yield Percentage	cM	awassi,Merino	dressed carcass muscle percentage	Linkage	Mendelian	Chromosome-wise	Significant	<0.05	10.9	NA	NA	NA	NA	NA	NA	NA	NA	NA	NA	NA	NA
PHGDH	1	97069164	97110990	Trait_GWAS	1	Animal QTLdb	Meat_and_Carcass	6425670	194826314	14278	Lean meat yield percentage		20846385	3030	Lean meat yield percentage	Lean Meat Yield Percentage	cM	awassi,Merino	dressed carcass muscle percentage	Linkage	Mendelian	Chromosome-wise	Significant	<0.05	10.9	NA	NA	NA	NA	NA	NA	NA	NA	NA	NA	NA	NA
PHGDH	1	97069164	97110990	EBV_GWAS	1	Animal QTLdb	Meat_and_Carcass	6425670	194826314	14278	Lean meat yield percentage		20846385	3030	Lean meat yield percentage	Lean Meat Yield Percentage	cM	awassi,Merino	dressed carcass muscle percentage	Linkage	Mendelian	Chromosome-wise	Significant	<0.05	10.9	NA	NA	NA	NA	NA	NA	NA	NA	NA	NA	NA	NA
CERS2	1	100916757	100922149	EBV_GWAS	1	Animal QTLdb	Meat_and_Carcass	6425670	194826314	14278	Lean meat yield percentage		20846385	3030	Lean meat yield percentage	Lean Meat Yield Percentage	cM	awassi,Merino	dressed carcass muscle percentage	Linkage	Mendelian	Chromosome-wise	Significant	<0.05	10.9	NA	NA	NA	NA	NA	NA	NA	NA	NA	NA	NA	NA
EFNA1	1	105338707	105345741	EBV_GWAS	1	Animal QTLdb	Meat_and_Carcass	6425670	194826314	14278	Lean meat yield percentage		20846385	3030	Lean meat yield percentage	Lean Meat Yield Percentage	cM	awassi,Merino	dressed carcass muscle percentage	Linkage	Mendelian	Chromosome-wise	Significant	<0.05	10.9	NA	NA	NA	NA	NA	NA	NA	NA	NA	NA	NA	NA
SLC50A1	1	105346456	105349149	EBV_GWAS	1	Animal QTLdb	Meat_and_Carcass	6425670	194826314	14278	Lean meat yield percentage		20846385	3030	Lean meat yield percentage	Lean Meat Yield Percentage	cM	awassi,Merino	dressed carcass muscle percentage	Linkage	Mendelian	Chromosome-wise	Significant	<0.05	10.9	NA	NA	NA	NA	NA	NA	NA	NA	NA	NA	NA	NA
NECTIN4	1	112530903	112556695	EBV_GWAS	1	Animal QTLdb	Meat_and_Carcass	6425670	194826314	14278	Lean meat yield percentage		20846385	3030	Lean meat yield percentage	Lean Meat Yield Percentage	cM	awassi,Merino	dressed carcass muscle percentage	Linkage	Mendelian	Chromosome-wise	Significant	<0.05	10.9	NA	NA	NA	NA	NA	NA	NA	NA	NA	NA	NA	NA
SYNJ1	1	123504115	123598920	EBV_GWAS	1	Animal QTLdb	Meat_and_Carcass	6425670	194826314	14278	Lean meat yield percentage		20846385	3030	Lean meat yield percentage	Lean Meat Yield Percentage	cM	awassi,Merino	dressed carcass muscle percentage	Linkage	Mendelian	Chromosome-wise	Significant	<0.05	10.9	NA	NA	NA	NA	NA	NA	NA	NA	NA	NA	NA	NA
RPL24	1	166962944	166968502	EBV_GWAS	1	Animal QTLdb	Meat_and_Carcass	6425670	194826314	14278	Lean meat yield percentage		20846385	3030	Lean meat yield percentage	Lean Meat Yield Percentage	cM	awassi,Merino	dressed carcass muscle percentage	Linkage	Mendelian	Chromosome-wise	Significant	<0.05	10.9	NA	NA	NA	NA	NA	NA	NA	NA	NA	NA	NA	NA
KALRN	1	189238795	189981298	EBV_GWAS	1	Animal QTLdb	Meat_and_Carcass	6425670	194826314	14278	Lean meat yield percentage		20846385	3030	Lean meat yield percentage	Lean Meat Yield Percentage	cM	awassi,Merino	dressed carcass muscle percentage	Linkage	Mendelian	Chromosome-wise	Significant	<0.05	10.9	NA	NA	NA	NA	NA	NA	NA	NA	NA	NA	NA	NA
MFSD2A	1	14573994	14586653	Trait_GWAS	1	Animal QTLdb	Meat_and_Carcass	12851340	264137874	14277	Carcass fat percentage		20846385	3081	Carcass fat percentage	Carcass fat percentage	cM	awassi,Merino	dressed carcass fat percentage	Linkage	Mendelian	Chromosome-wise	Significant	<0.05	9.12	NA	NA	NA	NA	NA	NA	NA	NA	NA	NA	NA	NA
SLC5A9	1	22772857	22793164	EBV_GWAS	1	Animal QTLdb	Meat_and_Carcass	12851340	264137874	14277	Carcass fat percentage		20846385	3081	Carcass fat percentage	Carcass fat percentage	cM	awassi,Merino	dressed carcass fat percentage	Linkage	Mendelian	Chromosome-wise	Significant	<0.05	9.12	NA	NA	NA	NA	NA	NA	NA	NA	NA	NA	NA	NA
PARS2	1	29078177	29191537	EBV_GWAS	1	Animal QTLdb	Meat_and_Carcass	12851340	264137874	14277	Carcass fat percentage		20846385	3081	Carcass fat percentage	Carcass fat percentage	cM	awassi,Merino	dressed carcass fat percentage	Linkage	Mendelian	Chromosome-wise	Significant	<0.05	9.12	NA	NA	NA	NA	NA	NA	NA	NA	NA	NA	NA	NA
WARS2	1	96585025	96681901	EBV_GWAS	1	Animal QTLdb	Meat_and_Carcass	12851340	264137874	14277	Carcass fat percentage		20846385	3081	Carcass fat percentage	Carcass fat percentage	cM	awassi,Merino	dressed carcass fat percentage	Linkage	Mendelian	Chromosome-wise	Significant	<0.05	9.12	NA	NA	NA	NA	NA	NA	NA	NA	NA	NA	NA	NA
PHGDH	1	97069164	97110990	Trait_GWAS	1	Animal QTLdb	Meat_and_Carcass	12851340	264137874	14277	Carcass fat percentage		20846385	3081	Carcass fat percentage	Carcass fat percentage	cM	awassi,Merino	dressed carcass fat percentage	Linkage	Mendelian	Chromosome-wise	Significant	<0.05	9.12	NA	NA	NA	NA	NA	NA	NA	NA	NA	NA	NA	NA
PHGDH	1	97069164	97110990	EBV_GWAS	1	Animal QTLdb	Meat_and_Carcass	12851340	264137874	14277	Carcass fat percentage		20846385	3081	Carcass fat percentage	Carcass fat percentage	cM	awassi,Merino	dressed carcass fat percentage	Linkage	Mendelian	Chromosome-wise	Significant	<0.05	9.12	NA	NA	NA	NA	NA	NA	NA	NA	NA	NA	NA	NA
CERS2	1	100916757	100922149	EBV_GWAS	1	Animal QTLdb	Meat_and_Carcass	12851340	264137874	14277	Carcass fat percentage		20846385	3081	Carcass fat percentage	Carcass fat percentage	cM	awassi,Merino	dressed carcass fat percentage	Linkage	Mendelian	Chromosome-wise	Significant	<0.05	9.12	NA	NA	NA	NA	NA	NA	NA	NA	NA	NA	NA	NA
EFNA1	1	105338707	105345741	EBV_GWAS	1	Animal QTLdb	Meat_and_Carcass	12851340	264137874	14277	Carcass fat percentage		20846385	3081	Carcass fat percentage	Carcass fat percentage	cM	awassi,Merino	dressed carcass fat percentage	Linkage	Mendelian	Chromosome-wise	Significant	<0.05	9.12	NA	NA	NA	NA	NA	NA	NA	NA	NA	NA	NA	NA
SLC50A1	1	105346456	105349149	EBV_GWAS	1	Animal QTLdb	Meat_and_Carcass	12851340	264137874	14277	Carcass fat percentage		20846385	3081	Carcass fat percentage	Carcass fat percentage	cM	awassi,Merino	dressed carcass fat percentage	Linkage	Mendelian	Chromosome-wise	Significant	<0.05	9.12	NA	NA	NA	NA	NA	NA	NA	NA	NA	NA	NA	NA
NECTIN4	1	112530903	112556695	EBV_GWAS	1	Animal QTLdb	Meat_and_Carcass	12851340	264137874	14277	Carcass fat percentage		20846385	3081	Carcass fat percentage	Carcass fat percentage	cM	awassi,Merino	dressed carcass fat percentage	Linkage	Mendelian	Chromosome-wise	Significant	<0.05	9.12	NA	NA	NA	NA	NA	NA	NA	NA	NA	NA	NA	NA
SYNJ1	1	123504115	123598920	EBV_GWAS	1	Animal QTLdb	Meat_and_Carcass	12851340	264137874	14277	Carcass fat percentage		20846385	3081	Carcass fat percentage	Carcass fat percentage	cM	awassi,Merino	dressed carcass fat percentage	Linkage	Mendelian	Chromosome-wise	Significant	<0.05	9.12	NA	NA	NA	NA	NA	NA	NA	NA	NA	NA	NA	NA
RPL24	1	166962944	166968502	EBV_GWAS	1	Animal QTLdb	Meat_and_Carcass	12851340	264137874	14277	Carcass fat percentage		20846385	3081	Carcass fat percentage	Carcass fat percentage	cM	awassi,Merino	dressed carcass fat percentage	Linkage	Mendelian	Chromosome-wise	Significant	<0.05	9.12	NA	NA	NA	NA	NA	NA	NA	NA	NA	NA	NA	NA
KALRN	1	189238795	189981298	EBV_GWAS	1	Animal QTLdb	Meat_and_Carcass	12851340	264137874	14277	Carcass fat percentage		20846385	3081	Carcass fat percentage	Carcass fat percentage	cM	awassi,Merino	dressed carcass fat percentage	Linkage	Mendelian	Chromosome-wise	Significant	<0.05	9.12	NA	NA	NA	NA	NA	NA	NA	NA	NA	NA	NA	NA
SLC5A9	1	22772857	22793164	EBV_GWAS	1	Animal QTLdb	Production	22729736	22901087	13974	Average daily gain		19389264	3033	Average daily gain	NA	cM	awassi,Merino	NA	Linkage	Mendelian	-	Significant	<0.05	NA	daily weight gain after nematode challenge	BMS835	postnatal growth trait	average daily body weight gain	Microsatellites	2.59	NA	NA	NA	NA	NA	NA
WARS2	1	96585025	96681901	EBV_GWAS	1	Animal QTLdb	Meat_and_Carcass	38211317	236807358	14275	Bone weight in carcass		20846385	3031	Bone weight in carcass	Bone weight in carcass	cM	awassi,Merino	dressed carcass bone weight	Linkage	Mendelian	Chromosome-wise	Significant	<0.05	8.86	NA	NA	bone mass	carcass skeletal weight	NA	NA	NA	NA	NA	NA	NA	NA
PHGDH	1	97069164	97110990	Trait_GWAS	1	Animal QTLdb	Meat_and_Carcass	38211317	236807358	14275	Bone weight in carcass		20846385	3031	Bone weight in carcass	Bone weight in carcass	cM	awassi,Merino	dressed carcass bone weight	Linkage	Mendelian	Chromosome-wise	Significant	<0.05	8.86	NA	NA	bone mass	carcass skeletal weight	NA	NA	NA	NA	NA	NA	NA	NA
PHGDH	1	97069164	97110990	EBV_GWAS	1	Animal QTLdb	Meat_and_Carcass	38211317	236807358	14275	Bone weight in carcass		20846385	3031	Bone weight in carcass	Bone weight in carcass	cM	awassi,Merino	dressed carcass bone weight	Linkage	Mendelian	Chromosome-wise	Significant	<0.05	8.86	NA	NA	bone mass	carcass skeletal weight	NA	NA	NA	NA	NA	NA	NA	NA
CERS2	1	100916757	100922149	EBV_GWAS	1	Animal QTLdb	Meat_and_Carcass	38211317	236807358	14275	Bone weight in carcass		20846385	3031	Bone weight in carcass	Bone weight in carcass	cM	awassi,Merino	dressed carcass bone weight	Linkage	Mendelian	Chromosome-wise	Significant	<0.05	8.86	NA	NA	bone mass	carcass skeletal weight	NA	NA	NA	NA	NA	NA	NA	NA
EFNA1	1	105338707	105345741	EBV_GWAS	1	Animal QTLdb	Meat_and_Carcass	38211317	236807358	14275	Bone weight in carcass		20846385	3031	Bone weight in carcass	Bone weight in carcass	cM	awassi,Merino	dressed carcass bone weight	Linkage	Mendelian	Chromosome-wise	Significant	<0.05	8.86	NA	NA	bone mass	carcass skeletal weight	NA	NA	NA	NA	NA	NA	NA	NA
SLC50A1	1	105346456	105349149	EBV_GWAS	1	Animal QTLdb	Meat_and_Carcass	38211317	236807358	14275	Bone weight in carcass		20846385	3031	Bone weight in carcass	Bone weight in carcass	cM	awassi,Merino	dressed carcass bone weight	Linkage	Mendelian	Chromosome-wise	Significant	<0.05	8.86	NA	NA	bone mass	carcass skeletal weight	NA	NA	NA	NA	NA	NA	NA	NA
NECTIN4	1	112530903	112556695	EBV_GWAS	1	Animal QTLdb	Meat_and_Carcass	38211317	236807358	14275	Bone weight in carcass		20846385	3031	Bone weight in carcass	Bone weight in carcass	cM	awassi,Merino	dressed carcass bone weight	Linkage	Mendelian	Chromosome-wise	Significant	<0.05	8.86	NA	NA	bone mass	carcass skeletal weight	NA	NA	NA	NA	NA	NA	NA	NA
SYNJ1	1	123504115	123598920	EBV_GWAS	1	Animal QTLdb	Meat_and_Carcass	38211317	236807358	14275	Bone weight in carcass		20846385	3031	Bone weight in carcass	Bone weight in carcass	cM	awassi,Merino	dressed carcass bone weight	Linkage	Mendelian	Chromosome-wise	Significant	<0.05	8.86	NA	NA	bone mass	carcass skeletal weight	NA	NA	NA	NA	NA	NA	NA	NA
RPL24	1	166962944	166968502	EBV_GWAS	1	Animal QTLdb	Meat_and_Carcass	38211317	236807358	14275	Bone weight in carcass		20846385	3031	Bone weight in carcass	Bone weight in carcass	cM	awassi,Merino	dressed carcass bone weight	Linkage	Mendelian	Chromosome-wise	Significant	<0.05	8.86	NA	NA	bone mass	carcass skeletal weight	NA	NA	NA	NA	NA	NA	NA	NA
KALRN	1	189238795	189981298	EBV_GWAS	1	Animal QTLdb	Meat_and_Carcass	38211317	236807358	14275	Bone weight in carcass		20846385	3031	Bone weight in carcass	Bone weight in carcass	cM	awassi,Merino	dressed carcass bone weight	Linkage	Mendelian	Chromosome-wise	Significant	<0.05	8.86	NA	NA	bone mass	carcass skeletal weight	NA	NA	NA	NA	NA	NA	NA	NA
WARS2	1	96585025	96681901	EBV_GWAS	1	Animal QTLdb	Meat_and_Carcass	42837800	239891680	17215	Meat eicosapentaenoic acid content		17093215	3268	Meat eicosapentaenoic acid content	Meat eicosapentaenoic acid content	cM	scottish blackface	meat fatty acid C20:5(n-3) content	Linkage	Mendelian	Chromosome-wise	Significant	<0.05	NA	NA	NA	NA	NA	NA	NA	26.6	2.09	NA	NA	NA	NA
PHGDH	1	97069164	97110990	Trait_GWAS	1	Animal QTLdb	Meat_and_Carcass	42837800	239891680	17215	Meat eicosapentaenoic acid content		17093215	3268	Meat eicosapentaenoic acid content	Meat eicosapentaenoic acid content	cM	scottish blackface	meat fatty acid C20:5(n-3) content	Linkage	Mendelian	Chromosome-wise	Significant	<0.05	NA	NA	NA	NA	NA	NA	NA	26.6	2.09	NA	NA	NA	NA
PHGDH	1	97069164	97110990	EBV_GWAS	1	Animal QTLdb	Meat_and_Carcass	42837800	239891680	17215	Meat eicosapentaenoic acid content		17093215	3268	Meat eicosapentaenoic acid content	Meat eicosapentaenoic acid content	cM	scottish blackface	meat fatty acid C20:5(n-3) content	Linkage	Mendelian	Chromosome-wise	Significant	<0.05	NA	NA	NA	NA	NA	NA	NA	26.6	2.09	NA	NA	NA	NA
CERS2	1	100916757	100922149	EBV_GWAS	1	Animal QTLdb	Meat_and_Carcass	42837800	239891680	17215	Meat eicosapentaenoic acid content		17093215	3268	Meat eicosapentaenoic acid content	Meat eicosapentaenoic acid content	cM	scottish blackface	meat fatty acid C20:5(n-3) content	Linkage	Mendelian	Chromosome-wise	Significant	<0.05	NA	NA	NA	NA	NA	NA	NA	26.6	2.09	NA	NA	NA	NA
EFNA1	1	105338707	105345741	EBV_GWAS	1	Animal QTLdb	Meat_and_Carcass	42837800	239891680	17215	Meat eicosapentaenoic acid content		17093215	3268	Meat eicosapentaenoic acid content	Meat eicosapentaenoic acid content	cM	scottish blackface	meat fatty acid C20:5(n-3) content	Linkage	Mendelian	Chromosome-wise	Significant	<0.05	NA	NA	NA	NA	NA	NA	NA	26.6	2.09	NA	NA	NA	NA
SLC50A1	1	105346456	105349149	EBV_GWAS	1	Animal QTLdb	Meat_and_Carcass	42837800	239891680	17215	Meat eicosapentaenoic acid content		17093215	3268	Meat eicosapentaenoic acid content	Meat eicosapentaenoic acid content	cM	scottish blackface	meat fatty acid C20:5(n-3) content	Linkage	Mendelian	Chromosome-wise	Significant	<0.05	NA	NA	NA	NA	NA	NA	NA	26.6	2.09	NA	NA	NA	NA
NECTIN4	1	112530903	112556695	EBV_GWAS	1	Animal QTLdb	Meat_and_Carcass	42837800	239891680	17215	Meat eicosapentaenoic acid content		17093215	3268	Meat eicosapentaenoic acid content	Meat eicosapentaenoic acid content	cM	scottish blackface	meat fatty acid C20:5(n-3) content	Linkage	Mendelian	Chromosome-wise	Significant	<0.05	NA	NA	NA	NA	NA	NA	NA	26.6	2.09	NA	NA	NA	NA
SYNJ1	1	123504115	123598920	EBV_GWAS	1	Animal QTLdb	Meat_and_Carcass	42837800	239891680	17215	Meat eicosapentaenoic acid content		17093215	3268	Meat eicosapentaenoic acid content	Meat eicosapentaenoic acid content	cM	scottish blackface	meat fatty acid C20:5(n-3) content	Linkage	Mendelian	Chromosome-wise	Significant	<0.05	NA	NA	NA	NA	NA	NA	NA	26.6	2.09	NA	NA	NA	NA
RPL24	1	166962944	166968502	EBV_GWAS	1	Animal QTLdb	Meat_and_Carcass	42837800	239891680	17215	Meat eicosapentaenoic acid content		17093215	3268	Meat eicosapentaenoic acid content	Meat eicosapentaenoic acid content	cM	scottish blackface	meat fatty acid C20:5(n-3) content	Linkage	Mendelian	Chromosome-wise	Significant	<0.05	NA	NA	NA	NA	NA	NA	NA	26.6	2.09	NA	NA	NA	NA
KALRN	1	189238795	189981298	EBV_GWAS	1	Animal QTLdb	Meat_and_Carcass	42837800	239891680	17215	Meat eicosapentaenoic acid content		17093215	3268	Meat eicosapentaenoic acid content	Meat eicosapentaenoic acid content	cM	scottish blackface	meat fatty acid C20:5(n-3) content	Linkage	Mendelian	Chromosome-wise	Significant	<0.05	NA	NA	NA	NA	NA	NA	NA	26.6	2.09	NA	NA	NA	NA
WARS2	1	96585025	96681901	EBV_GWAS	1	Animal QTLdb	Meat_and_Carcass	42837800	245032216	17216	Meat docosapentaenoic acid content		17093215	3269	Meat docosapentaenoic acid content	Meat docosapentaenoic acid content	cM	scottish blackface	meat fatty acid C22:5 content	Linkage	Mendelian	Chromosome-wise	Significant	<0.05	NA	NA	NA	NA	NA	NA	NA	32.7	1.63	NA	NA	NA	NA
PHGDH	1	97069164	97110990	Trait_GWAS	1	Animal QTLdb	Meat_and_Carcass	42837800	245032216	17216	Meat docosapentaenoic acid content		17093215	3269	Meat docosapentaenoic acid content	Meat docosapentaenoic acid content	cM	scottish blackface	meat fatty acid C22:5 content	Linkage	Mendelian	Chromosome-wise	Significant	<0.05	NA	NA	NA	NA	NA	NA	NA	32.7	1.63	NA	NA	NA	NA
PHGDH	1	97069164	97110990	EBV_GWAS	1	Animal QTLdb	Meat_and_Carcass	42837800	245032216	17216	Meat docosapentaenoic acid content		17093215	3269	Meat docosapentaenoic acid content	Meat docosapentaenoic acid content	cM	scottish blackface	meat fatty acid C22:5 content	Linkage	Mendelian	Chromosome-wise	Significant	<0.05	NA	NA	NA	NA	NA	NA	NA	32.7	1.63	NA	NA	NA	NA
CERS2	1	100916757	100922149	EBV_GWAS	1	Animal QTLdb	Meat_and_Carcass	42837800	245032216	17216	Meat docosapentaenoic acid content		17093215	3269	Meat docosapentaenoic acid content	Meat docosapentaenoic acid content	cM	scottish blackface	meat fatty acid C22:5 content	Linkage	Mendelian	Chromosome-wise	Significant	<0.05	NA	NA	NA	NA	NA	NA	NA	32.7	1.63	NA	NA	NA	NA
EFNA1	1	105338707	105345741	EBV_GWAS	1	Animal QTLdb	Meat_and_Carcass	42837800	245032216	17216	Meat docosapentaenoic acid content		17093215	3269	Meat docosapentaenoic acid content	Meat docosapentaenoic acid content	cM	scottish blackface	meat fatty acid C22:5 content	Linkage	Mendelian	Chromosome-wise	Significant	<0.05	NA	NA	NA	NA	NA	NA	NA	32.7	1.63	NA	NA	NA	NA
SLC50A1	1	105346456	105349149	EBV_GWAS	1	Animal QTLdb	Meat_and_Carcass	42837800	245032216	17216	Meat docosapentaenoic acid content		17093215	3269	Meat docosapentaenoic acid content	Meat docosapentaenoic acid content	cM	scottish blackface	meat fatty acid C22:5 content	Linkage	Mendelian	Chromosome-wise	Significant	<0.05	NA	NA	NA	NA	NA	NA	NA	32.7	1.63	NA	NA	NA	NA
NECTIN4	1	112530903	112556695	EBV_GWAS	1	Animal QTLdb	Meat_and_Carcass	42837800	245032216	17216	Meat docosapentaenoic acid content		17093215	3269	Meat docosapentaenoic acid content	Meat docosapentaenoic acid content	cM	scottish blackface	meat fatty acid C22:5 content	Linkage	Mendelian	Chromosome-wise	Significant	<0.05	NA	NA	NA	NA	NA	NA	NA	32.7	1.63	NA	NA	NA	NA
SYNJ1	1	123504115	123598920	EBV_GWAS	1	Animal QTLdb	Meat_and_Carcass	42837800	245032216	17216	Meat docosapentaenoic acid content		17093215	3269	Meat docosapentaenoic acid content	Meat docosapentaenoic acid content	cM	scottish blackface	meat fatty acid C22:5 content	Linkage	Mendelian	Chromosome-wise	Significant	<0.05	NA	NA	NA	NA	NA	NA	NA	32.7	1.63	NA	NA	NA	NA
RPL24	1	166962944	166968502	EBV_GWAS	1	Animal QTLdb	Meat_and_Carcass	42837800	245032216	17216	Meat docosapentaenoic acid content		17093215	3269	Meat docosapentaenoic acid content	Meat docosapentaenoic acid content	cM	scottish blackface	meat fatty acid C22:5 content	Linkage	Mendelian	Chromosome-wise	Significant	<0.05	NA	NA	NA	NA	NA	NA	NA	32.7	1.63	NA	NA	NA	NA
KALRN	1	189238795	189981298	EBV_GWAS	1	Animal QTLdb	Meat_and_Carcass	42837800	245032216	17216	Meat docosapentaenoic acid content		17093215	3269	Meat docosapentaenoic acid content	Meat docosapentaenoic acid content	cM	scottish blackface	meat fatty acid C22:5 content	Linkage	Mendelian	Chromosome-wise	Significant	<0.05	NA	NA	NA	NA	NA	NA	NA	32.7	1.63	NA	NA	NA	NA
WARS2	1	96585025	96681901	EBV_GWAS	1	Animal QTLdb	Meat_and_Carcass	47978336	245032216	17221	Meat polyunsaturated fatty acid content		17093215	3272	Meat polyunsaturated fatty acid content	Meat polyunsaturated fatty acid content	cM	scottish blackface	meat polyunsaturated fatty acid content	Linkage	Mendelian	Chromosome-wise	Significant	<0.05	NA	NA	NA	NA	NA	NA	NA	23.9	1.87	NA	NA	NA	NA
PHGDH	1	97069164	97110990	Trait_GWAS	1	Animal QTLdb	Meat_and_Carcass	47978336	245032216	17221	Meat polyunsaturated fatty acid content		17093215	3272	Meat polyunsaturated fatty acid content	Meat polyunsaturated fatty acid content	cM	scottish blackface	meat polyunsaturated fatty acid content	Linkage	Mendelian	Chromosome-wise	Significant	<0.05	NA	NA	NA	NA	NA	NA	NA	23.9	1.87	NA	NA	NA	NA
PHGDH	1	97069164	97110990	EBV_GWAS	1	Animal QTLdb	Meat_and_Carcass	47978336	245032216	17221	Meat polyunsaturated fatty acid content		17093215	3272	Meat polyunsaturated fatty acid content	Meat polyunsaturated fatty acid content	cM	scottish blackface	meat polyunsaturated fatty acid content	Linkage	Mendelian	Chromosome-wise	Significant	<0.05	NA	NA	NA	NA	NA	NA	NA	23.9	1.87	NA	NA	NA	NA
CERS2	1	100916757	100922149	EBV_GWAS	1	Animal QTLdb	Meat_and_Carcass	47978336	245032216	17221	Meat polyunsaturated fatty acid content		17093215	3272	Meat polyunsaturated fatty acid content	Meat polyunsaturated fatty acid content	cM	scottish blackface	meat polyunsaturated fatty acid content	Linkage	Mendelian	Chromosome-wise	Significant	<0.05	NA	NA	NA	NA	NA	NA	NA	23.9	1.87	NA	NA	NA	NA
EFNA1	1	105338707	105345741	EBV_GWAS	1	Animal QTLdb	Meat_and_Carcass	47978336	245032216	17221	Meat polyunsaturated fatty acid content		17093215	3272	Meat polyunsaturated fatty acid content	Meat polyunsaturated fatty acid content	cM	scottish blackface	meat polyunsaturated fatty acid content	Linkage	Mendelian	Chromosome-wise	Significant	<0.05	NA	NA	NA	NA	NA	NA	NA	23.9	1.87	NA	NA	NA	NA
SLC50A1	1	105346456	105349149	EBV_GWAS	1	Animal QTLdb	Meat_and_Carcass	47978336	245032216	17221	Meat polyunsaturated fatty acid content		17093215	3272	Meat polyunsaturated fatty acid content	Meat polyunsaturated fatty acid content	cM	scottish blackface	meat polyunsaturated fatty acid content	Linkage	Mendelian	Chromosome-wise	Significant	<0.05	NA	NA	NA	NA	NA	NA	NA	23.9	1.87	NA	NA	NA	NA
NECTIN4	1	112530903	112556695	EBV_GWAS	1	Animal QTLdb	Meat_and_Carcass	47978336	245032216	17221	Meat polyunsaturated fatty acid content		17093215	3272	Meat polyunsaturated fatty acid content	Meat polyunsaturated fatty acid content	cM	scottish blackface	meat polyunsaturated fatty acid content	Linkage	Mendelian	Chromosome-wise	Significant	<0.05	NA	NA	NA	NA	NA	NA	NA	23.9	1.87	NA	NA	NA	NA
SYNJ1	1	123504115	123598920	EBV_GWAS	1	Animal QTLdb	Meat_and_Carcass	47978336	245032216	17221	Meat polyunsaturated fatty acid content		17093215	3272	Meat polyunsaturated fatty acid content	Meat polyunsaturated fatty acid content	cM	scottish blackface	meat polyunsaturated fatty acid content	Linkage	Mendelian	Chromosome-wise	Significant	<0.05	NA	NA	NA	NA	NA	NA	NA	23.9	1.87	NA	NA	NA	NA
RPL24	1	166962944	166968502	EBV_GWAS	1	Animal QTLdb	Meat_and_Carcass	47978336	245032216	17221	Meat polyunsaturated fatty acid content		17093215	3272	Meat polyunsaturated fatty acid content	Meat polyunsaturated fatty acid content	cM	scottish blackface	meat polyunsaturated fatty acid content	Linkage	Mendelian	Chromosome-wise	Significant	<0.05	NA	NA	NA	NA	NA	NA	NA	23.9	1.87	NA	NA	NA	NA
KALRN	1	189238795	189981298	EBV_GWAS	1	Animal QTLdb	Meat_and_Carcass	47978336	245032216	17221	Meat polyunsaturated fatty acid content		17093215	3272	Meat polyunsaturated fatty acid content	Meat polyunsaturated fatty acid content	cM	scottish blackface	meat polyunsaturated fatty acid content	Linkage	Mendelian	Chromosome-wise	Significant	<0.05	NA	NA	NA	NA	NA	NA	NA	23.9	1.87	NA	NA	NA	NA
WARS2	1	96585025	96681901	EBV_GWAS	1	Animal QTLdb	Meat_and_Carcass	82162900	144963115	14238	Muscle depth at third lumbar		20880338	3063	Muscle depth at third lumbar	Muscle Depth at 3rd Lumbar Corrected for Live Weight	cM	texel	NA	Linkage	Mendelian	-	Significant	<0.05	1.98	NA	INRA3,ILSTS04	longissimus thoracis muscle thickness	NA	Microsatellites	NA	NA	NA	NA	NA	NA	NA
PHGDH	1	97069164	97110990	Trait_GWAS	1	Animal QTLdb	Meat_and_Carcass	82162900	144963115	14238	Muscle depth at third lumbar		20880338	3063	Muscle depth at third lumbar	Muscle Depth at 3rd Lumbar Corrected for Live Weight	cM	texel	NA	Linkage	Mendelian	-	Significant	<0.05	1.98	NA	INRA3,ILSTS04	longissimus thoracis muscle thickness	NA	Microsatellites	NA	NA	NA	NA	NA	NA	NA
PHGDH	1	97069164	97110990	EBV_GWAS	1	Animal QTLdb	Meat_and_Carcass	82162900	144963115	14238	Muscle depth at third lumbar		20880338	3063	Muscle depth at third lumbar	Muscle Depth at 3rd Lumbar Corrected for Live Weight	cM	texel	NA	Linkage	Mendelian	-	Significant	<0.05	1.98	NA	INRA3,ILSTS04	longissimus thoracis muscle thickness	NA	Microsatellites	NA	NA	NA	NA	NA	NA	NA
CERS2	1	100916757	100922149	EBV_GWAS	1	Animal QTLdb	Meat_and_Carcass	82162900	144963115	14238	Muscle depth at third lumbar		20880338	3063	Muscle depth at third lumbar	Muscle Depth at 3rd Lumbar Corrected for Live Weight	cM	texel	NA	Linkage	Mendelian	-	Significant	<0.05	1.98	NA	INRA3,ILSTS04	longissimus thoracis muscle thickness	NA	Microsatellites	NA	NA	NA	NA	NA	NA	NA
EFNA1	1	105338707	105345741	EBV_GWAS	1	Animal QTLdb	Meat_and_Carcass	82162900	144963115	14238	Muscle depth at third lumbar		20880338	3063	Muscle depth at third lumbar	Muscle Depth at 3rd Lumbar Corrected for Live Weight	cM	texel	NA	Linkage	Mendelian	-	Significant	<0.05	1.98	NA	INRA3,ILSTS04	longissimus thoracis muscle thickness	NA	Microsatellites	NA	NA	NA	NA	NA	NA	NA
SLC50A1	1	105346456	105349149	EBV_GWAS	1	Animal QTLdb	Meat_and_Carcass	82162900	144963115	14238	Muscle depth at third lumbar		20880338	3063	Muscle depth at third lumbar	Muscle Depth at 3rd Lumbar Corrected for Live Weight	cM	texel	NA	Linkage	Mendelian	-	Significant	<0.05	1.98	NA	INRA3,ILSTS04	longissimus thoracis muscle thickness	NA	Microsatellites	NA	NA	NA	NA	NA	NA	NA
NECTIN4	1	112530903	112556695	EBV_GWAS	1	Animal QTLdb	Meat_and_Carcass	82162900	144963115	14238	Muscle depth at third lumbar		20880338	3063	Muscle depth at third lumbar	Muscle Depth at 3rd Lumbar Corrected for Live Weight	cM	texel	NA	Linkage	Mendelian	-	Significant	<0.05	1.98	NA	INRA3,ILSTS04	longissimus thoracis muscle thickness	NA	Microsatellites	NA	NA	NA	NA	NA	NA	NA
SYNJ1	1	123504115	123598920	EBV_GWAS	1	Animal QTLdb	Meat_and_Carcass	82162900	144963115	14238	Muscle depth at third lumbar		20880338	3063	Muscle depth at third lumbar	Muscle Depth at 3rd Lumbar Corrected for Live Weight	cM	texel	NA	Linkage	Mendelian	-	Significant	<0.05	1.98	NA	INRA3,ILSTS04	longissimus thoracis muscle thickness	NA	Microsatellites	NA	NA	NA	NA	NA	NA	NA
WARS2	1	96585025	96681901	EBV_GWAS	1	Animal QTLdb	Meat_and_Carcass	82162900	144963115	14239	Backfat at third lumbar		20880338	3061	Backfat at third lumbar	Backfat at 3rd Lumbar	cM	texel	NA	Linkage	Mendelian	NA	Significant	<0.05	1.98	NA	INRA3,ILSTS04	subcutaneous adipose thickness	back fat thickness, 3rd lumbar vertebra	Microsatellites	NA	NA	NA	NA	NA	NA	NA
PHGDH	1	97069164	97110990	Trait_GWAS	1	Animal QTLdb	Meat_and_Carcass	82162900	144963115	14239	Backfat at third lumbar		20880338	3061	Backfat at third lumbar	Backfat at 3rd Lumbar	cM	texel	NA	Linkage	Mendelian	NA	Significant	<0.05	1.98	NA	INRA3,ILSTS04	subcutaneous adipose thickness	back fat thickness, 3rd lumbar vertebra	Microsatellites	NA	NA	NA	NA	NA	NA	NA
PHGDH	1	97069164	97110990	EBV_GWAS	1	Animal QTLdb	Meat_and_Carcass	82162900	144963115	14239	Backfat at third lumbar		20880338	3061	Backfat at third lumbar	Backfat at 3rd Lumbar	cM	texel	NA	Linkage	Mendelian	NA	Significant	<0.05	1.98	NA	INRA3,ILSTS04	subcutaneous adipose thickness	back fat thickness, 3rd lumbar vertebra	Microsatellites	NA	NA	NA	NA	NA	NA	NA
CERS2	1	100916757	100922149	EBV_GWAS	1	Animal QTLdb	Meat_and_Carcass	82162900	144963115	14239	Backfat at third lumbar		20880338	3061	Backfat at third lumbar	Backfat at 3rd Lumbar	cM	texel	NA	Linkage	Mendelian	NA	Significant	<0.05	1.98	NA	INRA3,ILSTS04	subcutaneous adipose thickness	back fat thickness, 3rd lumbar vertebra	Microsatellites	NA	NA	NA	NA	NA	NA	NA
EFNA1	1	105338707	105345741	EBV_GWAS	1	Animal QTLdb	Meat_and_Carcass	82162900	144963115	14239	Backfat at third lumbar		20880338	3061	Backfat at third lumbar	Backfat at 3rd Lumbar	cM	texel	NA	Linkage	Mendelian	NA	Significant	<0.05	1.98	NA	INRA3,ILSTS04	subcutaneous adipose thickness	back fat thickness, 3rd lumbar vertebra	Microsatellites	NA	NA	NA	NA	NA	NA	NA
SLC50A1	1	105346456	105349149	EBV_GWAS	1	Animal QTLdb	Meat_and_Carcass	82162900	144963115	14239	Backfat at third lumbar		20880338	3061	Backfat at third lumbar	Backfat at 3rd Lumbar	cM	texel	NA	Linkage	Mendelian	NA	Significant	<0.05	1.98	NA	INRA3,ILSTS04	subcutaneous adipose thickness	back fat thickness, 3rd lumbar vertebra	Microsatellites	NA	NA	NA	NA	NA	NA	NA
NECTIN4	1	112530903	112556695	EBV_GWAS	1	Animal QTLdb	Meat_and_Carcass	82162900	144963115	14239	Backfat at third lumbar		20880338	3061	Backfat at third lumbar	Backfat at 3rd Lumbar	cM	texel	NA	Linkage	Mendelian	NA	Significant	<0.05	1.98	NA	INRA3,ILSTS04	subcutaneous adipose thickness	back fat thickness, 3rd lumbar vertebra	Microsatellites	NA	NA	NA	NA	NA	NA	NA
SYNJ1	1	123504115	123598920	EBV_GWAS	1	Animal QTLdb	Meat_and_Carcass	82162900	144963115	14239	Backfat at third lumbar		20880338	3061	Backfat at third lumbar	Backfat at 3rd Lumbar	cM	texel	NA	Linkage	Mendelian	NA	Significant	<0.05	1.98	NA	INRA3,ILSTS04	subcutaneous adipose thickness	back fat thickness, 3rd lumbar vertebra	Microsatellites	NA	NA	NA	NA	NA	NA	NA
WARS2	1	96585025	96681901	EBV_GWAS	1	Animal QTLdb	Meat_and_Carcass	82162900	144963115	14241	Muscle depth at third lumbar		20880338	3063	Muscle depth at third lumbar	Muscle Depth at 3rd Lumbar	cM	charollais	NA	Linkage	Mendelian	NA	Significant	<0.05	2.22	NA	INRA3,ILSTS04	longissimus thoracis muscle thickness	NA	Microsatellites	NA	NA	NA	NA	NA	NA	NA
PHGDH	1	97069164	97110990	Trait_GWAS	1	Animal QTLdb	Meat_and_Carcass	82162900	144963115	14241	Muscle depth at third lumbar		20880338	3063	Muscle depth at third lumbar	Muscle Depth at 3rd Lumbar	cM	charollais	NA	Linkage	Mendelian	NA	Significant	<0.05	2.22	NA	INRA3,ILSTS04	longissimus thoracis muscle thickness	NA	Microsatellites	NA	NA	NA	NA	NA	NA	NA
PHGDH	1	97069164	97110990	EBV_GWAS	1	Animal QTLdb	Meat_and_Carcass	82162900	144963115	14241	Muscle depth at third lumbar		20880338	3063	Muscle depth at third lumbar	Muscle Depth at 3rd Lumbar	cM	charollais	NA	Linkage	Mendelian	NA	Significant	<0.05	2.22	NA	INRA3,ILSTS04	longissimus thoracis muscle thickness	NA	Microsatellites	NA	NA	NA	NA	NA	NA	NA
CERS2	1	100916757	100922149	EBV_GWAS	1	Animal QTLdb	Meat_and_Carcass	82162900	144963115	14241	Muscle depth at third lumbar		20880338	3063	Muscle depth at third lumbar	Muscle Depth at 3rd Lumbar	cM	charollais	NA	Linkage	Mendelian	NA	Significant	<0.05	2.22	NA	INRA3,ILSTS04	longissimus thoracis muscle thickness	NA	Microsatellites	NA	NA	NA	NA	NA	NA	NA
EFNA1	1	105338707	105345741	EBV_GWAS	1	Animal QTLdb	Meat_and_Carcass	82162900	144963115	14241	Muscle depth at third lumbar		20880338	3063	Muscle depth at third lumbar	Muscle Depth at 3rd Lumbar	cM	charollais	NA	Linkage	Mendelian	NA	Significant	<0.05	2.22	NA	INRA3,ILSTS04	longissimus thoracis muscle thickness	NA	Microsatellites	NA	NA	NA	NA	NA	NA	NA
SLC50A1	1	105346456	105349149	EBV_GWAS	1	Animal QTLdb	Meat_and_Carcass	82162900	144963115	14241	Muscle depth at third lumbar		20880338	3063	Muscle depth at third lumbar	Muscle Depth at 3rd Lumbar	cM	charollais	NA	Linkage	Mendelian	NA	Significant	<0.05	2.22	NA	INRA3,ILSTS04	longissimus thoracis muscle thickness	NA	Microsatellites	NA	NA	NA	NA	NA	NA	NA
NECTIN4	1	112530903	112556695	EBV_GWAS	1	Animal QTLdb	Meat_and_Carcass	82162900	144963115	14241	Muscle depth at third lumbar		20880338	3063	Muscle depth at third lumbar	Muscle Depth at 3rd Lumbar	cM	charollais	NA	Linkage	Mendelian	NA	Significant	<0.05	2.22	NA	INRA3,ILSTS04	longissimus thoracis muscle thickness	NA	Microsatellites	NA	NA	NA	NA	NA	NA	NA
SYNJ1	1	123504115	123598920	EBV_GWAS	1	Animal QTLdb	Meat_and_Carcass	82162900	144963115	14241	Muscle depth at third lumbar		20880338	3063	Muscle depth at third lumbar	Muscle Depth at 3rd Lumbar	cM	charollais	NA	Linkage	Mendelian	NA	Significant	<0.05	2.22	NA	INRA3,ILSTS04	longissimus thoracis muscle thickness	NA	Microsatellites	NA	NA	NA	NA	NA	NA	NA
WARS2	1	96585025	96681901	EBV_GWAS	1	Animal QTLdb	Production	91758567	144963115	13884	Body weight		ISU0053	3156	Body weight	NA	cM	charollais	NA	Linkage	Mendelian	Chromosome-wise	Significant	<0.05	NA	body weight at 80 days	MCM58,ILSTS04	body mass	body weight	Microsatellites	NA	NA	NA	NA	NA	NA	NA
PHGDH	1	97069164	97110990	Trait_GWAS	1	Animal QTLdb	Production	91758567	144963115	13884	Body weight		ISU0053	3156	Body weight	NA	cM	charollais	NA	Linkage	Mendelian	Chromosome-wise	Significant	<0.05	NA	body weight at 80 days	MCM58,ILSTS04	body mass	body weight	Microsatellites	NA	NA	NA	NA	NA	NA	NA
PHGDH	1	97069164	97110990	EBV_GWAS	1	Animal QTLdb	Production	91758567	144963115	13884	Body weight		ISU0053	3156	Body weight	NA	cM	charollais	NA	Linkage	Mendelian	Chromosome-wise	Significant	<0.05	NA	body weight at 80 days	MCM58,ILSTS04	body mass	body weight	Microsatellites	NA	NA	NA	NA	NA	NA	NA
CERS2	1	100916757	100922149	EBV_GWAS	1	Animal QTLdb	Production	91758567	144963115	13884	Body weight		ISU0053	3156	Body weight	NA	cM	charollais	NA	Linkage	Mendelian	Chromosome-wise	Significant	<0.05	NA	body weight at 80 days	MCM58,ILSTS04	body mass	body weight	Microsatellites	NA	NA	NA	NA	NA	NA	NA
EFNA1	1	105338707	105345741	EBV_GWAS	1	Animal QTLdb	Production	91758567	144963115	13884	Body weight		ISU0053	3156	Body weight	NA	cM	charollais	NA	Linkage	Mendelian	Chromosome-wise	Significant	<0.05	NA	body weight at 80 days	MCM58,ILSTS04	body mass	body weight	Microsatellites	NA	NA	NA	NA	NA	NA	NA
SLC50A1	1	105346456	105349149	EBV_GWAS	1	Animal QTLdb	Production	91758567	144963115	13884	Body weight		ISU0053	3156	Body weight	NA	cM	charollais	NA	Linkage	Mendelian	Chromosome-wise	Significant	<0.05	NA	body weight at 80 days	MCM58,ILSTS04	body mass	body weight	Microsatellites	NA	NA	NA	NA	NA	NA	NA
NECTIN4	1	112530903	112556695	EBV_GWAS	1	Animal QTLdb	Production	91758567	144963115	13884	Body weight		ISU0053	3156	Body weight	NA	cM	charollais	NA	Linkage	Mendelian	Chromosome-wise	Significant	<0.05	NA	body weight at 80 days	MCM58,ILSTS04	body mass	body weight	Microsatellites	NA	NA	NA	NA	NA	NA	NA
SYNJ1	1	123504115	123598920	EBV_GWAS	1	Animal QTLdb	Production	91758567	144963115	13884	Body weight		ISU0053	3156	Body weight	NA	cM	charollais	NA	Linkage	Mendelian	Chromosome-wise	Significant	<0.05	NA	body weight at 80 days	MCM58,ILSTS04	body mass	body weight	Microsatellites	NA	NA	NA	NA	NA	NA	NA
WARS2	1	96585025	96681901	EBV_GWAS	1	Animal QTLdb	Production	91758567	144963115	13884	Body weight		ISU0053	3156	Body weight	NA	cM	charollais	NA	Linkage	Mendelian	Chromosome-wise	Significant	<0.05	NA	body weight at 100 days	MCM58,ILSTS04	body mass	body weight	Microsatellites	NA	NA	NA	NA	NA	NA	NA
PHGDH	1	97069164	97110990	Trait_GWAS	1	Animal QTLdb	Production	91758567	144963115	13884	Body weight		ISU0053	3156	Body weight	NA	cM	charollais	NA	Linkage	Mendelian	Chromosome-wise	Significant	<0.05	NA	body weight at 100 days	MCM58,ILSTS04	body mass	body weight	Microsatellites	NA	NA	NA	NA	NA	NA	NA
PHGDH	1	97069164	97110990	EBV_GWAS	1	Animal QTLdb	Production	91758567	144963115	13884	Body weight		ISU0053	3156	Body weight	NA	cM	charollais	NA	Linkage	Mendelian	Chromosome-wise	Significant	<0.05	NA	body weight at 100 days	MCM58,ILSTS04	body mass	body weight	Microsatellites	NA	NA	NA	NA	NA	NA	NA
CERS2	1	100916757	100922149	EBV_GWAS	1	Animal QTLdb	Production	91758567	144963115	13884	Body weight		ISU0053	3156	Body weight	NA	cM	charollais	NA	Linkage	Mendelian	Chromosome-wise	Significant	<0.05	NA	body weight at 100 days	MCM58,ILSTS04	body mass	body weight	Microsatellites	NA	NA	NA	NA	NA	NA	NA
EFNA1	1	105338707	105345741	EBV_GWAS	1	Animal QTLdb	Production	91758567	144963115	13884	Body weight		ISU0053	3156	Body weight	NA	cM	charollais	NA	Linkage	Mendelian	Chromosome-wise	Significant	<0.05	NA	body weight at 100 days	MCM58,ILSTS04	body mass	body weight	Microsatellites	NA	NA	NA	NA	NA	NA	NA
SLC50A1	1	105346456	105349149	EBV_GWAS	1	Animal QTLdb	Production	91758567	144963115	13884	Body weight		ISU0053	3156	Body weight	NA	cM	charollais	NA	Linkage	Mendelian	Chromosome-wise	Significant	<0.05	NA	body weight at 100 days	MCM58,ILSTS04	body mass	body weight	Microsatellites	NA	NA	NA	NA	NA	NA	NA
NECTIN4	1	112530903	112556695	EBV_GWAS	1	Animal QTLdb	Production	91758567	144963115	13884	Body weight		ISU0053	3156	Body weight	NA	cM	charollais	NA	Linkage	Mendelian	Chromosome-wise	Significant	<0.05	NA	body weight at 100 days	MCM58,ILSTS04	body mass	body weight	Microsatellites	NA	NA	NA	NA	NA	NA	NA
SYNJ1	1	123504115	123598920	EBV_GWAS	1	Animal QTLdb	Production	91758567	144963115	13884	Body weight		ISU0053	3156	Body weight	NA	cM	charollais	NA	Linkage	Mendelian	Chromosome-wise	Significant	<0.05	NA	body weight at 100 days	MCM58,ILSTS04	body mass	body weight	Microsatellites	NA	NA	NA	NA	NA	NA	NA
WARS2	1	96585025	96681901	EBV_GWAS	1	Animal QTLdb	Production	91758567	144963115	13884	Body weight		ISU0053	3156	Body weight	NA	cM	charollais	NA	Linkage	Mendelian	Chromosome-wise	Significant	<0.05	NA	body weight at 120 days	MCM58,ILSTS04	body mass	body weight	Microsatellites	NA	NA	NA	NA	NA	NA	NA
PHGDH	1	97069164	97110990	Trait_GWAS	1	Animal QTLdb	Production	91758567	144963115	13884	Body weight		ISU0053	3156	Body weight	NA	cM	charollais	NA	Linkage	Mendelian	Chromosome-wise	Significant	<0.05	NA	body weight at 120 days	MCM58,ILSTS04	body mass	body weight	Microsatellites	NA	NA	NA	NA	NA	NA	NA
PHGDH	1	97069164	97110990	EBV_GWAS	1	Animal QTLdb	Production	91758567	144963115	13884	Body weight		ISU0053	3156	Body weight	NA	cM	charollais	NA	Linkage	Mendelian	Chromosome-wise	Significant	<0.05	NA	body weight at 120 days	MCM58,ILSTS04	body mass	body weight	Microsatellites	NA	NA	NA	NA	NA	NA	NA
CERS2	1	100916757	100922149	EBV_GWAS	1	Animal QTLdb	Production	91758567	144963115	13884	Body weight		ISU0053	3156	Body weight	NA	cM	charollais	NA	Linkage	Mendelian	Chromosome-wise	Significant	<0.05	NA	body weight at 120 days	MCM58,ILSTS04	body mass	body weight	Microsatellites	NA	NA	NA	NA	NA	NA	NA
EFNA1	1	105338707	105345741	EBV_GWAS	1	Animal QTLdb	Production	91758567	144963115	13884	Body weight		ISU0053	3156	Body weight	NA	cM	charollais	NA	Linkage	Mendelian	Chromosome-wise	Significant	<0.05	NA	body weight at 120 days	MCM58,ILSTS04	body mass	body weight	Microsatellites	NA	NA	NA	NA	NA	NA	NA
SLC50A1	1	105346456	105349149	EBV_GWAS	1	Animal QTLdb	Production	91758567	144963115	13884	Body weight		ISU0053	3156	Body weight	NA	cM	charollais	NA	Linkage	Mendelian	Chromosome-wise	Significant	<0.05	NA	body weight at 120 days	MCM58,ILSTS04	body mass	body weight	Microsatellites	NA	NA	NA	NA	NA	NA	NA
NECTIN4	1	112530903	112556695	EBV_GWAS	1	Animal QTLdb	Production	91758567	144963115	13884	Body weight		ISU0053	3156	Body weight	NA	cM	charollais	NA	Linkage	Mendelian	Chromosome-wise	Significant	<0.05	NA	body weight at 120 days	MCM58,ILSTS04	body mass	body weight	Microsatellites	NA	NA	NA	NA	NA	NA	NA
SYNJ1	1	123504115	123598920	EBV_GWAS	1	Animal QTLdb	Production	91758567	144963115	13884	Body weight		ISU0053	3156	Body weight	NA	cM	charollais	NA	Linkage	Mendelian	Chromosome-wise	Significant	<0.05	NA	body weight at 120 days	MCM58,ILSTS04	body mass	body weight	Microsatellites	NA	NA	NA	NA	NA	NA	NA
WARS2	1	96585025	96681901	EBV_GWAS	1	Animal QTLdb	Production	91758567	144963115	13884	Body weight		ISU0053	3156	Body weight	NA	cM	charollais	NA	Linkage	Mendelian	Chromosome-wise	Significant	<0.05	NA	body weight at 140 days	MCM58,ILSTS04	body mass	body weight	Microsatellites	NA	NA	NA	NA	NA	NA	NA
PHGDH	1	97069164	97110990	Trait_GWAS	1	Animal QTLdb	Production	91758567	144963115	13884	Body weight		ISU0053	3156	Body weight	NA	cM	charollais	NA	Linkage	Mendelian	Chromosome-wise	Significant	<0.05	NA	body weight at 140 days	MCM58,ILSTS04	body mass	body weight	Microsatellites	NA	NA	NA	NA	NA	NA	NA
PHGDH	1	97069164	97110990	EBV_GWAS	1	Animal QTLdb	Production	91758567	144963115	13884	Body weight		ISU0053	3156	Body weight	NA	cM	charollais	NA	Linkage	Mendelian	Chromosome-wise	Significant	<0.05	NA	body weight at 140 days	MCM58,ILSTS04	body mass	body weight	Microsatellites	NA	NA	NA	NA	NA	NA	NA
CERS2	1	100916757	100922149	EBV_GWAS	1	Animal QTLdb	Production	91758567	144963115	13884	Body weight		ISU0053	3156	Body weight	NA	cM	charollais	NA	Linkage	Mendelian	Chromosome-wise	Significant	<0.05	NA	body weight at 140 days	MCM58,ILSTS04	body mass	body weight	Microsatellites	NA	NA	NA	NA	NA	NA	NA
EFNA1	1	105338707	105345741	EBV_GWAS	1	Animal QTLdb	Production	91758567	144963115	13884	Body weight		ISU0053	3156	Body weight	NA	cM	charollais	NA	Linkage	Mendelian	Chromosome-wise	Significant	<0.05	NA	body weight at 140 days	MCM58,ILSTS04	body mass	body weight	Microsatellites	NA	NA	NA	NA	NA	NA	NA
SLC50A1	1	105346456	105349149	EBV_GWAS	1	Animal QTLdb	Production	91758567	144963115	13884	Body weight		ISU0053	3156	Body weight	NA	cM	charollais	NA	Linkage	Mendelian	Chromosome-wise	Significant	<0.05	NA	body weight at 140 days	MCM58,ILSTS04	body mass	body weight	Microsatellites	NA	NA	NA	NA	NA	NA	NA
NECTIN4	1	112530903	112556695	EBV_GWAS	1	Animal QTLdb	Production	91758567	144963115	13884	Body weight		ISU0053	3156	Body weight	NA	cM	charollais	NA	Linkage	Mendelian	Chromosome-wise	Significant	<0.05	NA	body weight at 140 days	MCM58,ILSTS04	body mass	body weight	Microsatellites	NA	NA	NA	NA	NA	NA	NA
SYNJ1	1	123504115	123598920	EBV_GWAS	1	Animal QTLdb	Production	91758567	144963115	13884	Body weight		ISU0053	3156	Body weight	NA	cM	charollais	NA	Linkage	Mendelian	Chromosome-wise	Significant	<0.05	NA	body weight at 140 days	MCM58,ILSTS04	body mass	body weight	Microsatellites	NA	NA	NA	NA	NA	NA	NA
WARS2	1	96585025	96681901	EBV_GWAS	1	Animal QTLdb	Production	91758567	144963115	13884	Body weight		ISU0053	3156	Body weight	NA	cM	charollais	NA	Linkage	Mendelian	Chromosome-wise	Significant	<0.05	NA	body weight at 160 days	MCM58,ILSTS04	body mass	body weight	Microsatellites	NA	NA	NA	NA	NA	NA	NA
PHGDH	1	97069164	97110990	Trait_GWAS	1	Animal QTLdb	Production	91758567	144963115	13884	Body weight		ISU0053	3156	Body weight	NA	cM	charollais	NA	Linkage	Mendelian	Chromosome-wise	Significant	<0.05	NA	body weight at 160 days	MCM58,ILSTS04	body mass	body weight	Microsatellites	NA	NA	NA	NA	NA	NA	NA
PHGDH	1	97069164	97110990	EBV_GWAS	1	Animal QTLdb	Production	91758567	144963115	13884	Body weight		ISU0053	3156	Body weight	NA	cM	charollais	NA	Linkage	Mendelian	Chromosome-wise	Significant	<0.05	NA	body weight at 160 days	MCM58,ILSTS04	body mass	body weight	Microsatellites	NA	NA	NA	NA	NA	NA	NA
CERS2	1	100916757	100922149	EBV_GWAS	1	Animal QTLdb	Production	91758567	144963115	13884	Body weight		ISU0053	3156	Body weight	NA	cM	charollais	NA	Linkage	Mendelian	Chromosome-wise	Significant	<0.05	NA	body weight at 160 days	MCM58,ILSTS04	body mass	body weight	Microsatellites	NA	NA	NA	NA	NA	NA	NA
EFNA1	1	105338707	105345741	EBV_GWAS	1	Animal QTLdb	Production	91758567	144963115	13884	Body weight		ISU0053	3156	Body weight	NA	cM	charollais	NA	Linkage	Mendelian	Chromosome-wise	Significant	<0.05	NA	body weight at 160 days	MCM58,ILSTS04	body mass	body weight	Microsatellites	NA	NA	NA	NA	NA	NA	NA
SLC50A1	1	105346456	105349149	EBV_GWAS	1	Animal QTLdb	Production	91758567	144963115	13884	Body weight		ISU0053	3156	Body weight	NA	cM	charollais	NA	Linkage	Mendelian	Chromosome-wise	Significant	<0.05	NA	body weight at 160 days	MCM58,ILSTS04	body mass	body weight	Microsatellites	NA	NA	NA	NA	NA	NA	NA
NECTIN4	1	112530903	112556695	EBV_GWAS	1	Animal QTLdb	Production	91758567	144963115	13884	Body weight		ISU0053	3156	Body weight	NA	cM	charollais	NA	Linkage	Mendelian	Chromosome-wise	Significant	<0.05	NA	body weight at 160 days	MCM58,ILSTS04	body mass	body weight	Microsatellites	NA	NA	NA	NA	NA	NA	NA
SYNJ1	1	123504115	123598920	EBV_GWAS	1	Animal QTLdb	Production	91758567	144963115	13884	Body weight		ISU0053	3156	Body weight	NA	cM	charollais	NA	Linkage	Mendelian	Chromosome-wise	Significant	<0.05	NA	body weight at 160 days	MCM58,ILSTS04	body mass	body weight	Microsatellites	NA	NA	NA	NA	NA	NA	NA
WARS2	1	96585025	96681901	EBV_GWAS	1	Animal QTLdb	Production	91758567	144963115	13884	Body weight		ISU0053	3156	Body weight	NA	cM	charollais	NA	Linkage	Mendelian	Chromosome-wise	Significant	<0.05	NA	body weight at 180 days	MCM58,ILSTS04	body mass	body weight	Microsatellites	NA	NA	NA	NA	NA	NA	NA
PHGDH	1	97069164	97110990	Trait_GWAS	1	Animal QTLdb	Production	91758567	144963115	13884	Body weight		ISU0053	3156	Body weight	NA	cM	charollais	NA	Linkage	Mendelian	Chromosome-wise	Significant	<0.05	NA	body weight at 180 days	MCM58,ILSTS04	body mass	body weight	Microsatellites	NA	NA	NA	NA	NA	NA	NA
PHGDH	1	97069164	97110990	EBV_GWAS	1	Animal QTLdb	Production	91758567	144963115	13884	Body weight		ISU0053	3156	Body weight	NA	cM	charollais	NA	Linkage	Mendelian	Chromosome-wise	Significant	<0.05	NA	body weight at 180 days	MCM58,ILSTS04	body mass	body weight	Microsatellites	NA	NA	NA	NA	NA	NA	NA
CERS2	1	100916757	100922149	EBV_GWAS	1	Animal QTLdb	Production	91758567	144963115	13884	Body weight		ISU0053	3156	Body weight	NA	cM	charollais	NA	Linkage	Mendelian	Chromosome-wise	Significant	<0.05	NA	body weight at 180 days	MCM58,ILSTS04	body mass	body weight	Microsatellites	NA	NA	NA	NA	NA	NA	NA
EFNA1	1	105338707	105345741	EBV_GWAS	1	Animal QTLdb	Production	91758567	144963115	13884	Body weight		ISU0053	3156	Body weight	NA	cM	charollais	NA	Linkage	Mendelian	Chromosome-wise	Significant	<0.05	NA	body weight at 180 days	MCM58,ILSTS04	body mass	body weight	Microsatellites	NA	NA	NA	NA	NA	NA	NA
SLC50A1	1	105346456	105349149	EBV_GWAS	1	Animal QTLdb	Production	91758567	144963115	13884	Body weight		ISU0053	3156	Body weight	NA	cM	charollais	NA	Linkage	Mendelian	Chromosome-wise	Significant	<0.05	NA	body weight at 180 days	MCM58,ILSTS04	body mass	body weight	Microsatellites	NA	NA	NA	NA	NA	NA	NA
NECTIN4	1	112530903	112556695	EBV_GWAS	1	Animal QTLdb	Production	91758567	144963115	13884	Body weight		ISU0053	3156	Body weight	NA	cM	charollais	NA	Linkage	Mendelian	Chromosome-wise	Significant	<0.05	NA	body weight at 180 days	MCM58,ILSTS04	body mass	body weight	Microsatellites	NA	NA	NA	NA	NA	NA	NA
SYNJ1	1	123504115	123598920	EBV_GWAS	1	Animal QTLdb	Production	91758567	144963115	13884	Body weight		ISU0053	3156	Body weight	NA	cM	charollais	NA	Linkage	Mendelian	Chromosome-wise	Significant	<0.05	NA	body weight at 180 days	MCM58,ILSTS04	body mass	body weight	Microsatellites	NA	NA	NA	NA	NA	NA	NA
WARS2	1	96585025	96681901	EBV_GWAS	1	Animal QTLdb	Production	91758567	144963115	13884	Body weight		ISU0053	3156	Body weight	NA	cM	charollais	NA	Linkage	Mendelian	Chromosome-wise	Significant	<0.05	NA	weaning weight	MCM58,ILSTS04	body mass	body weight	Microsatellites	NA	NA	NA	NA	NA	NA	NA
PHGDH	1	97069164	97110990	Trait_GWAS	1	Animal QTLdb	Production	91758567	144963115	13884	Body weight		ISU0053	3156	Body weight	NA	cM	charollais	NA	Linkage	Mendelian	Chromosome-wise	Significant	<0.05	NA	weaning weight	MCM58,ILSTS04	body mass	body weight	Microsatellites	NA	NA	NA	NA	NA	NA	NA
PHGDH	1	97069164	97110990	EBV_GWAS	1	Animal QTLdb	Production	91758567	144963115	13884	Body weight		ISU0053	3156	Body weight	NA	cM	charollais	NA	Linkage	Mendelian	Chromosome-wise	Significant	<0.05	NA	weaning weight	MCM58,ILSTS04	body mass	body weight	Microsatellites	NA	NA	NA	NA	NA	NA	NA
CERS2	1	100916757	100922149	EBV_GWAS	1	Animal QTLdb	Production	91758567	144963115	13884	Body weight		ISU0053	3156	Body weight	NA	cM	charollais	NA	Linkage	Mendelian	Chromosome-wise	Significant	<0.05	NA	weaning weight	MCM58,ILSTS04	body mass	body weight	Microsatellites	NA	NA	NA	NA	NA	NA	NA
EFNA1	1	105338707	105345741	EBV_GWAS	1	Animal QTLdb	Production	91758567	144963115	13884	Body weight		ISU0053	3156	Body weight	NA	cM	charollais	NA	Linkage	Mendelian	Chromosome-wise	Significant	<0.05	NA	weaning weight	MCM58,ILSTS04	body mass	body weight	Microsatellites	NA	NA	NA	NA	NA	NA	NA
SLC50A1	1	105346456	105349149	EBV_GWAS	1	Animal QTLdb	Production	91758567	144963115	13884	Body weight		ISU0053	3156	Body weight	NA	cM	charollais	NA	Linkage	Mendelian	Chromosome-wise	Significant	<0.05	NA	weaning weight	MCM58,ILSTS04	body mass	body weight	Microsatellites	NA	NA	NA	NA	NA	NA	NA
NECTIN4	1	112530903	112556695	EBV_GWAS	1	Animal QTLdb	Production	91758567	144963115	13884	Body weight		ISU0053	3156	Body weight	NA	cM	charollais	NA	Linkage	Mendelian	Chromosome-wise	Significant	<0.05	NA	weaning weight	MCM58,ILSTS04	body mass	body weight	Microsatellites	NA	NA	NA	NA	NA	NA	NA
SYNJ1	1	123504115	123598920	EBV_GWAS	1	Animal QTLdb	Production	91758567	144963115	13884	Body weight		ISU0053	3156	Body weight	NA	cM	charollais	NA	Linkage	Mendelian	Chromosome-wise	Significant	<0.05	NA	weaning weight	MCM58,ILSTS04	body mass	body weight	Microsatellites	NA	NA	NA	NA	NA	NA	NA
WARS2	1	96585025	96681901	EBV_GWAS	1	Animal QTLdb	Production	91758567	144963115	13884	Body weight		ISU0053	3156	Body weight	NA	cM	charollais	NA	Linkage	Mendelian	Chromosome-wise	Significant	<0.05	NA	body weight at 9 months	MCM58,ILSTS04	body mass	body weight	Microsatellites	NA	NA	NA	NA	NA	NA	NA
PHGDH	1	97069164	97110990	Trait_GWAS	1	Animal QTLdb	Production	91758567	144963115	13884	Body weight		ISU0053	3156	Body weight	NA	cM	charollais	NA	Linkage	Mendelian	Chromosome-wise	Significant	<0.05	NA	body weight at 9 months	MCM58,ILSTS04	body mass	body weight	Microsatellites	NA	NA	NA	NA	NA	NA	NA
PHGDH	1	97069164	97110990	EBV_GWAS	1	Animal QTLdb	Production	91758567	144963115	13884	Body weight		ISU0053	3156	Body weight	NA	cM	charollais	NA	Linkage	Mendelian	Chromosome-wise	Significant	<0.05	NA	body weight at 9 months	MCM58,ILSTS04	body mass	body weight	Microsatellites	NA	NA	NA	NA	NA	NA	NA
CERS2	1	100916757	100922149	EBV_GWAS	1	Animal QTLdb	Production	91758567	144963115	13884	Body weight		ISU0053	3156	Body weight	NA	cM	charollais	NA	Linkage	Mendelian	Chromosome-wise	Significant	<0.05	NA	body weight at 9 months	MCM58,ILSTS04	body mass	body weight	Microsatellites	NA	NA	NA	NA	NA	NA	NA
EFNA1	1	105338707	105345741	EBV_GWAS	1	Animal QTLdb	Production	91758567	144963115	13884	Body weight		ISU0053	3156	Body weight	NA	cM	charollais	NA	Linkage	Mendelian	Chromosome-wise	Significant	<0.05	NA	body weight at 9 months	MCM58,ILSTS04	body mass	body weight	Microsatellites	NA	NA	NA	NA	NA	NA	NA
SLC50A1	1	105346456	105349149	EBV_GWAS	1	Animal QTLdb	Production	91758567	144963115	13884	Body weight		ISU0053	3156	Body weight	NA	cM	charollais	NA	Linkage	Mendelian	Chromosome-wise	Significant	<0.05	NA	body weight at 9 months	MCM58,ILSTS04	body mass	body weight	Microsatellites	NA	NA	NA	NA	NA	NA	NA
NECTIN4	1	112530903	112556695	EBV_GWAS	1	Animal QTLdb	Production	91758567	144963115	13884	Body weight		ISU0053	3156	Body weight	NA	cM	charollais	NA	Linkage	Mendelian	Chromosome-wise	Significant	<0.05	NA	body weight at 9 months	MCM58,ILSTS04	body mass	body weight	Microsatellites	NA	NA	NA	NA	NA	NA	NA
SYNJ1	1	123504115	123598920	EBV_GWAS	1	Animal QTLdb	Production	91758567	144963115	13884	Body weight		ISU0053	3156	Body weight	NA	cM	charollais	NA	Linkage	Mendelian	Chromosome-wise	Significant	<0.05	NA	body weight at 9 months	MCM58,ILSTS04	body mass	body weight	Microsatellites	NA	NA	NA	NA	NA	NA	NA
WARS2	1	96585025	96681901	EBV_GWAS	1	Animal QTLdb	Production	91758567	144963115	13884	Body weight		ISU0053	3156	Body weight	NA	cM	charollais	NA	Linkage	Mendelian	Chromosome-wise	Significant	<0.05	NA	body weight at 16 months	MCM58,ILSTS04	body mass	body weight	Microsatellites	NA	NA	NA	NA	NA	NA	NA
PHGDH	1	97069164	97110990	Trait_GWAS	1	Animal QTLdb	Production	91758567	144963115	13884	Body weight		ISU0053	3156	Body weight	NA	cM	charollais	NA	Linkage	Mendelian	Chromosome-wise	Significant	<0.05	NA	body weight at 16 months	MCM58,ILSTS04	body mass	body weight	Microsatellites	NA	NA	NA	NA	NA	NA	NA
PHGDH	1	97069164	97110990	EBV_GWAS	1	Animal QTLdb	Production	91758567	144963115	13884	Body weight		ISU0053	3156	Body weight	NA	cM	charollais	NA	Linkage	Mendelian	Chromosome-wise	Significant	<0.05	NA	body weight at 16 months	MCM58,ILSTS04	body mass	body weight	Microsatellites	NA	NA	NA	NA	NA	NA	NA
CERS2	1	100916757	100922149	EBV_GWAS	1	Animal QTLdb	Production	91758567	144963115	13884	Body weight		ISU0053	3156	Body weight	NA	cM	charollais	NA	Linkage	Mendelian	Chromosome-wise	Significant	<0.05	NA	body weight at 16 months	MCM58,ILSTS04	body mass	body weight	Microsatellites	NA	NA	NA	NA	NA	NA	NA
EFNA1	1	105338707	105345741	EBV_GWAS	1	Animal QTLdb	Production	91758567	144963115	13884	Body weight		ISU0053	3156	Body weight	NA	cM	charollais	NA	Linkage	Mendelian	Chromosome-wise	Significant	<0.05	NA	body weight at 16 months	MCM58,ILSTS04	body mass	body weight	Microsatellites	NA	NA	NA	NA	NA	NA	NA
SLC50A1	1	105346456	105349149	EBV_GWAS	1	Animal QTLdb	Production	91758567	144963115	13884	Body weight		ISU0053	3156	Body weight	NA	cM	charollais	NA	Linkage	Mendelian	Chromosome-wise	Significant	<0.05	NA	body weight at 16 months	MCM58,ILSTS04	body mass	body weight	Microsatellites	NA	NA	NA	NA	NA	NA	NA
NECTIN4	1	112530903	112556695	EBV_GWAS	1	Animal QTLdb	Production	91758567	144963115	13884	Body weight		ISU0053	3156	Body weight	NA	cM	charollais	NA	Linkage	Mendelian	Chromosome-wise	Significant	<0.05	NA	body weight at 16 months	MCM58,ILSTS04	body mass	body weight	Microsatellites	NA	NA	NA	NA	NA	NA	NA
SYNJ1	1	123504115	123598920	EBV_GWAS	1	Animal QTLdb	Production	91758567	144963115	13884	Body weight		ISU0053	3156	Body weight	NA	cM	charollais	NA	Linkage	Mendelian	Chromosome-wise	Significant	<0.05	NA	body weight at 16 months	MCM58,ILSTS04	body mass	body weight	Microsatellites	NA	NA	NA	NA	NA	NA	NA
WARS2	1	96585025	96681901	EBV_GWAS	1	Animal QTLdb	Production	91758567	144963115	13884	Body weight		ISU0053	3156	Body weight	NA	cM	charollais	NA	Linkage	Mendelian	Chromosome-wise	Significant	<0.05	NA	body weight at 16 weeks	MCM58,ILSTS04	body mass	body weight	Microsatellites	NA	NA	NA	NA	NA	NA	NA
PHGDH	1	97069164	97110990	Trait_GWAS	1	Animal QTLdb	Production	91758567	144963115	13884	Body weight		ISU0053	3156	Body weight	NA	cM	charollais	NA	Linkage	Mendelian	Chromosome-wise	Significant	<0.05	NA	body weight at 16 weeks	MCM58,ILSTS04	body mass	body weight	Microsatellites	NA	NA	NA	NA	NA	NA	NA
PHGDH	1	97069164	97110990	EBV_GWAS	1	Animal QTLdb	Production	91758567	144963115	13884	Body weight		ISU0053	3156	Body weight	NA	cM	charollais	NA	Linkage	Mendelian	Chromosome-wise	Significant	<0.05	NA	body weight at 16 weeks	MCM58,ILSTS04	body mass	body weight	Microsatellites	NA	NA	NA	NA	NA	NA	NA
CERS2	1	100916757	100922149	EBV_GWAS	1	Animal QTLdb	Production	91758567	144963115	13884	Body weight		ISU0053	3156	Body weight	NA	cM	charollais	NA	Linkage	Mendelian	Chromosome-wise	Significant	<0.05	NA	body weight at 16 weeks	MCM58,ILSTS04	body mass	body weight	Microsatellites	NA	NA	NA	NA	NA	NA	NA
EFNA1	1	105338707	105345741	EBV_GWAS	1	Animal QTLdb	Production	91758567	144963115	13884	Body weight		ISU0053	3156	Body weight	NA	cM	charollais	NA	Linkage	Mendelian	Chromosome-wise	Significant	<0.05	NA	body weight at 16 weeks	MCM58,ILSTS04	body mass	body weight	Microsatellites	NA	NA	NA	NA	NA	NA	NA
SLC50A1	1	105346456	105349149	EBV_GWAS	1	Animal QTLdb	Production	91758567	144963115	13884	Body weight		ISU0053	3156	Body weight	NA	cM	charollais	NA	Linkage	Mendelian	Chromosome-wise	Significant	<0.05	NA	body weight at 16 weeks	MCM58,ILSTS04	body mass	body weight	Microsatellites	NA	NA	NA	NA	NA	NA	NA
NECTIN4	1	112530903	112556695	EBV_GWAS	1	Animal QTLdb	Production	91758567	144963115	13884	Body weight		ISU0053	3156	Body weight	NA	cM	charollais	NA	Linkage	Mendelian	Chromosome-wise	Significant	<0.05	NA	body weight at 16 weeks	MCM58,ILSTS04	body mass	body weight	Microsatellites	NA	NA	NA	NA	NA	NA	NA
SYNJ1	1	123504115	123598920	EBV_GWAS	1	Animal QTLdb	Production	91758567	144963115	13884	Body weight		ISU0053	3156	Body weight	NA	cM	charollais	NA	Linkage	Mendelian	Chromosome-wise	Significant	<0.05	NA	body weight at 16 weeks	MCM58,ILSTS04	body mass	body weight	Microsatellites	NA	NA	NA	NA	NA	NA	NA
WARS2	1	96585025	96681901	EBV_GWAS	1	Animal QTLdb	Production	91758567	144963115	13884	Body weight		ISU0053	3156	Body weight	NA	cM	charollais	NA	Linkage	Mendelian	Chromosome-wise	Significant	<0.05	NA	body weight at 8 weeks	MCM58,ILSTS04	body mass	body weight	Microsatellites	NA	NA	NA	NA	NA	NA	NA
PHGDH	1	97069164	97110990	Trait_GWAS	1	Animal QTLdb	Production	91758567	144963115	13884	Body weight		ISU0053	3156	Body weight	NA	cM	charollais	NA	Linkage	Mendelian	Chromosome-wise	Significant	<0.05	NA	body weight at 8 weeks	MCM58,ILSTS04	body mass	body weight	Microsatellites	NA	NA	NA	NA	NA	NA	NA
PHGDH	1	97069164	97110990	EBV_GWAS	1	Animal QTLdb	Production	91758567	144963115	13884	Body weight		ISU0053	3156	Body weight	NA	cM	charollais	NA	Linkage	Mendelian	Chromosome-wise	Significant	<0.05	NA	body weight at 8 weeks	MCM58,ILSTS04	body mass	body weight	Microsatellites	NA	NA	NA	NA	NA	NA	NA
CERS2	1	100916757	100922149	EBV_GWAS	1	Animal QTLdb	Production	91758567	144963115	13884	Body weight		ISU0053	3156	Body weight	NA	cM	charollais	NA	Linkage	Mendelian	Chromosome-wise	Significant	<0.05	NA	body weight at 8 weeks	MCM58,ILSTS04	body mass	body weight	Microsatellites	NA	NA	NA	NA	NA	NA	NA
EFNA1	1	105338707	105345741	EBV_GWAS	1	Animal QTLdb	Production	91758567	144963115	13884	Body weight		ISU0053	3156	Body weight	NA	cM	charollais	NA	Linkage	Mendelian	Chromosome-wise	Significant	<0.05	NA	body weight at 8 weeks	MCM58,ILSTS04	body mass	body weight	Microsatellites	NA	NA	NA	NA	NA	NA	NA
SLC50A1	1	105346456	105349149	EBV_GWAS	1	Animal QTLdb	Production	91758567	144963115	13884	Body weight		ISU0053	3156	Body weight	NA	cM	charollais	NA	Linkage	Mendelian	Chromosome-wise	Significant	<0.05	NA	body weight at 8 weeks	MCM58,ILSTS04	body mass	body weight	Microsatellites	NA	NA	NA	NA	NA	NA	NA
NECTIN4	1	112530903	112556695	EBV_GWAS	1	Animal QTLdb	Production	91758567	144963115	13884	Body weight		ISU0053	3156	Body weight	NA	cM	charollais	NA	Linkage	Mendelian	Chromosome-wise	Significant	<0.05	NA	body weight at 8 weeks	MCM58,ILSTS04	body mass	body weight	Microsatellites	NA	NA	NA	NA	NA	NA	NA
SYNJ1	1	123504115	123598920	EBV_GWAS	1	Animal QTLdb	Production	91758567	144963115	13884	Body weight		ISU0053	3156	Body weight	NA	cM	charollais	NA	Linkage	Mendelian	Chromosome-wise	Significant	<0.05	NA	body weight at 8 weeks	MCM58,ILSTS04	body mass	body weight	Microsatellites	NA	NA	NA	NA	NA	NA	NA
WARS2	1	96585025	96681901	EBV_GWAS	1	Animal QTLdb	Production	91758567	144963115	13884	Body weight		ISU0053	3156	Body weight	NA	cM	charollais	NA	Linkage	Mendelian	Chromosome-wise	Significant	<0.05	NA	birth weight	MCM58,ILSTS04	body mass	body weight	Microsatellites	NA	NA	NA	NA	NA	NA	NA
PHGDH	1	97069164	97110990	Trait_GWAS	1	Animal QTLdb	Production	91758567	144963115	13884	Body weight		ISU0053	3156	Body weight	NA	cM	charollais	NA	Linkage	Mendelian	Chromosome-wise	Significant	<0.05	NA	birth weight	MCM58,ILSTS04	body mass	body weight	Microsatellites	NA	NA	NA	NA	NA	NA	NA
PHGDH	1	97069164	97110990	EBV_GWAS	1	Animal QTLdb	Production	91758567	144963115	13884	Body weight		ISU0053	3156	Body weight	NA	cM	charollais	NA	Linkage	Mendelian	Chromosome-wise	Significant	<0.05	NA	birth weight	MCM58,ILSTS04	body mass	body weight	Microsatellites	NA	NA	NA	NA	NA	NA	NA
CERS2	1	100916757	100922149	EBV_GWAS	1	Animal QTLdb	Production	91758567	144963115	13884	Body weight		ISU0053	3156	Body weight	NA	cM	charollais	NA	Linkage	Mendelian	Chromosome-wise	Significant	<0.05	NA	birth weight	MCM58,ILSTS04	body mass	body weight	Microsatellites	NA	NA	NA	NA	NA	NA	NA
EFNA1	1	105338707	105345741	EBV_GWAS	1	Animal QTLdb	Production	91758567	144963115	13884	Body weight		ISU0053	3156	Body weight	NA	cM	charollais	NA	Linkage	Mendelian	Chromosome-wise	Significant	<0.05	NA	birth weight	MCM58,ILSTS04	body mass	body weight	Microsatellites	NA	NA	NA	NA	NA	NA	NA
SLC50A1	1	105346456	105349149	EBV_GWAS	1	Animal QTLdb	Production	91758567	144963115	13884	Body weight		ISU0053	3156	Body weight	NA	cM	charollais	NA	Linkage	Mendelian	Chromosome-wise	Significant	<0.05	NA	birth weight	MCM58,ILSTS04	body mass	body weight	Microsatellites	NA	NA	NA	NA	NA	NA	NA
NECTIN4	1	112530903	112556695	EBV_GWAS	1	Animal QTLdb	Production	91758567	144963115	13884	Body weight		ISU0053	3156	Body weight	NA	cM	charollais	NA	Linkage	Mendelian	Chromosome-wise	Significant	<0.05	NA	birth weight	MCM58,ILSTS04	body mass	body weight	Microsatellites	NA	NA	NA	NA	NA	NA	NA
SYNJ1	1	123504115	123598920	EBV_GWAS	1	Animal QTLdb	Production	91758567	144963115	13884	Body weight		ISU0053	3156	Body weight	NA	cM	charollais	NA	Linkage	Mendelian	Chromosome-wise	Significant	<0.05	NA	birth weight	MCM58,ILSTS04	body mass	body weight	Microsatellites	NA	NA	NA	NA	NA	NA	NA
WARS2	1	96585025	96681901	EBV_GWAS	1	Animal QTLdb	Production	91758567	144963115	13884	Body weight		ISU0053	3156	Body weight	NA	cM	charollais	NA	Linkage	Mendelian	Chromosome-wise	Significant	<0.05	NA	body weight at 16 weeks	MCM58,ILSTS04	body mass	body weight	Microsatellites	NA	NA	NA	NA	NA	NA	NA
PHGDH	1	97069164	97110990	Trait_GWAS	1	Animal QTLdb	Production	91758567	144963115	13884	Body weight		ISU0053	3156	Body weight	NA	cM	charollais	NA	Linkage	Mendelian	Chromosome-wise	Significant	<0.05	NA	body weight at 16 weeks	MCM58,ILSTS04	body mass	body weight	Microsatellites	NA	NA	NA	NA	NA	NA	NA
PHGDH	1	97069164	97110990	EBV_GWAS	1	Animal QTLdb	Production	91758567	144963115	13884	Body weight		ISU0053	3156	Body weight	NA	cM	charollais	NA	Linkage	Mendelian	Chromosome-wise	Significant	<0.05	NA	body weight at 16 weeks	MCM58,ILSTS04	body mass	body weight	Microsatellites	NA	NA	NA	NA	NA	NA	NA
CERS2	1	100916757	100922149	EBV_GWAS	1	Animal QTLdb	Production	91758567	144963115	13884	Body weight		ISU0053	3156	Body weight	NA	cM	charollais	NA	Linkage	Mendelian	Chromosome-wise	Significant	<0.05	NA	body weight at 16 weeks	MCM58,ILSTS04	body mass	body weight	Microsatellites	NA	NA	NA	NA	NA	NA	NA
EFNA1	1	105338707	105345741	EBV_GWAS	1	Animal QTLdb	Production	91758567	144963115	13884	Body weight		ISU0053	3156	Body weight	NA	cM	charollais	NA	Linkage	Mendelian	Chromosome-wise	Significant	<0.05	NA	body weight at 16 weeks	MCM58,ILSTS04	body mass	body weight	Microsatellites	NA	NA	NA	NA	NA	NA	NA
SLC50A1	1	105346456	105349149	EBV_GWAS	1	Animal QTLdb	Production	91758567	144963115	13884	Body weight		ISU0053	3156	Body weight	NA	cM	charollais	NA	Linkage	Mendelian	Chromosome-wise	Significant	<0.05	NA	body weight at 16 weeks	MCM58,ILSTS04	body mass	body weight	Microsatellites	NA	NA	NA	NA	NA	NA	NA
NECTIN4	1	112530903	112556695	EBV_GWAS	1	Animal QTLdb	Production	91758567	144963115	13884	Body weight		ISU0053	3156	Body weight	NA	cM	charollais	NA	Linkage	Mendelian	Chromosome-wise	Significant	<0.05	NA	body weight at 16 weeks	MCM58,ILSTS04	body mass	body weight	Microsatellites	NA	NA	NA	NA	NA	NA	NA
SYNJ1	1	123504115	123598920	EBV_GWAS	1	Animal QTLdb	Production	91758567	144963115	13884	Body weight		ISU0053	3156	Body weight	NA	cM	charollais	NA	Linkage	Mendelian	Chromosome-wise	Significant	<0.05	NA	body weight at 16 weeks	MCM58,ILSTS04	body mass	body weight	Microsatellites	NA	NA	NA	NA	NA	NA	NA
WARS2	1	96585025	96681901	EBV_GWAS	1	Animal QTLdb	Production	91758567	144963115	13884	Body weight		ISU0053	3156	Body weight	NA	cM	charollais	NA	Linkage	Mendelian	Chromosome-wise	Significant	<0.05	NA	body weight at 20 weeks	MCM58,ILSTS04	body mass	body weight	Microsatellites	NA	NA	NA	NA	NA	NA	NA
PHGDH	1	97069164	97110990	Trait_GWAS	1	Animal QTLdb	Production	91758567	144963115	13884	Body weight		ISU0053	3156	Body weight	NA	cM	charollais	NA	Linkage	Mendelian	Chromosome-wise	Significant	<0.05	NA	body weight at 20 weeks	MCM58,ILSTS04	body mass	body weight	Microsatellites	NA	NA	NA	NA	NA	NA	NA
PHGDH	1	97069164	97110990	EBV_GWAS	1	Animal QTLdb	Production	91758567	144963115	13884	Body weight		ISU0053	3156	Body weight	NA	cM	charollais	NA	Linkage	Mendelian	Chromosome-wise	Significant	<0.05	NA	body weight at 20 weeks	MCM58,ILSTS04	body mass	body weight	Microsatellites	NA	NA	NA	NA	NA	NA	NA
CERS2	1	100916757	100922149	EBV_GWAS	1	Animal QTLdb	Production	91758567	144963115	13884	Body weight		ISU0053	3156	Body weight	NA	cM	charollais	NA	Linkage	Mendelian	Chromosome-wise	Significant	<0.05	NA	body weight at 20 weeks	MCM58,ILSTS04	body mass	body weight	Microsatellites	NA	NA	NA	NA	NA	NA	NA
EFNA1	1	105338707	105345741	EBV_GWAS	1	Animal QTLdb	Production	91758567	144963115	13884	Body weight		ISU0053	3156	Body weight	NA	cM	charollais	NA	Linkage	Mendelian	Chromosome-wise	Significant	<0.05	NA	body weight at 20 weeks	MCM58,ILSTS04	body mass	body weight	Microsatellites	NA	NA	NA	NA	NA	NA	NA
SLC50A1	1	105346456	105349149	EBV_GWAS	1	Animal QTLdb	Production	91758567	144963115	13884	Body weight		ISU0053	3156	Body weight	NA	cM	charollais	NA	Linkage	Mendelian	Chromosome-wise	Significant	<0.05	NA	body weight at 20 weeks	MCM58,ILSTS04	body mass	body weight	Microsatellites	NA	NA	NA	NA	NA	NA	NA
NECTIN4	1	112530903	112556695	EBV_GWAS	1	Animal QTLdb	Production	91758567	144963115	13884	Body weight		ISU0053	3156	Body weight	NA	cM	charollais	NA	Linkage	Mendelian	Chromosome-wise	Significant	<0.05	NA	body weight at 20 weeks	MCM58,ILSTS04	body mass	body weight	Microsatellites	NA	NA	NA	NA	NA	NA	NA
SYNJ1	1	123504115	123598920	EBV_GWAS	1	Animal QTLdb	Production	91758567	144963115	13884	Body weight		ISU0053	3156	Body weight	NA	cM	charollais	NA	Linkage	Mendelian	Chromosome-wise	Significant	<0.05	NA	body weight at 20 weeks	MCM58,ILSTS04	body mass	body weight	Microsatellites	NA	NA	NA	NA	NA	NA	NA
WARS2	1	96585025	96681901	EBV_GWAS	1	Animal QTLdb	Production	91758567	144963115	13884	Body weight		ISU0053	3156	Body weight	NA	cM	charollais	NA	Linkage	Mendelian	Chromosome-wise	Significant	<0.05	NA	body weight at 6 months	MCM58,ILSTS04	body mass	body weight	Microsatellites	NA	NA	NA	NA	NA	NA	NA
PHGDH	1	97069164	97110990	Trait_GWAS	1	Animal QTLdb	Production	91758567	144963115	13884	Body weight		ISU0053	3156	Body weight	NA	cM	charollais	NA	Linkage	Mendelian	Chromosome-wise	Significant	<0.05	NA	body weight at 6 months	MCM58,ILSTS04	body mass	body weight	Microsatellites	NA	NA	NA	NA	NA	NA	NA
PHGDH	1	97069164	97110990	EBV_GWAS	1	Animal QTLdb	Production	91758567	144963115	13884	Body weight		ISU0053	3156	Body weight	NA	cM	charollais	NA	Linkage	Mendelian	Chromosome-wise	Significant	<0.05	NA	body weight at 6 months	MCM58,ILSTS04	body mass	body weight	Microsatellites	NA	NA	NA	NA	NA	NA	NA
CERS2	1	100916757	100922149	EBV_GWAS	1	Animal QTLdb	Production	91758567	144963115	13884	Body weight		ISU0053	3156	Body weight	NA	cM	charollais	NA	Linkage	Mendelian	Chromosome-wise	Significant	<0.05	NA	body weight at 6 months	MCM58,ILSTS04	body mass	body weight	Microsatellites	NA	NA	NA	NA	NA	NA	NA
EFNA1	1	105338707	105345741	EBV_GWAS	1	Animal QTLdb	Production	91758567	144963115	13884	Body weight		ISU0053	3156	Body weight	NA	cM	charollais	NA	Linkage	Mendelian	Chromosome-wise	Significant	<0.05	NA	body weight at 6 months	MCM58,ILSTS04	body mass	body weight	Microsatellites	NA	NA	NA	NA	NA	NA	NA
SLC50A1	1	105346456	105349149	EBV_GWAS	1	Animal QTLdb	Production	91758567	144963115	13884	Body weight		ISU0053	3156	Body weight	NA	cM	charollais	NA	Linkage	Mendelian	Chromosome-wise	Significant	<0.05	NA	body weight at 6 months	MCM58,ILSTS04	body mass	body weight	Microsatellites	NA	NA	NA	NA	NA	NA	NA
NECTIN4	1	112530903	112556695	EBV_GWAS	1	Animal QTLdb	Production	91758567	144963115	13884	Body weight		ISU0053	3156	Body weight	NA	cM	charollais	NA	Linkage	Mendelian	Chromosome-wise	Significant	<0.05	NA	body weight at 6 months	MCM58,ILSTS04	body mass	body weight	Microsatellites	NA	NA	NA	NA	NA	NA	NA
SYNJ1	1	123504115	123598920	EBV_GWAS	1	Animal QTLdb	Production	91758567	144963115	13884	Body weight		ISU0053	3156	Body weight	NA	cM	charollais	NA	Linkage	Mendelian	Chromosome-wise	Significant	<0.05	NA	body weight at 6 months	MCM58,ILSTS04	body mass	body weight	Microsatellites	NA	NA	NA	NA	NA	NA	NA
WARS2	1	96585025	96681901	EBV_GWAS	1	Animal QTLdb	Production	91758567	144963115	13884	Body weight		ISU0053	3156	Body weight	NA	cM	charollais	NA	Linkage	Mendelian	Chromosome-wise	Significant	<0.05	NA	body weight at 20 weeks	MCM58,ILSTS04	body mass	body weight	Microsatellites	NA	NA	NA	NA	NA	NA	NA
PHGDH	1	97069164	97110990	Trait_GWAS	1	Animal QTLdb	Production	91758567	144963115	13884	Body weight		ISU0053	3156	Body weight	NA	cM	charollais	NA	Linkage	Mendelian	Chromosome-wise	Significant	<0.05	NA	body weight at 20 weeks	MCM58,ILSTS04	body mass	body weight	Microsatellites	NA	NA	NA	NA	NA	NA	NA
PHGDH	1	97069164	97110990	EBV_GWAS	1	Animal QTLdb	Production	91758567	144963115	13884	Body weight		ISU0053	3156	Body weight	NA	cM	charollais	NA	Linkage	Mendelian	Chromosome-wise	Significant	<0.05	NA	body weight at 20 weeks	MCM58,ILSTS04	body mass	body weight	Microsatellites	NA	NA	NA	NA	NA	NA	NA
CERS2	1	100916757	100922149	EBV_GWAS	1	Animal QTLdb	Production	91758567	144963115	13884	Body weight		ISU0053	3156	Body weight	NA	cM	charollais	NA	Linkage	Mendelian	Chromosome-wise	Significant	<0.05	NA	body weight at 20 weeks	MCM58,ILSTS04	body mass	body weight	Microsatellites	NA	NA	NA	NA	NA	NA	NA
EFNA1	1	105338707	105345741	EBV_GWAS	1	Animal QTLdb	Production	91758567	144963115	13884	Body weight		ISU0053	3156	Body weight	NA	cM	charollais	NA	Linkage	Mendelian	Chromosome-wise	Significant	<0.05	NA	body weight at 20 weeks	MCM58,ILSTS04	body mass	body weight	Microsatellites	NA	NA	NA	NA	NA	NA	NA
SLC50A1	1	105346456	105349149	EBV_GWAS	1	Animal QTLdb	Production	91758567	144963115	13884	Body weight		ISU0053	3156	Body weight	NA	cM	charollais	NA	Linkage	Mendelian	Chromosome-wise	Significant	<0.05	NA	body weight at 20 weeks	MCM58,ILSTS04	body mass	body weight	Microsatellites	NA	NA	NA	NA	NA	NA	NA
NECTIN4	1	112530903	112556695	EBV_GWAS	1	Animal QTLdb	Production	91758567	144963115	13884	Body weight		ISU0053	3156	Body weight	NA	cM	charollais	NA	Linkage	Mendelian	Chromosome-wise	Significant	<0.05	NA	body weight at 20 weeks	MCM58,ILSTS04	body mass	body weight	Microsatellites	NA	NA	NA	NA	NA	NA	NA
SYNJ1	1	123504115	123598920	EBV_GWAS	1	Animal QTLdb	Production	91758567	144963115	13884	Body weight		ISU0053	3156	Body weight	NA	cM	charollais	NA	Linkage	Mendelian	Chromosome-wise	Significant	<0.05	NA	body weight at 20 weeks	MCM58,ILSTS04	body mass	body weight	Microsatellites	NA	NA	NA	NA	NA	NA	NA
WARS2	1	96585025	96681901	EBV_GWAS	1	Animal QTLdb	Production	91758567	144963115	13884	Body weight		ISU0053	3156	Body weight	NA	cM	charollais	NA	Linkage	Mendelian	Chromosome-wise	Significant	<0.05	NA	body weight at 8 weeks	MCM58,ILSTS04	body mass	body weight	Microsatellites	NA	NA	NA	NA	NA	NA	NA
PHGDH	1	97069164	97110990	Trait_GWAS	1	Animal QTLdb	Production	91758567	144963115	13884	Body weight		ISU0053	3156	Body weight	NA	cM	charollais	NA	Linkage	Mendelian	Chromosome-wise	Significant	<0.05	NA	body weight at 8 weeks	MCM58,ILSTS04	body mass	body weight	Microsatellites	NA	NA	NA	NA	NA	NA	NA
PHGDH	1	97069164	97110990	EBV_GWAS	1	Animal QTLdb	Production	91758567	144963115	13884	Body weight		ISU0053	3156	Body weight	NA	cM	charollais	NA	Linkage	Mendelian	Chromosome-wise	Significant	<0.05	NA	body weight at 8 weeks	MCM58,ILSTS04	body mass	body weight	Microsatellites	NA	NA	NA	NA	NA	NA	NA
CERS2	1	100916757	100922149	EBV_GWAS	1	Animal QTLdb	Production	91758567	144963115	13884	Body weight		ISU0053	3156	Body weight	NA	cM	charollais	NA	Linkage	Mendelian	Chromosome-wise	Significant	<0.05	NA	body weight at 8 weeks	MCM58,ILSTS04	body mass	body weight	Microsatellites	NA	NA	NA	NA	NA	NA	NA
EFNA1	1	105338707	105345741	EBV_GWAS	1	Animal QTLdb	Production	91758567	144963115	13884	Body weight		ISU0053	3156	Body weight	NA	cM	charollais	NA	Linkage	Mendelian	Chromosome-wise	Significant	<0.05	NA	body weight at 8 weeks	MCM58,ILSTS04	body mass	body weight	Microsatellites	NA	NA	NA	NA	NA	NA	NA
SLC50A1	1	105346456	105349149	EBV_GWAS	1	Animal QTLdb	Production	91758567	144963115	13884	Body weight		ISU0053	3156	Body weight	NA	cM	charollais	NA	Linkage	Mendelian	Chromosome-wise	Significant	<0.05	NA	body weight at 8 weeks	MCM58,ILSTS04	body mass	body weight	Microsatellites	NA	NA	NA	NA	NA	NA	NA
NECTIN4	1	112530903	112556695	EBV_GWAS	1	Animal QTLdb	Production	91758567	144963115	13884	Body weight		ISU0053	3156	Body weight	NA	cM	charollais	NA	Linkage	Mendelian	Chromosome-wise	Significant	<0.05	NA	body weight at 8 weeks	MCM58,ILSTS04	body mass	body weight	Microsatellites	NA	NA	NA	NA	NA	NA	NA
SYNJ1	1	123504115	123598920	EBV_GWAS	1	Animal QTLdb	Production	91758567	144963115	13884	Body weight		ISU0053	3156	Body weight	NA	cM	charollais	NA	Linkage	Mendelian	Chromosome-wise	Significant	<0.05	NA	body weight at 8 weeks	MCM58,ILSTS04	body mass	body weight	Microsatellites	NA	NA	NA	NA	NA	NA	NA
WARS2	1	96585025	96681901	EBV_GWAS	1	Animal QTLdb	Production	91758567	144963115	13884	Body weight		ISU0053	3156	Body weight	NA	cM	charollais	NA	Linkage	Mendelian	Chromosome-wise	Significant	<0.05	NA	body weight at 20 weeks	MCM58,ILSTS04	body mass	body weight	Microsatellites	NA	NA	NA	NA	NA	NA	NA
PHGDH	1	97069164	97110990	Trait_GWAS	1	Animal QTLdb	Production	91758567	144963115	13884	Body weight		ISU0053	3156	Body weight	NA	cM	charollais	NA	Linkage	Mendelian	Chromosome-wise	Significant	<0.05	NA	body weight at 20 weeks	MCM58,ILSTS04	body mass	body weight	Microsatellites	NA	NA	NA	NA	NA	NA	NA
PHGDH	1	97069164	97110990	EBV_GWAS	1	Animal QTLdb	Production	91758567	144963115	13884	Body weight		ISU0053	3156	Body weight	NA	cM	charollais	NA	Linkage	Mendelian	Chromosome-wise	Significant	<0.05	NA	body weight at 20 weeks	MCM58,ILSTS04	body mass	body weight	Microsatellites	NA	NA	NA	NA	NA	NA	NA
CERS2	1	100916757	100922149	EBV_GWAS	1	Animal QTLdb	Production	91758567	144963115	13884	Body weight		ISU0053	3156	Body weight	NA	cM	charollais	NA	Linkage	Mendelian	Chromosome-wise	Significant	<0.05	NA	body weight at 20 weeks	MCM58,ILSTS04	body mass	body weight	Microsatellites	NA	NA	NA	NA	NA	NA	NA
EFNA1	1	105338707	105345741	EBV_GWAS	1	Animal QTLdb	Production	91758567	144963115	13884	Body weight		ISU0053	3156	Body weight	NA	cM	charollais	NA	Linkage	Mendelian	Chromosome-wise	Significant	<0.05	NA	body weight at 20 weeks	MCM58,ILSTS04	body mass	body weight	Microsatellites	NA	NA	NA	NA	NA	NA	NA
SLC50A1	1	105346456	105349149	EBV_GWAS	1	Animal QTLdb	Production	91758567	144963115	13884	Body weight		ISU0053	3156	Body weight	NA	cM	charollais	NA	Linkage	Mendelian	Chromosome-wise	Significant	<0.05	NA	body weight at 20 weeks	MCM58,ILSTS04	body mass	body weight	Microsatellites	NA	NA	NA	NA	NA	NA	NA
NECTIN4	1	112530903	112556695	EBV_GWAS	1	Animal QTLdb	Production	91758567	144963115	13884	Body weight		ISU0053	3156	Body weight	NA	cM	charollais	NA	Linkage	Mendelian	Chromosome-wise	Significant	<0.05	NA	body weight at 20 weeks	MCM58,ILSTS04	body mass	body weight	Microsatellites	NA	NA	NA	NA	NA	NA	NA
SYNJ1	1	123504115	123598920	EBV_GWAS	1	Animal QTLdb	Production	91758567	144963115	13884	Body weight		ISU0053	3156	Body weight	NA	cM	charollais	NA	Linkage	Mendelian	Chromosome-wise	Significant	<0.05	NA	body weight at 20 weeks	MCM58,ILSTS04	body mass	body weight	Microsatellites	NA	NA	NA	NA	NA	NA	NA
WARS2	1	96585025	96681901	EBV_GWAS	1	Animal QTLdb	Production	91758567	144963115	13884	Body weight		ISU0053	3156	Body weight	NA	cM	charollais	NA	Linkage	Mendelian	Chromosome-wise	Significant	<0.05	NA	body weight at 20 weeks	MCM58,ILSTS04	body mass	body weight	Microsatellites	NA	NA	NA	NA	NA	NA	NA
PHGDH	1	97069164	97110990	Trait_GWAS	1	Animal QTLdb	Production	91758567	144963115	13884	Body weight		ISU0053	3156	Body weight	NA	cM	charollais	NA	Linkage	Mendelian	Chromosome-wise	Significant	<0.05	NA	body weight at 20 weeks	MCM58,ILSTS04	body mass	body weight	Microsatellites	NA	NA	NA	NA	NA	NA	NA
PHGDH	1	97069164	97110990	EBV_GWAS	1	Animal QTLdb	Production	91758567	144963115	13884	Body weight		ISU0053	3156	Body weight	NA	cM	charollais	NA	Linkage	Mendelian	Chromosome-wise	Significant	<0.05	NA	body weight at 20 weeks	MCM58,ILSTS04	body mass	body weight	Microsatellites	NA	NA	NA	NA	NA	NA	NA
CERS2	1	100916757	100922149	EBV_GWAS	1	Animal QTLdb	Production	91758567	144963115	13884	Body weight		ISU0053	3156	Body weight	NA	cM	charollais	NA	Linkage	Mendelian	Chromosome-wise	Significant	<0.05	NA	body weight at 20 weeks	MCM58,ILSTS04	body mass	body weight	Microsatellites	NA	NA	NA	NA	NA	NA	NA
EFNA1	1	105338707	105345741	EBV_GWAS	1	Animal QTLdb	Production	91758567	144963115	13884	Body weight		ISU0053	3156	Body weight	NA	cM	charollais	NA	Linkage	Mendelian	Chromosome-wise	Significant	<0.05	NA	body weight at 20 weeks	MCM58,ILSTS04	body mass	body weight	Microsatellites	NA	NA	NA	NA	NA	NA	NA
SLC50A1	1	105346456	105349149	EBV_GWAS	1	Animal QTLdb	Production	91758567	144963115	13884	Body weight		ISU0053	3156	Body weight	NA	cM	charollais	NA	Linkage	Mendelian	Chromosome-wise	Significant	<0.05	NA	body weight at 20 weeks	MCM58,ILSTS04	body mass	body weight	Microsatellites	NA	NA	NA	NA	NA	NA	NA
NECTIN4	1	112530903	112556695	EBV_GWAS	1	Animal QTLdb	Production	91758567	144963115	13884	Body weight		ISU0053	3156	Body weight	NA	cM	charollais	NA	Linkage	Mendelian	Chromosome-wise	Significant	<0.05	NA	body weight at 20 weeks	MCM58,ILSTS04	body mass	body weight	Microsatellites	NA	NA	NA	NA	NA	NA	NA
SYNJ1	1	123504115	123598920	EBV_GWAS	1	Animal QTLdb	Production	91758567	144963115	13884	Body weight		ISU0053	3156	Body weight	NA	cM	charollais	NA	Linkage	Mendelian	Chromosome-wise	Significant	<0.05	NA	body weight at 20 weeks	MCM58,ILSTS04	body mass	body weight	Microsatellites	NA	NA	NA	NA	NA	NA	NA
WARS2	1	96585025	96681901	EBV_GWAS	1	Animal QTLdb	Production	91758567	144963115	13884	Body weight		ISU0053	3156	Body weight	NA	cM	charollais	NA	Linkage	Mendelian	Chromosome-wise	Significant	<0.05	NA	body weight at 8 weeks	MCM58,ILSTS04	body mass	body weight	Microsatellites	NA	NA	NA	NA	NA	NA	NA
PHGDH	1	97069164	97110990	Trait_GWAS	1	Animal QTLdb	Production	91758567	144963115	13884	Body weight		ISU0053	3156	Body weight	NA	cM	charollais	NA	Linkage	Mendelian	Chromosome-wise	Significant	<0.05	NA	body weight at 8 weeks	MCM58,ILSTS04	body mass	body weight	Microsatellites	NA	NA	NA	NA	NA	NA	NA
PHGDH	1	97069164	97110990	EBV_GWAS	1	Animal QTLdb	Production	91758567	144963115	13884	Body weight		ISU0053	3156	Body weight	NA	cM	charollais	NA	Linkage	Mendelian	Chromosome-wise	Significant	<0.05	NA	body weight at 8 weeks	MCM58,ILSTS04	body mass	body weight	Microsatellites	NA	NA	NA	NA	NA	NA	NA
CERS2	1	100916757	100922149	EBV_GWAS	1	Animal QTLdb	Production	91758567	144963115	13884	Body weight		ISU0053	3156	Body weight	NA	cM	charollais	NA	Linkage	Mendelian	Chromosome-wise	Significant	<0.05	NA	body weight at 8 weeks	MCM58,ILSTS04	body mass	body weight	Microsatellites	NA	NA	NA	NA	NA	NA	NA
EFNA1	1	105338707	105345741	EBV_GWAS	1	Animal QTLdb	Production	91758567	144963115	13884	Body weight		ISU0053	3156	Body weight	NA	cM	charollais	NA	Linkage	Mendelian	Chromosome-wise	Significant	<0.05	NA	body weight at 8 weeks	MCM58,ILSTS04	body mass	body weight	Microsatellites	NA	NA	NA	NA	NA	NA	NA
SLC50A1	1	105346456	105349149	EBV_GWAS	1	Animal QTLdb	Production	91758567	144963115	13884	Body weight		ISU0053	3156	Body weight	NA	cM	charollais	NA	Linkage	Mendelian	Chromosome-wise	Significant	<0.05	NA	body weight at 8 weeks	MCM58,ILSTS04	body mass	body weight	Microsatellites	NA	NA	NA	NA	NA	NA	NA
NECTIN4	1	112530903	112556695	EBV_GWAS	1	Animal QTLdb	Production	91758567	144963115	13884	Body weight		ISU0053	3156	Body weight	NA	cM	charollais	NA	Linkage	Mendelian	Chromosome-wise	Significant	<0.05	NA	body weight at 8 weeks	MCM58,ILSTS04	body mass	body weight	Microsatellites	NA	NA	NA	NA	NA	NA	NA
SYNJ1	1	123504115	123598920	EBV_GWAS	1	Animal QTLdb	Production	91758567	144963115	13884	Body weight		ISU0053	3156	Body weight	NA	cM	charollais	NA	Linkage	Mendelian	Chromosome-wise	Significant	<0.05	NA	body weight at 8 weeks	MCM58,ILSTS04	body mass	body weight	Microsatellites	NA	NA	NA	NA	NA	NA	NA
WARS2	1	96585025	96681901	EBV_GWAS	1	Animal QTLdb	Production	91758567	144963115	13884	Body weight		ISU0053	3156	Body weight	NA	cM	charollais	NA	Linkage	Mendelian	Chromosome-wise	Significant	<0.05	NA	body weight at 4 months	MCM58,ILSTS04	body mass	body weight	Microsatellites	NA	NA	NA	NA	NA	NA	NA
PHGDH	1	97069164	97110990	Trait_GWAS	1	Animal QTLdb	Production	91758567	144963115	13884	Body weight		ISU0053	3156	Body weight	NA	cM	charollais	NA	Linkage	Mendelian	Chromosome-wise	Significant	<0.05	NA	body weight at 4 months	MCM58,ILSTS04	body mass	body weight	Microsatellites	NA	NA	NA	NA	NA	NA	NA
PHGDH	1	97069164	97110990	EBV_GWAS	1	Animal QTLdb	Production	91758567	144963115	13884	Body weight		ISU0053	3156	Body weight	NA	cM	charollais	NA	Linkage	Mendelian	Chromosome-wise	Significant	<0.05	NA	body weight at 4 months	MCM58,ILSTS04	body mass	body weight	Microsatellites	NA	NA	NA	NA	NA	NA	NA
CERS2	1	100916757	100922149	EBV_GWAS	1	Animal QTLdb	Production	91758567	144963115	13884	Body weight		ISU0053	3156	Body weight	NA	cM	charollais	NA	Linkage	Mendelian	Chromosome-wise	Significant	<0.05	NA	body weight at 4 months	MCM58,ILSTS04	body mass	body weight	Microsatellites	NA	NA	NA	NA	NA	NA	NA
EFNA1	1	105338707	105345741	EBV_GWAS	1	Animal QTLdb	Production	91758567	144963115	13884	Body weight		ISU0053	3156	Body weight	NA	cM	charollais	NA	Linkage	Mendelian	Chromosome-wise	Significant	<0.05	NA	body weight at 4 months	MCM58,ILSTS04	body mass	body weight	Microsatellites	NA	NA	NA	NA	NA	NA	NA
SLC50A1	1	105346456	105349149	EBV_GWAS	1	Animal QTLdb	Production	91758567	144963115	13884	Body weight		ISU0053	3156	Body weight	NA	cM	charollais	NA	Linkage	Mendelian	Chromosome-wise	Significant	<0.05	NA	body weight at 4 months	MCM58,ILSTS04	body mass	body weight	Microsatellites	NA	NA	NA	NA	NA	NA	NA
NECTIN4	1	112530903	112556695	EBV_GWAS	1	Animal QTLdb	Production	91758567	144963115	13884	Body weight		ISU0053	3156	Body weight	NA	cM	charollais	NA	Linkage	Mendelian	Chromosome-wise	Significant	<0.05	NA	body weight at 4 months	MCM58,ILSTS04	body mass	body weight	Microsatellites	NA	NA	NA	NA	NA	NA	NA
SYNJ1	1	123504115	123598920	EBV_GWAS	1	Animal QTLdb	Production	91758567	144963115	13884	Body weight		ISU0053	3156	Body weight	NA	cM	charollais	NA	Linkage	Mendelian	Chromosome-wise	Significant	<0.05	NA	body weight at 4 months	MCM58,ILSTS04	body mass	body weight	Microsatellites	NA	NA	NA	NA	NA	NA	NA
WARS2	1	96585025	96681901	EBV_GWAS	1	Animal QTLdb	Production	91758567	144963115	13884	Body weight		ISU0053	3156	Body weight	NA	cM	charollais	NA	Linkage	Mendelian	Chromosome-wise	Significant	<0.05	NA	body weight at 6 months	MCM58,ILSTS04	body mass	body weight	Microsatellites	NA	NA	NA	NA	NA	NA	NA
PHGDH	1	97069164	97110990	Trait_GWAS	1	Animal QTLdb	Production	91758567	144963115	13884	Body weight		ISU0053	3156	Body weight	NA	cM	charollais	NA	Linkage	Mendelian	Chromosome-wise	Significant	<0.05	NA	body weight at 6 months	MCM58,ILSTS04	body mass	body weight	Microsatellites	NA	NA	NA	NA	NA	NA	NA
PHGDH	1	97069164	97110990	EBV_GWAS	1	Animal QTLdb	Production	91758567	144963115	13884	Body weight		ISU0053	3156	Body weight	NA	cM	charollais	NA	Linkage	Mendelian	Chromosome-wise	Significant	<0.05	NA	body weight at 6 months	MCM58,ILSTS04	body mass	body weight	Microsatellites	NA	NA	NA	NA	NA	NA	NA
CERS2	1	100916757	100922149	EBV_GWAS	1	Animal QTLdb	Production	91758567	144963115	13884	Body weight		ISU0053	3156	Body weight	NA	cM	charollais	NA	Linkage	Mendelian	Chromosome-wise	Significant	<0.05	NA	body weight at 6 months	MCM58,ILSTS04	body mass	body weight	Microsatellites	NA	NA	NA	NA	NA	NA	NA
EFNA1	1	105338707	105345741	EBV_GWAS	1	Animal QTLdb	Production	91758567	144963115	13884	Body weight		ISU0053	3156	Body weight	NA	cM	charollais	NA	Linkage	Mendelian	Chromosome-wise	Significant	<0.05	NA	body weight at 6 months	MCM58,ILSTS04	body mass	body weight	Microsatellites	NA	NA	NA	NA	NA	NA	NA
SLC50A1	1	105346456	105349149	EBV_GWAS	1	Animal QTLdb	Production	91758567	144963115	13884	Body weight		ISU0053	3156	Body weight	NA	cM	charollais	NA	Linkage	Mendelian	Chromosome-wise	Significant	<0.05	NA	body weight at 6 months	MCM58,ILSTS04	body mass	body weight	Microsatellites	NA	NA	NA	NA	NA	NA	NA
NECTIN4	1	112530903	112556695	EBV_GWAS	1	Animal QTLdb	Production	91758567	144963115	13884	Body weight		ISU0053	3156	Body weight	NA	cM	charollais	NA	Linkage	Mendelian	Chromosome-wise	Significant	<0.05	NA	body weight at 6 months	MCM58,ILSTS04	body mass	body weight	Microsatellites	NA	NA	NA	NA	NA	NA	NA
SYNJ1	1	123504115	123598920	EBV_GWAS	1	Animal QTLdb	Production	91758567	144963115	13884	Body weight		ISU0053	3156	Body weight	NA	cM	charollais	NA	Linkage	Mendelian	Chromosome-wise	Significant	<0.05	NA	body weight at 6 months	MCM58,ILSTS04	body mass	body weight	Microsatellites	NA	NA	NA	NA	NA	NA	NA
WARS2	1	96585025	96681901	EBV_GWAS	1	Animal QTLdb	Production	91758567	144963115	13884	Body weight		ISU0053	3156	Body weight	NA	cM	charollais	NA	Linkage	Mendelian	Chromosome-wise	Significant	<0.05	NA	body weight at 4 months	MCM58,ILSTS04	body mass	body weight	Microsatellites	NA	NA	NA	NA	NA	NA	NA
PHGDH	1	97069164	97110990	Trait_GWAS	1	Animal QTLdb	Production	91758567	144963115	13884	Body weight		ISU0053	3156	Body weight	NA	cM	charollais	NA	Linkage	Mendelian	Chromosome-wise	Significant	<0.05	NA	body weight at 4 months	MCM58,ILSTS04	body mass	body weight	Microsatellites	NA	NA	NA	NA	NA	NA	NA
PHGDH	1	97069164	97110990	EBV_GWAS	1	Animal QTLdb	Production	91758567	144963115	13884	Body weight		ISU0053	3156	Body weight	NA	cM	charollais	NA	Linkage	Mendelian	Chromosome-wise	Significant	<0.05	NA	body weight at 4 months	MCM58,ILSTS04	body mass	body weight	Microsatellites	NA	NA	NA	NA	NA	NA	NA
CERS2	1	100916757	100922149	EBV_GWAS	1	Animal QTLdb	Production	91758567	144963115	13884	Body weight		ISU0053	3156	Body weight	NA	cM	charollais	NA	Linkage	Mendelian	Chromosome-wise	Significant	<0.05	NA	body weight at 4 months	MCM58,ILSTS04	body mass	body weight	Microsatellites	NA	NA	NA	NA	NA	NA	NA
EFNA1	1	105338707	105345741	EBV_GWAS	1	Animal QTLdb	Production	91758567	144963115	13884	Body weight		ISU0053	3156	Body weight	NA	cM	charollais	NA	Linkage	Mendelian	Chromosome-wise	Significant	<0.05	NA	body weight at 4 months	MCM58,ILSTS04	body mass	body weight	Microsatellites	NA	NA	NA	NA	NA	NA	NA
SLC50A1	1	105346456	105349149	EBV_GWAS	1	Animal QTLdb	Production	91758567	144963115	13884	Body weight		ISU0053	3156	Body weight	NA	cM	charollais	NA	Linkage	Mendelian	Chromosome-wise	Significant	<0.05	NA	body weight at 4 months	MCM58,ILSTS04	body mass	body weight	Microsatellites	NA	NA	NA	NA	NA	NA	NA
NECTIN4	1	112530903	112556695	EBV_GWAS	1	Animal QTLdb	Production	91758567	144963115	13884	Body weight		ISU0053	3156	Body weight	NA	cM	charollais	NA	Linkage	Mendelian	Chromosome-wise	Significant	<0.05	NA	body weight at 4 months	MCM58,ILSTS04	body mass	body weight	Microsatellites	NA	NA	NA	NA	NA	NA	NA
SYNJ1	1	123504115	123598920	EBV_GWAS	1	Animal QTLdb	Production	91758567	144963115	13884	Body weight		ISU0053	3156	Body weight	NA	cM	charollais	NA	Linkage	Mendelian	Chromosome-wise	Significant	<0.05	NA	body weight at 4 months	MCM58,ILSTS04	body mass	body weight	Microsatellites	NA	NA	NA	NA	NA	NA	NA
WARS2	1	96585025	96681901	EBV_GWAS	1	Animal QTLdb	Production	91758567	144963115	13884	Body weight		ISU0053	3156	Body weight	NA	cM	charollais	NA	Linkage	Mendelian	Chromosome-wise	Significant	<0.05	NA	body weight at 43 weeks	MCM58,ILSTS04	body mass	body weight	Microsatellites	NA	NA	NA	NA	NA	NA	NA
PHGDH	1	97069164	97110990	Trait_GWAS	1	Animal QTLdb	Production	91758567	144963115	13884	Body weight		ISU0053	3156	Body weight	NA	cM	charollais	NA	Linkage	Mendelian	Chromosome-wise	Significant	<0.05	NA	body weight at 43 weeks	MCM58,ILSTS04	body mass	body weight	Microsatellites	NA	NA	NA	NA	NA	NA	NA
PHGDH	1	97069164	97110990	EBV_GWAS	1	Animal QTLdb	Production	91758567	144963115	13884	Body weight		ISU0053	3156	Body weight	NA	cM	charollais	NA	Linkage	Mendelian	Chromosome-wise	Significant	<0.05	NA	body weight at 43 weeks	MCM58,ILSTS04	body mass	body weight	Microsatellites	NA	NA	NA	NA	NA	NA	NA
CERS2	1	100916757	100922149	EBV_GWAS	1	Animal QTLdb	Production	91758567	144963115	13884	Body weight		ISU0053	3156	Body weight	NA	cM	charollais	NA	Linkage	Mendelian	Chromosome-wise	Significant	<0.05	NA	body weight at 43 weeks	MCM58,ILSTS04	body mass	body weight	Microsatellites	NA	NA	NA	NA	NA	NA	NA
EFNA1	1	105338707	105345741	EBV_GWAS	1	Animal QTLdb	Production	91758567	144963115	13884	Body weight		ISU0053	3156	Body weight	NA	cM	charollais	NA	Linkage	Mendelian	Chromosome-wise	Significant	<0.05	NA	body weight at 43 weeks	MCM58,ILSTS04	body mass	body weight	Microsatellites	NA	NA	NA	NA	NA	NA	NA
SLC50A1	1	105346456	105349149	EBV_GWAS	1	Animal QTLdb	Production	91758567	144963115	13884	Body weight		ISU0053	3156	Body weight	NA	cM	charollais	NA	Linkage	Mendelian	Chromosome-wise	Significant	<0.05	NA	body weight at 43 weeks	MCM58,ILSTS04	body mass	body weight	Microsatellites	NA	NA	NA	NA	NA	NA	NA
NECTIN4	1	112530903	112556695	EBV_GWAS	1	Animal QTLdb	Production	91758567	144963115	13884	Body weight		ISU0053	3156	Body weight	NA	cM	charollais	NA	Linkage	Mendelian	Chromosome-wise	Significant	<0.05	NA	body weight at 43 weeks	MCM58,ILSTS04	body mass	body weight	Microsatellites	NA	NA	NA	NA	NA	NA	NA
SYNJ1	1	123504115	123598920	EBV_GWAS	1	Animal QTLdb	Production	91758567	144963115	13884	Body weight		ISU0053	3156	Body weight	NA	cM	charollais	NA	Linkage	Mendelian	Chromosome-wise	Significant	<0.05	NA	body weight at 43 weeks	MCM58,ILSTS04	body mass	body weight	Microsatellites	NA	NA	NA	NA	NA	NA	NA
WARS2	1	96585025	96681901	EBV_GWAS	1	Animal QTLdb	Production	91758567	144963115	13884	Body weight		ISU0053	3156	Body weight	NA	cM	charollais	NA	Linkage	Mendelian	Chromosome-wise	Significant	<0.05	NA	body weight at 56 weeks	MCM58,ILSTS04	body mass	body weight	Microsatellites	NA	NA	NA	NA	NA	NA	NA
PHGDH	1	97069164	97110990	Trait_GWAS	1	Animal QTLdb	Production	91758567	144963115	13884	Body weight		ISU0053	3156	Body weight	NA	cM	charollais	NA	Linkage	Mendelian	Chromosome-wise	Significant	<0.05	NA	body weight at 56 weeks	MCM58,ILSTS04	body mass	body weight	Microsatellites	NA	NA	NA	NA	NA	NA	NA
PHGDH	1	97069164	97110990	EBV_GWAS	1	Animal QTLdb	Production	91758567	144963115	13884	Body weight		ISU0053	3156	Body weight	NA	cM	charollais	NA	Linkage	Mendelian	Chromosome-wise	Significant	<0.05	NA	body weight at 56 weeks	MCM58,ILSTS04	body mass	body weight	Microsatellites	NA	NA	NA	NA	NA	NA	NA
CERS2	1	100916757	100922149	EBV_GWAS	1	Animal QTLdb	Production	91758567	144963115	13884	Body weight		ISU0053	3156	Body weight	NA	cM	charollais	NA	Linkage	Mendelian	Chromosome-wise	Significant	<0.05	NA	body weight at 56 weeks	MCM58,ILSTS04	body mass	body weight	Microsatellites	NA	NA	NA	NA	NA	NA	NA
EFNA1	1	105338707	105345741	EBV_GWAS	1	Animal QTLdb	Production	91758567	144963115	13884	Body weight		ISU0053	3156	Body weight	NA	cM	charollais	NA	Linkage	Mendelian	Chromosome-wise	Significant	<0.05	NA	body weight at 56 weeks	MCM58,ILSTS04	body mass	body weight	Microsatellites	NA	NA	NA	NA	NA	NA	NA
SLC50A1	1	105346456	105349149	EBV_GWAS	1	Animal QTLdb	Production	91758567	144963115	13884	Body weight		ISU0053	3156	Body weight	NA	cM	charollais	NA	Linkage	Mendelian	Chromosome-wise	Significant	<0.05	NA	body weight at 56 weeks	MCM58,ILSTS04	body mass	body weight	Microsatellites	NA	NA	NA	NA	NA	NA	NA
NECTIN4	1	112530903	112556695	EBV_GWAS	1	Animal QTLdb	Production	91758567	144963115	13884	Body weight		ISU0053	3156	Body weight	NA	cM	charollais	NA	Linkage	Mendelian	Chromosome-wise	Significant	<0.05	NA	body weight at 56 weeks	MCM58,ILSTS04	body mass	body weight	Microsatellites	NA	NA	NA	NA	NA	NA	NA
SYNJ1	1	123504115	123598920	EBV_GWAS	1	Animal QTLdb	Production	91758567	144963115	13884	Body weight		ISU0053	3156	Body weight	NA	cM	charollais	NA	Linkage	Mendelian	Chromosome-wise	Significant	<0.05	NA	body weight at 56 weeks	MCM58,ILSTS04	body mass	body weight	Microsatellites	NA	NA	NA	NA	NA	NA	NA
WARS2	1	96585025	96681901	EBV_GWAS	1	Animal QTLdb	Production	91758567	144963115	13884	Body weight		ISU0053	3156	Body weight	NA	cM	charollais	NA	Linkage	Mendelian	Chromosome-wise	Significant	<0.05	NA	body weight at 83 weeks	MCM58,ILSTS04	body mass	body weight	Microsatellites	NA	NA	NA	NA	NA	NA	NA
PHGDH	1	97069164	97110990	Trait_GWAS	1	Animal QTLdb	Production	91758567	144963115	13884	Body weight		ISU0053	3156	Body weight	NA	cM	charollais	NA	Linkage	Mendelian	Chromosome-wise	Significant	<0.05	NA	body weight at 83 weeks	MCM58,ILSTS04	body mass	body weight	Microsatellites	NA	NA	NA	NA	NA	NA	NA
PHGDH	1	97069164	97110990	EBV_GWAS	1	Animal QTLdb	Production	91758567	144963115	13884	Body weight		ISU0053	3156	Body weight	NA	cM	charollais	NA	Linkage	Mendelian	Chromosome-wise	Significant	<0.05	NA	body weight at 83 weeks	MCM58,ILSTS04	body mass	body weight	Microsatellites	NA	NA	NA	NA	NA	NA	NA
CERS2	1	100916757	100922149	EBV_GWAS	1	Animal QTLdb	Production	91758567	144963115	13884	Body weight		ISU0053	3156	Body weight	NA	cM	charollais	NA	Linkage	Mendelian	Chromosome-wise	Significant	<0.05	NA	body weight at 83 weeks	MCM58,ILSTS04	body mass	body weight	Microsatellites	NA	NA	NA	NA	NA	NA	NA
EFNA1	1	105338707	105345741	EBV_GWAS	1	Animal QTLdb	Production	91758567	144963115	13884	Body weight		ISU0053	3156	Body weight	NA	cM	charollais	NA	Linkage	Mendelian	Chromosome-wise	Significant	<0.05	NA	body weight at 83 weeks	MCM58,ILSTS04	body mass	body weight	Microsatellites	NA	NA	NA	NA	NA	NA	NA
SLC50A1	1	105346456	105349149	EBV_GWAS	1	Animal QTLdb	Production	91758567	144963115	13884	Body weight		ISU0053	3156	Body weight	NA	cM	charollais	NA	Linkage	Mendelian	Chromosome-wise	Significant	<0.05	NA	body weight at 83 weeks	MCM58,ILSTS04	body mass	body weight	Microsatellites	NA	NA	NA	NA	NA	NA	NA
NECTIN4	1	112530903	112556695	EBV_GWAS	1	Animal QTLdb	Production	91758567	144963115	13884	Body weight		ISU0053	3156	Body weight	NA	cM	charollais	NA	Linkage	Mendelian	Chromosome-wise	Significant	<0.05	NA	body weight at 83 weeks	MCM58,ILSTS04	body mass	body weight	Microsatellites	NA	NA	NA	NA	NA	NA	NA
SYNJ1	1	123504115	123598920	EBV_GWAS	1	Animal QTLdb	Production	91758567	144963115	13884	Body weight		ISU0053	3156	Body weight	NA	cM	charollais	NA	Linkage	Mendelian	Chromosome-wise	Significant	<0.05	NA	body weight at 83 weeks	MCM58,ILSTS04	body mass	body weight	Microsatellites	NA	NA	NA	NA	NA	NA	NA
WARS2	1	96585025	96681901	EBV_GWAS	1	Animal QTLdb	Production	91758567	144963115	13884	Body weight		ISU0053	3156	Body weight	NA	cM	charollais	NA	Linkage	Mendelian	Chromosome-wise	Significant	<0.05	NA	body weight at 98 weeks	MCM58,ILSTS04	body mass	body weight	Microsatellites	NA	NA	NA	NA	NA	NA	NA
PHGDH	1	97069164	97110990	Trait_GWAS	1	Animal QTLdb	Production	91758567	144963115	13884	Body weight		ISU0053	3156	Body weight	NA	cM	charollais	NA	Linkage	Mendelian	Chromosome-wise	Significant	<0.05	NA	body weight at 98 weeks	MCM58,ILSTS04	body mass	body weight	Microsatellites	NA	NA	NA	NA	NA	NA	NA
PHGDH	1	97069164	97110990	EBV_GWAS	1	Animal QTLdb	Production	91758567	144963115	13884	Body weight		ISU0053	3156	Body weight	NA	cM	charollais	NA	Linkage	Mendelian	Chromosome-wise	Significant	<0.05	NA	body weight at 98 weeks	MCM58,ILSTS04	body mass	body weight	Microsatellites	NA	NA	NA	NA	NA	NA	NA
CERS2	1	100916757	100922149	EBV_GWAS	1	Animal QTLdb	Production	91758567	144963115	13884	Body weight		ISU0053	3156	Body weight	NA	cM	charollais	NA	Linkage	Mendelian	Chromosome-wise	Significant	<0.05	NA	body weight at 98 weeks	MCM58,ILSTS04	body mass	body weight	Microsatellites	NA	NA	NA	NA	NA	NA	NA
EFNA1	1	105338707	105345741	EBV_GWAS	1	Animal QTLdb	Production	91758567	144963115	13884	Body weight		ISU0053	3156	Body weight	NA	cM	charollais	NA	Linkage	Mendelian	Chromosome-wise	Significant	<0.05	NA	body weight at 98 weeks	MCM58,ILSTS04	body mass	body weight	Microsatellites	NA	NA	NA	NA	NA	NA	NA
SLC50A1	1	105346456	105349149	EBV_GWAS	1	Animal QTLdb	Production	91758567	144963115	13884	Body weight		ISU0053	3156	Body weight	NA	cM	charollais	NA	Linkage	Mendelian	Chromosome-wise	Significant	<0.05	NA	body weight at 98 weeks	MCM58,ILSTS04	body mass	body weight	Microsatellites	NA	NA	NA	NA	NA	NA	NA
NECTIN4	1	112530903	112556695	EBV_GWAS	1	Animal QTLdb	Production	91758567	144963115	13884	Body weight		ISU0053	3156	Body weight	NA	cM	charollais	NA	Linkage	Mendelian	Chromosome-wise	Significant	<0.05	NA	body weight at 98 weeks	MCM58,ILSTS04	body mass	body weight	Microsatellites	NA	NA	NA	NA	NA	NA	NA
SYNJ1	1	123504115	123598920	EBV_GWAS	1	Animal QTLdb	Production	91758567	144963115	13884	Body weight		ISU0053	3156	Body weight	NA	cM	charollais	NA	Linkage	Mendelian	Chromosome-wise	Significant	<0.05	NA	body weight at 98 weeks	MCM58,ILSTS04	body mass	body weight	Microsatellites	NA	NA	NA	NA	NA	NA	NA
WARS2	1	96585025	96681901	EBV_GWAS	1	Animal QTLdb	Production	91758567	144963115	13884	Body weight		ISU0053	3156	Body weight	NA	cM	charollais	NA	Linkage	Mendelian	Chromosome-wise	Significant	<0.05	NA	body weight at 8 months	MCM58,ILSTS04	body mass	body weight	Microsatellites	NA	NA	NA	NA	NA	NA	NA
PHGDH	1	97069164	97110990	Trait_GWAS	1	Animal QTLdb	Production	91758567	144963115	13884	Body weight		ISU0053	3156	Body weight	NA	cM	charollais	NA	Linkage	Mendelian	Chromosome-wise	Significant	<0.05	NA	body weight at 8 months	MCM58,ILSTS04	body mass	body weight	Microsatellites	NA	NA	NA	NA	NA	NA	NA
PHGDH	1	97069164	97110990	EBV_GWAS	1	Animal QTLdb	Production	91758567	144963115	13884	Body weight		ISU0053	3156	Body weight	NA	cM	charollais	NA	Linkage	Mendelian	Chromosome-wise	Significant	<0.05	NA	body weight at 8 months	MCM58,ILSTS04	body mass	body weight	Microsatellites	NA	NA	NA	NA	NA	NA	NA
CERS2	1	100916757	100922149	EBV_GWAS	1	Animal QTLdb	Production	91758567	144963115	13884	Body weight		ISU0053	3156	Body weight	NA	cM	charollais	NA	Linkage	Mendelian	Chromosome-wise	Significant	<0.05	NA	body weight at 8 months	MCM58,ILSTS04	body mass	body weight	Microsatellites	NA	NA	NA	NA	NA	NA	NA
EFNA1	1	105338707	105345741	EBV_GWAS	1	Animal QTLdb	Production	91758567	144963115	13884	Body weight		ISU0053	3156	Body weight	NA	cM	charollais	NA	Linkage	Mendelian	Chromosome-wise	Significant	<0.05	NA	body weight at 8 months	MCM58,ILSTS04	body mass	body weight	Microsatellites	NA	NA	NA	NA	NA	NA	NA
SLC50A1	1	105346456	105349149	EBV_GWAS	1	Animal QTLdb	Production	91758567	144963115	13884	Body weight		ISU0053	3156	Body weight	NA	cM	charollais	NA	Linkage	Mendelian	Chromosome-wise	Significant	<0.05	NA	body weight at 8 months	MCM58,ILSTS04	body mass	body weight	Microsatellites	NA	NA	NA	NA	NA	NA	NA
NECTIN4	1	112530903	112556695	EBV_GWAS	1	Animal QTLdb	Production	91758567	144963115	13884	Body weight		ISU0053	3156	Body weight	NA	cM	charollais	NA	Linkage	Mendelian	Chromosome-wise	Significant	<0.05	NA	body weight at 8 months	MCM58,ILSTS04	body mass	body weight	Microsatellites	NA	NA	NA	NA	NA	NA	NA
SYNJ1	1	123504115	123598920	EBV_GWAS	1	Animal QTLdb	Production	91758567	144963115	13884	Body weight		ISU0053	3156	Body weight	NA	cM	charollais	NA	Linkage	Mendelian	Chromosome-wise	Significant	<0.05	NA	body weight at 8 months	MCM58,ILSTS04	body mass	body weight	Microsatellites	NA	NA	NA	NA	NA	NA	NA
WARS2	1	96585025	96681901	EBV_GWAS	1	Animal QTLdb	Production	91758567	144963115	13884	Body weight		ISU0053	3156	Body weight	NA	cM	charollais	NA	Linkage	Mendelian	Chromosome-wise	Significant	<0.05	NA	body weight at 8 weeks	MCM58,ILSTS04	body mass	body weight	Microsatellites	NA	NA	NA	NA	NA	NA	NA
PHGDH	1	97069164	97110990	Trait_GWAS	1	Animal QTLdb	Production	91758567	144963115	13884	Body weight		ISU0053	3156	Body weight	NA	cM	charollais	NA	Linkage	Mendelian	Chromosome-wise	Significant	<0.05	NA	body weight at 8 weeks	MCM58,ILSTS04	body mass	body weight	Microsatellites	NA	NA	NA	NA	NA	NA	NA
PHGDH	1	97069164	97110990	EBV_GWAS	1	Animal QTLdb	Production	91758567	144963115	13884	Body weight		ISU0053	3156	Body weight	NA	cM	charollais	NA	Linkage	Mendelian	Chromosome-wise	Significant	<0.05	NA	body weight at 8 weeks	MCM58,ILSTS04	body mass	body weight	Microsatellites	NA	NA	NA	NA	NA	NA	NA
CERS2	1	100916757	100922149	EBV_GWAS	1	Animal QTLdb	Production	91758567	144963115	13884	Body weight		ISU0053	3156	Body weight	NA	cM	charollais	NA	Linkage	Mendelian	Chromosome-wise	Significant	<0.05	NA	body weight at 8 weeks	MCM58,ILSTS04	body mass	body weight	Microsatellites	NA	NA	NA	NA	NA	NA	NA
EFNA1	1	105338707	105345741	EBV_GWAS	1	Animal QTLdb	Production	91758567	144963115	13884	Body weight		ISU0053	3156	Body weight	NA	cM	charollais	NA	Linkage	Mendelian	Chromosome-wise	Significant	<0.05	NA	body weight at 8 weeks	MCM58,ILSTS04	body mass	body weight	Microsatellites	NA	NA	NA	NA	NA	NA	NA
SLC50A1	1	105346456	105349149	EBV_GWAS	1	Animal QTLdb	Production	91758567	144963115	13884	Body weight		ISU0053	3156	Body weight	NA	cM	charollais	NA	Linkage	Mendelian	Chromosome-wise	Significant	<0.05	NA	body weight at 8 weeks	MCM58,ILSTS04	body mass	body weight	Microsatellites	NA	NA	NA	NA	NA	NA	NA
NECTIN4	1	112530903	112556695	EBV_GWAS	1	Animal QTLdb	Production	91758567	144963115	13884	Body weight		ISU0053	3156	Body weight	NA	cM	charollais	NA	Linkage	Mendelian	Chromosome-wise	Significant	<0.05	NA	body weight at 8 weeks	MCM58,ILSTS04	body mass	body weight	Microsatellites	NA	NA	NA	NA	NA	NA	NA
SYNJ1	1	123504115	123598920	EBV_GWAS	1	Animal QTLdb	Production	91758567	144963115	13884	Body weight		ISU0053	3156	Body weight	NA	cM	charollais	NA	Linkage	Mendelian	Chromosome-wise	Significant	<0.05	NA	body weight at 8 weeks	MCM58,ILSTS04	body mass	body weight	Microsatellites	NA	NA	NA	NA	NA	NA	NA
WARS2	1	96585025	96681901	EBV_GWAS	1	Animal QTLdb	Production	91758567	144963115	13884	Body weight		ISU0053	3156	Body weight	NA	cM	charollais	NA	Linkage	Mendelian	Chromosome-wise	Significant	<0.05	NA	body weight at 6 months	MCM58,ILSTS04	body mass	body weight	Microsatellites	NA	NA	NA	NA	NA	NA	NA
PHGDH	1	97069164	97110990	Trait_GWAS	1	Animal QTLdb	Production	91758567	144963115	13884	Body weight		ISU0053	3156	Body weight	NA	cM	charollais	NA	Linkage	Mendelian	Chromosome-wise	Significant	<0.05	NA	body weight at 6 months	MCM58,ILSTS04	body mass	body weight	Microsatellites	NA	NA	NA	NA	NA	NA	NA
PHGDH	1	97069164	97110990	EBV_GWAS	1	Animal QTLdb	Production	91758567	144963115	13884	Body weight		ISU0053	3156	Body weight	NA	cM	charollais	NA	Linkage	Mendelian	Chromosome-wise	Significant	<0.05	NA	body weight at 6 months	MCM58,ILSTS04	body mass	body weight	Microsatellites	NA	NA	NA	NA	NA	NA	NA
CERS2	1	100916757	100922149	EBV_GWAS	1	Animal QTLdb	Production	91758567	144963115	13884	Body weight		ISU0053	3156	Body weight	NA	cM	charollais	NA	Linkage	Mendelian	Chromosome-wise	Significant	<0.05	NA	body weight at 6 months	MCM58,ILSTS04	body mass	body weight	Microsatellites	NA	NA	NA	NA	NA	NA	NA
EFNA1	1	105338707	105345741	EBV_GWAS	1	Animal QTLdb	Production	91758567	144963115	13884	Body weight		ISU0053	3156	Body weight	NA	cM	charollais	NA	Linkage	Mendelian	Chromosome-wise	Significant	<0.05	NA	body weight at 6 months	MCM58,ILSTS04	body mass	body weight	Microsatellites	NA	NA	NA	NA	NA	NA	NA
SLC50A1	1	105346456	105349149	EBV_GWAS	1	Animal QTLdb	Production	91758567	144963115	13884	Body weight		ISU0053	3156	Body weight	NA	cM	charollais	NA	Linkage	Mendelian	Chromosome-wise	Significant	<0.05	NA	body weight at 6 months	MCM58,ILSTS04	body mass	body weight	Microsatellites	NA	NA	NA	NA	NA	NA	NA
NECTIN4	1	112530903	112556695	EBV_GWAS	1	Animal QTLdb	Production	91758567	144963115	13884	Body weight		ISU0053	3156	Body weight	NA	cM	charollais	NA	Linkage	Mendelian	Chromosome-wise	Significant	<0.05	NA	body weight at 6 months	MCM58,ILSTS04	body mass	body weight	Microsatellites	NA	NA	NA	NA	NA	NA	NA
SYNJ1	1	123504115	123598920	EBV_GWAS	1	Animal QTLdb	Production	91758567	144963115	13884	Body weight		ISU0053	3156	Body weight	NA	cM	charollais	NA	Linkage	Mendelian	Chromosome-wise	Significant	<0.05	NA	body weight at 6 months	MCM58,ILSTS04	body mass	body weight	Microsatellites	NA	NA	NA	NA	NA	NA	NA
WARS2	1	96585025	96681901	EBV_GWAS	1	Animal QTLdb	Production	91758567	144963115	13884	Body weight		ISU0053	3156	Body weight	NA	cM	charollais	NA	Linkage	Mendelian	Chromosome-wise	Significant	<0.05	NA	body weight at 6 months	MCM58,ILSTS04	body mass	body weight	Microsatellites	NA	NA	NA	NA	NA	NA	NA
PHGDH	1	97069164	97110990	Trait_GWAS	1	Animal QTLdb	Production	91758567	144963115	13884	Body weight		ISU0053	3156	Body weight	NA	cM	charollais	NA	Linkage	Mendelian	Chromosome-wise	Significant	<0.05	NA	body weight at 6 months	MCM58,ILSTS04	body mass	body weight	Microsatellites	NA	NA	NA	NA	NA	NA	NA
PHGDH	1	97069164	97110990	EBV_GWAS	1	Animal QTLdb	Production	91758567	144963115	13884	Body weight		ISU0053	3156	Body weight	NA	cM	charollais	NA	Linkage	Mendelian	Chromosome-wise	Significant	<0.05	NA	body weight at 6 months	MCM58,ILSTS04	body mass	body weight	Microsatellites	NA	NA	NA	NA	NA	NA	NA
CERS2	1	100916757	100922149	EBV_GWAS	1	Animal QTLdb	Production	91758567	144963115	13884	Body weight		ISU0053	3156	Body weight	NA	cM	charollais	NA	Linkage	Mendelian	Chromosome-wise	Significant	<0.05	NA	body weight at 6 months	MCM58,ILSTS04	body mass	body weight	Microsatellites	NA	NA	NA	NA	NA	NA	NA
EFNA1	1	105338707	105345741	EBV_GWAS	1	Animal QTLdb	Production	91758567	144963115	13884	Body weight		ISU0053	3156	Body weight	NA	cM	charollais	NA	Linkage	Mendelian	Chromosome-wise	Significant	<0.05	NA	body weight at 6 months	MCM58,ILSTS04	body mass	body weight	Microsatellites	NA	NA	NA	NA	NA	NA	NA
SLC50A1	1	105346456	105349149	EBV_GWAS	1	Animal QTLdb	Production	91758567	144963115	13884	Body weight		ISU0053	3156	Body weight	NA	cM	charollais	NA	Linkage	Mendelian	Chromosome-wise	Significant	<0.05	NA	body weight at 6 months	MCM58,ILSTS04	body mass	body weight	Microsatellites	NA	NA	NA	NA	NA	NA	NA
NECTIN4	1	112530903	112556695	EBV_GWAS	1	Animal QTLdb	Production	91758567	144963115	13884	Body weight		ISU0053	3156	Body weight	NA	cM	charollais	NA	Linkage	Mendelian	Chromosome-wise	Significant	<0.05	NA	body weight at 6 months	MCM58,ILSTS04	body mass	body weight	Microsatellites	NA	NA	NA	NA	NA	NA	NA
SYNJ1	1	123504115	123598920	EBV_GWAS	1	Animal QTLdb	Production	91758567	144963115	13884	Body weight		ISU0053	3156	Body weight	NA	cM	charollais	NA	Linkage	Mendelian	Chromosome-wise	Significant	<0.05	NA	body weight at 6 months	MCM58,ILSTS04	body mass	body weight	Microsatellites	NA	NA	NA	NA	NA	NA	NA
WARS2	1	96585025	96681901	EBV_GWAS	1	Animal QTLdb	Production	91758567	144963115	13884	Body weight		ISU0053	3156	Body weight	NA	cM	charollais	NA	Linkage	Mendelian	Chromosome-wise	Significant	<0.05	NA	birth weight	MCM58,ILSTS04	body mass	body weight	Microsatellites	NA	NA	NA	NA	NA	NA	NA
PHGDH	1	97069164	97110990	Trait_GWAS	1	Animal QTLdb	Production	91758567	144963115	13884	Body weight		ISU0053	3156	Body weight	NA	cM	charollais	NA	Linkage	Mendelian	Chromosome-wise	Significant	<0.05	NA	birth weight	MCM58,ILSTS04	body mass	body weight	Microsatellites	NA	NA	NA	NA	NA	NA	NA
PHGDH	1	97069164	97110990	EBV_GWAS	1	Animal QTLdb	Production	91758567	144963115	13884	Body weight		ISU0053	3156	Body weight	NA	cM	charollais	NA	Linkage	Mendelian	Chromosome-wise	Significant	<0.05	NA	birth weight	MCM58,ILSTS04	body mass	body weight	Microsatellites	NA	NA	NA	NA	NA	NA	NA
CERS2	1	100916757	100922149	EBV_GWAS	1	Animal QTLdb	Production	91758567	144963115	13884	Body weight		ISU0053	3156	Body weight	NA	cM	charollais	NA	Linkage	Mendelian	Chromosome-wise	Significant	<0.05	NA	birth weight	MCM58,ILSTS04	body mass	body weight	Microsatellites	NA	NA	NA	NA	NA	NA	NA
EFNA1	1	105338707	105345741	EBV_GWAS	1	Animal QTLdb	Production	91758567	144963115	13884	Body weight		ISU0053	3156	Body weight	NA	cM	charollais	NA	Linkage	Mendelian	Chromosome-wise	Significant	<0.05	NA	birth weight	MCM58,ILSTS04	body mass	body weight	Microsatellites	NA	NA	NA	NA	NA	NA	NA
SLC50A1	1	105346456	105349149	EBV_GWAS	1	Animal QTLdb	Production	91758567	144963115	13884	Body weight		ISU0053	3156	Body weight	NA	cM	charollais	NA	Linkage	Mendelian	Chromosome-wise	Significant	<0.05	NA	birth weight	MCM58,ILSTS04	body mass	body weight	Microsatellites	NA	NA	NA	NA	NA	NA	NA
NECTIN4	1	112530903	112556695	EBV_GWAS	1	Animal QTLdb	Production	91758567	144963115	13884	Body weight		ISU0053	3156	Body weight	NA	cM	charollais	NA	Linkage	Mendelian	Chromosome-wise	Significant	<0.05	NA	birth weight	MCM58,ILSTS04	body mass	body weight	Microsatellites	NA	NA	NA	NA	NA	NA	NA
SYNJ1	1	123504115	123598920	EBV_GWAS	1	Animal QTLdb	Production	91758567	144963115	13884	Body weight		ISU0053	3156	Body weight	NA	cM	charollais	NA	Linkage	Mendelian	Chromosome-wise	Significant	<0.05	NA	birth weight	MCM58,ILSTS04	body mass	body weight	Microsatellites	NA	NA	NA	NA	NA	NA	NA
WARS2	1	96585025	96681901	EBV_GWAS	1	Animal QTLdb	Production	91758567	144963115	13884	Body weight		ISU0053	3156	Body weight	NA	cM	charollais	NA	Linkage	Mendelian	Chromosome-wise	Significant	<0.05	NA	yearling weight	MCM58,ILSTS04	body mass	body weight	Microsatellites	NA	NA	NA	NA	NA	NA	NA
PHGDH	1	97069164	97110990	Trait_GWAS	1	Animal QTLdb	Production	91758567	144963115	13884	Body weight		ISU0053	3156	Body weight	NA	cM	charollais	NA	Linkage	Mendelian	Chromosome-wise	Significant	<0.05	NA	yearling weight	MCM58,ILSTS04	body mass	body weight	Microsatellites	NA	NA	NA	NA	NA	NA	NA
PHGDH	1	97069164	97110990	EBV_GWAS	1	Animal QTLdb	Production	91758567	144963115	13884	Body weight		ISU0053	3156	Body weight	NA	cM	charollais	NA	Linkage	Mendelian	Chromosome-wise	Significant	<0.05	NA	yearling weight	MCM58,ILSTS04	body mass	body weight	Microsatellites	NA	NA	NA	NA	NA	NA	NA
CERS2	1	100916757	100922149	EBV_GWAS	1	Animal QTLdb	Production	91758567	144963115	13884	Body weight		ISU0053	3156	Body weight	NA	cM	charollais	NA	Linkage	Mendelian	Chromosome-wise	Significant	<0.05	NA	yearling weight	MCM58,ILSTS04	body mass	body weight	Microsatellites	NA	NA	NA	NA	NA	NA	NA
EFNA1	1	105338707	105345741	EBV_GWAS	1	Animal QTLdb	Production	91758567	144963115	13884	Body weight		ISU0053	3156	Body weight	NA	cM	charollais	NA	Linkage	Mendelian	Chromosome-wise	Significant	<0.05	NA	yearling weight	MCM58,ILSTS04	body mass	body weight	Microsatellites	NA	NA	NA	NA	NA	NA	NA
SLC50A1	1	105346456	105349149	EBV_GWAS	1	Animal QTLdb	Production	91758567	144963115	13884	Body weight		ISU0053	3156	Body weight	NA	cM	charollais	NA	Linkage	Mendelian	Chromosome-wise	Significant	<0.05	NA	yearling weight	MCM58,ILSTS04	body mass	body weight	Microsatellites	NA	NA	NA	NA	NA	NA	NA
NECTIN4	1	112530903	112556695	EBV_GWAS	1	Animal QTLdb	Production	91758567	144963115	13884	Body weight		ISU0053	3156	Body weight	NA	cM	charollais	NA	Linkage	Mendelian	Chromosome-wise	Significant	<0.05	NA	yearling weight	MCM58,ILSTS04	body mass	body weight	Microsatellites	NA	NA	NA	NA	NA	NA	NA
SYNJ1	1	123504115	123598920	EBV_GWAS	1	Animal QTLdb	Production	91758567	144963115	13884	Body weight		ISU0053	3156	Body weight	NA	cM	charollais	NA	Linkage	Mendelian	Chromosome-wise	Significant	<0.05	NA	yearling weight	MCM58,ILSTS04	body mass	body weight	Microsatellites	NA	NA	NA	NA	NA	NA	NA
WARS2	1	96585025	96681901	EBV_GWAS	1	Animal QTLdb	Production	91758567	144963115	13884	Body weight		ISU0053	3156	Body weight	NA	cM	charollais	NA	Linkage	Mendelian	Chromosome-wise	Significant	<0.05	NA	body weight at 6 months	MCM58,ILSTS04	body mass	body weight	Microsatellites	NA	NA	NA	NA	NA	NA	NA
PHGDH	1	97069164	97110990	Trait_GWAS	1	Animal QTLdb	Production	91758567	144963115	13884	Body weight		ISU0053	3156	Body weight	NA	cM	charollais	NA	Linkage	Mendelian	Chromosome-wise	Significant	<0.05	NA	body weight at 6 months	MCM58,ILSTS04	body mass	body weight	Microsatellites	NA	NA	NA	NA	NA	NA	NA
PHGDH	1	97069164	97110990	EBV_GWAS	1	Animal QTLdb	Production	91758567	144963115	13884	Body weight		ISU0053	3156	Body weight	NA	cM	charollais	NA	Linkage	Mendelian	Chromosome-wise	Significant	<0.05	NA	body weight at 6 months	MCM58,ILSTS04	body mass	body weight	Microsatellites	NA	NA	NA	NA	NA	NA	NA
CERS2	1	100916757	100922149	EBV_GWAS	1	Animal QTLdb	Production	91758567	144963115	13884	Body weight		ISU0053	3156	Body weight	NA	cM	charollais	NA	Linkage	Mendelian	Chromosome-wise	Significant	<0.05	NA	body weight at 6 months	MCM58,ILSTS04	body mass	body weight	Microsatellites	NA	NA	NA	NA	NA	NA	NA
EFNA1	1	105338707	105345741	EBV_GWAS	1	Animal QTLdb	Production	91758567	144963115	13884	Body weight		ISU0053	3156	Body weight	NA	cM	charollais	NA	Linkage	Mendelian	Chromosome-wise	Significant	<0.05	NA	body weight at 6 months	MCM58,ILSTS04	body mass	body weight	Microsatellites	NA	NA	NA	NA	NA	NA	NA
SLC50A1	1	105346456	105349149	EBV_GWAS	1	Animal QTLdb	Production	91758567	144963115	13884	Body weight		ISU0053	3156	Body weight	NA	cM	charollais	NA	Linkage	Mendelian	Chromosome-wise	Significant	<0.05	NA	body weight at 6 months	MCM58,ILSTS04	body mass	body weight	Microsatellites	NA	NA	NA	NA	NA	NA	NA
NECTIN4	1	112530903	112556695	EBV_GWAS	1	Animal QTLdb	Production	91758567	144963115	13884	Body weight		ISU0053	3156	Body weight	NA	cM	charollais	NA	Linkage	Mendelian	Chromosome-wise	Significant	<0.05	NA	body weight at 6 months	MCM58,ILSTS04	body mass	body weight	Microsatellites	NA	NA	NA	NA	NA	NA	NA
SYNJ1	1	123504115	123598920	EBV_GWAS	1	Animal QTLdb	Production	91758567	144963115	13884	Body weight		ISU0053	3156	Body weight	NA	cM	charollais	NA	Linkage	Mendelian	Chromosome-wise	Significant	<0.05	NA	body weight at 6 months	MCM58,ILSTS04	body mass	body weight	Microsatellites	NA	NA	NA	NA	NA	NA	NA
WARS2	1	96585025	96681901	EBV_GWAS	1	Animal QTLdb	Production	91758567	144963115	13884	Body weight		ISU0053	3156	Body weight	NA	cM	charollais	NA	Linkage	Mendelian	Chromosome-wise	Significant	<0.05	NA	birth weight	MCM58,ILSTS04	body mass	body weight	Microsatellites	NA	NA	NA	NA	NA	NA	NA
PHGDH	1	97069164	97110990	Trait_GWAS	1	Animal QTLdb	Production	91758567	144963115	13884	Body weight		ISU0053	3156	Body weight	NA	cM	charollais	NA	Linkage	Mendelian	Chromosome-wise	Significant	<0.05	NA	birth weight	MCM58,ILSTS04	body mass	body weight	Microsatellites	NA	NA	NA	NA	NA	NA	NA
PHGDH	1	97069164	97110990	EBV_GWAS	1	Animal QTLdb	Production	91758567	144963115	13884	Body weight		ISU0053	3156	Body weight	NA	cM	charollais	NA	Linkage	Mendelian	Chromosome-wise	Significant	<0.05	NA	birth weight	MCM58,ILSTS04	body mass	body weight	Microsatellites	NA	NA	NA	NA	NA	NA	NA
CERS2	1	100916757	100922149	EBV_GWAS	1	Animal QTLdb	Production	91758567	144963115	13884	Body weight		ISU0053	3156	Body weight	NA	cM	charollais	NA	Linkage	Mendelian	Chromosome-wise	Significant	<0.05	NA	birth weight	MCM58,ILSTS04	body mass	body weight	Microsatellites	NA	NA	NA	NA	NA	NA	NA
EFNA1	1	105338707	105345741	EBV_GWAS	1	Animal QTLdb	Production	91758567	144963115	13884	Body weight		ISU0053	3156	Body weight	NA	cM	charollais	NA	Linkage	Mendelian	Chromosome-wise	Significant	<0.05	NA	birth weight	MCM58,ILSTS04	body mass	body weight	Microsatellites	NA	NA	NA	NA	NA	NA	NA
SLC50A1	1	105346456	105349149	EBV_GWAS	1	Animal QTLdb	Production	91758567	144963115	13884	Body weight		ISU0053	3156	Body weight	NA	cM	charollais	NA	Linkage	Mendelian	Chromosome-wise	Significant	<0.05	NA	birth weight	MCM58,ILSTS04	body mass	body weight	Microsatellites	NA	NA	NA	NA	NA	NA	NA
NECTIN4	1	112530903	112556695	EBV_GWAS	1	Animal QTLdb	Production	91758567	144963115	13884	Body weight		ISU0053	3156	Body weight	NA	cM	charollais	NA	Linkage	Mendelian	Chromosome-wise	Significant	<0.05	NA	birth weight	MCM58,ILSTS04	body mass	body weight	Microsatellites	NA	NA	NA	NA	NA	NA	NA
SYNJ1	1	123504115	123598920	EBV_GWAS	1	Animal QTLdb	Production	91758567	144963115	13884	Body weight		ISU0053	3156	Body weight	NA	cM	charollais	NA	Linkage	Mendelian	Chromosome-wise	Significant	<0.05	NA	birth weight	MCM58,ILSTS04	body mass	body weight	Microsatellites	NA	NA	NA	NA	NA	NA	NA
WARS2	1	96585025	96681901	EBV_GWAS	1	Animal QTLdb	Production	91758567	144963115	13884	Body weight		ISU0053	3156	Body weight	NA	cM	charollais	NA	Linkage	Mendelian	Chromosome-wise	Significant	<0.05	NA	body weight at 6 months	MCM58,ILSTS04	body mass	body weight	Microsatellites	NA	NA	NA	NA	NA	NA	NA
PHGDH	1	97069164	97110990	Trait_GWAS	1	Animal QTLdb	Production	91758567	144963115	13884	Body weight		ISU0053	3156	Body weight	NA	cM	charollais	NA	Linkage	Mendelian	Chromosome-wise	Significant	<0.05	NA	body weight at 6 months	MCM58,ILSTS04	body mass	body weight	Microsatellites	NA	NA	NA	NA	NA	NA	NA
PHGDH	1	97069164	97110990	EBV_GWAS	1	Animal QTLdb	Production	91758567	144963115	13884	Body weight		ISU0053	3156	Body weight	NA	cM	charollais	NA	Linkage	Mendelian	Chromosome-wise	Significant	<0.05	NA	body weight at 6 months	MCM58,ILSTS04	body mass	body weight	Microsatellites	NA	NA	NA	NA	NA	NA	NA
CERS2	1	100916757	100922149	EBV_GWAS	1	Animal QTLdb	Production	91758567	144963115	13884	Body weight		ISU0053	3156	Body weight	NA	cM	charollais	NA	Linkage	Mendelian	Chromosome-wise	Significant	<0.05	NA	body weight at 6 months	MCM58,ILSTS04	body mass	body weight	Microsatellites	NA	NA	NA	NA	NA	NA	NA
EFNA1	1	105338707	105345741	EBV_GWAS	1	Animal QTLdb	Production	91758567	144963115	13884	Body weight		ISU0053	3156	Body weight	NA	cM	charollais	NA	Linkage	Mendelian	Chromosome-wise	Significant	<0.05	NA	body weight at 6 months	MCM58,ILSTS04	body mass	body weight	Microsatellites	NA	NA	NA	NA	NA	NA	NA
SLC50A1	1	105346456	105349149	EBV_GWAS	1	Animal QTLdb	Production	91758567	144963115	13884	Body weight		ISU0053	3156	Body weight	NA	cM	charollais	NA	Linkage	Mendelian	Chromosome-wise	Significant	<0.05	NA	body weight at 6 months	MCM58,ILSTS04	body mass	body weight	Microsatellites	NA	NA	NA	NA	NA	NA	NA
NECTIN4	1	112530903	112556695	EBV_GWAS	1	Animal QTLdb	Production	91758567	144963115	13884	Body weight		ISU0053	3156	Body weight	NA	cM	charollais	NA	Linkage	Mendelian	Chromosome-wise	Significant	<0.05	NA	body weight at 6 months	MCM58,ILSTS04	body mass	body weight	Microsatellites	NA	NA	NA	NA	NA	NA	NA
SYNJ1	1	123504115	123598920	EBV_GWAS	1	Animal QTLdb	Production	91758567	144963115	13884	Body weight		ISU0053	3156	Body weight	NA	cM	charollais	NA	Linkage	Mendelian	Chromosome-wise	Significant	<0.05	NA	body weight at 6 months	MCM58,ILSTS04	body mass	body weight	Microsatellites	NA	NA	NA	NA	NA	NA	NA
WARS2	1	96585025	96681901	EBV_GWAS	1	Animal QTLdb	Production	91758567	144963115	13884	Body weight		ISU0053	3156	Body weight	NA	cM	charollais	NA	Linkage	Mendelian	Chromosome-wise	Significant	<0.05	NA	yearling weight	MCM58,ILSTS04	body mass	body weight	Microsatellites	NA	NA	NA	NA	NA	NA	NA
PHGDH	1	97069164	97110990	Trait_GWAS	1	Animal QTLdb	Production	91758567	144963115	13884	Body weight		ISU0053	3156	Body weight	NA	cM	charollais	NA	Linkage	Mendelian	Chromosome-wise	Significant	<0.05	NA	yearling weight	MCM58,ILSTS04	body mass	body weight	Microsatellites	NA	NA	NA	NA	NA	NA	NA
PHGDH	1	97069164	97110990	EBV_GWAS	1	Animal QTLdb	Production	91758567	144963115	13884	Body weight		ISU0053	3156	Body weight	NA	cM	charollais	NA	Linkage	Mendelian	Chromosome-wise	Significant	<0.05	NA	yearling weight	MCM58,ILSTS04	body mass	body weight	Microsatellites	NA	NA	NA	NA	NA	NA	NA
CERS2	1	100916757	100922149	EBV_GWAS	1	Animal QTLdb	Production	91758567	144963115	13884	Body weight		ISU0053	3156	Body weight	NA	cM	charollais	NA	Linkage	Mendelian	Chromosome-wise	Significant	<0.05	NA	yearling weight	MCM58,ILSTS04	body mass	body weight	Microsatellites	NA	NA	NA	NA	NA	NA	NA
EFNA1	1	105338707	105345741	EBV_GWAS	1	Animal QTLdb	Production	91758567	144963115	13884	Body weight		ISU0053	3156	Body weight	NA	cM	charollais	NA	Linkage	Mendelian	Chromosome-wise	Significant	<0.05	NA	yearling weight	MCM58,ILSTS04	body mass	body weight	Microsatellites	NA	NA	NA	NA	NA	NA	NA
SLC50A1	1	105346456	105349149	EBV_GWAS	1	Animal QTLdb	Production	91758567	144963115	13884	Body weight		ISU0053	3156	Body weight	NA	cM	charollais	NA	Linkage	Mendelian	Chromosome-wise	Significant	<0.05	NA	yearling weight	MCM58,ILSTS04	body mass	body weight	Microsatellites	NA	NA	NA	NA	NA	NA	NA
NECTIN4	1	112530903	112556695	EBV_GWAS	1	Animal QTLdb	Production	91758567	144963115	13884	Body weight		ISU0053	3156	Body weight	NA	cM	charollais	NA	Linkage	Mendelian	Chromosome-wise	Significant	<0.05	NA	yearling weight	MCM58,ILSTS04	body mass	body weight	Microsatellites	NA	NA	NA	NA	NA	NA	NA
SYNJ1	1	123504115	123598920	EBV_GWAS	1	Animal QTLdb	Production	91758567	144963115	13884	Body weight		ISU0053	3156	Body weight	NA	cM	charollais	NA	Linkage	Mendelian	Chromosome-wise	Significant	<0.05	NA	yearling weight	MCM58,ILSTS04	body mass	body weight	Microsatellites	NA	NA	NA	NA	NA	NA	NA
WARS2	1	96585025	96681901	EBV_GWAS	1	Animal QTLdb	Production	91758567	144963115	13884	Body weight		ISU0053	3156	Body weight	NA	cM	charollais	NA	Linkage	Mendelian	Chromosome-wise	Significant	<0.05	NA	slaughter weight	MCM58,ILSTS04	body mass	body weight	Microsatellites	NA	NA	NA	NA	NA	NA	NA
PHGDH	1	97069164	97110990	Trait_GWAS	1	Animal QTLdb	Production	91758567	144963115	13884	Body weight		ISU0053	3156	Body weight	NA	cM	charollais	NA	Linkage	Mendelian	Chromosome-wise	Significant	<0.05	NA	slaughter weight	MCM58,ILSTS04	body mass	body weight	Microsatellites	NA	NA	NA	NA	NA	NA	NA
PHGDH	1	97069164	97110990	EBV_GWAS	1	Animal QTLdb	Production	91758567	144963115	13884	Body weight		ISU0053	3156	Body weight	NA	cM	charollais	NA	Linkage	Mendelian	Chromosome-wise	Significant	<0.05	NA	slaughter weight	MCM58,ILSTS04	body mass	body weight	Microsatellites	NA	NA	NA	NA	NA	NA	NA
CERS2	1	100916757	100922149	EBV_GWAS	1	Animal QTLdb	Production	91758567	144963115	13884	Body weight		ISU0053	3156	Body weight	NA	cM	charollais	NA	Linkage	Mendelian	Chromosome-wise	Significant	<0.05	NA	slaughter weight	MCM58,ILSTS04	body mass	body weight	Microsatellites	NA	NA	NA	NA	NA	NA	NA
EFNA1	1	105338707	105345741	EBV_GWAS	1	Animal QTLdb	Production	91758567	144963115	13884	Body weight		ISU0053	3156	Body weight	NA	cM	charollais	NA	Linkage	Mendelian	Chromosome-wise	Significant	<0.05	NA	slaughter weight	MCM58,ILSTS04	body mass	body weight	Microsatellites	NA	NA	NA	NA	NA	NA	NA
SLC50A1	1	105346456	105349149	EBV_GWAS	1	Animal QTLdb	Production	91758567	144963115	13884	Body weight		ISU0053	3156	Body weight	NA	cM	charollais	NA	Linkage	Mendelian	Chromosome-wise	Significant	<0.05	NA	slaughter weight	MCM58,ILSTS04	body mass	body weight	Microsatellites	NA	NA	NA	NA	NA	NA	NA
NECTIN4	1	112530903	112556695	EBV_GWAS	1	Animal QTLdb	Production	91758567	144963115	13884	Body weight		ISU0053	3156	Body weight	NA	cM	charollais	NA	Linkage	Mendelian	Chromosome-wise	Significant	<0.05	NA	slaughter weight	MCM58,ILSTS04	body mass	body weight	Microsatellites	NA	NA	NA	NA	NA	NA	NA
SYNJ1	1	123504115	123598920	EBV_GWAS	1	Animal QTLdb	Production	91758567	144963115	13884	Body weight		ISU0053	3156	Body weight	NA	cM	charollais	NA	Linkage	Mendelian	Chromosome-wise	Significant	<0.05	NA	slaughter weight	MCM58,ILSTS04	body mass	body weight	Microsatellites	NA	NA	NA	NA	NA	NA	NA
WARS2	1	96585025	96681901	EBV_GWAS	1	Animal QTLdb	Production	91758567	144963115	13884	Body weight		ISU0053	3156	Body weight	NA	cM	charollais	NA	Linkage	Mendelian	Chromosome-wise	Significant	<0.05	NA	slaughter weight	MCM58,ILSTS04	body mass	body weight	Microsatellites	NA	NA	NA	NA	NA	NA	NA
PHGDH	1	97069164	97110990	Trait_GWAS	1	Animal QTLdb	Production	91758567	144963115	13884	Body weight		ISU0053	3156	Body weight	NA	cM	charollais	NA	Linkage	Mendelian	Chromosome-wise	Significant	<0.05	NA	slaughter weight	MCM58,ILSTS04	body mass	body weight	Microsatellites	NA	NA	NA	NA	NA	NA	NA
PHGDH	1	97069164	97110990	EBV_GWAS	1	Animal QTLdb	Production	91758567	144963115	13884	Body weight		ISU0053	3156	Body weight	NA	cM	charollais	NA	Linkage	Mendelian	Chromosome-wise	Significant	<0.05	NA	slaughter weight	MCM58,ILSTS04	body mass	body weight	Microsatellites	NA	NA	NA	NA	NA	NA	NA
CERS2	1	100916757	100922149	EBV_GWAS	1	Animal QTLdb	Production	91758567	144963115	13884	Body weight		ISU0053	3156	Body weight	NA	cM	charollais	NA	Linkage	Mendelian	Chromosome-wise	Significant	<0.05	NA	slaughter weight	MCM58,ILSTS04	body mass	body weight	Microsatellites	NA	NA	NA	NA	NA	NA	NA
EFNA1	1	105338707	105345741	EBV_GWAS	1	Animal QTLdb	Production	91758567	144963115	13884	Body weight		ISU0053	3156	Body weight	NA	cM	charollais	NA	Linkage	Mendelian	Chromosome-wise	Significant	<0.05	NA	slaughter weight	MCM58,ILSTS04	body mass	body weight	Microsatellites	NA	NA	NA	NA	NA	NA	NA
SLC50A1	1	105346456	105349149	EBV_GWAS	1	Animal QTLdb	Production	91758567	144963115	13884	Body weight		ISU0053	3156	Body weight	NA	cM	charollais	NA	Linkage	Mendelian	Chromosome-wise	Significant	<0.05	NA	slaughter weight	MCM58,ILSTS04	body mass	body weight	Microsatellites	NA	NA	NA	NA	NA	NA	NA
NECTIN4	1	112530903	112556695	EBV_GWAS	1	Animal QTLdb	Production	91758567	144963115	13884	Body weight		ISU0053	3156	Body weight	NA	cM	charollais	NA	Linkage	Mendelian	Chromosome-wise	Significant	<0.05	NA	slaughter weight	MCM58,ILSTS04	body mass	body weight	Microsatellites	NA	NA	NA	NA	NA	NA	NA
SYNJ1	1	123504115	123598920	EBV_GWAS	1	Animal QTLdb	Production	91758567	144963115	13884	Body weight		ISU0053	3156	Body weight	NA	cM	charollais	NA	Linkage	Mendelian	Chromosome-wise	Significant	<0.05	NA	slaughter weight	MCM58,ILSTS04	body mass	body weight	Microsatellites	NA	NA	NA	NA	NA	NA	NA
WARS2	1	96585025	96681901	EBV_GWAS	1	Animal QTLdb	Production	91758567	144963115	13884	Body weight		ISU0053	3156	Body weight	NA	cM	charollais	NA	Linkage	Mendelian	Chromosome-wise	Significant	<0.05	NA	mature weight	MCM58,ILSTS04	body mass	body weight	Microsatellites	NA	NA	NA	NA	NA	NA	NA
PHGDH	1	97069164	97110990	Trait_GWAS	1	Animal QTLdb	Production	91758567	144963115	13884	Body weight		ISU0053	3156	Body weight	NA	cM	charollais	NA	Linkage	Mendelian	Chromosome-wise	Significant	<0.05	NA	mature weight	MCM58,ILSTS04	body mass	body weight	Microsatellites	NA	NA	NA	NA	NA	NA	NA
PHGDH	1	97069164	97110990	EBV_GWAS	1	Animal QTLdb	Production	91758567	144963115	13884	Body weight		ISU0053	3156	Body weight	NA	cM	charollais	NA	Linkage	Mendelian	Chromosome-wise	Significant	<0.05	NA	mature weight	MCM58,ILSTS04	body mass	body weight	Microsatellites	NA	NA	NA	NA	NA	NA	NA
CERS2	1	100916757	100922149	EBV_GWAS	1	Animal QTLdb	Production	91758567	144963115	13884	Body weight		ISU0053	3156	Body weight	NA	cM	charollais	NA	Linkage	Mendelian	Chromosome-wise	Significant	<0.05	NA	mature weight	MCM58,ILSTS04	body mass	body weight	Microsatellites	NA	NA	NA	NA	NA	NA	NA
EFNA1	1	105338707	105345741	EBV_GWAS	1	Animal QTLdb	Production	91758567	144963115	13884	Body weight		ISU0053	3156	Body weight	NA	cM	charollais	NA	Linkage	Mendelian	Chromosome-wise	Significant	<0.05	NA	mature weight	MCM58,ILSTS04	body mass	body weight	Microsatellites	NA	NA	NA	NA	NA	NA	NA
SLC50A1	1	105346456	105349149	EBV_GWAS	1	Animal QTLdb	Production	91758567	144963115	13884	Body weight		ISU0053	3156	Body weight	NA	cM	charollais	NA	Linkage	Mendelian	Chromosome-wise	Significant	<0.05	NA	mature weight	MCM58,ILSTS04	body mass	body weight	Microsatellites	NA	NA	NA	NA	NA	NA	NA
NECTIN4	1	112530903	112556695	EBV_GWAS	1	Animal QTLdb	Production	91758567	144963115	13884	Body weight		ISU0053	3156	Body weight	NA	cM	charollais	NA	Linkage	Mendelian	Chromosome-wise	Significant	<0.05	NA	mature weight	MCM58,ILSTS04	body mass	body weight	Microsatellites	NA	NA	NA	NA	NA	NA	NA
SYNJ1	1	123504115	123598920	EBV_GWAS	1	Animal QTLdb	Production	91758567	144963115	13884	Body weight		ISU0053	3156	Body weight	NA	cM	charollais	NA	Linkage	Mendelian	Chromosome-wise	Significant	<0.05	NA	mature weight	MCM58,ILSTS04	body mass	body weight	Microsatellites	NA	NA	NA	NA	NA	NA	NA
WARS2	1	96585025	96681901	EBV_GWAS	1	Animal QTLdb	Production	91758567	144963115	13884	Body weight		ISU0053	3156	Body weight	NA	cM	charollais	NA	Linkage	Mendelian	Chromosome-wise	Significant	<0.05	NA	yearling weight	MCM58,ILSTS04	body mass	body weight	Microsatellites	NA	NA	NA	NA	NA	NA	NA
PHGDH	1	97069164	97110990	Trait_GWAS	1	Animal QTLdb	Production	91758567	144963115	13884	Body weight		ISU0053	3156	Body weight	NA	cM	charollais	NA	Linkage	Mendelian	Chromosome-wise	Significant	<0.05	NA	yearling weight	MCM58,ILSTS04	body mass	body weight	Microsatellites	NA	NA	NA	NA	NA	NA	NA
PHGDH	1	97069164	97110990	EBV_GWAS	1	Animal QTLdb	Production	91758567	144963115	13884	Body weight		ISU0053	3156	Body weight	NA	cM	charollais	NA	Linkage	Mendelian	Chromosome-wise	Significant	<0.05	NA	yearling weight	MCM58,ILSTS04	body mass	body weight	Microsatellites	NA	NA	NA	NA	NA	NA	NA
CERS2	1	100916757	100922149	EBV_GWAS	1	Animal QTLdb	Production	91758567	144963115	13884	Body weight		ISU0053	3156	Body weight	NA	cM	charollais	NA	Linkage	Mendelian	Chromosome-wise	Significant	<0.05	NA	yearling weight	MCM58,ILSTS04	body mass	body weight	Microsatellites	NA	NA	NA	NA	NA	NA	NA
EFNA1	1	105338707	105345741	EBV_GWAS	1	Animal QTLdb	Production	91758567	144963115	13884	Body weight		ISU0053	3156	Body weight	NA	cM	charollais	NA	Linkage	Mendelian	Chromosome-wise	Significant	<0.05	NA	yearling weight	MCM58,ILSTS04	body mass	body weight	Microsatellites	NA	NA	NA	NA	NA	NA	NA
SLC50A1	1	105346456	105349149	EBV_GWAS	1	Animal QTLdb	Production	91758567	144963115	13884	Body weight		ISU0053	3156	Body weight	NA	cM	charollais	NA	Linkage	Mendelian	Chromosome-wise	Significant	<0.05	NA	yearling weight	MCM58,ILSTS04	body mass	body weight	Microsatellites	NA	NA	NA	NA	NA	NA	NA
NECTIN4	1	112530903	112556695	EBV_GWAS	1	Animal QTLdb	Production	91758567	144963115	13884	Body weight		ISU0053	3156	Body weight	NA	cM	charollais	NA	Linkage	Mendelian	Chromosome-wise	Significant	<0.05	NA	yearling weight	MCM58,ILSTS04	body mass	body weight	Microsatellites	NA	NA	NA	NA	NA	NA	NA
SYNJ1	1	123504115	123598920	EBV_GWAS	1	Animal QTLdb	Production	91758567	144963115	13884	Body weight		ISU0053	3156	Body weight	NA	cM	charollais	NA	Linkage	Mendelian	Chromosome-wise	Significant	<0.05	NA	yearling weight	MCM58,ILSTS04	body mass	body weight	Microsatellites	NA	NA	NA	NA	NA	NA	NA
WARS2	1	96585025	96681901	EBV_GWAS	1	Animal QTLdb	Production	91758567	144963115	13884	Body weight		ISU0053	3156	Body weight	NA	cM	charollais	NA	Linkage	Mendelian	Chromosome-wise	Significant	<0.05	NA	yearling weight	MCM58,ILSTS04	body mass	body weight	Microsatellites	NA	NA	NA	NA	NA	NA	NA
PHGDH	1	97069164	97110990	Trait_GWAS	1	Animal QTLdb	Production	91758567	144963115	13884	Body weight		ISU0053	3156	Body weight	NA	cM	charollais	NA	Linkage	Mendelian	Chromosome-wise	Significant	<0.05	NA	yearling weight	MCM58,ILSTS04	body mass	body weight	Microsatellites	NA	NA	NA	NA	NA	NA	NA
PHGDH	1	97069164	97110990	EBV_GWAS	1	Animal QTLdb	Production	91758567	144963115	13884	Body weight		ISU0053	3156	Body weight	NA	cM	charollais	NA	Linkage	Mendelian	Chromosome-wise	Significant	<0.05	NA	yearling weight	MCM58,ILSTS04	body mass	body weight	Microsatellites	NA	NA	NA	NA	NA	NA	NA
CERS2	1	100916757	100922149	EBV_GWAS	1	Animal QTLdb	Production	91758567	144963115	13884	Body weight		ISU0053	3156	Body weight	NA	cM	charollais	NA	Linkage	Mendelian	Chromosome-wise	Significant	<0.05	NA	yearling weight	MCM58,ILSTS04	body mass	body weight	Microsatellites	NA	NA	NA	NA	NA	NA	NA
EFNA1	1	105338707	105345741	EBV_GWAS	1	Animal QTLdb	Production	91758567	144963115	13884	Body weight		ISU0053	3156	Body weight	NA	cM	charollais	NA	Linkage	Mendelian	Chromosome-wise	Significant	<0.05	NA	yearling weight	MCM58,ILSTS04	body mass	body weight	Microsatellites	NA	NA	NA	NA	NA	NA	NA
SLC50A1	1	105346456	105349149	EBV_GWAS	1	Animal QTLdb	Production	91758567	144963115	13884	Body weight		ISU0053	3156	Body weight	NA	cM	charollais	NA	Linkage	Mendelian	Chromosome-wise	Significant	<0.05	NA	yearling weight	MCM58,ILSTS04	body mass	body weight	Microsatellites	NA	NA	NA	NA	NA	NA	NA
NECTIN4	1	112530903	112556695	EBV_GWAS	1	Animal QTLdb	Production	91758567	144963115	13884	Body weight		ISU0053	3156	Body weight	NA	cM	charollais	NA	Linkage	Mendelian	Chromosome-wise	Significant	<0.05	NA	yearling weight	MCM58,ILSTS04	body mass	body weight	Microsatellites	NA	NA	NA	NA	NA	NA	NA
SYNJ1	1	123504115	123598920	EBV_GWAS	1	Animal QTLdb	Production	91758567	144963115	13884	Body weight		ISU0053	3156	Body weight	NA	cM	charollais	NA	Linkage	Mendelian	Chromosome-wise	Significant	<0.05	NA	yearling weight	MCM58,ILSTS04	body mass	body weight	Microsatellites	NA	NA	NA	NA	NA	NA	NA
WARS2	1	96585025	96681901	EBV_GWAS	1	Animal QTLdb	Production	91758567	144963115	13884	Body weight		ISU0053	3156	Body weight	NA	cM	charollais	NA	Linkage	Mendelian	Chromosome-wise	Significant	<0.05	NA	birth weight	MCM58,ILSTS04	body mass	body weight	Microsatellites	NA	NA	NA	NA	NA	NA	NA
PHGDH	1	97069164	97110990	Trait_GWAS	1	Animal QTLdb	Production	91758567	144963115	13884	Body weight		ISU0053	3156	Body weight	NA	cM	charollais	NA	Linkage	Mendelian	Chromosome-wise	Significant	<0.05	NA	birth weight	MCM58,ILSTS04	body mass	body weight	Microsatellites	NA	NA	NA	NA	NA	NA	NA
PHGDH	1	97069164	97110990	EBV_GWAS	1	Animal QTLdb	Production	91758567	144963115	13884	Body weight		ISU0053	3156	Body weight	NA	cM	charollais	NA	Linkage	Mendelian	Chromosome-wise	Significant	<0.05	NA	birth weight	MCM58,ILSTS04	body mass	body weight	Microsatellites	NA	NA	NA	NA	NA	NA	NA
CERS2	1	100916757	100922149	EBV_GWAS	1	Animal QTLdb	Production	91758567	144963115	13884	Body weight		ISU0053	3156	Body weight	NA	cM	charollais	NA	Linkage	Mendelian	Chromosome-wise	Significant	<0.05	NA	birth weight	MCM58,ILSTS04	body mass	body weight	Microsatellites	NA	NA	NA	NA	NA	NA	NA
EFNA1	1	105338707	105345741	EBV_GWAS	1	Animal QTLdb	Production	91758567	144963115	13884	Body weight		ISU0053	3156	Body weight	NA	cM	charollais	NA	Linkage	Mendelian	Chromosome-wise	Significant	<0.05	NA	birth weight	MCM58,ILSTS04	body mass	body weight	Microsatellites	NA	NA	NA	NA	NA	NA	NA
SLC50A1	1	105346456	105349149	EBV_GWAS	1	Animal QTLdb	Production	91758567	144963115	13884	Body weight		ISU0053	3156	Body weight	NA	cM	charollais	NA	Linkage	Mendelian	Chromosome-wise	Significant	<0.05	NA	birth weight	MCM58,ILSTS04	body mass	body weight	Microsatellites	NA	NA	NA	NA	NA	NA	NA
NECTIN4	1	112530903	112556695	EBV_GWAS	1	Animal QTLdb	Production	91758567	144963115	13884	Body weight		ISU0053	3156	Body weight	NA	cM	charollais	NA	Linkage	Mendelian	Chromosome-wise	Significant	<0.05	NA	birth weight	MCM58,ILSTS04	body mass	body weight	Microsatellites	NA	NA	NA	NA	NA	NA	NA
SYNJ1	1	123504115	123598920	EBV_GWAS	1	Animal QTLdb	Production	91758567	144963115	13884	Body weight		ISU0053	3156	Body weight	NA	cM	charollais	NA	Linkage	Mendelian	Chromosome-wise	Significant	<0.05	NA	birth weight	MCM58,ILSTS04	body mass	body weight	Microsatellites	NA	NA	NA	NA	NA	NA	NA
WARS2	1	96585025	96681901	EBV_GWAS	1	Animal QTLdb	Production	91758567	144963115	13884	Body weight		ISU0053	3156	Body weight	NA	cM	charollais	NA	Linkage	Mendelian	Chromosome-wise	Significant	<0.05	NA	birth weight	MCM58,ILSTS04	body mass	body weight	Microsatellites	NA	NA	NA	NA	NA	NA	NA
PHGDH	1	97069164	97110990	Trait_GWAS	1	Animal QTLdb	Production	91758567	144963115	13884	Body weight		ISU0053	3156	Body weight	NA	cM	charollais	NA	Linkage	Mendelian	Chromosome-wise	Significant	<0.05	NA	birth weight	MCM58,ILSTS04	body mass	body weight	Microsatellites	NA	NA	NA	NA	NA	NA	NA
PHGDH	1	97069164	97110990	EBV_GWAS	1	Animal QTLdb	Production	91758567	144963115	13884	Body weight		ISU0053	3156	Body weight	NA	cM	charollais	NA	Linkage	Mendelian	Chromosome-wise	Significant	<0.05	NA	birth weight	MCM58,ILSTS04	body mass	body weight	Microsatellites	NA	NA	NA	NA	NA	NA	NA
CERS2	1	100916757	100922149	EBV_GWAS	1	Animal QTLdb	Production	91758567	144963115	13884	Body weight		ISU0053	3156	Body weight	NA	cM	charollais	NA	Linkage	Mendelian	Chromosome-wise	Significant	<0.05	NA	birth weight	MCM58,ILSTS04	body mass	body weight	Microsatellites	NA	NA	NA	NA	NA	NA	NA
EFNA1	1	105338707	105345741	EBV_GWAS	1	Animal QTLdb	Production	91758567	144963115	13884	Body weight		ISU0053	3156	Body weight	NA	cM	charollais	NA	Linkage	Mendelian	Chromosome-wise	Significant	<0.05	NA	birth weight	MCM58,ILSTS04	body mass	body weight	Microsatellites	NA	NA	NA	NA	NA	NA	NA
SLC50A1	1	105346456	105349149	EBV_GWAS	1	Animal QTLdb	Production	91758567	144963115	13884	Body weight		ISU0053	3156	Body weight	NA	cM	charollais	NA	Linkage	Mendelian	Chromosome-wise	Significant	<0.05	NA	birth weight	MCM58,ILSTS04	body mass	body weight	Microsatellites	NA	NA	NA	NA	NA	NA	NA
NECTIN4	1	112530903	112556695	EBV_GWAS	1	Animal QTLdb	Production	91758567	144963115	13884	Body weight		ISU0053	3156	Body weight	NA	cM	charollais	NA	Linkage	Mendelian	Chromosome-wise	Significant	<0.05	NA	birth weight	MCM58,ILSTS04	body mass	body weight	Microsatellites	NA	NA	NA	NA	NA	NA	NA
SYNJ1	1	123504115	123598920	EBV_GWAS	1	Animal QTLdb	Production	91758567	144963115	13884	Body weight		ISU0053	3156	Body weight	NA	cM	charollais	NA	Linkage	Mendelian	Chromosome-wise	Significant	<0.05	NA	birth weight	MCM58,ILSTS04	body mass	body weight	Microsatellites	NA	NA	NA	NA	NA	NA	NA
WARS2	1	96585025	96681901	EBV_GWAS	1	Animal QTLdb	Production	91758567	144963115	13884	Body weight		ISU0053	3156	Body weight	NA	cM	charollais	NA	Linkage	Mendelian	Chromosome-wise	Significant	<0.05	NA	birth weight	MCM58,ILSTS04	body mass	body weight	Microsatellites	NA	NA	NA	NA	NA	NA	NA
PHGDH	1	97069164	97110990	Trait_GWAS	1	Animal QTLdb	Production	91758567	144963115	13884	Body weight		ISU0053	3156	Body weight	NA	cM	charollais	NA	Linkage	Mendelian	Chromosome-wise	Significant	<0.05	NA	birth weight	MCM58,ILSTS04	body mass	body weight	Microsatellites	NA	NA	NA	NA	NA	NA	NA
PHGDH	1	97069164	97110990	EBV_GWAS	1	Animal QTLdb	Production	91758567	144963115	13884	Body weight		ISU0053	3156	Body weight	NA	cM	charollais	NA	Linkage	Mendelian	Chromosome-wise	Significant	<0.05	NA	birth weight	MCM58,ILSTS04	body mass	body weight	Microsatellites	NA	NA	NA	NA	NA	NA	NA
CERS2	1	100916757	100922149	EBV_GWAS	1	Animal QTLdb	Production	91758567	144963115	13884	Body weight		ISU0053	3156	Body weight	NA	cM	charollais	NA	Linkage	Mendelian	Chromosome-wise	Significant	<0.05	NA	birth weight	MCM58,ILSTS04	body mass	body weight	Microsatellites	NA	NA	NA	NA	NA	NA	NA
EFNA1	1	105338707	105345741	EBV_GWAS	1	Animal QTLdb	Production	91758567	144963115	13884	Body weight		ISU0053	3156	Body weight	NA	cM	charollais	NA	Linkage	Mendelian	Chromosome-wise	Significant	<0.05	NA	birth weight	MCM58,ILSTS04	body mass	body weight	Microsatellites	NA	NA	NA	NA	NA	NA	NA
SLC50A1	1	105346456	105349149	EBV_GWAS	1	Animal QTLdb	Production	91758567	144963115	13884	Body weight		ISU0053	3156	Body weight	NA	cM	charollais	NA	Linkage	Mendelian	Chromosome-wise	Significant	<0.05	NA	birth weight	MCM58,ILSTS04	body mass	body weight	Microsatellites	NA	NA	NA	NA	NA	NA	NA
NECTIN4	1	112530903	112556695	EBV_GWAS	1	Animal QTLdb	Production	91758567	144963115	13884	Body weight		ISU0053	3156	Body weight	NA	cM	charollais	NA	Linkage	Mendelian	Chromosome-wise	Significant	<0.05	NA	birth weight	MCM58,ILSTS04	body mass	body weight	Microsatellites	NA	NA	NA	NA	NA	NA	NA
SYNJ1	1	123504115	123598920	EBV_GWAS	1	Animal QTLdb	Production	91758567	144963115	13884	Body weight		ISU0053	3156	Body weight	NA	cM	charollais	NA	Linkage	Mendelian	Chromosome-wise	Significant	<0.05	NA	birth weight	MCM58,ILSTS04	body mass	body weight	Microsatellites	NA	NA	NA	NA	NA	NA	NA
WARS2	1	96585025	96681901	EBV_GWAS	1	Animal QTLdb	Production	91758567	144963115	13884	Body weight		ISU0053	3156	Body weight	NA	cM	charollais	NA	Linkage	Mendelian	Chromosome-wise	Significant	<0.05	NA	birth weight	MCM58,ILSTS04	body mass	body weight	Microsatellites	NA	NA	NA	NA	NA	NA	NA
PHGDH	1	97069164	97110990	Trait_GWAS	1	Animal QTLdb	Production	91758567	144963115	13884	Body weight		ISU0053	3156	Body weight	NA	cM	charollais	NA	Linkage	Mendelian	Chromosome-wise	Significant	<0.05	NA	birth weight	MCM58,ILSTS04	body mass	body weight	Microsatellites	NA	NA	NA	NA	NA	NA	NA
PHGDH	1	97069164	97110990	EBV_GWAS	1	Animal QTLdb	Production	91758567	144963115	13884	Body weight		ISU0053	3156	Body weight	NA	cM	charollais	NA	Linkage	Mendelian	Chromosome-wise	Significant	<0.05	NA	birth weight	MCM58,ILSTS04	body mass	body weight	Microsatellites	NA	NA	NA	NA	NA	NA	NA
CERS2	1	100916757	100922149	EBV_GWAS	1	Animal QTLdb	Production	91758567	144963115	13884	Body weight		ISU0053	3156	Body weight	NA	cM	charollais	NA	Linkage	Mendelian	Chromosome-wise	Significant	<0.05	NA	birth weight	MCM58,ILSTS04	body mass	body weight	Microsatellites	NA	NA	NA	NA	NA	NA	NA
EFNA1	1	105338707	105345741	EBV_GWAS	1	Animal QTLdb	Production	91758567	144963115	13884	Body weight		ISU0053	3156	Body weight	NA	cM	charollais	NA	Linkage	Mendelian	Chromosome-wise	Significant	<0.05	NA	birth weight	MCM58,ILSTS04	body mass	body weight	Microsatellites	NA	NA	NA	NA	NA	NA	NA
SLC50A1	1	105346456	105349149	EBV_GWAS	1	Animal QTLdb	Production	91758567	144963115	13884	Body weight		ISU0053	3156	Body weight	NA	cM	charollais	NA	Linkage	Mendelian	Chromosome-wise	Significant	<0.05	NA	birth weight	MCM58,ILSTS04	body mass	body weight	Microsatellites	NA	NA	NA	NA	NA	NA	NA
NECTIN4	1	112530903	112556695	EBV_GWAS	1	Animal QTLdb	Production	91758567	144963115	13884	Body weight		ISU0053	3156	Body weight	NA	cM	charollais	NA	Linkage	Mendelian	Chromosome-wise	Significant	<0.05	NA	birth weight	MCM58,ILSTS04	body mass	body weight	Microsatellites	NA	NA	NA	NA	NA	NA	NA
SYNJ1	1	123504115	123598920	EBV_GWAS	1	Animal QTLdb	Production	91758567	144963115	13884	Body weight		ISU0053	3156	Body weight	NA	cM	charollais	NA	Linkage	Mendelian	Chromosome-wise	Significant	<0.05	NA	birth weight	MCM58,ILSTS04	body mass	body weight	Microsatellites	NA	NA	NA	NA	NA	NA	NA
WARS2	1	96585025	96681901	EBV_GWAS	1	Animal QTLdb	Production	91758567	144963115	13884	Body weight		ISU0053	3156	Body weight	NA	cM	charollais	NA	Linkage	Mendelian	Chromosome-wise	Significant	<0.05	NA	birth weight	MCM58,ILSTS04	body mass	body weight	Microsatellites	NA	NA	NA	NA	NA	NA	NA
PHGDH	1	97069164	97110990	Trait_GWAS	1	Animal QTLdb	Production	91758567	144963115	13884	Body weight		ISU0053	3156	Body weight	NA	cM	charollais	NA	Linkage	Mendelian	Chromosome-wise	Significant	<0.05	NA	birth weight	MCM58,ILSTS04	body mass	body weight	Microsatellites	NA	NA	NA	NA	NA	NA	NA
PHGDH	1	97069164	97110990	EBV_GWAS	1	Animal QTLdb	Production	91758567	144963115	13884	Body weight		ISU0053	3156	Body weight	NA	cM	charollais	NA	Linkage	Mendelian	Chromosome-wise	Significant	<0.05	NA	birth weight	MCM58,ILSTS04	body mass	body weight	Microsatellites	NA	NA	NA	NA	NA	NA	NA
CERS2	1	100916757	100922149	EBV_GWAS	1	Animal QTLdb	Production	91758567	144963115	13884	Body weight		ISU0053	3156	Body weight	NA	cM	charollais	NA	Linkage	Mendelian	Chromosome-wise	Significant	<0.05	NA	birth weight	MCM58,ILSTS04	body mass	body weight	Microsatellites	NA	NA	NA	NA	NA	NA	NA
EFNA1	1	105338707	105345741	EBV_GWAS	1	Animal QTLdb	Production	91758567	144963115	13884	Body weight		ISU0053	3156	Body weight	NA	cM	charollais	NA	Linkage	Mendelian	Chromosome-wise	Significant	<0.05	NA	birth weight	MCM58,ILSTS04	body mass	body weight	Microsatellites	NA	NA	NA	NA	NA	NA	NA
SLC50A1	1	105346456	105349149	EBV_GWAS	1	Animal QTLdb	Production	91758567	144963115	13884	Body weight		ISU0053	3156	Body weight	NA	cM	charollais	NA	Linkage	Mendelian	Chromosome-wise	Significant	<0.05	NA	birth weight	MCM58,ILSTS04	body mass	body weight	Microsatellites	NA	NA	NA	NA	NA	NA	NA
NECTIN4	1	112530903	112556695	EBV_GWAS	1	Animal QTLdb	Production	91758567	144963115	13884	Body weight		ISU0053	3156	Body weight	NA	cM	charollais	NA	Linkage	Mendelian	Chromosome-wise	Significant	<0.05	NA	birth weight	MCM58,ILSTS04	body mass	body weight	Microsatellites	NA	NA	NA	NA	NA	NA	NA
SYNJ1	1	123504115	123598920	EBV_GWAS	1	Animal QTLdb	Production	91758567	144963115	13884	Body weight		ISU0053	3156	Body weight	NA	cM	charollais	NA	Linkage	Mendelian	Chromosome-wise	Significant	<0.05	NA	birth weight	MCM58,ILSTS04	body mass	body weight	Microsatellites	NA	NA	NA	NA	NA	NA	NA
WARS2	1	96585025	96681901	EBV_GWAS	1	Animal QTLdb	Production	91758567	144963115	13884	Body weight		ISU0053	3156	Body weight	NA	cM	charollais	NA	Linkage	Mendelian	Chromosome-wise	Significant	<0.05	NA	birth weight	MCM58,ILSTS04	body mass	body weight	Microsatellites	NA	NA	NA	NA	NA	NA	NA
PHGDH	1	97069164	97110990	Trait_GWAS	1	Animal QTLdb	Production	91758567	144963115	13884	Body weight		ISU0053	3156	Body weight	NA	cM	charollais	NA	Linkage	Mendelian	Chromosome-wise	Significant	<0.05	NA	birth weight	MCM58,ILSTS04	body mass	body weight	Microsatellites	NA	NA	NA	NA	NA	NA	NA
PHGDH	1	97069164	97110990	EBV_GWAS	1	Animal QTLdb	Production	91758567	144963115	13884	Body weight		ISU0053	3156	Body weight	NA	cM	charollais	NA	Linkage	Mendelian	Chromosome-wise	Significant	<0.05	NA	birth weight	MCM58,ILSTS04	body mass	body weight	Microsatellites	NA	NA	NA	NA	NA	NA	NA
CERS2	1	100916757	100922149	EBV_GWAS	1	Animal QTLdb	Production	91758567	144963115	13884	Body weight		ISU0053	3156	Body weight	NA	cM	charollais	NA	Linkage	Mendelian	Chromosome-wise	Significant	<0.05	NA	birth weight	MCM58,ILSTS04	body mass	body weight	Microsatellites	NA	NA	NA	NA	NA	NA	NA
EFNA1	1	105338707	105345741	EBV_GWAS	1	Animal QTLdb	Production	91758567	144963115	13884	Body weight		ISU0053	3156	Body weight	NA	cM	charollais	NA	Linkage	Mendelian	Chromosome-wise	Significant	<0.05	NA	birth weight	MCM58,ILSTS04	body mass	body weight	Microsatellites	NA	NA	NA	NA	NA	NA	NA
SLC50A1	1	105346456	105349149	EBV_GWAS	1	Animal QTLdb	Production	91758567	144963115	13884	Body weight		ISU0053	3156	Body weight	NA	cM	charollais	NA	Linkage	Mendelian	Chromosome-wise	Significant	<0.05	NA	birth weight	MCM58,ILSTS04	body mass	body weight	Microsatellites	NA	NA	NA	NA	NA	NA	NA
NECTIN4	1	112530903	112556695	EBV_GWAS	1	Animal QTLdb	Production	91758567	144963115	13884	Body weight		ISU0053	3156	Body weight	NA	cM	charollais	NA	Linkage	Mendelian	Chromosome-wise	Significant	<0.05	NA	birth weight	MCM58,ILSTS04	body mass	body weight	Microsatellites	NA	NA	NA	NA	NA	NA	NA
SYNJ1	1	123504115	123598920	EBV_GWAS	1	Animal QTLdb	Production	91758567	144963115	13884	Body weight		ISU0053	3156	Body weight	NA	cM	charollais	NA	Linkage	Mendelian	Chromosome-wise	Significant	<0.05	NA	birth weight	MCM58,ILSTS04	body mass	body weight	Microsatellites	NA	NA	NA	NA	NA	NA	NA
WARS2	1	96585025	96681901	EBV_GWAS	1	Animal QTLdb	Production	91758567	144963115	13884	Body weight		ISU0053	3156	Body weight	NA	cM	charollais	NA	Linkage	Mendelian	Chromosome-wise	Significant	<0.05	NA	birth weight	MCM58,ILSTS04	body mass	body weight	Microsatellites	NA	NA	NA	NA	NA	NA	NA
PHGDH	1	97069164	97110990	Trait_GWAS	1	Animal QTLdb	Production	91758567	144963115	13884	Body weight		ISU0053	3156	Body weight	NA	cM	charollais	NA	Linkage	Mendelian	Chromosome-wise	Significant	<0.05	NA	birth weight	MCM58,ILSTS04	body mass	body weight	Microsatellites	NA	NA	NA	NA	NA	NA	NA
PHGDH	1	97069164	97110990	EBV_GWAS	1	Animal QTLdb	Production	91758567	144963115	13884	Body weight		ISU0053	3156	Body weight	NA	cM	charollais	NA	Linkage	Mendelian	Chromosome-wise	Significant	<0.05	NA	birth weight	MCM58,ILSTS04	body mass	body weight	Microsatellites	NA	NA	NA	NA	NA	NA	NA
CERS2	1	100916757	100922149	EBV_GWAS	1	Animal QTLdb	Production	91758567	144963115	13884	Body weight		ISU0053	3156	Body weight	NA	cM	charollais	NA	Linkage	Mendelian	Chromosome-wise	Significant	<0.05	NA	birth weight	MCM58,ILSTS04	body mass	body weight	Microsatellites	NA	NA	NA	NA	NA	NA	NA
EFNA1	1	105338707	105345741	EBV_GWAS	1	Animal QTLdb	Production	91758567	144963115	13884	Body weight		ISU0053	3156	Body weight	NA	cM	charollais	NA	Linkage	Mendelian	Chromosome-wise	Significant	<0.05	NA	birth weight	MCM58,ILSTS04	body mass	body weight	Microsatellites	NA	NA	NA	NA	NA	NA	NA
SLC50A1	1	105346456	105349149	EBV_GWAS	1	Animal QTLdb	Production	91758567	144963115	13884	Body weight		ISU0053	3156	Body weight	NA	cM	charollais	NA	Linkage	Mendelian	Chromosome-wise	Significant	<0.05	NA	birth weight	MCM58,ILSTS04	body mass	body weight	Microsatellites	NA	NA	NA	NA	NA	NA	NA
NECTIN4	1	112530903	112556695	EBV_GWAS	1	Animal QTLdb	Production	91758567	144963115	13884	Body weight		ISU0053	3156	Body weight	NA	cM	charollais	NA	Linkage	Mendelian	Chromosome-wise	Significant	<0.05	NA	birth weight	MCM58,ILSTS04	body mass	body weight	Microsatellites	NA	NA	NA	NA	NA	NA	NA
SYNJ1	1	123504115	123598920	EBV_GWAS	1	Animal QTLdb	Production	91758567	144963115	13884	Body weight		ISU0053	3156	Body weight	NA	cM	charollais	NA	Linkage	Mendelian	Chromosome-wise	Significant	<0.05	NA	birth weight	MCM58,ILSTS04	body mass	body weight	Microsatellites	NA	NA	NA	NA	NA	NA	NA
WARS2	1	96585025	96681901	EBV_GWAS	1	Animal QTLdb	Production	91758567	144963115	13884	Body weight		ISU0053	3156	Body weight	NA	cM	charollais	NA	Linkage	Mendelian	Chromosome-wise	Significant	<0.05	NA	birth weight	MCM58,ILSTS04	body mass	body weight	Microsatellites	NA	NA	NA	NA	NA	NA	NA
PHGDH	1	97069164	97110990	Trait_GWAS	1	Animal QTLdb	Production	91758567	144963115	13884	Body weight		ISU0053	3156	Body weight	NA	cM	charollais	NA	Linkage	Mendelian	Chromosome-wise	Significant	<0.05	NA	birth weight	MCM58,ILSTS04	body mass	body weight	Microsatellites	NA	NA	NA	NA	NA	NA	NA
PHGDH	1	97069164	97110990	EBV_GWAS	1	Animal QTLdb	Production	91758567	144963115	13884	Body weight		ISU0053	3156	Body weight	NA	cM	charollais	NA	Linkage	Mendelian	Chromosome-wise	Significant	<0.05	NA	birth weight	MCM58,ILSTS04	body mass	body weight	Microsatellites	NA	NA	NA	NA	NA	NA	NA
CERS2	1	100916757	100922149	EBV_GWAS	1	Animal QTLdb	Production	91758567	144963115	13884	Body weight		ISU0053	3156	Body weight	NA	cM	charollais	NA	Linkage	Mendelian	Chromosome-wise	Significant	<0.05	NA	birth weight	MCM58,ILSTS04	body mass	body weight	Microsatellites	NA	NA	NA	NA	NA	NA	NA
EFNA1	1	105338707	105345741	EBV_GWAS	1	Animal QTLdb	Production	91758567	144963115	13884	Body weight		ISU0053	3156	Body weight	NA	cM	charollais	NA	Linkage	Mendelian	Chromosome-wise	Significant	<0.05	NA	birth weight	MCM58,ILSTS04	body mass	body weight	Microsatellites	NA	NA	NA	NA	NA	NA	NA
SLC50A1	1	105346456	105349149	EBV_GWAS	1	Animal QTLdb	Production	91758567	144963115	13884	Body weight		ISU0053	3156	Body weight	NA	cM	charollais	NA	Linkage	Mendelian	Chromosome-wise	Significant	<0.05	NA	birth weight	MCM58,ILSTS04	body mass	body weight	Microsatellites	NA	NA	NA	NA	NA	NA	NA
NECTIN4	1	112530903	112556695	EBV_GWAS	1	Animal QTLdb	Production	91758567	144963115	13884	Body weight		ISU0053	3156	Body weight	NA	cM	charollais	NA	Linkage	Mendelian	Chromosome-wise	Significant	<0.05	NA	birth weight	MCM58,ILSTS04	body mass	body weight	Microsatellites	NA	NA	NA	NA	NA	NA	NA
SYNJ1	1	123504115	123598920	EBV_GWAS	1	Animal QTLdb	Production	91758567	144963115	13884	Body weight		ISU0053	3156	Body weight	NA	cM	charollais	NA	Linkage	Mendelian	Chromosome-wise	Significant	<0.05	NA	birth weight	MCM58,ILSTS04	body mass	body weight	Microsatellites	NA	NA	NA	NA	NA	NA	NA
WARS2	1	96585025	96681901	EBV_GWAS	1	Animal QTLdb	Production	91758567	144963115	13884	Body weight		ISU0053	3156	Body weight	NA	cM	charollais	NA	Linkage	Mendelian	Chromosome-wise	Significant	<0.05	NA	birth weight	MCM58,ILSTS04	body mass	body weight	Microsatellites	NA	NA	NA	NA	NA	NA	NA
PHGDH	1	97069164	97110990	Trait_GWAS	1	Animal QTLdb	Production	91758567	144963115	13884	Body weight		ISU0053	3156	Body weight	NA	cM	charollais	NA	Linkage	Mendelian	Chromosome-wise	Significant	<0.05	NA	birth weight	MCM58,ILSTS04	body mass	body weight	Microsatellites	NA	NA	NA	NA	NA	NA	NA
PHGDH	1	97069164	97110990	EBV_GWAS	1	Animal QTLdb	Production	91758567	144963115	13884	Body weight		ISU0053	3156	Body weight	NA	cM	charollais	NA	Linkage	Mendelian	Chromosome-wise	Significant	<0.05	NA	birth weight	MCM58,ILSTS04	body mass	body weight	Microsatellites	NA	NA	NA	NA	NA	NA	NA
CERS2	1	100916757	100922149	EBV_GWAS	1	Animal QTLdb	Production	91758567	144963115	13884	Body weight		ISU0053	3156	Body weight	NA	cM	charollais	NA	Linkage	Mendelian	Chromosome-wise	Significant	<0.05	NA	birth weight	MCM58,ILSTS04	body mass	body weight	Microsatellites	NA	NA	NA	NA	NA	NA	NA
EFNA1	1	105338707	105345741	EBV_GWAS	1	Animal QTLdb	Production	91758567	144963115	13884	Body weight		ISU0053	3156	Body weight	NA	cM	charollais	NA	Linkage	Mendelian	Chromosome-wise	Significant	<0.05	NA	birth weight	MCM58,ILSTS04	body mass	body weight	Microsatellites	NA	NA	NA	NA	NA	NA	NA
SLC50A1	1	105346456	105349149	EBV_GWAS	1	Animal QTLdb	Production	91758567	144963115	13884	Body weight		ISU0053	3156	Body weight	NA	cM	charollais	NA	Linkage	Mendelian	Chromosome-wise	Significant	<0.05	NA	birth weight	MCM58,ILSTS04	body mass	body weight	Microsatellites	NA	NA	NA	NA	NA	NA	NA
NECTIN4	1	112530903	112556695	EBV_GWAS	1	Animal QTLdb	Production	91758567	144963115	13884	Body weight		ISU0053	3156	Body weight	NA	cM	charollais	NA	Linkage	Mendelian	Chromosome-wise	Significant	<0.05	NA	birth weight	MCM58,ILSTS04	body mass	body weight	Microsatellites	NA	NA	NA	NA	NA	NA	NA
SYNJ1	1	123504115	123598920	EBV_GWAS	1	Animal QTLdb	Production	91758567	144963115	13884	Body weight		ISU0053	3156	Body weight	NA	cM	charollais	NA	Linkage	Mendelian	Chromosome-wise	Significant	<0.05	NA	birth weight	MCM58,ILSTS04	body mass	body weight	Microsatellites	NA	NA	NA	NA	NA	NA	NA
WARS2	1	96585025	96681901	EBV_GWAS	1	Animal QTLdb	Production	91758567	144963115	13884	Body weight		ISU0053	3156	Body weight	NA	cM	charollais	NA	Linkage	Mendelian	Chromosome-wise	Significant	<0.05	NA	birth weight	MCM58,ILSTS04	body mass	body weight	Microsatellites	NA	NA	NA	NA	NA	NA	NA
PHGDH	1	97069164	97110990	Trait_GWAS	1	Animal QTLdb	Production	91758567	144963115	13884	Body weight		ISU0053	3156	Body weight	NA	cM	charollais	NA	Linkage	Mendelian	Chromosome-wise	Significant	<0.05	NA	birth weight	MCM58,ILSTS04	body mass	body weight	Microsatellites	NA	NA	NA	NA	NA	NA	NA
PHGDH	1	97069164	97110990	EBV_GWAS	1	Animal QTLdb	Production	91758567	144963115	13884	Body weight		ISU0053	3156	Body weight	NA	cM	charollais	NA	Linkage	Mendelian	Chromosome-wise	Significant	<0.05	NA	birth weight	MCM58,ILSTS04	body mass	body weight	Microsatellites	NA	NA	NA	NA	NA	NA	NA
CERS2	1	100916757	100922149	EBV_GWAS	1	Animal QTLdb	Production	91758567	144963115	13884	Body weight		ISU0053	3156	Body weight	NA	cM	charollais	NA	Linkage	Mendelian	Chromosome-wise	Significant	<0.05	NA	birth weight	MCM58,ILSTS04	body mass	body weight	Microsatellites	NA	NA	NA	NA	NA	NA	NA
EFNA1	1	105338707	105345741	EBV_GWAS	1	Animal QTLdb	Production	91758567	144963115	13884	Body weight		ISU0053	3156	Body weight	NA	cM	charollais	NA	Linkage	Mendelian	Chromosome-wise	Significant	<0.05	NA	birth weight	MCM58,ILSTS04	body mass	body weight	Microsatellites	NA	NA	NA	NA	NA	NA	NA
SLC50A1	1	105346456	105349149	EBV_GWAS	1	Animal QTLdb	Production	91758567	144963115	13884	Body weight		ISU0053	3156	Body weight	NA	cM	charollais	NA	Linkage	Mendelian	Chromosome-wise	Significant	<0.05	NA	birth weight	MCM58,ILSTS04	body mass	body weight	Microsatellites	NA	NA	NA	NA	NA	NA	NA
NECTIN4	1	112530903	112556695	EBV_GWAS	1	Animal QTLdb	Production	91758567	144963115	13884	Body weight		ISU0053	3156	Body weight	NA	cM	charollais	NA	Linkage	Mendelian	Chromosome-wise	Significant	<0.05	NA	birth weight	MCM58,ILSTS04	body mass	body weight	Microsatellites	NA	NA	NA	NA	NA	NA	NA
SYNJ1	1	123504115	123598920	EBV_GWAS	1	Animal QTLdb	Production	91758567	144963115	13884	Body weight		ISU0053	3156	Body weight	NA	cM	charollais	NA	Linkage	Mendelian	Chromosome-wise	Significant	<0.05	NA	birth weight	MCM58,ILSTS04	body mass	body weight	Microsatellites	NA	NA	NA	NA	NA	NA	NA
WARS2	1	96585025	96681901	EBV_GWAS	1	Animal QTLdb	Production	91758567	144963115	13884	Body weight		ISU0053	3156	Body weight	NA	cM	charollais	NA	Linkage	Mendelian	Chromosome-wise	Significant	<0.05	NA	body weight at 6 months	MCM58,ILSTS04	body mass	body weight	Microsatellites	NA	NA	NA	NA	NA	NA	NA
PHGDH	1	97069164	97110990	Trait_GWAS	1	Animal QTLdb	Production	91758567	144963115	13884	Body weight		ISU0053	3156	Body weight	NA	cM	charollais	NA	Linkage	Mendelian	Chromosome-wise	Significant	<0.05	NA	body weight at 6 months	MCM58,ILSTS04	body mass	body weight	Microsatellites	NA	NA	NA	NA	NA	NA	NA
PHGDH	1	97069164	97110990	EBV_GWAS	1	Animal QTLdb	Production	91758567	144963115	13884	Body weight		ISU0053	3156	Body weight	NA	cM	charollais	NA	Linkage	Mendelian	Chromosome-wise	Significant	<0.05	NA	body weight at 6 months	MCM58,ILSTS04	body mass	body weight	Microsatellites	NA	NA	NA	NA	NA	NA	NA
CERS2	1	100916757	100922149	EBV_GWAS	1	Animal QTLdb	Production	91758567	144963115	13884	Body weight		ISU0053	3156	Body weight	NA	cM	charollais	NA	Linkage	Mendelian	Chromosome-wise	Significant	<0.05	NA	body weight at 6 months	MCM58,ILSTS04	body mass	body weight	Microsatellites	NA	NA	NA	NA	NA	NA	NA
EFNA1	1	105338707	105345741	EBV_GWAS	1	Animal QTLdb	Production	91758567	144963115	13884	Body weight		ISU0053	3156	Body weight	NA	cM	charollais	NA	Linkage	Mendelian	Chromosome-wise	Significant	<0.05	NA	body weight at 6 months	MCM58,ILSTS04	body mass	body weight	Microsatellites	NA	NA	NA	NA	NA	NA	NA
SLC50A1	1	105346456	105349149	EBV_GWAS	1	Animal QTLdb	Production	91758567	144963115	13884	Body weight		ISU0053	3156	Body weight	NA	cM	charollais	NA	Linkage	Mendelian	Chromosome-wise	Significant	<0.05	NA	body weight at 6 months	MCM58,ILSTS04	body mass	body weight	Microsatellites	NA	NA	NA	NA	NA	NA	NA
NECTIN4	1	112530903	112556695	EBV_GWAS	1	Animal QTLdb	Production	91758567	144963115	13884	Body weight		ISU0053	3156	Body weight	NA	cM	charollais	NA	Linkage	Mendelian	Chromosome-wise	Significant	<0.05	NA	body weight at 6 months	MCM58,ILSTS04	body mass	body weight	Microsatellites	NA	NA	NA	NA	NA	NA	NA
SYNJ1	1	123504115	123598920	EBV_GWAS	1	Animal QTLdb	Production	91758567	144963115	13884	Body weight		ISU0053	3156	Body weight	NA	cM	charollais	NA	Linkage	Mendelian	Chromosome-wise	Significant	<0.05	NA	body weight at 6 months	MCM58,ILSTS04	body mass	body weight	Microsatellites	NA	NA	NA	NA	NA	NA	NA
WARS2	1	96585025	96681901	EBV_GWAS	1	Animal QTLdb	Production	91758567	144963115	13884	Body weight		ISU0053	3156	Body weight	NA	cM	charollais	NA	Linkage	Mendelian	Chromosome-wise	Significant	<0.05	NA	body weight at 9 months	MCM58,ILSTS04	body mass	body weight	Microsatellites	NA	NA	NA	NA	NA	NA	NA
PHGDH	1	97069164	97110990	Trait_GWAS	1	Animal QTLdb	Production	91758567	144963115	13884	Body weight		ISU0053	3156	Body weight	NA	cM	charollais	NA	Linkage	Mendelian	Chromosome-wise	Significant	<0.05	NA	body weight at 9 months	MCM58,ILSTS04	body mass	body weight	Microsatellites	NA	NA	NA	NA	NA	NA	NA
PHGDH	1	97069164	97110990	EBV_GWAS	1	Animal QTLdb	Production	91758567	144963115	13884	Body weight		ISU0053	3156	Body weight	NA	cM	charollais	NA	Linkage	Mendelian	Chromosome-wise	Significant	<0.05	NA	body weight at 9 months	MCM58,ILSTS04	body mass	body weight	Microsatellites	NA	NA	NA	NA	NA	NA	NA
CERS2	1	100916757	100922149	EBV_GWAS	1	Animal QTLdb	Production	91758567	144963115	13884	Body weight		ISU0053	3156	Body weight	NA	cM	charollais	NA	Linkage	Mendelian	Chromosome-wise	Significant	<0.05	NA	body weight at 9 months	MCM58,ILSTS04	body mass	body weight	Microsatellites	NA	NA	NA	NA	NA	NA	NA
EFNA1	1	105338707	105345741	EBV_GWAS	1	Animal QTLdb	Production	91758567	144963115	13884	Body weight		ISU0053	3156	Body weight	NA	cM	charollais	NA	Linkage	Mendelian	Chromosome-wise	Significant	<0.05	NA	body weight at 9 months	MCM58,ILSTS04	body mass	body weight	Microsatellites	NA	NA	NA	NA	NA	NA	NA
SLC50A1	1	105346456	105349149	EBV_GWAS	1	Animal QTLdb	Production	91758567	144963115	13884	Body weight		ISU0053	3156	Body weight	NA	cM	charollais	NA	Linkage	Mendelian	Chromosome-wise	Significant	<0.05	NA	body weight at 9 months	MCM58,ILSTS04	body mass	body weight	Microsatellites	NA	NA	NA	NA	NA	NA	NA
NECTIN4	1	112530903	112556695	EBV_GWAS	1	Animal QTLdb	Production	91758567	144963115	13884	Body weight		ISU0053	3156	Body weight	NA	cM	charollais	NA	Linkage	Mendelian	Chromosome-wise	Significant	<0.05	NA	body weight at 9 months	MCM58,ILSTS04	body mass	body weight	Microsatellites	NA	NA	NA	NA	NA	NA	NA
SYNJ1	1	123504115	123598920	EBV_GWAS	1	Animal QTLdb	Production	91758567	144963115	13884	Body weight		ISU0053	3156	Body weight	NA	cM	charollais	NA	Linkage	Mendelian	Chromosome-wise	Significant	<0.05	NA	body weight at 9 months	MCM58,ILSTS04	body mass	body weight	Microsatellites	NA	NA	NA	NA	NA	NA	NA
WARS2	1	96585025	96681901	EBV_GWAS	1	Animal QTLdb	Production	91758567	144963115	13884	Body weight		ISU0053	3156	Body weight	NA	cM	charollais	NA	Linkage	Mendelian	Chromosome-wise	Significant	<0.05	NA	body weight at 12 months	MCM58,ILSTS04	body mass	body weight	Microsatellites	NA	NA	NA	NA	NA	NA	NA
PHGDH	1	97069164	97110990	Trait_GWAS	1	Animal QTLdb	Production	91758567	144963115	13884	Body weight		ISU0053	3156	Body weight	NA	cM	charollais	NA	Linkage	Mendelian	Chromosome-wise	Significant	<0.05	NA	body weight at 12 months	MCM58,ILSTS04	body mass	body weight	Microsatellites	NA	NA	NA	NA	NA	NA	NA
PHGDH	1	97069164	97110990	EBV_GWAS	1	Animal QTLdb	Production	91758567	144963115	13884	Body weight		ISU0053	3156	Body weight	NA	cM	charollais	NA	Linkage	Mendelian	Chromosome-wise	Significant	<0.05	NA	body weight at 12 months	MCM58,ILSTS04	body mass	body weight	Microsatellites	NA	NA	NA	NA	NA	NA	NA
CERS2	1	100916757	100922149	EBV_GWAS	1	Animal QTLdb	Production	91758567	144963115	13884	Body weight		ISU0053	3156	Body weight	NA	cM	charollais	NA	Linkage	Mendelian	Chromosome-wise	Significant	<0.05	NA	body weight at 12 months	MCM58,ILSTS04	body mass	body weight	Microsatellites	NA	NA	NA	NA	NA	NA	NA
EFNA1	1	105338707	105345741	EBV_GWAS	1	Animal QTLdb	Production	91758567	144963115	13884	Body weight		ISU0053	3156	Body weight	NA	cM	charollais	NA	Linkage	Mendelian	Chromosome-wise	Significant	<0.05	NA	body weight at 12 months	MCM58,ILSTS04	body mass	body weight	Microsatellites	NA	NA	NA	NA	NA	NA	NA
SLC50A1	1	105346456	105349149	EBV_GWAS	1	Animal QTLdb	Production	91758567	144963115	13884	Body weight		ISU0053	3156	Body weight	NA	cM	charollais	NA	Linkage	Mendelian	Chromosome-wise	Significant	<0.05	NA	body weight at 12 months	MCM58,ILSTS04	body mass	body weight	Microsatellites	NA	NA	NA	NA	NA	NA	NA
NECTIN4	1	112530903	112556695	EBV_GWAS	1	Animal QTLdb	Production	91758567	144963115	13884	Body weight		ISU0053	3156	Body weight	NA	cM	charollais	NA	Linkage	Mendelian	Chromosome-wise	Significant	<0.05	NA	body weight at 12 months	MCM58,ILSTS04	body mass	body weight	Microsatellites	NA	NA	NA	NA	NA	NA	NA
SYNJ1	1	123504115	123598920	EBV_GWAS	1	Animal QTLdb	Production	91758567	144963115	13884	Body weight		ISU0053	3156	Body weight	NA	cM	charollais	NA	Linkage	Mendelian	Chromosome-wise	Significant	<0.05	NA	body weight at 12 months	MCM58,ILSTS04	body mass	body weight	Microsatellites	NA	NA	NA	NA	NA	NA	NA
WARS2	1	96585025	96681901	EBV_GWAS	1	Animal QTLdb	Production	91758567	144963115	13884	Body weight		ISU0053	3156	Body weight	NA	cM	charollais	NA	Linkage	Mendelian	Chromosome-wise	Significant	<0.05	NA	body weight at 4 months	MCM58,ILSTS04	body mass	body weight	Microsatellites	NA	NA	NA	NA	NA	NA	NA
PHGDH	1	97069164	97110990	Trait_GWAS	1	Animal QTLdb	Production	91758567	144963115	13884	Body weight		ISU0053	3156	Body weight	NA	cM	charollais	NA	Linkage	Mendelian	Chromosome-wise	Significant	<0.05	NA	body weight at 4 months	MCM58,ILSTS04	body mass	body weight	Microsatellites	NA	NA	NA	NA	NA	NA	NA
PHGDH	1	97069164	97110990	EBV_GWAS	1	Animal QTLdb	Production	91758567	144963115	13884	Body weight		ISU0053	3156	Body weight	NA	cM	charollais	NA	Linkage	Mendelian	Chromosome-wise	Significant	<0.05	NA	body weight at 4 months	MCM58,ILSTS04	body mass	body weight	Microsatellites	NA	NA	NA	NA	NA	NA	NA
CERS2	1	100916757	100922149	EBV_GWAS	1	Animal QTLdb	Production	91758567	144963115	13884	Body weight		ISU0053	3156	Body weight	NA	cM	charollais	NA	Linkage	Mendelian	Chromosome-wise	Significant	<0.05	NA	body weight at 4 months	MCM58,ILSTS04	body mass	body weight	Microsatellites	NA	NA	NA	NA	NA	NA	NA
EFNA1	1	105338707	105345741	EBV_GWAS	1	Animal QTLdb	Production	91758567	144963115	13884	Body weight		ISU0053	3156	Body weight	NA	cM	charollais	NA	Linkage	Mendelian	Chromosome-wise	Significant	<0.05	NA	body weight at 4 months	MCM58,ILSTS04	body mass	body weight	Microsatellites	NA	NA	NA	NA	NA	NA	NA
SLC50A1	1	105346456	105349149	EBV_GWAS	1	Animal QTLdb	Production	91758567	144963115	13884	Body weight		ISU0053	3156	Body weight	NA	cM	charollais	NA	Linkage	Mendelian	Chromosome-wise	Significant	<0.05	NA	body weight at 4 months	MCM58,ILSTS04	body mass	body weight	Microsatellites	NA	NA	NA	NA	NA	NA	NA
NECTIN4	1	112530903	112556695	EBV_GWAS	1	Animal QTLdb	Production	91758567	144963115	13884	Body weight		ISU0053	3156	Body weight	NA	cM	charollais	NA	Linkage	Mendelian	Chromosome-wise	Significant	<0.05	NA	body weight at 4 months	MCM58,ILSTS04	body mass	body weight	Microsatellites	NA	NA	NA	NA	NA	NA	NA
SYNJ1	1	123504115	123598920	EBV_GWAS	1	Animal QTLdb	Production	91758567	144963115	13884	Body weight		ISU0053	3156	Body weight	NA	cM	charollais	NA	Linkage	Mendelian	Chromosome-wise	Significant	<0.05	NA	body weight at 4 months	MCM58,ILSTS04	body mass	body weight	Microsatellites	NA	NA	NA	NA	NA	NA	NA
WARS2	1	96585025	96681901	EBV_GWAS	1	Animal QTLdb	Production	91758567	144963115	13884	Body weight		ISU0053	3156	Body weight	NA	cM	charollais	NA	Linkage	Mendelian	Chromosome-wise	Significant	<0.05	NA	body weight at 80 days	MCM58,ILSTS04	body mass	body weight	Microsatellites	NA	NA	NA	NA	NA	NA	NA
PHGDH	1	97069164	97110990	Trait_GWAS	1	Animal QTLdb	Production	91758567	144963115	13884	Body weight		ISU0053	3156	Body weight	NA	cM	charollais	NA	Linkage	Mendelian	Chromosome-wise	Significant	<0.05	NA	body weight at 80 days	MCM58,ILSTS04	body mass	body weight	Microsatellites	NA	NA	NA	NA	NA	NA	NA
PHGDH	1	97069164	97110990	EBV_GWAS	1	Animal QTLdb	Production	91758567	144963115	13884	Body weight		ISU0053	3156	Body weight	NA	cM	charollais	NA	Linkage	Mendelian	Chromosome-wise	Significant	<0.05	NA	body weight at 80 days	MCM58,ILSTS04	body mass	body weight	Microsatellites	NA	NA	NA	NA	NA	NA	NA
CERS2	1	100916757	100922149	EBV_GWAS	1	Animal QTLdb	Production	91758567	144963115	13884	Body weight		ISU0053	3156	Body weight	NA	cM	charollais	NA	Linkage	Mendelian	Chromosome-wise	Significant	<0.05	NA	body weight at 80 days	MCM58,ILSTS04	body mass	body weight	Microsatellites	NA	NA	NA	NA	NA	NA	NA
EFNA1	1	105338707	105345741	EBV_GWAS	1	Animal QTLdb	Production	91758567	144963115	13884	Body weight		ISU0053	3156	Body weight	NA	cM	charollais	NA	Linkage	Mendelian	Chromosome-wise	Significant	<0.05	NA	body weight at 80 days	MCM58,ILSTS04	body mass	body weight	Microsatellites	NA	NA	NA	NA	NA	NA	NA
SLC50A1	1	105346456	105349149	EBV_GWAS	1	Animal QTLdb	Production	91758567	144963115	13884	Body weight		ISU0053	3156	Body weight	NA	cM	charollais	NA	Linkage	Mendelian	Chromosome-wise	Significant	<0.05	NA	body weight at 80 days	MCM58,ILSTS04	body mass	body weight	Microsatellites	NA	NA	NA	NA	NA	NA	NA
NECTIN4	1	112530903	112556695	EBV_GWAS	1	Animal QTLdb	Production	91758567	144963115	13884	Body weight		ISU0053	3156	Body weight	NA	cM	charollais	NA	Linkage	Mendelian	Chromosome-wise	Significant	<0.05	NA	body weight at 80 days	MCM58,ILSTS04	body mass	body weight	Microsatellites	NA	NA	NA	NA	NA	NA	NA
SYNJ1	1	123504115	123598920	EBV_GWAS	1	Animal QTLdb	Production	91758567	144963115	13884	Body weight		ISU0053	3156	Body weight	NA	cM	charollais	NA	Linkage	Mendelian	Chromosome-wise	Significant	<0.05	NA	body weight at 80 days	MCM58,ILSTS04	body mass	body weight	Microsatellites	NA	NA	NA	NA	NA	NA	NA
WARS2	1	96585025	96681901	EBV_GWAS	1	Animal QTLdb	Production	91758567	144963115	13884	Body weight		ISU0053	3156	Body weight	NA	cM	charollais	NA	Linkage	Mendelian	Chromosome-wise	Significant	<0.05	NA	body weight at 100 days	MCM58,ILSTS04	body mass	body weight	Microsatellites	NA	NA	NA	NA	NA	NA	NA
PHGDH	1	97069164	97110990	Trait_GWAS	1	Animal QTLdb	Production	91758567	144963115	13884	Body weight		ISU0053	3156	Body weight	NA	cM	charollais	NA	Linkage	Mendelian	Chromosome-wise	Significant	<0.05	NA	body weight at 100 days	MCM58,ILSTS04	body mass	body weight	Microsatellites	NA	NA	NA	NA	NA	NA	NA
PHGDH	1	97069164	97110990	EBV_GWAS	1	Animal QTLdb	Production	91758567	144963115	13884	Body weight		ISU0053	3156	Body weight	NA	cM	charollais	NA	Linkage	Mendelian	Chromosome-wise	Significant	<0.05	NA	body weight at 100 days	MCM58,ILSTS04	body mass	body weight	Microsatellites	NA	NA	NA	NA	NA	NA	NA
CERS2	1	100916757	100922149	EBV_GWAS	1	Animal QTLdb	Production	91758567	144963115	13884	Body weight		ISU0053	3156	Body weight	NA	cM	charollais	NA	Linkage	Mendelian	Chromosome-wise	Significant	<0.05	NA	body weight at 100 days	MCM58,ILSTS04	body mass	body weight	Microsatellites	NA	NA	NA	NA	NA	NA	NA
EFNA1	1	105338707	105345741	EBV_GWAS	1	Animal QTLdb	Production	91758567	144963115	13884	Body weight		ISU0053	3156	Body weight	NA	cM	charollais	NA	Linkage	Mendelian	Chromosome-wise	Significant	<0.05	NA	body weight at 100 days	MCM58,ILSTS04	body mass	body weight	Microsatellites	NA	NA	NA	NA	NA	NA	NA
SLC50A1	1	105346456	105349149	EBV_GWAS	1	Animal QTLdb	Production	91758567	144963115	13884	Body weight		ISU0053	3156	Body weight	NA	cM	charollais	NA	Linkage	Mendelian	Chromosome-wise	Significant	<0.05	NA	body weight at 100 days	MCM58,ILSTS04	body mass	body weight	Microsatellites	NA	NA	NA	NA	NA	NA	NA
NECTIN4	1	112530903	112556695	EBV_GWAS	1	Animal QTLdb	Production	91758567	144963115	13884	Body weight		ISU0053	3156	Body weight	NA	cM	charollais	NA	Linkage	Mendelian	Chromosome-wise	Significant	<0.05	NA	body weight at 100 days	MCM58,ILSTS04	body mass	body weight	Microsatellites	NA	NA	NA	NA	NA	NA	NA
SYNJ1	1	123504115	123598920	EBV_GWAS	1	Animal QTLdb	Production	91758567	144963115	13884	Body weight		ISU0053	3156	Body weight	NA	cM	charollais	NA	Linkage	Mendelian	Chromosome-wise	Significant	<0.05	NA	body weight at 100 days	MCM58,ILSTS04	body mass	body weight	Microsatellites	NA	NA	NA	NA	NA	NA	NA
WARS2	1	96585025	96681901	EBV_GWAS	1	Animal QTLdb	Production	91758567	144963115	13884	Body weight		ISU0053	3156	Body weight	NA	cM	charollais	NA	Linkage	Mendelian	Chromosome-wise	Significant	<0.05	NA	body weight at 120 days	MCM58,ILSTS04	body mass	body weight	Microsatellites	NA	NA	NA	NA	NA	NA	NA
PHGDH	1	97069164	97110990	Trait_GWAS	1	Animal QTLdb	Production	91758567	144963115	13884	Body weight		ISU0053	3156	Body weight	NA	cM	charollais	NA	Linkage	Mendelian	Chromosome-wise	Significant	<0.05	NA	body weight at 120 days	MCM58,ILSTS04	body mass	body weight	Microsatellites	NA	NA	NA	NA	NA	NA	NA
PHGDH	1	97069164	97110990	EBV_GWAS	1	Animal QTLdb	Production	91758567	144963115	13884	Body weight		ISU0053	3156	Body weight	NA	cM	charollais	NA	Linkage	Mendelian	Chromosome-wise	Significant	<0.05	NA	body weight at 120 days	MCM58,ILSTS04	body mass	body weight	Microsatellites	NA	NA	NA	NA	NA	NA	NA
CERS2	1	100916757	100922149	EBV_GWAS	1	Animal QTLdb	Production	91758567	144963115	13884	Body weight		ISU0053	3156	Body weight	NA	cM	charollais	NA	Linkage	Mendelian	Chromosome-wise	Significant	<0.05	NA	body weight at 120 days	MCM58,ILSTS04	body mass	body weight	Microsatellites	NA	NA	NA	NA	NA	NA	NA
EFNA1	1	105338707	105345741	EBV_GWAS	1	Animal QTLdb	Production	91758567	144963115	13884	Body weight		ISU0053	3156	Body weight	NA	cM	charollais	NA	Linkage	Mendelian	Chromosome-wise	Significant	<0.05	NA	body weight at 120 days	MCM58,ILSTS04	body mass	body weight	Microsatellites	NA	NA	NA	NA	NA	NA	NA
SLC50A1	1	105346456	105349149	EBV_GWAS	1	Animal QTLdb	Production	91758567	144963115	13884	Body weight		ISU0053	3156	Body weight	NA	cM	charollais	NA	Linkage	Mendelian	Chromosome-wise	Significant	<0.05	NA	body weight at 120 days	MCM58,ILSTS04	body mass	body weight	Microsatellites	NA	NA	NA	NA	NA	NA	NA
NECTIN4	1	112530903	112556695	EBV_GWAS	1	Animal QTLdb	Production	91758567	144963115	13884	Body weight		ISU0053	3156	Body weight	NA	cM	charollais	NA	Linkage	Mendelian	Chromosome-wise	Significant	<0.05	NA	body weight at 120 days	MCM58,ILSTS04	body mass	body weight	Microsatellites	NA	NA	NA	NA	NA	NA	NA
SYNJ1	1	123504115	123598920	EBV_GWAS	1	Animal QTLdb	Production	91758567	144963115	13884	Body weight		ISU0053	3156	Body weight	NA	cM	charollais	NA	Linkage	Mendelian	Chromosome-wise	Significant	<0.05	NA	body weight at 120 days	MCM58,ILSTS04	body mass	body weight	Microsatellites	NA	NA	NA	NA	NA	NA	NA
WARS2	1	96585025	96681901	EBV_GWAS	1	Animal QTLdb	Production	91758567	144963115	13884	Body weight		ISU0053	3156	Body weight	NA	cM	charollais	NA	Linkage	Mendelian	Chromosome-wise	Significant	<0.05	NA	body weight at 140 days	MCM58,ILSTS04	body mass	body weight	Microsatellites	NA	NA	NA	NA	NA	NA	NA
PHGDH	1	97069164	97110990	Trait_GWAS	1	Animal QTLdb	Production	91758567	144963115	13884	Body weight		ISU0053	3156	Body weight	NA	cM	charollais	NA	Linkage	Mendelian	Chromosome-wise	Significant	<0.05	NA	body weight at 140 days	MCM58,ILSTS04	body mass	body weight	Microsatellites	NA	NA	NA	NA	NA	NA	NA
PHGDH	1	97069164	97110990	EBV_GWAS	1	Animal QTLdb	Production	91758567	144963115	13884	Body weight		ISU0053	3156	Body weight	NA	cM	charollais	NA	Linkage	Mendelian	Chromosome-wise	Significant	<0.05	NA	body weight at 140 days	MCM58,ILSTS04	body mass	body weight	Microsatellites	NA	NA	NA	NA	NA	NA	NA
CERS2	1	100916757	100922149	EBV_GWAS	1	Animal QTLdb	Production	91758567	144963115	13884	Body weight		ISU0053	3156	Body weight	NA	cM	charollais	NA	Linkage	Mendelian	Chromosome-wise	Significant	<0.05	NA	body weight at 140 days	MCM58,ILSTS04	body mass	body weight	Microsatellites	NA	NA	NA	NA	NA	NA	NA
EFNA1	1	105338707	105345741	EBV_GWAS	1	Animal QTLdb	Production	91758567	144963115	13884	Body weight		ISU0053	3156	Body weight	NA	cM	charollais	NA	Linkage	Mendelian	Chromosome-wise	Significant	<0.05	NA	body weight at 140 days	MCM58,ILSTS04	body mass	body weight	Microsatellites	NA	NA	NA	NA	NA	NA	NA
SLC50A1	1	105346456	105349149	EBV_GWAS	1	Animal QTLdb	Production	91758567	144963115	13884	Body weight		ISU0053	3156	Body weight	NA	cM	charollais	NA	Linkage	Mendelian	Chromosome-wise	Significant	<0.05	NA	body weight at 140 days	MCM58,ILSTS04	body mass	body weight	Microsatellites	NA	NA	NA	NA	NA	NA	NA
NECTIN4	1	112530903	112556695	EBV_GWAS	1	Animal QTLdb	Production	91758567	144963115	13884	Body weight		ISU0053	3156	Body weight	NA	cM	charollais	NA	Linkage	Mendelian	Chromosome-wise	Significant	<0.05	NA	body weight at 140 days	MCM58,ILSTS04	body mass	body weight	Microsatellites	NA	NA	NA	NA	NA	NA	NA
SYNJ1	1	123504115	123598920	EBV_GWAS	1	Animal QTLdb	Production	91758567	144963115	13884	Body weight		ISU0053	3156	Body weight	NA	cM	charollais	NA	Linkage	Mendelian	Chromosome-wise	Significant	<0.05	NA	body weight at 140 days	MCM58,ILSTS04	body mass	body weight	Microsatellites	NA	NA	NA	NA	NA	NA	NA
WARS2	1	96585025	96681901	EBV_GWAS	1	Animal QTLdb	Production	91758567	144963115	13884	Body weight		ISU0053	3156	Body weight	NA	cM	charollais	NA	Linkage	Mendelian	Chromosome-wise	Significant	<0.05	NA	body weight at 180 days	MCM58,ILSTS04	body mass	body weight	Microsatellites	NA	NA	NA	NA	NA	NA	NA
PHGDH	1	97069164	97110990	Trait_GWAS	1	Animal QTLdb	Production	91758567	144963115	13884	Body weight		ISU0053	3156	Body weight	NA	cM	charollais	NA	Linkage	Mendelian	Chromosome-wise	Significant	<0.05	NA	body weight at 180 days	MCM58,ILSTS04	body mass	body weight	Microsatellites	NA	NA	NA	NA	NA	NA	NA
PHGDH	1	97069164	97110990	EBV_GWAS	1	Animal QTLdb	Production	91758567	144963115	13884	Body weight		ISU0053	3156	Body weight	NA	cM	charollais	NA	Linkage	Mendelian	Chromosome-wise	Significant	<0.05	NA	body weight at 180 days	MCM58,ILSTS04	body mass	body weight	Microsatellites	NA	NA	NA	NA	NA	NA	NA
CERS2	1	100916757	100922149	EBV_GWAS	1	Animal QTLdb	Production	91758567	144963115	13884	Body weight		ISU0053	3156	Body weight	NA	cM	charollais	NA	Linkage	Mendelian	Chromosome-wise	Significant	<0.05	NA	body weight at 180 days	MCM58,ILSTS04	body mass	body weight	Microsatellites	NA	NA	NA	NA	NA	NA	NA
EFNA1	1	105338707	105345741	EBV_GWAS	1	Animal QTLdb	Production	91758567	144963115	13884	Body weight		ISU0053	3156	Body weight	NA	cM	charollais	NA	Linkage	Mendelian	Chromosome-wise	Significant	<0.05	NA	body weight at 180 days	MCM58,ILSTS04	body mass	body weight	Microsatellites	NA	NA	NA	NA	NA	NA	NA
SLC50A1	1	105346456	105349149	EBV_GWAS	1	Animal QTLdb	Production	91758567	144963115	13884	Body weight		ISU0053	3156	Body weight	NA	cM	charollais	NA	Linkage	Mendelian	Chromosome-wise	Significant	<0.05	NA	body weight at 180 days	MCM58,ILSTS04	body mass	body weight	Microsatellites	NA	NA	NA	NA	NA	NA	NA
NECTIN4	1	112530903	112556695	EBV_GWAS	1	Animal QTLdb	Production	91758567	144963115	13884	Body weight		ISU0053	3156	Body weight	NA	cM	charollais	NA	Linkage	Mendelian	Chromosome-wise	Significant	<0.05	NA	body weight at 180 days	MCM58,ILSTS04	body mass	body weight	Microsatellites	NA	NA	NA	NA	NA	NA	NA
SYNJ1	1	123504115	123598920	EBV_GWAS	1	Animal QTLdb	Production	91758567	144963115	13884	Body weight		ISU0053	3156	Body weight	NA	cM	charollais	NA	Linkage	Mendelian	Chromosome-wise	Significant	<0.05	NA	body weight at 180 days	MCM58,ILSTS04	body mass	body weight	Microsatellites	NA	NA	NA	NA	NA	NA	NA
WARS2	1	96585025	96681901	EBV_GWAS	1	Animal QTLdb	Production	91758567	144963115	13884	Body weight		ISU0053	3156	Body weight	NA	cM	charollais	NA	Linkage	Mendelian	Chromosome-wise	Significant	<0.05	NA	weaning weight	MCM58,ILSTS04	body mass	body weight	Microsatellites	NA	NA	NA	NA	NA	NA	NA
PHGDH	1	97069164	97110990	Trait_GWAS	1	Animal QTLdb	Production	91758567	144963115	13884	Body weight		ISU0053	3156	Body weight	NA	cM	charollais	NA	Linkage	Mendelian	Chromosome-wise	Significant	<0.05	NA	weaning weight	MCM58,ILSTS04	body mass	body weight	Microsatellites	NA	NA	NA	NA	NA	NA	NA
PHGDH	1	97069164	97110990	EBV_GWAS	1	Animal QTLdb	Production	91758567	144963115	13884	Body weight		ISU0053	3156	Body weight	NA	cM	charollais	NA	Linkage	Mendelian	Chromosome-wise	Significant	<0.05	NA	weaning weight	MCM58,ILSTS04	body mass	body weight	Microsatellites	NA	NA	NA	NA	NA	NA	NA
CERS2	1	100916757	100922149	EBV_GWAS	1	Animal QTLdb	Production	91758567	144963115	13884	Body weight		ISU0053	3156	Body weight	NA	cM	charollais	NA	Linkage	Mendelian	Chromosome-wise	Significant	<0.05	NA	weaning weight	MCM58,ILSTS04	body mass	body weight	Microsatellites	NA	NA	NA	NA	NA	NA	NA
EFNA1	1	105338707	105345741	EBV_GWAS	1	Animal QTLdb	Production	91758567	144963115	13884	Body weight		ISU0053	3156	Body weight	NA	cM	charollais	NA	Linkage	Mendelian	Chromosome-wise	Significant	<0.05	NA	weaning weight	MCM58,ILSTS04	body mass	body weight	Microsatellites	NA	NA	NA	NA	NA	NA	NA
SLC50A1	1	105346456	105349149	EBV_GWAS	1	Animal QTLdb	Production	91758567	144963115	13884	Body weight		ISU0053	3156	Body weight	NA	cM	charollais	NA	Linkage	Mendelian	Chromosome-wise	Significant	<0.05	NA	weaning weight	MCM58,ILSTS04	body mass	body weight	Microsatellites	NA	NA	NA	NA	NA	NA	NA
NECTIN4	1	112530903	112556695	EBV_GWAS	1	Animal QTLdb	Production	91758567	144963115	13884	Body weight		ISU0053	3156	Body weight	NA	cM	charollais	NA	Linkage	Mendelian	Chromosome-wise	Significant	<0.05	NA	weaning weight	MCM58,ILSTS04	body mass	body weight	Microsatellites	NA	NA	NA	NA	NA	NA	NA
SYNJ1	1	123504115	123598920	EBV_GWAS	1	Animal QTLdb	Production	91758567	144963115	13884	Body weight		ISU0053	3156	Body weight	NA	cM	charollais	NA	Linkage	Mendelian	Chromosome-wise	Significant	<0.05	NA	weaning weight	MCM58,ILSTS04	body mass	body weight	Microsatellites	NA	NA	NA	NA	NA	NA	NA
WARS2	1	96585025	96681901	EBV_GWAS	1	Animal QTLdb	Production	91758567	144963115	13884	Body weight		ISU0053	3156	Body weight	NA	cM	charollais	NA	Linkage	Mendelian	Chromosome-wise	Significant	<0.05	NA	weaning weight	MCM58,ILSTS04	body mass	body weight	Microsatellites	NA	NA	NA	NA	NA	NA	NA
PHGDH	1	97069164	97110990	Trait_GWAS	1	Animal QTLdb	Production	91758567	144963115	13884	Body weight		ISU0053	3156	Body weight	NA	cM	charollais	NA	Linkage	Mendelian	Chromosome-wise	Significant	<0.05	NA	weaning weight	MCM58,ILSTS04	body mass	body weight	Microsatellites	NA	NA	NA	NA	NA	NA	NA
PHGDH	1	97069164	97110990	EBV_GWAS	1	Animal QTLdb	Production	91758567	144963115	13884	Body weight		ISU0053	3156	Body weight	NA	cM	charollais	NA	Linkage	Mendelian	Chromosome-wise	Significant	<0.05	NA	weaning weight	MCM58,ILSTS04	body mass	body weight	Microsatellites	NA	NA	NA	NA	NA	NA	NA
CERS2	1	100916757	100922149	EBV_GWAS	1	Animal QTLdb	Production	91758567	144963115	13884	Body weight		ISU0053	3156	Body weight	NA	cM	charollais	NA	Linkage	Mendelian	Chromosome-wise	Significant	<0.05	NA	weaning weight	MCM58,ILSTS04	body mass	body weight	Microsatellites	NA	NA	NA	NA	NA	NA	NA
EFNA1	1	105338707	105345741	EBV_GWAS	1	Animal QTLdb	Production	91758567	144963115	13884	Body weight		ISU0053	3156	Body weight	NA	cM	charollais	NA	Linkage	Mendelian	Chromosome-wise	Significant	<0.05	NA	weaning weight	MCM58,ILSTS04	body mass	body weight	Microsatellites	NA	NA	NA	NA	NA	NA	NA
SLC50A1	1	105346456	105349149	EBV_GWAS	1	Animal QTLdb	Production	91758567	144963115	13884	Body weight		ISU0053	3156	Body weight	NA	cM	charollais	NA	Linkage	Mendelian	Chromosome-wise	Significant	<0.05	NA	weaning weight	MCM58,ILSTS04	body mass	body weight	Microsatellites	NA	NA	NA	NA	NA	NA	NA
NECTIN4	1	112530903	112556695	EBV_GWAS	1	Animal QTLdb	Production	91758567	144963115	13884	Body weight		ISU0053	3156	Body weight	NA	cM	charollais	NA	Linkage	Mendelian	Chromosome-wise	Significant	<0.05	NA	weaning weight	MCM58,ILSTS04	body mass	body weight	Microsatellites	NA	NA	NA	NA	NA	NA	NA
SYNJ1	1	123504115	123598920	EBV_GWAS	1	Animal QTLdb	Production	91758567	144963115	13884	Body weight		ISU0053	3156	Body weight	NA	cM	charollais	NA	Linkage	Mendelian	Chromosome-wise	Significant	<0.05	NA	weaning weight	MCM58,ILSTS04	body mass	body weight	Microsatellites	NA	NA	NA	NA	NA	NA	NA
WARS2	1	96585025	96681901	EBV_GWAS	1	Animal QTLdb	Production	91758567	144963115	13884	Body weight		ISU0053	3156	Body weight	NA	cM	charollais	NA	Linkage	Mendelian	Chromosome-wise	Significant	<0.05	NA	weaning weight	MCM58,ILSTS04	body mass	body weight	Microsatellites	NA	NA	NA	NA	NA	NA	NA
PHGDH	1	97069164	97110990	Trait_GWAS	1	Animal QTLdb	Production	91758567	144963115	13884	Body weight		ISU0053	3156	Body weight	NA	cM	charollais	NA	Linkage	Mendelian	Chromosome-wise	Significant	<0.05	NA	weaning weight	MCM58,ILSTS04	body mass	body weight	Microsatellites	NA	NA	NA	NA	NA	NA	NA
PHGDH	1	97069164	97110990	EBV_GWAS	1	Animal QTLdb	Production	91758567	144963115	13884	Body weight		ISU0053	3156	Body weight	NA	cM	charollais	NA	Linkage	Mendelian	Chromosome-wise	Significant	<0.05	NA	weaning weight	MCM58,ILSTS04	body mass	body weight	Microsatellites	NA	NA	NA	NA	NA	NA	NA
CERS2	1	100916757	100922149	EBV_GWAS	1	Animal QTLdb	Production	91758567	144963115	13884	Body weight		ISU0053	3156	Body weight	NA	cM	charollais	NA	Linkage	Mendelian	Chromosome-wise	Significant	<0.05	NA	weaning weight	MCM58,ILSTS04	body mass	body weight	Microsatellites	NA	NA	NA	NA	NA	NA	NA
EFNA1	1	105338707	105345741	EBV_GWAS	1	Animal QTLdb	Production	91758567	144963115	13884	Body weight		ISU0053	3156	Body weight	NA	cM	charollais	NA	Linkage	Mendelian	Chromosome-wise	Significant	<0.05	NA	weaning weight	MCM58,ILSTS04	body mass	body weight	Microsatellites	NA	NA	NA	NA	NA	NA	NA
SLC50A1	1	105346456	105349149	EBV_GWAS	1	Animal QTLdb	Production	91758567	144963115	13884	Body weight		ISU0053	3156	Body weight	NA	cM	charollais	NA	Linkage	Mendelian	Chromosome-wise	Significant	<0.05	NA	weaning weight	MCM58,ILSTS04	body mass	body weight	Microsatellites	NA	NA	NA	NA	NA	NA	NA
NECTIN4	1	112530903	112556695	EBV_GWAS	1	Animal QTLdb	Production	91758567	144963115	13884	Body weight		ISU0053	3156	Body weight	NA	cM	charollais	NA	Linkage	Mendelian	Chromosome-wise	Significant	<0.05	NA	weaning weight	MCM58,ILSTS04	body mass	body weight	Microsatellites	NA	NA	NA	NA	NA	NA	NA
SYNJ1	1	123504115	123598920	EBV_GWAS	1	Animal QTLdb	Production	91758567	144963115	13884	Body weight		ISU0053	3156	Body weight	NA	cM	charollais	NA	Linkage	Mendelian	Chromosome-wise	Significant	<0.05	NA	weaning weight	MCM58,ILSTS04	body mass	body weight	Microsatellites	NA	NA	NA	NA	NA	NA	NA
WARS2	1	96585025	96681901	EBV_GWAS	1	Animal QTLdb	Production	91758567	144963115	13884	Body weight		ISU0053	3156	Body weight	NA	cM	charollais	NA	Linkage	Mendelian	Chromosome-wise	Significant	<0.05	NA	live weight at mating	MCM58,ILSTS04	body mass	body weight	Microsatellites	NA	NA	NA	NA	NA	NA	NA
PHGDH	1	97069164	97110990	Trait_GWAS	1	Animal QTLdb	Production	91758567	144963115	13884	Body weight		ISU0053	3156	Body weight	NA	cM	charollais	NA	Linkage	Mendelian	Chromosome-wise	Significant	<0.05	NA	live weight at mating	MCM58,ILSTS04	body mass	body weight	Microsatellites	NA	NA	NA	NA	NA	NA	NA
PHGDH	1	97069164	97110990	EBV_GWAS	1	Animal QTLdb	Production	91758567	144963115	13884	Body weight		ISU0053	3156	Body weight	NA	cM	charollais	NA	Linkage	Mendelian	Chromosome-wise	Significant	<0.05	NA	live weight at mating	MCM58,ILSTS04	body mass	body weight	Microsatellites	NA	NA	NA	NA	NA	NA	NA
CERS2	1	100916757	100922149	EBV_GWAS	1	Animal QTLdb	Production	91758567	144963115	13884	Body weight		ISU0053	3156	Body weight	NA	cM	charollais	NA	Linkage	Mendelian	Chromosome-wise	Significant	<0.05	NA	live weight at mating	MCM58,ILSTS04	body mass	body weight	Microsatellites	NA	NA	NA	NA	NA	NA	NA
EFNA1	1	105338707	105345741	EBV_GWAS	1	Animal QTLdb	Production	91758567	144963115	13884	Body weight		ISU0053	3156	Body weight	NA	cM	charollais	NA	Linkage	Mendelian	Chromosome-wise	Significant	<0.05	NA	live weight at mating	MCM58,ILSTS04	body mass	body weight	Microsatellites	NA	NA	NA	NA	NA	NA	NA
SLC50A1	1	105346456	105349149	EBV_GWAS	1	Animal QTLdb	Production	91758567	144963115	13884	Body weight		ISU0053	3156	Body weight	NA	cM	charollais	NA	Linkage	Mendelian	Chromosome-wise	Significant	<0.05	NA	live weight at mating	MCM58,ILSTS04	body mass	body weight	Microsatellites	NA	NA	NA	NA	NA	NA	NA
NECTIN4	1	112530903	112556695	EBV_GWAS	1	Animal QTLdb	Production	91758567	144963115	13884	Body weight		ISU0053	3156	Body weight	NA	cM	charollais	NA	Linkage	Mendelian	Chromosome-wise	Significant	<0.05	NA	live weight at mating	MCM58,ILSTS04	body mass	body weight	Microsatellites	NA	NA	NA	NA	NA	NA	NA
SYNJ1	1	123504115	123598920	EBV_GWAS	1	Animal QTLdb	Production	91758567	144963115	13884	Body weight		ISU0053	3156	Body weight	NA	cM	charollais	NA	Linkage	Mendelian	Chromosome-wise	Significant	<0.05	NA	live weight at mating	MCM58,ILSTS04	body mass	body weight	Microsatellites	NA	NA	NA	NA	NA	NA	NA
WARS2	1	96585025	96681901	EBV_GWAS	1	Animal QTLdb	Production	91758567	144963115	13884	Body weight		ISU0053	3156	Body weight	NA	cM	charollais	NA	Linkage	Mendelian	Chromosome-wise	Significant	<0.05	NA	weaning weight	MCM58,ILSTS04	body mass	body weight	Microsatellites	NA	NA	NA	NA	NA	NA	NA
PHGDH	1	97069164	97110990	Trait_GWAS	1	Animal QTLdb	Production	91758567	144963115	13884	Body weight		ISU0053	3156	Body weight	NA	cM	charollais	NA	Linkage	Mendelian	Chromosome-wise	Significant	<0.05	NA	weaning weight	MCM58,ILSTS04	body mass	body weight	Microsatellites	NA	NA	NA	NA	NA	NA	NA
PHGDH	1	97069164	97110990	EBV_GWAS	1	Animal QTLdb	Production	91758567	144963115	13884	Body weight		ISU0053	3156	Body weight	NA	cM	charollais	NA	Linkage	Mendelian	Chromosome-wise	Significant	<0.05	NA	weaning weight	MCM58,ILSTS04	body mass	body weight	Microsatellites	NA	NA	NA	NA	NA	NA	NA
CERS2	1	100916757	100922149	EBV_GWAS	1	Animal QTLdb	Production	91758567	144963115	13884	Body weight		ISU0053	3156	Body weight	NA	cM	charollais	NA	Linkage	Mendelian	Chromosome-wise	Significant	<0.05	NA	weaning weight	MCM58,ILSTS04	body mass	body weight	Microsatellites	NA	NA	NA	NA	NA	NA	NA
EFNA1	1	105338707	105345741	EBV_GWAS	1	Animal QTLdb	Production	91758567	144963115	13884	Body weight		ISU0053	3156	Body weight	NA	cM	charollais	NA	Linkage	Mendelian	Chromosome-wise	Significant	<0.05	NA	weaning weight	MCM58,ILSTS04	body mass	body weight	Microsatellites	NA	NA	NA	NA	NA	NA	NA
SLC50A1	1	105346456	105349149	EBV_GWAS	1	Animal QTLdb	Production	91758567	144963115	13884	Body weight		ISU0053	3156	Body weight	NA	cM	charollais	NA	Linkage	Mendelian	Chromosome-wise	Significant	<0.05	NA	weaning weight	MCM58,ILSTS04	body mass	body weight	Microsatellites	NA	NA	NA	NA	NA	NA	NA
NECTIN4	1	112530903	112556695	EBV_GWAS	1	Animal QTLdb	Production	91758567	144963115	13884	Body weight		ISU0053	3156	Body weight	NA	cM	charollais	NA	Linkage	Mendelian	Chromosome-wise	Significant	<0.05	NA	weaning weight	MCM58,ILSTS04	body mass	body weight	Microsatellites	NA	NA	NA	NA	NA	NA	NA
SYNJ1	1	123504115	123598920	EBV_GWAS	1	Animal QTLdb	Production	91758567	144963115	13884	Body weight		ISU0053	3156	Body weight	NA	cM	charollais	NA	Linkage	Mendelian	Chromosome-wise	Significant	<0.05	NA	weaning weight	MCM58,ILSTS04	body mass	body weight	Microsatellites	NA	NA	NA	NA	NA	NA	NA
WARS2	1	96585025	96681901	EBV_GWAS	1	Animal QTLdb	Production	91758567	144963115	13884	Body weight		ISU0053	3156	Body weight	NA	cM	charollais	NA	Linkage	Mendelian	Chromosome-wise	Significant	<0.05	NA	weaning weight	MCM58,ILSTS04	body mass	body weight	Microsatellites	NA	NA	NA	NA	NA	NA	NA
PHGDH	1	97069164	97110990	Trait_GWAS	1	Animal QTLdb	Production	91758567	144963115	13884	Body weight		ISU0053	3156	Body weight	NA	cM	charollais	NA	Linkage	Mendelian	Chromosome-wise	Significant	<0.05	NA	weaning weight	MCM58,ILSTS04	body mass	body weight	Microsatellites	NA	NA	NA	NA	NA	NA	NA
PHGDH	1	97069164	97110990	EBV_GWAS	1	Animal QTLdb	Production	91758567	144963115	13884	Body weight		ISU0053	3156	Body weight	NA	cM	charollais	NA	Linkage	Mendelian	Chromosome-wise	Significant	<0.05	NA	weaning weight	MCM58,ILSTS04	body mass	body weight	Microsatellites	NA	NA	NA	NA	NA	NA	NA
CERS2	1	100916757	100922149	EBV_GWAS	1	Animal QTLdb	Production	91758567	144963115	13884	Body weight		ISU0053	3156	Body weight	NA	cM	charollais	NA	Linkage	Mendelian	Chromosome-wise	Significant	<0.05	NA	weaning weight	MCM58,ILSTS04	body mass	body weight	Microsatellites	NA	NA	NA	NA	NA	NA	NA
EFNA1	1	105338707	105345741	EBV_GWAS	1	Animal QTLdb	Production	91758567	144963115	13884	Body weight		ISU0053	3156	Body weight	NA	cM	charollais	NA	Linkage	Mendelian	Chromosome-wise	Significant	<0.05	NA	weaning weight	MCM58,ILSTS04	body mass	body weight	Microsatellites	NA	NA	NA	NA	NA	NA	NA
SLC50A1	1	105346456	105349149	EBV_GWAS	1	Animal QTLdb	Production	91758567	144963115	13884	Body weight		ISU0053	3156	Body weight	NA	cM	charollais	NA	Linkage	Mendelian	Chromosome-wise	Significant	<0.05	NA	weaning weight	MCM58,ILSTS04	body mass	body weight	Microsatellites	NA	NA	NA	NA	NA	NA	NA
NECTIN4	1	112530903	112556695	EBV_GWAS	1	Animal QTLdb	Production	91758567	144963115	13884	Body weight		ISU0053	3156	Body weight	NA	cM	charollais	NA	Linkage	Mendelian	Chromosome-wise	Significant	<0.05	NA	weaning weight	MCM58,ILSTS04	body mass	body weight	Microsatellites	NA	NA	NA	NA	NA	NA	NA
SYNJ1	1	123504115	123598920	EBV_GWAS	1	Animal QTLdb	Production	91758567	144963115	13884	Body weight		ISU0053	3156	Body weight	NA	cM	charollais	NA	Linkage	Mendelian	Chromosome-wise	Significant	<0.05	NA	weaning weight	MCM58,ILSTS04	body mass	body weight	Microsatellites	NA	NA	NA	NA	NA	NA	NA
WARS2	1	96585025	96681901	EBV_GWAS	1	Animal QTLdb	Production	91758567	144963115	13884	Body weight		ISU0053	3156	Body weight	NA	cM	charollais	NA	Linkage	Mendelian	Chromosome-wise	Significant	<0.05	NA	weaning weight	MCM58,ILSTS04	body mass	body weight	Microsatellites	NA	NA	NA	NA	NA	NA	NA
PHGDH	1	97069164	97110990	Trait_GWAS	1	Animal QTLdb	Production	91758567	144963115	13884	Body weight		ISU0053	3156	Body weight	NA	cM	charollais	NA	Linkage	Mendelian	Chromosome-wise	Significant	<0.05	NA	weaning weight	MCM58,ILSTS04	body mass	body weight	Microsatellites	NA	NA	NA	NA	NA	NA	NA
PHGDH	1	97069164	97110990	EBV_GWAS	1	Animal QTLdb	Production	91758567	144963115	13884	Body weight		ISU0053	3156	Body weight	NA	cM	charollais	NA	Linkage	Mendelian	Chromosome-wise	Significant	<0.05	NA	weaning weight	MCM58,ILSTS04	body mass	body weight	Microsatellites	NA	NA	NA	NA	NA	NA	NA
CERS2	1	100916757	100922149	EBV_GWAS	1	Animal QTLdb	Production	91758567	144963115	13884	Body weight		ISU0053	3156	Body weight	NA	cM	charollais	NA	Linkage	Mendelian	Chromosome-wise	Significant	<0.05	NA	weaning weight	MCM58,ILSTS04	body mass	body weight	Microsatellites	NA	NA	NA	NA	NA	NA	NA
EFNA1	1	105338707	105345741	EBV_GWAS	1	Animal QTLdb	Production	91758567	144963115	13884	Body weight		ISU0053	3156	Body weight	NA	cM	charollais	NA	Linkage	Mendelian	Chromosome-wise	Significant	<0.05	NA	weaning weight	MCM58,ILSTS04	body mass	body weight	Microsatellites	NA	NA	NA	NA	NA	NA	NA
SLC50A1	1	105346456	105349149	EBV_GWAS	1	Animal QTLdb	Production	91758567	144963115	13884	Body weight		ISU0053	3156	Body weight	NA	cM	charollais	NA	Linkage	Mendelian	Chromosome-wise	Significant	<0.05	NA	weaning weight	MCM58,ILSTS04	body mass	body weight	Microsatellites	NA	NA	NA	NA	NA	NA	NA
NECTIN4	1	112530903	112556695	EBV_GWAS	1	Animal QTLdb	Production	91758567	144963115	13884	Body weight		ISU0053	3156	Body weight	NA	cM	charollais	NA	Linkage	Mendelian	Chromosome-wise	Significant	<0.05	NA	weaning weight	MCM58,ILSTS04	body mass	body weight	Microsatellites	NA	NA	NA	NA	NA	NA	NA
SYNJ1	1	123504115	123598920	EBV_GWAS	1	Animal QTLdb	Production	91758567	144963115	13884	Body weight		ISU0053	3156	Body weight	NA	cM	charollais	NA	Linkage	Mendelian	Chromosome-wise	Significant	<0.05	NA	weaning weight	MCM58,ILSTS04	body mass	body weight	Microsatellites	NA	NA	NA	NA	NA	NA	NA
WARS2	1	96585025	96681901	EBV_GWAS	1	Animal QTLdb	Production	91758567	144963115	13884	Body weight		ISU0053	3156	Body weight	NA	cM	charollais	NA	Linkage	Mendelian	Chromosome-wise	Significant	<0.05	NA	weaning weight	MCM58,ILSTS04	body mass	body weight	Microsatellites	NA	NA	NA	NA	NA	NA	NA
PHGDH	1	97069164	97110990	Trait_GWAS	1	Animal QTLdb	Production	91758567	144963115	13884	Body weight		ISU0053	3156	Body weight	NA	cM	charollais	NA	Linkage	Mendelian	Chromosome-wise	Significant	<0.05	NA	weaning weight	MCM58,ILSTS04	body mass	body weight	Microsatellites	NA	NA	NA	NA	NA	NA	NA
PHGDH	1	97069164	97110990	EBV_GWAS	1	Animal QTLdb	Production	91758567	144963115	13884	Body weight		ISU0053	3156	Body weight	NA	cM	charollais	NA	Linkage	Mendelian	Chromosome-wise	Significant	<0.05	NA	weaning weight	MCM58,ILSTS04	body mass	body weight	Microsatellites	NA	NA	NA	NA	NA	NA	NA
CERS2	1	100916757	100922149	EBV_GWAS	1	Animal QTLdb	Production	91758567	144963115	13884	Body weight		ISU0053	3156	Body weight	NA	cM	charollais	NA	Linkage	Mendelian	Chromosome-wise	Significant	<0.05	NA	weaning weight	MCM58,ILSTS04	body mass	body weight	Microsatellites	NA	NA	NA	NA	NA	NA	NA
EFNA1	1	105338707	105345741	EBV_GWAS	1	Animal QTLdb	Production	91758567	144963115	13884	Body weight		ISU0053	3156	Body weight	NA	cM	charollais	NA	Linkage	Mendelian	Chromosome-wise	Significant	<0.05	NA	weaning weight	MCM58,ILSTS04	body mass	body weight	Microsatellites	NA	NA	NA	NA	NA	NA	NA
SLC50A1	1	105346456	105349149	EBV_GWAS	1	Animal QTLdb	Production	91758567	144963115	13884	Body weight		ISU0053	3156	Body weight	NA	cM	charollais	NA	Linkage	Mendelian	Chromosome-wise	Significant	<0.05	NA	weaning weight	MCM58,ILSTS04	body mass	body weight	Microsatellites	NA	NA	NA	NA	NA	NA	NA
NECTIN4	1	112530903	112556695	EBV_GWAS	1	Animal QTLdb	Production	91758567	144963115	13884	Body weight		ISU0053	3156	Body weight	NA	cM	charollais	NA	Linkage	Mendelian	Chromosome-wise	Significant	<0.05	NA	weaning weight	MCM58,ILSTS04	body mass	body weight	Microsatellites	NA	NA	NA	NA	NA	NA	NA
SYNJ1	1	123504115	123598920	EBV_GWAS	1	Animal QTLdb	Production	91758567	144963115	13884	Body weight		ISU0053	3156	Body weight	NA	cM	charollais	NA	Linkage	Mendelian	Chromosome-wise	Significant	<0.05	NA	weaning weight	MCM58,ILSTS04	body mass	body weight	Microsatellites	NA	NA	NA	NA	NA	NA	NA
WARS2	1	96585025	96681901	EBV_GWAS	1	Animal QTLdb	Production	91758567	144963115	13884	Body weight		ISU0053	3156	Body weight	NA	cM	charollais	NA	Linkage	Mendelian	Chromosome-wise	Significant	<0.05	NA	weaning weight	MCM58,ILSTS04	body mass	body weight	Microsatellites	NA	NA	NA	NA	NA	NA	NA
PHGDH	1	97069164	97110990	Trait_GWAS	1	Animal QTLdb	Production	91758567	144963115	13884	Body weight		ISU0053	3156	Body weight	NA	cM	charollais	NA	Linkage	Mendelian	Chromosome-wise	Significant	<0.05	NA	weaning weight	MCM58,ILSTS04	body mass	body weight	Microsatellites	NA	NA	NA	NA	NA	NA	NA
PHGDH	1	97069164	97110990	EBV_GWAS	1	Animal QTLdb	Production	91758567	144963115	13884	Body weight		ISU0053	3156	Body weight	NA	cM	charollais	NA	Linkage	Mendelian	Chromosome-wise	Significant	<0.05	NA	weaning weight	MCM58,ILSTS04	body mass	body weight	Microsatellites	NA	NA	NA	NA	NA	NA	NA
CERS2	1	100916757	100922149	EBV_GWAS	1	Animal QTLdb	Production	91758567	144963115	13884	Body weight		ISU0053	3156	Body weight	NA	cM	charollais	NA	Linkage	Mendelian	Chromosome-wise	Significant	<0.05	NA	weaning weight	MCM58,ILSTS04	body mass	body weight	Microsatellites	NA	NA	NA	NA	NA	NA	NA
EFNA1	1	105338707	105345741	EBV_GWAS	1	Animal QTLdb	Production	91758567	144963115	13884	Body weight		ISU0053	3156	Body weight	NA	cM	charollais	NA	Linkage	Mendelian	Chromosome-wise	Significant	<0.05	NA	weaning weight	MCM58,ILSTS04	body mass	body weight	Microsatellites	NA	NA	NA	NA	NA	NA	NA
SLC50A1	1	105346456	105349149	EBV_GWAS	1	Animal QTLdb	Production	91758567	144963115	13884	Body weight		ISU0053	3156	Body weight	NA	cM	charollais	NA	Linkage	Mendelian	Chromosome-wise	Significant	<0.05	NA	weaning weight	MCM58,ILSTS04	body mass	body weight	Microsatellites	NA	NA	NA	NA	NA	NA	NA
NECTIN4	1	112530903	112556695	EBV_GWAS	1	Animal QTLdb	Production	91758567	144963115	13884	Body weight		ISU0053	3156	Body weight	NA	cM	charollais	NA	Linkage	Mendelian	Chromosome-wise	Significant	<0.05	NA	weaning weight	MCM58,ILSTS04	body mass	body weight	Microsatellites	NA	NA	NA	NA	NA	NA	NA
SYNJ1	1	123504115	123598920	EBV_GWAS	1	Animal QTLdb	Production	91758567	144963115	13884	Body weight		ISU0053	3156	Body weight	NA	cM	charollais	NA	Linkage	Mendelian	Chromosome-wise	Significant	<0.05	NA	weaning weight	MCM58,ILSTS04	body mass	body weight	Microsatellites	NA	NA	NA	NA	NA	NA	NA
WARS2	1	96585025	96681901	EBV_GWAS	1	Animal QTLdb	Production	91758567	144963115	13884	Body weight		ISU0053	3156	Body weight	NA	cM	charollais	NA	Linkage	Mendelian	Chromosome-wise	Significant	<0.05	NA	weaning weight	MCM58,ILSTS04	body mass	body weight	Microsatellites	NA	NA	NA	NA	NA	NA	NA
PHGDH	1	97069164	97110990	Trait_GWAS	1	Animal QTLdb	Production	91758567	144963115	13884	Body weight		ISU0053	3156	Body weight	NA	cM	charollais	NA	Linkage	Mendelian	Chromosome-wise	Significant	<0.05	NA	weaning weight	MCM58,ILSTS04	body mass	body weight	Microsatellites	NA	NA	NA	NA	NA	NA	NA
PHGDH	1	97069164	97110990	EBV_GWAS	1	Animal QTLdb	Production	91758567	144963115	13884	Body weight		ISU0053	3156	Body weight	NA	cM	charollais	NA	Linkage	Mendelian	Chromosome-wise	Significant	<0.05	NA	weaning weight	MCM58,ILSTS04	body mass	body weight	Microsatellites	NA	NA	NA	NA	NA	NA	NA
CERS2	1	100916757	100922149	EBV_GWAS	1	Animal QTLdb	Production	91758567	144963115	13884	Body weight		ISU0053	3156	Body weight	NA	cM	charollais	NA	Linkage	Mendelian	Chromosome-wise	Significant	<0.05	NA	weaning weight	MCM58,ILSTS04	body mass	body weight	Microsatellites	NA	NA	NA	NA	NA	NA	NA
EFNA1	1	105338707	105345741	EBV_GWAS	1	Animal QTLdb	Production	91758567	144963115	13884	Body weight		ISU0053	3156	Body weight	NA	cM	charollais	NA	Linkage	Mendelian	Chromosome-wise	Significant	<0.05	NA	weaning weight	MCM58,ILSTS04	body mass	body weight	Microsatellites	NA	NA	NA	NA	NA	NA	NA
SLC50A1	1	105346456	105349149	EBV_GWAS	1	Animal QTLdb	Production	91758567	144963115	13884	Body weight		ISU0053	3156	Body weight	NA	cM	charollais	NA	Linkage	Mendelian	Chromosome-wise	Significant	<0.05	NA	weaning weight	MCM58,ILSTS04	body mass	body weight	Microsatellites	NA	NA	NA	NA	NA	NA	NA
NECTIN4	1	112530903	112556695	EBV_GWAS	1	Animal QTLdb	Production	91758567	144963115	13884	Body weight		ISU0053	3156	Body weight	NA	cM	charollais	NA	Linkage	Mendelian	Chromosome-wise	Significant	<0.05	NA	weaning weight	MCM58,ILSTS04	body mass	body weight	Microsatellites	NA	NA	NA	NA	NA	NA	NA
SYNJ1	1	123504115	123598920	EBV_GWAS	1	Animal QTLdb	Production	91758567	144963115	13884	Body weight		ISU0053	3156	Body weight	NA	cM	charollais	NA	Linkage	Mendelian	Chromosome-wise	Significant	<0.05	NA	weaning weight	MCM58,ILSTS04	body mass	body weight	Microsatellites	NA	NA	NA	NA	NA	NA	NA
WARS2	1	96585025	96681901	EBV_GWAS	1	Animal QTLdb	Production	91758567	144963115	13884	Body weight		ISU0053	3156	Body weight	NA	cM	charollais	NA	Linkage	Mendelian	Chromosome-wise	Significant	<0.05	NA	weaning weight	MCM58,ILSTS04	body mass	body weight	Microsatellites	NA	NA	NA	NA	NA	NA	NA
PHGDH	1	97069164	97110990	Trait_GWAS	1	Animal QTLdb	Production	91758567	144963115	13884	Body weight		ISU0053	3156	Body weight	NA	cM	charollais	NA	Linkage	Mendelian	Chromosome-wise	Significant	<0.05	NA	weaning weight	MCM58,ILSTS04	body mass	body weight	Microsatellites	NA	NA	NA	NA	NA	NA	NA
PHGDH	1	97069164	97110990	EBV_GWAS	1	Animal QTLdb	Production	91758567	144963115	13884	Body weight		ISU0053	3156	Body weight	NA	cM	charollais	NA	Linkage	Mendelian	Chromosome-wise	Significant	<0.05	NA	weaning weight	MCM58,ILSTS04	body mass	body weight	Microsatellites	NA	NA	NA	NA	NA	NA	NA
CERS2	1	100916757	100922149	EBV_GWAS	1	Animal QTLdb	Production	91758567	144963115	13884	Body weight		ISU0053	3156	Body weight	NA	cM	charollais	NA	Linkage	Mendelian	Chromosome-wise	Significant	<0.05	NA	weaning weight	MCM58,ILSTS04	body mass	body weight	Microsatellites	NA	NA	NA	NA	NA	NA	NA
EFNA1	1	105338707	105345741	EBV_GWAS	1	Animal QTLdb	Production	91758567	144963115	13884	Body weight		ISU0053	3156	Body weight	NA	cM	charollais	NA	Linkage	Mendelian	Chromosome-wise	Significant	<0.05	NA	weaning weight	MCM58,ILSTS04	body mass	body weight	Microsatellites	NA	NA	NA	NA	NA	NA	NA
SLC50A1	1	105346456	105349149	EBV_GWAS	1	Animal QTLdb	Production	91758567	144963115	13884	Body weight		ISU0053	3156	Body weight	NA	cM	charollais	NA	Linkage	Mendelian	Chromosome-wise	Significant	<0.05	NA	weaning weight	MCM58,ILSTS04	body mass	body weight	Microsatellites	NA	NA	NA	NA	NA	NA	NA
NECTIN4	1	112530903	112556695	EBV_GWAS	1	Animal QTLdb	Production	91758567	144963115	13884	Body weight		ISU0053	3156	Body weight	NA	cM	charollais	NA	Linkage	Mendelian	Chromosome-wise	Significant	<0.05	NA	weaning weight	MCM58,ILSTS04	body mass	body weight	Microsatellites	NA	NA	NA	NA	NA	NA	NA
SYNJ1	1	123504115	123598920	EBV_GWAS	1	Animal QTLdb	Production	91758567	144963115	13884	Body weight		ISU0053	3156	Body weight	NA	cM	charollais	NA	Linkage	Mendelian	Chromosome-wise	Significant	<0.05	NA	weaning weight	MCM58,ILSTS04	body mass	body weight	Microsatellites	NA	NA	NA	NA	NA	NA	NA
WARS2	1	96585025	96681901	EBV_GWAS	1	Animal QTLdb	Production	91758567	144963115	13884	Body weight		ISU0053	3156	Body weight	NA	cM	charollais	NA	Linkage	Mendelian	Chromosome-wise	Significant	<0.05	NA	weaning weight	MCM58,ILSTS04	body mass	body weight	Microsatellites	NA	NA	NA	NA	NA	NA	NA
PHGDH	1	97069164	97110990	Trait_GWAS	1	Animal QTLdb	Production	91758567	144963115	13884	Body weight		ISU0053	3156	Body weight	NA	cM	charollais	NA	Linkage	Mendelian	Chromosome-wise	Significant	<0.05	NA	weaning weight	MCM58,ILSTS04	body mass	body weight	Microsatellites	NA	NA	NA	NA	NA	NA	NA
PHGDH	1	97069164	97110990	EBV_GWAS	1	Animal QTLdb	Production	91758567	144963115	13884	Body weight		ISU0053	3156	Body weight	NA	cM	charollais	NA	Linkage	Mendelian	Chromosome-wise	Significant	<0.05	NA	weaning weight	MCM58,ILSTS04	body mass	body weight	Microsatellites	NA	NA	NA	NA	NA	NA	NA
CERS2	1	100916757	100922149	EBV_GWAS	1	Animal QTLdb	Production	91758567	144963115	13884	Body weight		ISU0053	3156	Body weight	NA	cM	charollais	NA	Linkage	Mendelian	Chromosome-wise	Significant	<0.05	NA	weaning weight	MCM58,ILSTS04	body mass	body weight	Microsatellites	NA	NA	NA	NA	NA	NA	NA
EFNA1	1	105338707	105345741	EBV_GWAS	1	Animal QTLdb	Production	91758567	144963115	13884	Body weight		ISU0053	3156	Body weight	NA	cM	charollais	NA	Linkage	Mendelian	Chromosome-wise	Significant	<0.05	NA	weaning weight	MCM58,ILSTS04	body mass	body weight	Microsatellites	NA	NA	NA	NA	NA	NA	NA
SLC50A1	1	105346456	105349149	EBV_GWAS	1	Animal QTLdb	Production	91758567	144963115	13884	Body weight		ISU0053	3156	Body weight	NA	cM	charollais	NA	Linkage	Mendelian	Chromosome-wise	Significant	<0.05	NA	weaning weight	MCM58,ILSTS04	body mass	body weight	Microsatellites	NA	NA	NA	NA	NA	NA	NA
NECTIN4	1	112530903	112556695	EBV_GWAS	1	Animal QTLdb	Production	91758567	144963115	13884	Body weight		ISU0053	3156	Body weight	NA	cM	charollais	NA	Linkage	Mendelian	Chromosome-wise	Significant	<0.05	NA	weaning weight	MCM58,ILSTS04	body mass	body weight	Microsatellites	NA	NA	NA	NA	NA	NA	NA
SYNJ1	1	123504115	123598920	EBV_GWAS	1	Animal QTLdb	Production	91758567	144963115	13884	Body weight		ISU0053	3156	Body weight	NA	cM	charollais	NA	Linkage	Mendelian	Chromosome-wise	Significant	<0.05	NA	weaning weight	MCM58,ILSTS04	body mass	body weight	Microsatellites	NA	NA	NA	NA	NA	NA	NA
CERS2	1	100916757	100922149	EBV_GWAS	1	Animal QTLdb	Milk	97498832	106666122	13831	Milk fat percentage		16734677	3042	Milk fat percentage	Milk fat percentage (EBV)	cM	Manchega	milk fat content	Linkage	Mendelian	-	Significant	0.0444	NA	NA	AE57,BMS482	total milk fat amount	milk fat percentage	Microsatellites	NA	NA	NA	NA	NA	NA	NA
EFNA1	1	105338707	105345741	EBV_GWAS	1	Animal QTLdb	Milk	97498832	106666122	13831	Milk fat percentage		16734677	3042	Milk fat percentage	Milk fat percentage (EBV)	cM	Manchega	milk fat content	Linkage	Mendelian	-	Significant	0.0444	NA	NA	AE57,BMS482	total milk fat amount	milk fat percentage	Microsatellites	NA	NA	NA	NA	NA	NA	NA
SLC50A1	1	105346456	105349149	EBV_GWAS	1	Animal QTLdb	Milk	97498832	106666122	13831	Milk fat percentage		16734677	3042	Milk fat percentage	Milk fat percentage (EBV)	cM	Manchega	milk fat content	Linkage	Mendelian	-	Significant	0.0444	NA	NA	AE57,BMS482	total milk fat amount	milk fat percentage	Microsatellites	NA	NA	NA	NA	NA	NA	NA
CERS2	1	100916757	100922149	EBV_GWAS	1	Animal QTLdb	Milk	97498832	106666122	13832	Milk Yield		16734677	3039	Milk Yield	NA	cM	Manchega	NA	Linkage	Mendelian	-	Significant	0.0275	NA	180-day milk yield	AE57,BMS482	milk amount	milk yield	Microsatellites	NA	NA	NA	NA	NA	NA	NA
EFNA1	1	105338707	105345741	EBV_GWAS	1	Animal QTLdb	Milk	97498832	106666122	13832	Milk Yield		16734677	3039	Milk Yield	NA	cM	Manchega	NA	Linkage	Mendelian	-	Significant	0.0275	NA	180-day milk yield	AE57,BMS482	milk amount	milk yield	Microsatellites	NA	NA	NA	NA	NA	NA	NA
SLC50A1	1	105346456	105349149	EBV_GWAS	1	Animal QTLdb	Milk	97498832	106666122	13832	Milk Yield		16734677	3039	Milk Yield	NA	cM	Manchega	NA	Linkage	Mendelian	-	Significant	0.0275	NA	180-day milk yield	AE57,BMS482	milk amount	milk yield	Microsatellites	NA	NA	NA	NA	NA	NA	NA
CERS2	1	100916757	100922149	EBV_GWAS	1	Animal QTLdb	Milk	97498832	106666122	13833	Milk fat percentage		16734677	3042	Milk fat percentage	Milk fat percentage (EBV)	cM	Manchega	milk fat content	Linkage	Mendelian	-	Significant	0.0332	NA	NA	AE57,BMS482	total milk fat amount	milk fat percentage	Microsatellites	NA	NA	NA	NA	NA	NA	NA
EFNA1	1	105338707	105345741	EBV_GWAS	1	Animal QTLdb	Milk	97498832	106666122	13833	Milk fat percentage		16734677	3042	Milk fat percentage	Milk fat percentage (EBV)	cM	Manchega	milk fat content	Linkage	Mendelian	-	Significant	0.0332	NA	NA	AE57,BMS482	total milk fat amount	milk fat percentage	Microsatellites	NA	NA	NA	NA	NA	NA	NA
SLC50A1	1	105346456	105349149	EBV_GWAS	1	Animal QTLdb	Milk	97498832	106666122	13833	Milk fat percentage		16734677	3042	Milk fat percentage	Milk fat percentage (EBV)	cM	Manchega	milk fat content	Linkage	Mendelian	-	Significant	0.0332	NA	NA	AE57,BMS482	total milk fat amount	milk fat percentage	Microsatellites	NA	NA	NA	NA	NA	NA	NA
CERS2	1	100916757	100922149	EBV_GWAS	1	Animal QTLdb	Milk	97498832	106666122	13834	Milk protein percentage		16734677	3041	Milk protein percentage	Milk protein percentage (EBV)	cM	Manchega	milk protein content	Linkage	Mendelian	-	Suggestive	0.0857	NA	NA	AE57,BMS482	milk protein amount	milk protein percentage	Microsatellites	NA	NA	NA	NA	NA	NA	NA
EFNA1	1	105338707	105345741	EBV_GWAS	1	Animal QTLdb	Milk	97498832	106666122	13834	Milk protein percentage		16734677	3041	Milk protein percentage	Milk protein percentage (EBV)	cM	Manchega	milk protein content	Linkage	Mendelian	-	Suggestive	0.0857	NA	NA	AE57,BMS482	milk protein amount	milk protein percentage	Microsatellites	NA	NA	NA	NA	NA	NA	NA
SLC50A1	1	105346456	105349149	EBV_GWAS	1	Animal QTLdb	Milk	97498832	106666122	13834	Milk protein percentage		16734677	3041	Milk protein percentage	Milk protein percentage (EBV)	cM	Manchega	milk protein content	Linkage	Mendelian	-	Suggestive	0.0857	NA	NA	AE57,BMS482	milk protein amount	milk protein percentage	Microsatellites	NA	NA	NA	NA	NA	NA	NA
CERS2	1	100916757	100922149	EBV_GWAS	1	Animal QTLdb	Milk	97498832	106666122	13835	Milk fat percentage		16734677	3042	Milk fat percentage	Milk fat percentage (EBV)	cM	Manchega	milk fat content	Linkage	Mendelian	-	Significant	0.0665	NA	NA	AE57,BMS482	total milk fat amount	milk fat percentage	Microsatellites	NA	NA	NA	NA	NA	NA	NA
EFNA1	1	105338707	105345741	EBV_GWAS	1	Animal QTLdb	Milk	97498832	106666122	13835	Milk fat percentage		16734677	3042	Milk fat percentage	Milk fat percentage (EBV)	cM	Manchega	milk fat content	Linkage	Mendelian	-	Significant	0.0665	NA	NA	AE57,BMS482	total milk fat amount	milk fat percentage	Microsatellites	NA	NA	NA	NA	NA	NA	NA
SLC50A1	1	105346456	105349149	EBV_GWAS	1	Animal QTLdb	Milk	97498832	106666122	13835	Milk fat percentage		16734677	3042	Milk fat percentage	Milk fat percentage (EBV)	cM	Manchega	milk fat content	Linkage	Mendelian	-	Significant	0.0665	NA	NA	AE57,BMS482	total milk fat amount	milk fat percentage	Microsatellites	NA	NA	NA	NA	NA	NA	NA
CERS2	1	100916757	100922149	EBV_GWAS	1	Animal QTLdb	Milk	97498832	106666122	13836	Milk fat percentage		16734677	3042	Milk fat percentage	Milk fat percentage (EBV)	cM	Manchega	milk fat content	Linkage	Mendelian	-	Significant	0.0221	NA	NA	AE57,BMS482	total milk fat amount	milk fat percentage	Microsatellites	NA	NA	NA	NA	NA	NA	NA
EFNA1	1	105338707	105345741	EBV_GWAS	1	Animal QTLdb	Milk	97498832	106666122	13836	Milk fat percentage		16734677	3042	Milk fat percentage	Milk fat percentage (EBV)	cM	Manchega	milk fat content	Linkage	Mendelian	-	Significant	0.0221	NA	NA	AE57,BMS482	total milk fat amount	milk fat percentage	Microsatellites	NA	NA	NA	NA	NA	NA	NA
SLC50A1	1	105346456	105349149	EBV_GWAS	1	Animal QTLdb	Milk	97498832	106666122	13836	Milk fat percentage		16734677	3042	Milk fat percentage	Milk fat percentage (EBV)	cM	Manchega	milk fat content	Linkage	Mendelian	-	Significant	0.0221	NA	NA	AE57,BMS482	total milk fat amount	milk fat percentage	Microsatellites	NA	NA	NA	NA	NA	NA	NA
NECTIN4	1	112530903	112556695	EBV_GWAS	1	Animal QTLdb	Production	106666122	123030161	13674	bone density		14555257	3094	bone density	bone density	cM	coopworth	NA	Linkage	Mendelian	Genome-wise	Significant	<0.05	NA	NA	BMS482,BM6438	bone mineral mass	bone mineral density	Microsatellites	NA	NA	NA	NA	NA	NA	NA
NECTIN4	1	112530903	112556695	EBV_GWAS	1	Animal QTLdb	Milk	106666122	116261789	13828	Milk fat percentage		16734677	3042	Milk fat percentage	Milk fat percentage (EBV)	cM	Manchega	milk fat content	Linkage	Mendelian	-	Suggestive	0.0608	NA	NA	BMS482,INRA6	total milk fat amount	milk fat percentage	Microsatellites	NA	NA	NA	NA	NA	NA	NA
NECTIN4	1	112530903	112556695	EBV_GWAS	1	Animal QTLdb	Milk	106666122	116261789	13829	Milk protein percentage		16734677	3041	Milk protein percentage	Milk protein percentage (EBV)	cM	Manchega	milk protein content	Linkage	Mendelian	-	Significant	0.047	NA	NA	BMS482,INRA6	milk protein amount	milk protein percentage	Microsatellites	NA	NA	NA	NA	NA	NA	NA
NECTIN4	1	112530903	112556695	EBV_GWAS	1	Animal QTLdb	Milk	106666122	116261789	13830	Milk Yield		16734677	3039	Milk Yield	NA	cM	Manchega	NA	Linkage	Mendelian	-	Significant	0.0104	NA	180-day milk yield	BMS482,INRA6	milk amount	milk yield	Microsatellites	NA	NA	NA	NA	NA	NA	NA
NECTIN4	1	112530903	112556695	EBV_GWAS	1	Animal QTLdb	Health	109065038	123030161	13668	facial eczema susceptibility		19032699	3074	facial eczema susceptibility	facial eczema susceptibility	cM	romney	NA	Linkage	Mendelian	NA	Suggestive	NA	7.6	NA	RM65,BM6438	NA	disease process measurement	Microsatellites	NA	NA	NA	NA	NA	NA	NA
SYNJ1	1	123504115	123598920	EBV_GWAS	1	Animal QTLdb	Health	116261789	128941778	13987	Fecal egg count		19863786	3166	Fecal egg count	NA	cM	Spanish Churra	NA	Linkage	Mendelian	Chromosome-wise	Significant	0.016	NA	fecal egg count after nematode challenge	INRA6,BMS574	response to parasitic infection trait	fecal parasite egg count	Microsatellites	NA	NA	NA	NA	NA	NA	NA
SYNJ1	1	123504115	123598920	EBV_GWAS	1	Animal QTLdb	Production	123030161	135453123	13675	bone density		14555257	3094	bone density	bone density	cM	coopworth	NA	Linkage	Mendelian	Genome-wise	Significant	<0.05	NA	NA	BM6438,MAF64	bone mineral mass	bone mineral density	Microsatellites	NA	NA	NA	NA	NA	NA	NA
SYNJ1	1	123504115	123598920	EBV_GWAS	1	Animal QTLdb	Production	123030161	135453123	13676	bone density		14555257	3094	bone density	bone density	cM	coopworth	NA	Linkage	Mendelian	Genome-wise	Significant	<0.05	NA	NA	BM6438,MAF64	bone mineral mass	bone mineral density	Microsatellites	NA	NA	NA	NA	NA	NA	NA
SYNJ1	1	123504115	123598920	EBV_GWAS	1	Animal QTLdb	Production	123030161	135453123	13677	bone density		14555257	3094	bone density	bone density	cM	coopworth	NA	Linkage	Mendelian	Comparison-wise	Significant	<0.05	NA	NA	BM6438,MAF64	bone mineral mass	bone mineral density	Microsatellites	NA	NA	NA	NA	NA	NA	NA
RPL24	1	166962944	166968502	EBV_GWAS	1	Animal QTLdb	Meat_and_Carcass	135453123	175806331	14249	Bone weight in carcass		20846385	3031	Bone weight in carcass	Bone weight in carcass	cM	awassi,Merino	dressed carcass bone weight	Linkage	Mendelian	NA	Significant	NA	NA	NA	MAF64,INRA11	bone mass	carcass skeletal weight	Microsatellites	2.1	NA	NA	NA	NA	NA	NA
RPL24	1	166962944	166968502	EBV_GWAS	1	Animal QTLdb	Wool	150874731	227554393	17228	Fleece yield		22444653	3190	Fleece yield	Fleece yield	cM	Merino	fleece yield	Linkage	Mendelian	Genome-wise	Significant	<0.05	NA	NA	NA	NA	NA	NA	NA	21.73	NA	NA	NA	NA	NA
KALRN	1	189238795	189981298	EBV_GWAS	1	Animal QTLdb	Wool	150874731	227554393	17228	Fleece yield		22444653	3190	Fleece yield	Fleece yield	cM	Merino	fleece yield	Linkage	Mendelian	Genome-wise	Significant	<0.05	NA	NA	NA	NA	NA	NA	NA	21.73	NA	NA	NA	NA	NA
RPL24	1	166962944	166968502	EBV_GWAS	1	Animal QTLdb	Meat_and_Carcass	165439583	195340368	14250	muscle weight in carcass		20846385	3082	muscle weight in carcass	muscle weight in carcass	cM	awassi,Merino	dressed carcass muscle weight	Linkage	Mendelian	NA	Significant	NA	NA	NA	CSSM04,BM6506	NA	NA	Microsatellites	2.2	NA	NA	NA	NA	NA	NA
KALRN	1	189238795	189981298	EBV_GWAS	1	Animal QTLdb	Meat_and_Carcass	165439583	195340368	14250	muscle weight in carcass		20846385	3082	muscle weight in carcass	muscle weight in carcass	cM	awassi,Merino	dressed carcass muscle weight	Linkage	Mendelian	NA	Significant	NA	NA	NA	CSSM04,BM6506	NA	NA	Microsatellites	2.2	NA	NA	NA	NA	NA	NA
RPL24	1	166962944	166968502	EBV_GWAS	1	Animal QTLdb	Meat_and_Carcass	165439583	195340368	14251	Carcass fat percentage		20846385	3081	Carcass fat percentage	Carcass fat percentage	cM	awassi,Merino	dressed carcass fat percentage	Linkage	Mendelian	NA	Suggestive	NA	NA	NA	CSSM04,BM6506	NA	NA	Microsatellites	1.8	NA	NA	NA	NA	NA	NA
KALRN	1	189238795	189981298	EBV_GWAS	1	Animal QTLdb	Meat_and_Carcass	165439583	195340368	14251	Carcass fat percentage		20846385	3081	Carcass fat percentage	Carcass fat percentage	cM	awassi,Merino	dressed carcass fat percentage	Linkage	Mendelian	NA	Suggestive	NA	NA	NA	CSSM04,BM6506	NA	NA	Microsatellites	1.8	NA	NA	NA	NA	NA	NA
RPL24	1	166962944	166968502	EBV_GWAS	1	Animal QTLdb	Reproduction	165439583	195340368	16602	Reproductive seasonality		20219065	3255	Reproductive seasonality	Aseasonal reproduction	cM	dorset,Friesian Milk	NA	Linkage	Mendelian	Genome-wise	Significant	<0.01	16.86	NA	CSSM04,BM6506	female reproductive system physiology trait	NA	Microsatellites	3.46	NA	-1.02	NA	NA	NA	NA
KALRN	1	189238795	189981298	EBV_GWAS	1	Animal QTLdb	Reproduction	165439583	195340368	16602	Reproductive seasonality		20219065	3255	Reproductive seasonality	Aseasonal reproduction	cM	dorset,Friesian Milk	NA	Linkage	Mendelian	Genome-wise	Significant	<0.01	16.86	NA	CSSM04,BM6506	female reproductive system physiology trait	NA	Microsatellites	3.46	NA	-1.02	NA	NA	NA	NA
KALRN	1	189238795	189981298	EBV_GWAS	1	Animal QTLdb	Health	173064712	220186292	17193	Salmonella abortusovis susceptibility		22497440	3257	Salmonella abortusovis susceptibility	Salmonella abortusovis susceptibility	cM	NA	NA	Linkage	Mendelian	Chromosome-wise	Significant	0.05	NA	NA	NA	NA	disease process measurement	NA	NA	NA	NA	NA	NA	NA	NA
KALRN	1	189238795	189981298	EBV_GWAS	1	Animal QTLdb	Meat_and_Carcass	175806331	218472780	14252	Lean meat yield percentage		20846385	3030	Lean meat yield percentage	Lean Meat Yield Percentage	cM	awassi,Merino	dressed carcass muscle percentage	Linkage	Mendelian	NA	Significant	NA	NA	NA	INRA11,BMS4045	NA	NA	Microsatellites	2.2	NA	NA	NA	NA	NA	NA
KALRN	1	189238795	189981298	EBV_GWAS	1	Animal QTLdb	Meat_and_Carcass	175806331	195340368	14320	muscle weight in carcass		20846385	3082	muscle weight in carcass	muscle weight in carcass	cM	awassi,Merino	dressed carcass muscle weight	Linkage	Mendelian	Chromosome-wise	Significant	<0.05	NA	NA	INRA11,BM6506	NA	NA	Microsatellites	NA	NA	NA	NA	NA	NA	NA
IARS1	2	28986218	29063687	EBV_GWAS	2	Animal QTLdb	Meat_and_Carcass	0	198447000	17213	Meat arachidonic acid content		17093215	3267	Meat arachidonic acid content	Meat arachidonic acid content	cM	scottish blackface	meat fatty acid cis-5,8,11,14-C20:4 content	Linkage	Mendelian	Chromosome-wise	Significant	<0.05	NA	NA	NA	NA	NA	NA	NA	36.1	1.62	NA	NA	NA	NA
RHOBTB2	2	42635010	42665233	EBV_GWAS	2	Animal QTLdb	Meat_and_Carcass	0	198447000	17213	Meat arachidonic acid content		17093215	3267	Meat arachidonic acid content	Meat arachidonic acid content	cM	scottish blackface	meat fatty acid cis-5,8,11,14-C20:4 content	Linkage	Mendelian	Chromosome-wise	Significant	<0.05	NA	NA	NA	NA	NA	NA	NA	36.1	1.62	NA	NA	NA	NA
TJP2	2	67416776	67540365	EBV_GWAS	2	Animal QTLdb	Meat_and_Carcass	0	198447000	17213	Meat arachidonic acid content		17093215	3267	Meat arachidonic acid content	Meat arachidonic acid content	cM	scottish blackface	meat fatty acid cis-5,8,11,14-C20:4 content	Linkage	Mendelian	Chromosome-wise	Significant	<0.05	NA	NA	NA	NA	NA	NA	NA	36.1	1.62	NA	NA	NA	NA
GLDC	2	74537726	74622711	EBV_GWAS	2	Animal QTLdb	Meat_and_Carcass	0	198447000	17213	Meat arachidonic acid content		17093215	3267	Meat arachidonic acid content	Meat arachidonic acid content	cM	scottish blackface	meat fatty acid cis-5,8,11,14-C20:4 content	Linkage	Mendelian	Chromosome-wise	Significant	<0.05	NA	NA	NA	NA	NA	NA	NA	36.1	1.62	NA	NA	NA	NA
INPP1	2	118937976	118967132	EBV_GWAS	2	Animal QTLdb	Meat_and_Carcass	0	198447000	17213	Meat arachidonic acid content		17093215	3267	Meat arachidonic acid content	Meat arachidonic acid content	cM	scottish blackface	meat fatty acid cis-5,8,11,14-C20:4 content	Linkage	Mendelian	Chromosome-wise	Significant	<0.05	NA	NA	NA	NA	NA	NA	NA	36.1	1.62	NA	NA	NA	NA
HIBCH	2	118988265	119128348	Trait_GWAS	2	Animal QTLdb	Meat_and_Carcass	0	198447000	17213	Meat arachidonic acid content		17093215	3267	Meat arachidonic acid content	Meat arachidonic acid content	cM	scottish blackface	meat fatty acid cis-5,8,11,14-C20:4 content	Linkage	Mendelian	Chromosome-wise	Significant	<0.05	NA	NA	NA	NA	NA	NA	NA	36.1	1.62	NA	NA	NA	NA
IARS1	2	28986218	29063687	EBV_GWAS	2	Animal QTLdb	Meat_and_Carcass	4762728	233373672	17210	Meat linolenic acid content		17093215	3266	Meat linolenic acid content	Meat linolenic acid content	cM	scottish blackface	meat fatty acid C18:3(n-3) content	Linkage	Mendelian	Chromosome-wise	Significant	<0.05	NA	NA	NA	NA	NA	NA	NA	37.6	1.66	NA	NA	NA	NA
RHOBTB2	2	42635010	42665233	EBV_GWAS	2	Animal QTLdb	Meat_and_Carcass	4762728	233373672	17210	Meat linolenic acid content		17093215	3266	Meat linolenic acid content	Meat linolenic acid content	cM	scottish blackface	meat fatty acid C18:3(n-3) content	Linkage	Mendelian	Chromosome-wise	Significant	<0.05	NA	NA	NA	NA	NA	NA	NA	37.6	1.66	NA	NA	NA	NA
TJP2	2	67416776	67540365	EBV_GWAS	2	Animal QTLdb	Meat_and_Carcass	4762728	233373672	17210	Meat linolenic acid content		17093215	3266	Meat linolenic acid content	Meat linolenic acid content	cM	scottish blackface	meat fatty acid C18:3(n-3) content	Linkage	Mendelian	Chromosome-wise	Significant	<0.05	NA	NA	NA	NA	NA	NA	NA	37.6	1.66	NA	NA	NA	NA
GLDC	2	74537726	74622711	EBV_GWAS	2	Animal QTLdb	Meat_and_Carcass	4762728	233373672	17210	Meat linolenic acid content		17093215	3266	Meat linolenic acid content	Meat linolenic acid content	cM	scottish blackface	meat fatty acid C18:3(n-3) content	Linkage	Mendelian	Chromosome-wise	Significant	<0.05	NA	NA	NA	NA	NA	NA	NA	37.6	1.66	NA	NA	NA	NA
INPP1	2	118937976	118967132	EBV_GWAS	2	Animal QTLdb	Meat_and_Carcass	4762728	233373672	17210	Meat linolenic acid content		17093215	3266	Meat linolenic acid content	Meat linolenic acid content	cM	scottish blackface	meat fatty acid C18:3(n-3) content	Linkage	Mendelian	Chromosome-wise	Significant	<0.05	NA	NA	NA	NA	NA	NA	NA	37.6	1.66	NA	NA	NA	NA
HIBCH	2	118988265	119128348	Trait_GWAS	2	Animal QTLdb	Meat_and_Carcass	4762728	233373672	17210	Meat linolenic acid content		17093215	3266	Meat linolenic acid content	Meat linolenic acid content	cM	scottish blackface	meat fatty acid C18:3(n-3) content	Linkage	Mendelian	Chromosome-wise	Significant	<0.05	NA	NA	NA	NA	NA	NA	NA	37.6	1.66	NA	NA	NA	NA
IDH1	2	210312166	210331532	EBV_GWAS	2	Animal QTLdb	Meat_and_Carcass	4762728	233373672	17210	Meat linolenic acid content		17093215	3266	Meat linolenic acid content	Meat linolenic acid content	cM	scottish blackface	meat fatty acid C18:3(n-3) content	Linkage	Mendelian	Chromosome-wise	Significant	<0.05	NA	NA	NA	NA	NA	NA	NA	37.6	1.66	NA	NA	NA	NA
SGPP2	2	224588987	224743286	EBV_GWAS	2	Animal QTLdb	Meat_and_Carcass	4762728	233373672	17210	Meat linolenic acid content		17093215	3266	Meat linolenic acid content	Meat linolenic acid content	cM	scottish blackface	meat fatty acid C18:3(n-3) content	Linkage	Mendelian	Chromosome-wise	Significant	<0.05	NA	NA	NA	NA	NA	NA	NA	37.6	1.66	NA	NA	NA	NA
FARSB	2	224732336	224820397	EBV_GWAS	2	Animal QTLdb	Meat_and_Carcass	4762728	233373672	17210	Meat linolenic acid content		17093215	3266	Meat linolenic acid content	Meat linolenic acid content	cM	scottish blackface	meat fatty acid C18:3(n-3) content	Linkage	Mendelian	Chromosome-wise	Significant	<0.05	NA	NA	NA	NA	NA	NA	NA	37.6	1.66	NA	NA	NA	NA
DOCK10	2	226911669	227221033	EBV_GWAS	2	Animal QTLdb	Meat_and_Carcass	4762728	233373672	17210	Meat linolenic acid content		17093215	3266	Meat linolenic acid content	Meat linolenic acid content	cM	scottish blackface	meat fatty acid C18:3(n-3) content	Linkage	Mendelian	Chromosome-wise	Significant	<0.05	NA	NA	NA	NA	NA	NA	NA	37.6	1.66	NA	NA	NA	NA
IARS1	2	28986218	29063687	EBV_GWAS	2	Animal QTLdb	Meat_and_Carcass	4762728	233373672	17214	Meat eicosapentaenoic acid content		17093215	3268	Meat eicosapentaenoic acid content	Meat eicosapentaenoic acid content	cM	scottish blackface	meat fatty acid C20:5(n-3) content	Linkage	Mendelian	Chromosome-wise	Significant	<0.05	NA	NA	NA	NA	NA	NA	NA	NA	1.34	NA	NA	NA	NA
RHOBTB2	2	42635010	42665233	EBV_GWAS	2	Animal QTLdb	Meat_and_Carcass	4762728	233373672	17214	Meat eicosapentaenoic acid content		17093215	3268	Meat eicosapentaenoic acid content	Meat eicosapentaenoic acid content	cM	scottish blackface	meat fatty acid C20:5(n-3) content	Linkage	Mendelian	Chromosome-wise	Significant	<0.05	NA	NA	NA	NA	NA	NA	NA	NA	1.34	NA	NA	NA	NA
TJP2	2	67416776	67540365	EBV_GWAS	2	Animal QTLdb	Meat_and_Carcass	4762728	233373672	17214	Meat eicosapentaenoic acid content		17093215	3268	Meat eicosapentaenoic acid content	Meat eicosapentaenoic acid content	cM	scottish blackface	meat fatty acid C20:5(n-3) content	Linkage	Mendelian	Chromosome-wise	Significant	<0.05	NA	NA	NA	NA	NA	NA	NA	NA	1.34	NA	NA	NA	NA
GLDC	2	74537726	74622711	EBV_GWAS	2	Animal QTLdb	Meat_and_Carcass	4762728	233373672	17214	Meat eicosapentaenoic acid content		17093215	3268	Meat eicosapentaenoic acid content	Meat eicosapentaenoic acid content	cM	scottish blackface	meat fatty acid C20:5(n-3) content	Linkage	Mendelian	Chromosome-wise	Significant	<0.05	NA	NA	NA	NA	NA	NA	NA	NA	1.34	NA	NA	NA	NA
INPP1	2	118937976	118967132	EBV_GWAS	2	Animal QTLdb	Meat_and_Carcass	4762728	233373672	17214	Meat eicosapentaenoic acid content		17093215	3268	Meat eicosapentaenoic acid content	Meat eicosapentaenoic acid content	cM	scottish blackface	meat fatty acid C20:5(n-3) content	Linkage	Mendelian	Chromosome-wise	Significant	<0.05	NA	NA	NA	NA	NA	NA	NA	NA	1.34	NA	NA	NA	NA
HIBCH	2	118988265	119128348	Trait_GWAS	2	Animal QTLdb	Meat_and_Carcass	4762728	233373672	17214	Meat eicosapentaenoic acid content		17093215	3268	Meat eicosapentaenoic acid content	Meat eicosapentaenoic acid content	cM	scottish blackface	meat fatty acid C20:5(n-3) content	Linkage	Mendelian	Chromosome-wise	Significant	<0.05	NA	NA	NA	NA	NA	NA	NA	NA	1.34	NA	NA	NA	NA
IDH1	2	210312166	210331532	EBV_GWAS	2	Animal QTLdb	Meat_and_Carcass	4762728	233373672	17214	Meat eicosapentaenoic acid content		17093215	3268	Meat eicosapentaenoic acid content	Meat eicosapentaenoic acid content	cM	scottish blackface	meat fatty acid C20:5(n-3) content	Linkage	Mendelian	Chromosome-wise	Significant	<0.05	NA	NA	NA	NA	NA	NA	NA	NA	1.34	NA	NA	NA	NA
SGPP2	2	224588987	224743286	EBV_GWAS	2	Animal QTLdb	Meat_and_Carcass	4762728	233373672	17214	Meat eicosapentaenoic acid content		17093215	3268	Meat eicosapentaenoic acid content	Meat eicosapentaenoic acid content	cM	scottish blackface	meat fatty acid C20:5(n-3) content	Linkage	Mendelian	Chromosome-wise	Significant	<0.05	NA	NA	NA	NA	NA	NA	NA	NA	1.34	NA	NA	NA	NA
FARSB	2	224732336	224820397	EBV_GWAS	2	Animal QTLdb	Meat_and_Carcass	4762728	233373672	17214	Meat eicosapentaenoic acid content		17093215	3268	Meat eicosapentaenoic acid content	Meat eicosapentaenoic acid content	cM	scottish blackface	meat fatty acid C20:5(n-3) content	Linkage	Mendelian	Chromosome-wise	Significant	<0.05	NA	NA	NA	NA	NA	NA	NA	NA	1.34	NA	NA	NA	NA
DOCK10	2	226911669	227221033	EBV_GWAS	2	Animal QTLdb	Meat_and_Carcass	4762728	233373672	17214	Meat eicosapentaenoic acid content		17093215	3268	Meat eicosapentaenoic acid content	Meat eicosapentaenoic acid content	cM	scottish blackface	meat fatty acid C20:5(n-3) content	Linkage	Mendelian	Chromosome-wise	Significant	<0.05	NA	NA	NA	NA	NA	NA	NA	NA	1.34	NA	NA	NA	NA
IARS1	2	28986218	29063687	EBV_GWAS	2	Animal QTLdb	Meat_and_Carcass	4762728	230198520	17217	Meat docosapentaenoic acid content		17093215	3269	Meat docosapentaenoic acid content	Meat docosapentaenoic acid content	cM	scottish blackface	meat fatty acid C22:5 content	Linkage	Mendelian	Chromosome-wise	Significant	<0.05	NA	NA	NA	NA	NA	NA	NA	32.2	1.6	NA	NA	NA	NA
RHOBTB2	2	42635010	42665233	EBV_GWAS	2	Animal QTLdb	Meat_and_Carcass	4762728	230198520	17217	Meat docosapentaenoic acid content		17093215	3269	Meat docosapentaenoic acid content	Meat docosapentaenoic acid content	cM	scottish blackface	meat fatty acid C22:5 content	Linkage	Mendelian	Chromosome-wise	Significant	<0.05	NA	NA	NA	NA	NA	NA	NA	32.2	1.6	NA	NA	NA	NA
TJP2	2	67416776	67540365	EBV_GWAS	2	Animal QTLdb	Meat_and_Carcass	4762728	230198520	17217	Meat docosapentaenoic acid content		17093215	3269	Meat docosapentaenoic acid content	Meat docosapentaenoic acid content	cM	scottish blackface	meat fatty acid C22:5 content	Linkage	Mendelian	Chromosome-wise	Significant	<0.05	NA	NA	NA	NA	NA	NA	NA	32.2	1.6	NA	NA	NA	NA
GLDC	2	74537726	74622711	EBV_GWAS	2	Animal QTLdb	Meat_and_Carcass	4762728	230198520	17217	Meat docosapentaenoic acid content		17093215	3269	Meat docosapentaenoic acid content	Meat docosapentaenoic acid content	cM	scottish blackface	meat fatty acid C22:5 content	Linkage	Mendelian	Chromosome-wise	Significant	<0.05	NA	NA	NA	NA	NA	NA	NA	32.2	1.6	NA	NA	NA	NA
INPP1	2	118937976	118967132	EBV_GWAS	2	Animal QTLdb	Meat_and_Carcass	4762728	230198520	17217	Meat docosapentaenoic acid content		17093215	3269	Meat docosapentaenoic acid content	Meat docosapentaenoic acid content	cM	scottish blackface	meat fatty acid C22:5 content	Linkage	Mendelian	Chromosome-wise	Significant	<0.05	NA	NA	NA	NA	NA	NA	NA	32.2	1.6	NA	NA	NA	NA
HIBCH	2	118988265	119128348	Trait_GWAS	2	Animal QTLdb	Meat_and_Carcass	4762728	230198520	17217	Meat docosapentaenoic acid content		17093215	3269	Meat docosapentaenoic acid content	Meat docosapentaenoic acid content	cM	scottish blackface	meat fatty acid C22:5 content	Linkage	Mendelian	Chromosome-wise	Significant	<0.05	NA	NA	NA	NA	NA	NA	NA	32.2	1.6	NA	NA	NA	NA
IDH1	2	210312166	210331532	EBV_GWAS	2	Animal QTLdb	Meat_and_Carcass	4762728	230198520	17217	Meat docosapentaenoic acid content		17093215	3269	Meat docosapentaenoic acid content	Meat docosapentaenoic acid content	cM	scottish blackface	meat fatty acid C22:5 content	Linkage	Mendelian	Chromosome-wise	Significant	<0.05	NA	NA	NA	NA	NA	NA	NA	32.2	1.6	NA	NA	NA	NA
SGPP2	2	224588987	224743286	EBV_GWAS	2	Animal QTLdb	Meat_and_Carcass	4762728	230198520	17217	Meat docosapentaenoic acid content		17093215	3269	Meat docosapentaenoic acid content	Meat docosapentaenoic acid content	cM	scottish blackface	meat fatty acid C22:5 content	Linkage	Mendelian	Chromosome-wise	Significant	<0.05	NA	NA	NA	NA	NA	NA	NA	32.2	1.6	NA	NA	NA	NA
FARSB	2	224732336	224820397	EBV_GWAS	2	Animal QTLdb	Meat_and_Carcass	4762728	230198520	17217	Meat docosapentaenoic acid content		17093215	3269	Meat docosapentaenoic acid content	Meat docosapentaenoic acid content	cM	scottish blackface	meat fatty acid C22:5 content	Linkage	Mendelian	Chromosome-wise	Significant	<0.05	NA	NA	NA	NA	NA	NA	NA	32.2	1.6	NA	NA	NA	NA
DOCK10	2	226911669	227221033	EBV_GWAS	2	Animal QTLdb	Meat_and_Carcass	4762728	230198520	17217	Meat docosapentaenoic acid content		17093215	3269	Meat docosapentaenoic acid content	Meat docosapentaenoic acid content	cM	scottish blackface	meat fatty acid C22:5 content	Linkage	Mendelian	Chromosome-wise	Significant	<0.05	NA	NA	NA	NA	NA	NA	NA	32.2	1.6	NA	NA	NA	NA
IARS1	2	28986218	29063687	EBV_GWAS	2	Animal QTLdb	Milk	11430547	250201977	13915	Milk fat percentage		19397522	3042	Milk fat percentage	Milk fat percentage (DYD)	cM	Spanish Churra	milk fat content	Linkage	Mendelian	Chromosome-wise	Significant	<0.05	NA	NA	CSRD65,FCB11	total milk fat amount	milk fat percentage	Microsatellites	NA	NA	NA	7040	NCBIgene	NA	NA
RHOBTB2	2	42635010	42665233	EBV_GWAS	2	Animal QTLdb	Milk	11430547	250201977	13915	Milk fat percentage		19397522	3042	Milk fat percentage	Milk fat percentage (DYD)	cM	Spanish Churra	milk fat content	Linkage	Mendelian	Chromosome-wise	Significant	<0.05	NA	NA	CSRD65,FCB11	total milk fat amount	milk fat percentage	Microsatellites	NA	NA	NA	7040	NCBIgene	NA	NA
TJP2	2	67416776	67540365	EBV_GWAS	2	Animal QTLdb	Milk	11430547	250201977	13915	Milk fat percentage		19397522	3042	Milk fat percentage	Milk fat percentage (DYD)	cM	Spanish Churra	milk fat content	Linkage	Mendelian	Chromosome-wise	Significant	<0.05	NA	NA	CSRD65,FCB11	total milk fat amount	milk fat percentage	Microsatellites	NA	NA	NA	7040	NCBIgene	NA	NA
GLDC	2	74537726	74622711	EBV_GWAS	2	Animal QTLdb	Milk	11430547	250201977	13915	Milk fat percentage		19397522	3042	Milk fat percentage	Milk fat percentage (DYD)	cM	Spanish Churra	milk fat content	Linkage	Mendelian	Chromosome-wise	Significant	<0.05	NA	NA	CSRD65,FCB11	total milk fat amount	milk fat percentage	Microsatellites	NA	NA	NA	7040	NCBIgene	NA	NA
INPP1	2	118937976	118967132	EBV_GWAS	2	Animal QTLdb	Milk	11430547	250201977	13915	Milk fat percentage		19397522	3042	Milk fat percentage	Milk fat percentage (DYD)	cM	Spanish Churra	milk fat content	Linkage	Mendelian	Chromosome-wise	Significant	<0.05	NA	NA	CSRD65,FCB11	total milk fat amount	milk fat percentage	Microsatellites	NA	NA	NA	7040	NCBIgene	NA	NA
HIBCH	2	118988265	119128348	Trait_GWAS	2	Animal QTLdb	Milk	11430547	250201977	13915	Milk fat percentage		19397522	3042	Milk fat percentage	Milk fat percentage (DYD)	cM	Spanish Churra	milk fat content	Linkage	Mendelian	Chromosome-wise	Significant	<0.05	NA	NA	CSRD65,FCB11	total milk fat amount	milk fat percentage	Microsatellites	NA	NA	NA	7040	NCBIgene	NA	NA
IDH1	2	210312166	210331532	EBV_GWAS	2	Animal QTLdb	Milk	11430547	250201977	13915	Milk fat percentage		19397522	3042	Milk fat percentage	Milk fat percentage (DYD)	cM	Spanish Churra	milk fat content	Linkage	Mendelian	Chromosome-wise	Significant	<0.05	NA	NA	CSRD65,FCB11	total milk fat amount	milk fat percentage	Microsatellites	NA	NA	NA	7040	NCBIgene	NA	NA
SGPP2	2	224588987	224743286	EBV_GWAS	2	Animal QTLdb	Milk	11430547	250201977	13915	Milk fat percentage		19397522	3042	Milk fat percentage	Milk fat percentage (DYD)	cM	Spanish Churra	milk fat content	Linkage	Mendelian	Chromosome-wise	Significant	<0.05	NA	NA	CSRD65,FCB11	total milk fat amount	milk fat percentage	Microsatellites	NA	NA	NA	7040	NCBIgene	NA	NA
FARSB	2	224732336	224820397	EBV_GWAS	2	Animal QTLdb	Milk	11430547	250201977	13915	Milk fat percentage		19397522	3042	Milk fat percentage	Milk fat percentage (DYD)	cM	Spanish Churra	milk fat content	Linkage	Mendelian	Chromosome-wise	Significant	<0.05	NA	NA	CSRD65,FCB11	total milk fat amount	milk fat percentage	Microsatellites	NA	NA	NA	7040	NCBIgene	NA	NA
DOCK10	2	226911669	227221033	EBV_GWAS	2	Animal QTLdb	Milk	11430547	250201977	13915	Milk fat percentage		19397522	3042	Milk fat percentage	Milk fat percentage (DYD)	cM	Spanish Churra	milk fat content	Linkage	Mendelian	Chromosome-wise	Significant	<0.05	NA	NA	CSRD65,FCB11	total milk fat amount	milk fat percentage	Microsatellites	NA	NA	NA	7040	NCBIgene	NA	NA
SERINC2	2	235982141	236035101	EBV_GWAS	2	Animal QTLdb	Milk	11430547	250201977	13915	Milk fat percentage		19397522	3042	Milk fat percentage	Milk fat percentage (DYD)	cM	Spanish Churra	milk fat content	Linkage	Mendelian	Chromosome-wise	Significant	<0.05	NA	NA	CSRD65,FCB11	total milk fat amount	milk fat percentage	Microsatellites	NA	NA	NA	7040	NCBIgene	NA	NA
SLC9A1	2	239814834	239866775	EBV_GWAS	2	Animal QTLdb	Milk	11430547	250201977	13915	Milk fat percentage		19397522	3042	Milk fat percentage	Milk fat percentage (DYD)	cM	Spanish Churra	milk fat content	Linkage	Mendelian	Chromosome-wise	Significant	<0.05	NA	NA	CSRD65,FCB11	total milk fat amount	milk fat percentage	Microsatellites	NA	NA	NA	7040	NCBIgene	NA	NA
SLC30A2	2	240783299	240791257	EBV_GWAS	2	Animal QTLdb	Milk	11430547	250201977	13915	Milk fat percentage		19397522	3042	Milk fat percentage	Milk fat percentage (DYD)	cM	Spanish Churra	milk fat content	Linkage	Mendelian	Chromosome-wise	Significant	<0.05	NA	NA	CSRD65,FCB11	total milk fat amount	milk fat percentage	Microsatellites	NA	NA	NA	7040	NCBIgene	NA	NA
RUNX3	2	241741518	241806594	EBV_GWAS	2	Animal QTLdb	Milk	11430547	250201977	13915	Milk fat percentage		19397522	3042	Milk fat percentage	Milk fat percentage (DYD)	cM	Spanish Churra	milk fat content	Linkage	Mendelian	Chromosome-wise	Significant	<0.05	NA	NA	CSRD65,FCB11	total milk fat amount	milk fat percentage	Microsatellites	NA	NA	NA	7040	NCBIgene	NA	NA
IARS1	2	28986218	29063687	EBV_GWAS	2	Animal QTLdb	Reproduction	29145027	29145031	130441	Total lambs born		27062642	3036	Total lambs born	NA	SNP	NA	NA	Genome	-	-	Significant	NA	NA	litter size in second parity	rs412293624	offspring quantity	NA	SIG of SEL	NA	NA	NA	NA	NA	NA	NA
IARS1	2	28986218	29063687	EBV_GWAS	2	Animal QTLdb	Reproduction	29145027	29145031	130441	Total lambs born		27062642	3036	Total lambs born	NA	SNP	NA	NA	Genome	-	-	Significant	NA	NA	litter size in third parity	rs412293624	offspring quantity	NA	SIG of SEL	NA	NA	NA	NA	NA	NA	NA
IARS1	2	28986218	29063687	EBV_GWAS	2	Animal QTLdb	Reproduction	29145027	29145031	130441	Total lambs born		27062642	3036	Total lambs born	NA	SNP	NA	NA	Genome	-	-	Significant	NA	NA	average litter size	rs412293624	offspring quantity	NA	SIG of SEL	NA	NA	NA	NA	NA	NA	NA
IARS1	2	28986218	29063687	EBV_GWAS	2	Animal QTLdb	Reproduction	29145027	29145031	130441	Total lambs born		27062642	3036	Total lambs born	NA	SNP	NA	NA	Genome	-	-	Significant	NA	NA	litter size in first parity	rs412293624	offspring quantity	NA	SIG of SEL	NA	NA	NA	NA	NA	NA	NA
IARS1	2	28986218	29063687	EBV_GWAS	2	Animal QTLdb	Reproduction	29145027	29145031	130441	Total lambs born		27062642	3036	Total lambs born	NA	SNP	NA	NA	Genome	-	-	Significant	NA	NA	litter size (first parity)	rs412293624	offspring quantity	NA	SIG of SEL	NA	NA	NA	NA	NA	NA	NA
IARS1	2	28986218	29063687	EBV_GWAS	2	Animal QTLdb	Reproduction	29145027	29145031	130441	Total lambs born		27062642	3036	Total lambs born	NA	SNP	NA	NA	Genome	-	-	Significant	NA	NA	litter size (first parity)	rs412293624	offspring quantity	NA	SIG of SEL	NA	NA	NA	NA	NA	NA	NA
IARS1	2	28986218	29063687	EBV_GWAS	2	Animal QTLdb	Reproduction	29145027	29145031	130441	Total lambs born		27062642	3036	Total lambs born	NA	SNP	NA	NA	Genome	-	-	Significant	NA	NA	litter size (second parity)	rs412293624	offspring quantity	NA	SIG of SEL	NA	NA	NA	NA	NA	NA	NA
IARS1	2	28986218	29063687	EBV_GWAS	2	Animal QTLdb	Reproduction	29145027	29145031	130441	Total lambs born		27062642	3036	Total lambs born	NA	SNP	NA	NA	Genome	-	-	Significant	NA	NA	litter size (third parity)	rs412293624	offspring quantity	NA	SIG of SEL	NA	NA	NA	NA	NA	NA	NA
RHOBTB2	2	42635010	42665233	EBV_GWAS	2	Animal QTLdb	Exterior	31354626	51834356	14179	Rump width		21787947	3202	Rump width	NA	cM	Spanish Churra	NA	Linkage	Mendelian	Chromosome-wise	Significant	0.0448	NA	hip width at 9 months	MCM147,BMS887	rump width	NA	Microsatellites	NA	NA	NA	NA	NA	NA	NA
RHOBTB2	2	42635010	42665233	EBV_GWAS	2	Animal QTLdb	Exterior	31354626	51834356	14179	Rump width		21787947	3202	Rump width	NA	cM	Spanish Churra	NA	Linkage	Mendelian	Chromosome-wise	Significant	0.0448	NA	hip width at 9 months	MCM147,BMS887	rump width	NA	Microsatellites	NA	NA	NA	NA	NA	NA	NA
RHOBTB2	2	42635010	42665233	EBV_GWAS	2	Animal QTLdb	Production	31910277	247423719	14280	Body weight		20846385	3156	Body weight	NA	cM	awassi,Merino	NA	Linkage	Mendelian	Chromosome-wise	Significant	<0.05	8.56	body weight at 80 days	NA	body mass	body weight	-	NA	NA	NA	NA	NA	NA	NA
TJP2	2	67416776	67540365	EBV_GWAS	2	Animal QTLdb	Production	31910277	247423719	14280	Body weight		20846385	3156	Body weight	NA	cM	awassi,Merino	NA	Linkage	Mendelian	Chromosome-wise	Significant	<0.05	8.56	body weight at 80 days	NA	body mass	body weight	-	NA	NA	NA	NA	NA	NA	NA
GLDC	2	74537726	74622711	EBV_GWAS	2	Animal QTLdb	Production	31910277	247423719	14280	Body weight		20846385	3156	Body weight	NA	cM	awassi,Merino	NA	Linkage	Mendelian	Chromosome-wise	Significant	<0.05	8.56	body weight at 80 days	NA	body mass	body weight	-	NA	NA	NA	NA	NA	NA	NA
INPP1	2	118937976	118967132	EBV_GWAS	2	Animal QTLdb	Production	31910277	247423719	14280	Body weight		20846385	3156	Body weight	NA	cM	awassi,Merino	NA	Linkage	Mendelian	Chromosome-wise	Significant	<0.05	8.56	body weight at 80 days	NA	body mass	body weight	-	NA	NA	NA	NA	NA	NA	NA
HIBCH	2	118988265	119128348	Trait_GWAS	2	Animal QTLdb	Production	31910277	247423719	14280	Body weight		20846385	3156	Body weight	NA	cM	awassi,Merino	NA	Linkage	Mendelian	Chromosome-wise	Significant	<0.05	8.56	body weight at 80 days	NA	body mass	body weight	-	NA	NA	NA	NA	NA	NA	NA
IDH1	2	210312166	210331532	EBV_GWAS	2	Animal QTLdb	Production	31910277	247423719	14280	Body weight		20846385	3156	Body weight	NA	cM	awassi,Merino	NA	Linkage	Mendelian	Chromosome-wise	Significant	<0.05	8.56	body weight at 80 days	NA	body mass	body weight	-	NA	NA	NA	NA	NA	NA	NA
SGPP2	2	224588987	224743286	EBV_GWAS	2	Animal QTLdb	Production	31910277	247423719	14280	Body weight		20846385	3156	Body weight	NA	cM	awassi,Merino	NA	Linkage	Mendelian	Chromosome-wise	Significant	<0.05	8.56	body weight at 80 days	NA	body mass	body weight	-	NA	NA	NA	NA	NA	NA	NA
FARSB	2	224732336	224820397	EBV_GWAS	2	Animal QTLdb	Production	31910277	247423719	14280	Body weight		20846385	3156	Body weight	NA	cM	awassi,Merino	NA	Linkage	Mendelian	Chromosome-wise	Significant	<0.05	8.56	body weight at 80 days	NA	body mass	body weight	-	NA	NA	NA	NA	NA	NA	NA
DOCK10	2	226911669	227221033	EBV_GWAS	2	Animal QTLdb	Production	31910277	247423719	14280	Body weight		20846385	3156	Body weight	NA	cM	awassi,Merino	NA	Linkage	Mendelian	Chromosome-wise	Significant	<0.05	8.56	body weight at 80 days	NA	body mass	body weight	-	NA	NA	NA	NA	NA	NA	NA
SERINC2	2	235982141	236035101	EBV_GWAS	2	Animal QTLdb	Production	31910277	247423719	14280	Body weight		20846385	3156	Body weight	NA	cM	awassi,Merino	NA	Linkage	Mendelian	Chromosome-wise	Significant	<0.05	8.56	body weight at 80 days	NA	body mass	body weight	-	NA	NA	NA	NA	NA	NA	NA
SLC9A1	2	239814834	239866775	EBV_GWAS	2	Animal QTLdb	Production	31910277	247423719	14280	Body weight		20846385	3156	Body weight	NA	cM	awassi,Merino	NA	Linkage	Mendelian	Chromosome-wise	Significant	<0.05	8.56	body weight at 80 days	NA	body mass	body weight	-	NA	NA	NA	NA	NA	NA	NA
SLC30A2	2	240783299	240791257	EBV_GWAS	2	Animal QTLdb	Production	31910277	247423719	14280	Body weight		20846385	3156	Body weight	NA	cM	awassi,Merino	NA	Linkage	Mendelian	Chromosome-wise	Significant	<0.05	8.56	body weight at 80 days	NA	body mass	body weight	-	NA	NA	NA	NA	NA	NA	NA
RUNX3	2	241741518	241806594	EBV_GWAS	2	Animal QTLdb	Production	31910277	247423719	14280	Body weight		20846385	3156	Body weight	NA	cM	awassi,Merino	NA	Linkage	Mendelian	Chromosome-wise	Significant	<0.05	8.56	body weight at 80 days	NA	body mass	body weight	-	NA	NA	NA	NA	NA	NA	NA
RHOBTB2	2	42635010	42665233	EBV_GWAS	2	Animal QTLdb	Production	31910277	247423719	14280	Body weight		20846385	3156	Body weight	NA	cM	awassi,Merino	NA	Linkage	Mendelian	Chromosome-wise	Significant	<0.05	8.56	body weight at 100 days	NA	body mass	body weight	-	NA	NA	NA	NA	NA	NA	NA
TJP2	2	67416776	67540365	EBV_GWAS	2	Animal QTLdb	Production	31910277	247423719	14280	Body weight		20846385	3156	Body weight	NA	cM	awassi,Merino	NA	Linkage	Mendelian	Chromosome-wise	Significant	<0.05	8.56	body weight at 100 days	NA	body mass	body weight	-	NA	NA	NA	NA	NA	NA	NA
GLDC	2	74537726	74622711	EBV_GWAS	2	Animal QTLdb	Production	31910277	247423719	14280	Body weight		20846385	3156	Body weight	NA	cM	awassi,Merino	NA	Linkage	Mendelian	Chromosome-wise	Significant	<0.05	8.56	body weight at 100 days	NA	body mass	body weight	-	NA	NA	NA	NA	NA	NA	NA
INPP1	2	118937976	118967132	EBV_GWAS	2	Animal QTLdb	Production	31910277	247423719	14280	Body weight		20846385	3156	Body weight	NA	cM	awassi,Merino	NA	Linkage	Mendelian	Chromosome-wise	Significant	<0.05	8.56	body weight at 100 days	NA	body mass	body weight	-	NA	NA	NA	NA	NA	NA	NA
HIBCH	2	118988265	119128348	Trait_GWAS	2	Animal QTLdb	Production	31910277	247423719	14280	Body weight		20846385	3156	Body weight	NA	cM	awassi,Merino	NA	Linkage	Mendelian	Chromosome-wise	Significant	<0.05	8.56	body weight at 100 days	NA	body mass	body weight	-	NA	NA	NA	NA	NA	NA	NA
IDH1	2	210312166	210331532	EBV_GWAS	2	Animal QTLdb	Production	31910277	247423719	14280	Body weight		20846385	3156	Body weight	NA	cM	awassi,Merino	NA	Linkage	Mendelian	Chromosome-wise	Significant	<0.05	8.56	body weight at 100 days	NA	body mass	body weight	-	NA	NA	NA	NA	NA	NA	NA
SGPP2	2	224588987	224743286	EBV_GWAS	2	Animal QTLdb	Production	31910277	247423719	14280	Body weight		20846385	3156	Body weight	NA	cM	awassi,Merino	NA	Linkage	Mendelian	Chromosome-wise	Significant	<0.05	8.56	body weight at 100 days	NA	body mass	body weight	-	NA	NA	NA	NA	NA	NA	NA
FARSB	2	224732336	224820397	EBV_GWAS	2	Animal QTLdb	Production	31910277	247423719	14280	Body weight		20846385	3156	Body weight	NA	cM	awassi,Merino	NA	Linkage	Mendelian	Chromosome-wise	Significant	<0.05	8.56	body weight at 100 days	NA	body mass	body weight	-	NA	NA	NA	NA	NA	NA	NA
DOCK10	2	226911669	227221033	EBV_GWAS	2	Animal QTLdb	Production	31910277	247423719	14280	Body weight		20846385	3156	Body weight	NA	cM	awassi,Merino	NA	Linkage	Mendelian	Chromosome-wise	Significant	<0.05	8.56	body weight at 100 days	NA	body mass	body weight	-	NA	NA	NA	NA	NA	NA	NA
SERINC2	2	235982141	236035101	EBV_GWAS	2	Animal QTLdb	Production	31910277	247423719	14280	Body weight		20846385	3156	Body weight	NA	cM	awassi,Merino	NA	Linkage	Mendelian	Chromosome-wise	Significant	<0.05	8.56	body weight at 100 days	NA	body mass	body weight	-	NA	NA	NA	NA	NA	NA	NA
SLC9A1	2	239814834	239866775	EBV_GWAS	2	Animal QTLdb	Production	31910277	247423719	14280	Body weight		20846385	3156	Body weight	NA	cM	awassi,Merino	NA	Linkage	Mendelian	Chromosome-wise	Significant	<0.05	8.56	body weight at 100 days	NA	body mass	body weight	-	NA	NA	NA	NA	NA	NA	NA
SLC30A2	2	240783299	240791257	EBV_GWAS	2	Animal QTLdb	Production	31910277	247423719	14280	Body weight		20846385	3156	Body weight	NA	cM	awassi,Merino	NA	Linkage	Mendelian	Chromosome-wise	Significant	<0.05	8.56	body weight at 100 days	NA	body mass	body weight	-	NA	NA	NA	NA	NA	NA	NA
RUNX3	2	241741518	241806594	EBV_GWAS	2	Animal QTLdb	Production	31910277	247423719	14280	Body weight		20846385	3156	Body weight	NA	cM	awassi,Merino	NA	Linkage	Mendelian	Chromosome-wise	Significant	<0.05	8.56	body weight at 100 days	NA	body mass	body weight	-	NA	NA	NA	NA	NA	NA	NA
RHOBTB2	2	42635010	42665233	EBV_GWAS	2	Animal QTLdb	Production	31910277	247423719	14280	Body weight		20846385	3156	Body weight	NA	cM	awassi,Merino	NA	Linkage	Mendelian	Chromosome-wise	Significant	<0.05	8.56	body weight at 120 days	NA	body mass	body weight	-	NA	NA	NA	NA	NA	NA	NA
TJP2	2	67416776	67540365	EBV_GWAS	2	Animal QTLdb	Production	31910277	247423719	14280	Body weight		20846385	3156	Body weight	NA	cM	awassi,Merino	NA	Linkage	Mendelian	Chromosome-wise	Significant	<0.05	8.56	body weight at 120 days	NA	body mass	body weight	-	NA	NA	NA	NA	NA	NA	NA
GLDC	2	74537726	74622711	EBV_GWAS	2	Animal QTLdb	Production	31910277	247423719	14280	Body weight		20846385	3156	Body weight	NA	cM	awassi,Merino	NA	Linkage	Mendelian	Chromosome-wise	Significant	<0.05	8.56	body weight at 120 days	NA	body mass	body weight	-	NA	NA	NA	NA	NA	NA	NA
INPP1	2	118937976	118967132	EBV_GWAS	2	Animal QTLdb	Production	31910277	247423719	14280	Body weight		20846385	3156	Body weight	NA	cM	awassi,Merino	NA	Linkage	Mendelian	Chromosome-wise	Significant	<0.05	8.56	body weight at 120 days	NA	body mass	body weight	-	NA	NA	NA	NA	NA	NA	NA
HIBCH	2	118988265	119128348	Trait_GWAS	2	Animal QTLdb	Production	31910277	247423719	14280	Body weight		20846385	3156	Body weight	NA	cM	awassi,Merino	NA	Linkage	Mendelian	Chromosome-wise	Significant	<0.05	8.56	body weight at 120 days	NA	body mass	body weight	-	NA	NA	NA	NA	NA	NA	NA
IDH1	2	210312166	210331532	EBV_GWAS	2	Animal QTLdb	Production	31910277	247423719	14280	Body weight		20846385	3156	Body weight	NA	cM	awassi,Merino	NA	Linkage	Mendelian	Chromosome-wise	Significant	<0.05	8.56	body weight at 120 days	NA	body mass	body weight	-	NA	NA	NA	NA	NA	NA	NA
SGPP2	2	224588987	224743286	EBV_GWAS	2	Animal QTLdb	Production	31910277	247423719	14280	Body weight		20846385	3156	Body weight	NA	cM	awassi,Merino	NA	Linkage	Mendelian	Chromosome-wise	Significant	<0.05	8.56	body weight at 120 days	NA	body mass	body weight	-	NA	NA	NA	NA	NA	NA	NA
FARSB	2	224732336	224820397	EBV_GWAS	2	Animal QTLdb	Production	31910277	247423719	14280	Body weight		20846385	3156	Body weight	NA	cM	awassi,Merino	NA	Linkage	Mendelian	Chromosome-wise	Significant	<0.05	8.56	body weight at 120 days	NA	body mass	body weight	-	NA	NA	NA	NA	NA	NA	NA
DOCK10	2	226911669	227221033	EBV_GWAS	2	Animal QTLdb	Production	31910277	247423719	14280	Body weight		20846385	3156	Body weight	NA	cM	awassi,Merino	NA	Linkage	Mendelian	Chromosome-wise	Significant	<0.05	8.56	body weight at 120 days	NA	body mass	body weight	-	NA	NA	NA	NA	NA	NA	NA
SERINC2	2	235982141	236035101	EBV_GWAS	2	Animal QTLdb	Production	31910277	247423719	14280	Body weight		20846385	3156	Body weight	NA	cM	awassi,Merino	NA	Linkage	Mendelian	Chromosome-wise	Significant	<0.05	8.56	body weight at 120 days	NA	body mass	body weight	-	NA	NA	NA	NA	NA	NA	NA
SLC9A1	2	239814834	239866775	EBV_GWAS	2	Animal QTLdb	Production	31910277	247423719	14280	Body weight		20846385	3156	Body weight	NA	cM	awassi,Merino	NA	Linkage	Mendelian	Chromosome-wise	Significant	<0.05	8.56	body weight at 120 days	NA	body mass	body weight	-	NA	NA	NA	NA	NA	NA	NA
SLC30A2	2	240783299	240791257	EBV_GWAS	2	Animal QTLdb	Production	31910277	247423719	14280	Body weight		20846385	3156	Body weight	NA	cM	awassi,Merino	NA	Linkage	Mendelian	Chromosome-wise	Significant	<0.05	8.56	body weight at 120 days	NA	body mass	body weight	-	NA	NA	NA	NA	NA	NA	NA
RUNX3	2	241741518	241806594	EBV_GWAS	2	Animal QTLdb	Production	31910277	247423719	14280	Body weight		20846385	3156	Body weight	NA	cM	awassi,Merino	NA	Linkage	Mendelian	Chromosome-wise	Significant	<0.05	8.56	body weight at 120 days	NA	body mass	body weight	-	NA	NA	NA	NA	NA	NA	NA
RHOBTB2	2	42635010	42665233	EBV_GWAS	2	Animal QTLdb	Production	31910277	247423719	14280	Body weight		20846385	3156	Body weight	NA	cM	awassi,Merino	NA	Linkage	Mendelian	Chromosome-wise	Significant	<0.05	8.56	body weight at 140 days	NA	body mass	body weight	-	NA	NA	NA	NA	NA	NA	NA
TJP2	2	67416776	67540365	EBV_GWAS	2	Animal QTLdb	Production	31910277	247423719	14280	Body weight		20846385	3156	Body weight	NA	cM	awassi,Merino	NA	Linkage	Mendelian	Chromosome-wise	Significant	<0.05	8.56	body weight at 140 days	NA	body mass	body weight	-	NA	NA	NA	NA	NA	NA	NA
GLDC	2	74537726	74622711	EBV_GWAS	2	Animal QTLdb	Production	31910277	247423719	14280	Body weight		20846385	3156	Body weight	NA	cM	awassi,Merino	NA	Linkage	Mendelian	Chromosome-wise	Significant	<0.05	8.56	body weight at 140 days	NA	body mass	body weight	-	NA	NA	NA	NA	NA	NA	NA
INPP1	2	118937976	118967132	EBV_GWAS	2	Animal QTLdb	Production	31910277	247423719	14280	Body weight		20846385	3156	Body weight	NA	cM	awassi,Merino	NA	Linkage	Mendelian	Chromosome-wise	Significant	<0.05	8.56	body weight at 140 days	NA	body mass	body weight	-	NA	NA	NA	NA	NA	NA	NA
HIBCH	2	118988265	119128348	Trait_GWAS	2	Animal QTLdb	Production	31910277	247423719	14280	Body weight		20846385	3156	Body weight	NA	cM	awassi,Merino	NA	Linkage	Mendelian	Chromosome-wise	Significant	<0.05	8.56	body weight at 140 days	NA	body mass	body weight	-	NA	NA	NA	NA	NA	NA	NA
IDH1	2	210312166	210331532	EBV_GWAS	2	Animal QTLdb	Production	31910277	247423719	14280	Body weight		20846385	3156	Body weight	NA	cM	awassi,Merino	NA	Linkage	Mendelian	Chromosome-wise	Significant	<0.05	8.56	body weight at 140 days	NA	body mass	body weight	-	NA	NA	NA	NA	NA	NA	NA
SGPP2	2	224588987	224743286	EBV_GWAS	2	Animal QTLdb	Production	31910277	247423719	14280	Body weight		20846385	3156	Body weight	NA	cM	awassi,Merino	NA	Linkage	Mendelian	Chromosome-wise	Significant	<0.05	8.56	body weight at 140 days	NA	body mass	body weight	-	NA	NA	NA	NA	NA	NA	NA
FARSB	2	224732336	224820397	EBV_GWAS	2	Animal QTLdb	Production	31910277	247423719	14280	Body weight		20846385	3156	Body weight	NA	cM	awassi,Merino	NA	Linkage	Mendelian	Chromosome-wise	Significant	<0.05	8.56	body weight at 140 days	NA	body mass	body weight	-	NA	NA	NA	NA	NA	NA	NA
DOCK10	2	226911669	227221033	EBV_GWAS	2	Animal QTLdb	Production	31910277	247423719	14280	Body weight		20846385	3156	Body weight	NA	cM	awassi,Merino	NA	Linkage	Mendelian	Chromosome-wise	Significant	<0.05	8.56	body weight at 140 days	NA	body mass	body weight	-	NA	NA	NA	NA	NA	NA	NA
SERINC2	2	235982141	236035101	EBV_GWAS	2	Animal QTLdb	Production	31910277	247423719	14280	Body weight		20846385	3156	Body weight	NA	cM	awassi,Merino	NA	Linkage	Mendelian	Chromosome-wise	Significant	<0.05	8.56	body weight at 140 days	NA	body mass	body weight	-	NA	NA	NA	NA	NA	NA	NA
SLC9A1	2	239814834	239866775	EBV_GWAS	2	Animal QTLdb	Production	31910277	247423719	14280	Body weight		20846385	3156	Body weight	NA	cM	awassi,Merino	NA	Linkage	Mendelian	Chromosome-wise	Significant	<0.05	8.56	body weight at 140 days	NA	body mass	body weight	-	NA	NA	NA	NA	NA	NA	NA
SLC30A2	2	240783299	240791257	EBV_GWAS	2	Animal QTLdb	Production	31910277	247423719	14280	Body weight		20846385	3156	Body weight	NA	cM	awassi,Merino	NA	Linkage	Mendelian	Chromosome-wise	Significant	<0.05	8.56	body weight at 140 days	NA	body mass	body weight	-	NA	NA	NA	NA	NA	NA	NA
RUNX3	2	241741518	241806594	EBV_GWAS	2	Animal QTLdb	Production	31910277	247423719	14280	Body weight		20846385	3156	Body weight	NA	cM	awassi,Merino	NA	Linkage	Mendelian	Chromosome-wise	Significant	<0.05	8.56	body weight at 140 days	NA	body mass	body weight	-	NA	NA	NA	NA	NA	NA	NA
RHOBTB2	2	42635010	42665233	EBV_GWAS	2	Animal QTLdb	Production	31910277	247423719	14280	Body weight		20846385	3156	Body weight	NA	cM	awassi,Merino	NA	Linkage	Mendelian	Chromosome-wise	Significant	<0.05	8.56	body weight at 160 days	NA	body mass	body weight	-	NA	NA	NA	NA	NA	NA	NA
TJP2	2	67416776	67540365	EBV_GWAS	2	Animal QTLdb	Production	31910277	247423719	14280	Body weight		20846385	3156	Body weight	NA	cM	awassi,Merino	NA	Linkage	Mendelian	Chromosome-wise	Significant	<0.05	8.56	body weight at 160 days	NA	body mass	body weight	-	NA	NA	NA	NA	NA	NA	NA
GLDC	2	74537726	74622711	EBV_GWAS	2	Animal QTLdb	Production	31910277	247423719	14280	Body weight		20846385	3156	Body weight	NA	cM	awassi,Merino	NA	Linkage	Mendelian	Chromosome-wise	Significant	<0.05	8.56	body weight at 160 days	NA	body mass	body weight	-	NA	NA	NA	NA	NA	NA	NA
INPP1	2	118937976	118967132	EBV_GWAS	2	Animal QTLdb	Production	31910277	247423719	14280	Body weight		20846385	3156	Body weight	NA	cM	awassi,Merino	NA	Linkage	Mendelian	Chromosome-wise	Significant	<0.05	8.56	body weight at 160 days	NA	body mass	body weight	-	NA	NA	NA	NA	NA	NA	NA
HIBCH	2	118988265	119128348	Trait_GWAS	2	Animal QTLdb	Production	31910277	247423719	14280	Body weight		20846385	3156	Body weight	NA	cM	awassi,Merino	NA	Linkage	Mendelian	Chromosome-wise	Significant	<0.05	8.56	body weight at 160 days	NA	body mass	body weight	-	NA	NA	NA	NA	NA	NA	NA
IDH1	2	210312166	210331532	EBV_GWAS	2	Animal QTLdb	Production	31910277	247423719	14280	Body weight		20846385	3156	Body weight	NA	cM	awassi,Merino	NA	Linkage	Mendelian	Chromosome-wise	Significant	<0.05	8.56	body weight at 160 days	NA	body mass	body weight	-	NA	NA	NA	NA	NA	NA	NA
SGPP2	2	224588987	224743286	EBV_GWAS	2	Animal QTLdb	Production	31910277	247423719	14280	Body weight		20846385	3156	Body weight	NA	cM	awassi,Merino	NA	Linkage	Mendelian	Chromosome-wise	Significant	<0.05	8.56	body weight at 160 days	NA	body mass	body weight	-	NA	NA	NA	NA	NA	NA	NA
FARSB	2	224732336	224820397	EBV_GWAS	2	Animal QTLdb	Production	31910277	247423719	14280	Body weight		20846385	3156	Body weight	NA	cM	awassi,Merino	NA	Linkage	Mendelian	Chromosome-wise	Significant	<0.05	8.56	body weight at 160 days	NA	body mass	body weight	-	NA	NA	NA	NA	NA	NA	NA
DOCK10	2	226911669	227221033	EBV_GWAS	2	Animal QTLdb	Production	31910277	247423719	14280	Body weight		20846385	3156	Body weight	NA	cM	awassi,Merino	NA	Linkage	Mendelian	Chromosome-wise	Significant	<0.05	8.56	body weight at 160 days	NA	body mass	body weight	-	NA	NA	NA	NA	NA	NA	NA
SERINC2	2	235982141	236035101	EBV_GWAS	2	Animal QTLdb	Production	31910277	247423719	14280	Body weight		20846385	3156	Body weight	NA	cM	awassi,Merino	NA	Linkage	Mendelian	Chromosome-wise	Significant	<0.05	8.56	body weight at 160 days	NA	body mass	body weight	-	NA	NA	NA	NA	NA	NA	NA
SLC9A1	2	239814834	239866775	EBV_GWAS	2	Animal QTLdb	Production	31910277	247423719	14280	Body weight		20846385	3156	Body weight	NA	cM	awassi,Merino	NA	Linkage	Mendelian	Chromosome-wise	Significant	<0.05	8.56	body weight at 160 days	NA	body mass	body weight	-	NA	NA	NA	NA	NA	NA	NA
SLC30A2	2	240783299	240791257	EBV_GWAS	2	Animal QTLdb	Production	31910277	247423719	14280	Body weight		20846385	3156	Body weight	NA	cM	awassi,Merino	NA	Linkage	Mendelian	Chromosome-wise	Significant	<0.05	8.56	body weight at 160 days	NA	body mass	body weight	-	NA	NA	NA	NA	NA	NA	NA
RUNX3	2	241741518	241806594	EBV_GWAS	2	Animal QTLdb	Production	31910277	247423719	14280	Body weight		20846385	3156	Body weight	NA	cM	awassi,Merino	NA	Linkage	Mendelian	Chromosome-wise	Significant	<0.05	8.56	body weight at 160 days	NA	body mass	body weight	-	NA	NA	NA	NA	NA	NA	NA
RHOBTB2	2	42635010	42665233	EBV_GWAS	2	Animal QTLdb	Production	31910277	247423719	14280	Body weight		20846385	3156	Body weight	NA	cM	awassi,Merino	NA	Linkage	Mendelian	Chromosome-wise	Significant	<0.05	8.56	body weight at 180 days	NA	body mass	body weight	-	NA	NA	NA	NA	NA	NA	NA
TJP2	2	67416776	67540365	EBV_GWAS	2	Animal QTLdb	Production	31910277	247423719	14280	Body weight		20846385	3156	Body weight	NA	cM	awassi,Merino	NA	Linkage	Mendelian	Chromosome-wise	Significant	<0.05	8.56	body weight at 180 days	NA	body mass	body weight	-	NA	NA	NA	NA	NA	NA	NA
GLDC	2	74537726	74622711	EBV_GWAS	2	Animal QTLdb	Production	31910277	247423719	14280	Body weight		20846385	3156	Body weight	NA	cM	awassi,Merino	NA	Linkage	Mendelian	Chromosome-wise	Significant	<0.05	8.56	body weight at 180 days	NA	body mass	body weight	-	NA	NA	NA	NA	NA	NA	NA
INPP1	2	118937976	118967132	EBV_GWAS	2	Animal QTLdb	Production	31910277	247423719	14280	Body weight		20846385	3156	Body weight	NA	cM	awassi,Merino	NA	Linkage	Mendelian	Chromosome-wise	Significant	<0.05	8.56	body weight at 180 days	NA	body mass	body weight	-	NA	NA	NA	NA	NA	NA	NA
HIBCH	2	118988265	119128348	Trait_GWAS	2	Animal QTLdb	Production	31910277	247423719	14280	Body weight		20846385	3156	Body weight	NA	cM	awassi,Merino	NA	Linkage	Mendelian	Chromosome-wise	Significant	<0.05	8.56	body weight at 180 days	NA	body mass	body weight	-	NA	NA	NA	NA	NA	NA	NA
IDH1	2	210312166	210331532	EBV_GWAS	2	Animal QTLdb	Production	31910277	247423719	14280	Body weight		20846385	3156	Body weight	NA	cM	awassi,Merino	NA	Linkage	Mendelian	Chromosome-wise	Significant	<0.05	8.56	body weight at 180 days	NA	body mass	body weight	-	NA	NA	NA	NA	NA	NA	NA
SGPP2	2	224588987	224743286	EBV_GWAS	2	Animal QTLdb	Production	31910277	247423719	14280	Body weight		20846385	3156	Body weight	NA	cM	awassi,Merino	NA	Linkage	Mendelian	Chromosome-wise	Significant	<0.05	8.56	body weight at 180 days	NA	body mass	body weight	-	NA	NA	NA	NA	NA	NA	NA
FARSB	2	224732336	224820397	EBV_GWAS	2	Animal QTLdb	Production	31910277	247423719	14280	Body weight		20846385	3156	Body weight	NA	cM	awassi,Merino	NA	Linkage	Mendelian	Chromosome-wise	Significant	<0.05	8.56	body weight at 180 days	NA	body mass	body weight	-	NA	NA	NA	NA	NA	NA	NA
DOCK10	2	226911669	227221033	EBV_GWAS	2	Animal QTLdb	Production	31910277	247423719	14280	Body weight		20846385	3156	Body weight	NA	cM	awassi,Merino	NA	Linkage	Mendelian	Chromosome-wise	Significant	<0.05	8.56	body weight at 180 days	NA	body mass	body weight	-	NA	NA	NA	NA	NA	NA	NA
SERINC2	2	235982141	236035101	EBV_GWAS	2	Animal QTLdb	Production	31910277	247423719	14280	Body weight		20846385	3156	Body weight	NA	cM	awassi,Merino	NA	Linkage	Mendelian	Chromosome-wise	Significant	<0.05	8.56	body weight at 180 days	NA	body mass	body weight	-	NA	NA	NA	NA	NA	NA	NA
SLC9A1	2	239814834	239866775	EBV_GWAS	2	Animal QTLdb	Production	31910277	247423719	14280	Body weight		20846385	3156	Body weight	NA	cM	awassi,Merino	NA	Linkage	Mendelian	Chromosome-wise	Significant	<0.05	8.56	body weight at 180 days	NA	body mass	body weight	-	NA	NA	NA	NA	NA	NA	NA
SLC30A2	2	240783299	240791257	EBV_GWAS	2	Animal QTLdb	Production	31910277	247423719	14280	Body weight		20846385	3156	Body weight	NA	cM	awassi,Merino	NA	Linkage	Mendelian	Chromosome-wise	Significant	<0.05	8.56	body weight at 180 days	NA	body mass	body weight	-	NA	NA	NA	NA	NA	NA	NA
RUNX3	2	241741518	241806594	EBV_GWAS	2	Animal QTLdb	Production	31910277	247423719	14280	Body weight		20846385	3156	Body weight	NA	cM	awassi,Merino	NA	Linkage	Mendelian	Chromosome-wise	Significant	<0.05	8.56	body weight at 180 days	NA	body mass	body weight	-	NA	NA	NA	NA	NA	NA	NA
RHOBTB2	2	42635010	42665233	EBV_GWAS	2	Animal QTLdb	Production	31910277	247423719	14280	Body weight		20846385	3156	Body weight	NA	cM	awassi,Merino	NA	Linkage	Mendelian	Chromosome-wise	Significant	<0.05	8.56	weaning weight	NA	body mass	body weight	-	NA	NA	NA	NA	NA	NA	NA
TJP2	2	67416776	67540365	EBV_GWAS	2	Animal QTLdb	Production	31910277	247423719	14280	Body weight		20846385	3156	Body weight	NA	cM	awassi,Merino	NA	Linkage	Mendelian	Chromosome-wise	Significant	<0.05	8.56	weaning weight	NA	body mass	body weight	-	NA	NA	NA	NA	NA	NA	NA
GLDC	2	74537726	74622711	EBV_GWAS	2	Animal QTLdb	Production	31910277	247423719	14280	Body weight		20846385	3156	Body weight	NA	cM	awassi,Merino	NA	Linkage	Mendelian	Chromosome-wise	Significant	<0.05	8.56	weaning weight	NA	body mass	body weight	-	NA	NA	NA	NA	NA	NA	NA
INPP1	2	118937976	118967132	EBV_GWAS	2	Animal QTLdb	Production	31910277	247423719	14280	Body weight		20846385	3156	Body weight	NA	cM	awassi,Merino	NA	Linkage	Mendelian	Chromosome-wise	Significant	<0.05	8.56	weaning weight	NA	body mass	body weight	-	NA	NA	NA	NA	NA	NA	NA
HIBCH	2	118988265	119128348	Trait_GWAS	2	Animal QTLdb	Production	31910277	247423719	14280	Body weight		20846385	3156	Body weight	NA	cM	awassi,Merino	NA	Linkage	Mendelian	Chromosome-wise	Significant	<0.05	8.56	weaning weight	NA	body mass	body weight	-	NA	NA	NA	NA	NA	NA	NA
IDH1	2	210312166	210331532	EBV_GWAS	2	Animal QTLdb	Production	31910277	247423719	14280	Body weight		20846385	3156	Body weight	NA	cM	awassi,Merino	NA	Linkage	Mendelian	Chromosome-wise	Significant	<0.05	8.56	weaning weight	NA	body mass	body weight	-	NA	NA	NA	NA	NA	NA	NA
SGPP2	2	224588987	224743286	EBV_GWAS	2	Animal QTLdb	Production	31910277	247423719	14280	Body weight		20846385	3156	Body weight	NA	cM	awassi,Merino	NA	Linkage	Mendelian	Chromosome-wise	Significant	<0.05	8.56	weaning weight	NA	body mass	body weight	-	NA	NA	NA	NA	NA	NA	NA
FARSB	2	224732336	224820397	EBV_GWAS	2	Animal QTLdb	Production	31910277	247423719	14280	Body weight		20846385	3156	Body weight	NA	cM	awassi,Merino	NA	Linkage	Mendelian	Chromosome-wise	Significant	<0.05	8.56	weaning weight	NA	body mass	body weight	-	NA	NA	NA	NA	NA	NA	NA
DOCK10	2	226911669	227221033	EBV_GWAS	2	Animal QTLdb	Production	31910277	247423719	14280	Body weight		20846385	3156	Body weight	NA	cM	awassi,Merino	NA	Linkage	Mendelian	Chromosome-wise	Significant	<0.05	8.56	weaning weight	NA	body mass	body weight	-	NA	NA	NA	NA	NA	NA	NA
SERINC2	2	235982141	236035101	EBV_GWAS	2	Animal QTLdb	Production	31910277	247423719	14280	Body weight		20846385	3156	Body weight	NA	cM	awassi,Merino	NA	Linkage	Mendelian	Chromosome-wise	Significant	<0.05	8.56	weaning weight	NA	body mass	body weight	-	NA	NA	NA	NA	NA	NA	NA
SLC9A1	2	239814834	239866775	EBV_GWAS	2	Animal QTLdb	Production	31910277	247423719	14280	Body weight		20846385	3156	Body weight	NA	cM	awassi,Merino	NA	Linkage	Mendelian	Chromosome-wise	Significant	<0.05	8.56	weaning weight	NA	body mass	body weight	-	NA	NA	NA	NA	NA	NA	NA
SLC30A2	2	240783299	240791257	EBV_GWAS	2	Animal QTLdb	Production	31910277	247423719	14280	Body weight		20846385	3156	Body weight	NA	cM	awassi,Merino	NA	Linkage	Mendelian	Chromosome-wise	Significant	<0.05	8.56	weaning weight	NA	body mass	body weight	-	NA	NA	NA	NA	NA	NA	NA
RUNX3	2	241741518	241806594	EBV_GWAS	2	Animal QTLdb	Production	31910277	247423719	14280	Body weight		20846385	3156	Body weight	NA	cM	awassi,Merino	NA	Linkage	Mendelian	Chromosome-wise	Significant	<0.05	8.56	weaning weight	NA	body mass	body weight	-	NA	NA	NA	NA	NA	NA	NA
RHOBTB2	2	42635010	42665233	EBV_GWAS	2	Animal QTLdb	Production	31910277	247423719	14280	Body weight		20846385	3156	Body weight	NA	cM	awassi,Merino	NA	Linkage	Mendelian	Chromosome-wise	Significant	<0.05	8.56	body weight at 9 months	NA	body mass	body weight	-	NA	NA	NA	NA	NA	NA	NA
TJP2	2	67416776	67540365	EBV_GWAS	2	Animal QTLdb	Production	31910277	247423719	14280	Body weight		20846385	3156	Body weight	NA	cM	awassi,Merino	NA	Linkage	Mendelian	Chromosome-wise	Significant	<0.05	8.56	body weight at 9 months	NA	body mass	body weight	-	NA	NA	NA	NA	NA	NA	NA
GLDC	2	74537726	74622711	EBV_GWAS	2	Animal QTLdb	Production	31910277	247423719	14280	Body weight		20846385	3156	Body weight	NA	cM	awassi,Merino	NA	Linkage	Mendelian	Chromosome-wise	Significant	<0.05	8.56	body weight at 9 months	NA	body mass	body weight	-	NA	NA	NA	NA	NA	NA	NA
INPP1	2	118937976	118967132	EBV_GWAS	2	Animal QTLdb	Production	31910277	247423719	14280	Body weight		20846385	3156	Body weight	NA	cM	awassi,Merino	NA	Linkage	Mendelian	Chromosome-wise	Significant	<0.05	8.56	body weight at 9 months	NA	body mass	body weight	-	NA	NA	NA	NA	NA	NA	NA
HIBCH	2	118988265	119128348	Trait_GWAS	2	Animal QTLdb	Production	31910277	247423719	14280	Body weight		20846385	3156	Body weight	NA	cM	awassi,Merino	NA	Linkage	Mendelian	Chromosome-wise	Significant	<0.05	8.56	body weight at 9 months	NA	body mass	body weight	-	NA	NA	NA	NA	NA	NA	NA
IDH1	2	210312166	210331532	EBV_GWAS	2	Animal QTLdb	Production	31910277	247423719	14280	Body weight		20846385	3156	Body weight	NA	cM	awassi,Merino	NA	Linkage	Mendelian	Chromosome-wise	Significant	<0.05	8.56	body weight at 9 months	NA	body mass	body weight	-	NA	NA	NA	NA	NA	NA	NA
SGPP2	2	224588987	224743286	EBV_GWAS	2	Animal QTLdb	Production	31910277	247423719	14280	Body weight		20846385	3156	Body weight	NA	cM	awassi,Merino	NA	Linkage	Mendelian	Chromosome-wise	Significant	<0.05	8.56	body weight at 9 months	NA	body mass	body weight	-	NA	NA	NA	NA	NA	NA	NA
FARSB	2	224732336	224820397	EBV_GWAS	2	Animal QTLdb	Production	31910277	247423719	14280	Body weight		20846385	3156	Body weight	NA	cM	awassi,Merino	NA	Linkage	Mendelian	Chromosome-wise	Significant	<0.05	8.56	body weight at 9 months	NA	body mass	body weight	-	NA	NA	NA	NA	NA	NA	NA
DOCK10	2	226911669	227221033	EBV_GWAS	2	Animal QTLdb	Production	31910277	247423719	14280	Body weight		20846385	3156	Body weight	NA	cM	awassi,Merino	NA	Linkage	Mendelian	Chromosome-wise	Significant	<0.05	8.56	body weight at 9 months	NA	body mass	body weight	-	NA	NA	NA	NA	NA	NA	NA
SERINC2	2	235982141	236035101	EBV_GWAS	2	Animal QTLdb	Production	31910277	247423719	14280	Body weight		20846385	3156	Body weight	NA	cM	awassi,Merino	NA	Linkage	Mendelian	Chromosome-wise	Significant	<0.05	8.56	body weight at 9 months	NA	body mass	body weight	-	NA	NA	NA	NA	NA	NA	NA
SLC9A1	2	239814834	239866775	EBV_GWAS	2	Animal QTLdb	Production	31910277	247423719	14280	Body weight		20846385	3156	Body weight	NA	cM	awassi,Merino	NA	Linkage	Mendelian	Chromosome-wise	Significant	<0.05	8.56	body weight at 9 months	NA	body mass	body weight	-	NA	NA	NA	NA	NA	NA	NA
SLC30A2	2	240783299	240791257	EBV_GWAS	2	Animal QTLdb	Production	31910277	247423719	14280	Body weight		20846385	3156	Body weight	NA	cM	awassi,Merino	NA	Linkage	Mendelian	Chromosome-wise	Significant	<0.05	8.56	body weight at 9 months	NA	body mass	body weight	-	NA	NA	NA	NA	NA	NA	NA
RUNX3	2	241741518	241806594	EBV_GWAS	2	Animal QTLdb	Production	31910277	247423719	14280	Body weight		20846385	3156	Body weight	NA	cM	awassi,Merino	NA	Linkage	Mendelian	Chromosome-wise	Significant	<0.05	8.56	body weight at 9 months	NA	body mass	body weight	-	NA	NA	NA	NA	NA	NA	NA
RHOBTB2	2	42635010	42665233	EBV_GWAS	2	Animal QTLdb	Production	31910277	247423719	14280	Body weight		20846385	3156	Body weight	NA	cM	awassi,Merino	NA	Linkage	Mendelian	Chromosome-wise	Significant	<0.05	8.56	body weight at 16 months	NA	body mass	body weight	-	NA	NA	NA	NA	NA	NA	NA
TJP2	2	67416776	67540365	EBV_GWAS	2	Animal QTLdb	Production	31910277	247423719	14280	Body weight		20846385	3156	Body weight	NA	cM	awassi,Merino	NA	Linkage	Mendelian	Chromosome-wise	Significant	<0.05	8.56	body weight at 16 months	NA	body mass	body weight	-	NA	NA	NA	NA	NA	NA	NA
GLDC	2	74537726	74622711	EBV_GWAS	2	Animal QTLdb	Production	31910277	247423719	14280	Body weight		20846385	3156	Body weight	NA	cM	awassi,Merino	NA	Linkage	Mendelian	Chromosome-wise	Significant	<0.05	8.56	body weight at 16 months	NA	body mass	body weight	-	NA	NA	NA	NA	NA	NA	NA
INPP1	2	118937976	118967132	EBV_GWAS	2	Animal QTLdb	Production	31910277	247423719	14280	Body weight		20846385	3156	Body weight	NA	cM	awassi,Merino	NA	Linkage	Mendelian	Chromosome-wise	Significant	<0.05	8.56	body weight at 16 months	NA	body mass	body weight	-	NA	NA	NA	NA	NA	NA	NA
HIBCH	2	118988265	119128348	Trait_GWAS	2	Animal QTLdb	Production	31910277	247423719	14280	Body weight		20846385	3156	Body weight	NA	cM	awassi,Merino	NA	Linkage	Mendelian	Chromosome-wise	Significant	<0.05	8.56	body weight at 16 months	NA	body mass	body weight	-	NA	NA	NA	NA	NA	NA	NA
IDH1	2	210312166	210331532	EBV_GWAS	2	Animal QTLdb	Production	31910277	247423719	14280	Body weight		20846385	3156	Body weight	NA	cM	awassi,Merino	NA	Linkage	Mendelian	Chromosome-wise	Significant	<0.05	8.56	body weight at 16 months	NA	body mass	body weight	-	NA	NA	NA	NA	NA	NA	NA
SGPP2	2	224588987	224743286	EBV_GWAS	2	Animal QTLdb	Production	31910277	247423719	14280	Body weight		20846385	3156	Body weight	NA	cM	awassi,Merino	NA	Linkage	Mendelian	Chromosome-wise	Significant	<0.05	8.56	body weight at 16 months	NA	body mass	body weight	-	NA	NA	NA	NA	NA	NA	NA
FARSB	2	224732336	224820397	EBV_GWAS	2	Animal QTLdb	Production	31910277	247423719	14280	Body weight		20846385	3156	Body weight	NA	cM	awassi,Merino	NA	Linkage	Mendelian	Chromosome-wise	Significant	<0.05	8.56	body weight at 16 months	NA	body mass	body weight	-	NA	NA	NA	NA	NA	NA	NA
DOCK10	2	226911669	227221033	EBV_GWAS	2	Animal QTLdb	Production	31910277	247423719	14280	Body weight		20846385	3156	Body weight	NA	cM	awassi,Merino	NA	Linkage	Mendelian	Chromosome-wise	Significant	<0.05	8.56	body weight at 16 months	NA	body mass	body weight	-	NA	NA	NA	NA	NA	NA	NA
SERINC2	2	235982141	236035101	EBV_GWAS	2	Animal QTLdb	Production	31910277	247423719	14280	Body weight		20846385	3156	Body weight	NA	cM	awassi,Merino	NA	Linkage	Mendelian	Chromosome-wise	Significant	<0.05	8.56	body weight at 16 months	NA	body mass	body weight	-	NA	NA	NA	NA	NA	NA	NA
SLC9A1	2	239814834	239866775	EBV_GWAS	2	Animal QTLdb	Production	31910277	247423719	14280	Body weight		20846385	3156	Body weight	NA	cM	awassi,Merino	NA	Linkage	Mendelian	Chromosome-wise	Significant	<0.05	8.56	body weight at 16 months	NA	body mass	body weight	-	NA	NA	NA	NA	NA	NA	NA
SLC30A2	2	240783299	240791257	EBV_GWAS	2	Animal QTLdb	Production	31910277	247423719	14280	Body weight		20846385	3156	Body weight	NA	cM	awassi,Merino	NA	Linkage	Mendelian	Chromosome-wise	Significant	<0.05	8.56	body weight at 16 months	NA	body mass	body weight	-	NA	NA	NA	NA	NA	NA	NA
RUNX3	2	241741518	241806594	EBV_GWAS	2	Animal QTLdb	Production	31910277	247423719	14280	Body weight		20846385	3156	Body weight	NA	cM	awassi,Merino	NA	Linkage	Mendelian	Chromosome-wise	Significant	<0.05	8.56	body weight at 16 months	NA	body mass	body weight	-	NA	NA	NA	NA	NA	NA	NA
RHOBTB2	2	42635010	42665233	EBV_GWAS	2	Animal QTLdb	Production	31910277	247423719	14280	Body weight		20846385	3156	Body weight	NA	cM	awassi,Merino	NA	Linkage	Mendelian	Chromosome-wise	Significant	<0.05	8.56	body weight at 16 weeks	NA	body mass	body weight	-	NA	NA	NA	NA	NA	NA	NA
TJP2	2	67416776	67540365	EBV_GWAS	2	Animal QTLdb	Production	31910277	247423719	14280	Body weight		20846385	3156	Body weight	NA	cM	awassi,Merino	NA	Linkage	Mendelian	Chromosome-wise	Significant	<0.05	8.56	body weight at 16 weeks	NA	body mass	body weight	-	NA	NA	NA	NA	NA	NA	NA
GLDC	2	74537726	74622711	EBV_GWAS	2	Animal QTLdb	Production	31910277	247423719	14280	Body weight		20846385	3156	Body weight	NA	cM	awassi,Merino	NA	Linkage	Mendelian	Chromosome-wise	Significant	<0.05	8.56	body weight at 16 weeks	NA	body mass	body weight	-	NA	NA	NA	NA	NA	NA	NA
INPP1	2	118937976	118967132	EBV_GWAS	2	Animal QTLdb	Production	31910277	247423719	14280	Body weight		20846385	3156	Body weight	NA	cM	awassi,Merino	NA	Linkage	Mendelian	Chromosome-wise	Significant	<0.05	8.56	body weight at 16 weeks	NA	body mass	body weight	-	NA	NA	NA	NA	NA	NA	NA
HIBCH	2	118988265	119128348	Trait_GWAS	2	Animal QTLdb	Production	31910277	247423719	14280	Body weight		20846385	3156	Body weight	NA	cM	awassi,Merino	NA	Linkage	Mendelian	Chromosome-wise	Significant	<0.05	8.56	body weight at 16 weeks	NA	body mass	body weight	-	NA	NA	NA	NA	NA	NA	NA
IDH1	2	210312166	210331532	EBV_GWAS	2	Animal QTLdb	Production	31910277	247423719	14280	Body weight		20846385	3156	Body weight	NA	cM	awassi,Merino	NA	Linkage	Mendelian	Chromosome-wise	Significant	<0.05	8.56	body weight at 16 weeks	NA	body mass	body weight	-	NA	NA	NA	NA	NA	NA	NA
SGPP2	2	224588987	224743286	EBV_GWAS	2	Animal QTLdb	Production	31910277	247423719	14280	Body weight		20846385	3156	Body weight	NA	cM	awassi,Merino	NA	Linkage	Mendelian	Chromosome-wise	Significant	<0.05	8.56	body weight at 16 weeks	NA	body mass	body weight	-	NA	NA	NA	NA	NA	NA	NA
FARSB	2	224732336	224820397	EBV_GWAS	2	Animal QTLdb	Production	31910277	247423719	14280	Body weight		20846385	3156	Body weight	NA	cM	awassi,Merino	NA	Linkage	Mendelian	Chromosome-wise	Significant	<0.05	8.56	body weight at 16 weeks	NA	body mass	body weight	-	NA	NA	NA	NA	NA	NA	NA
DOCK10	2	226911669	227221033	EBV_GWAS	2	Animal QTLdb	Production	31910277	247423719	14280	Body weight		20846385	3156	Body weight	NA	cM	awassi,Merino	NA	Linkage	Mendelian	Chromosome-wise	Significant	<0.05	8.56	body weight at 16 weeks	NA	body mass	body weight	-	NA	NA	NA	NA	NA	NA	NA
SERINC2	2	235982141	236035101	EBV_GWAS	2	Animal QTLdb	Production	31910277	247423719	14280	Body weight		20846385	3156	Body weight	NA	cM	awassi,Merino	NA	Linkage	Mendelian	Chromosome-wise	Significant	<0.05	8.56	body weight at 16 weeks	NA	body mass	body weight	-	NA	NA	NA	NA	NA	NA	NA
SLC9A1	2	239814834	239866775	EBV_GWAS	2	Animal QTLdb	Production	31910277	247423719	14280	Body weight		20846385	3156	Body weight	NA	cM	awassi,Merino	NA	Linkage	Mendelian	Chromosome-wise	Significant	<0.05	8.56	body weight at 16 weeks	NA	body mass	body weight	-	NA	NA	NA	NA	NA	NA	NA
SLC30A2	2	240783299	240791257	EBV_GWAS	2	Animal QTLdb	Production	31910277	247423719	14280	Body weight		20846385	3156	Body weight	NA	cM	awassi,Merino	NA	Linkage	Mendelian	Chromosome-wise	Significant	<0.05	8.56	body weight at 16 weeks	NA	body mass	body weight	-	NA	NA	NA	NA	NA	NA	NA
RUNX3	2	241741518	241806594	EBV_GWAS	2	Animal QTLdb	Production	31910277	247423719	14280	Body weight		20846385	3156	Body weight	NA	cM	awassi,Merino	NA	Linkage	Mendelian	Chromosome-wise	Significant	<0.05	8.56	body weight at 16 weeks	NA	body mass	body weight	-	NA	NA	NA	NA	NA	NA	NA
RHOBTB2	2	42635010	42665233	EBV_GWAS	2	Animal QTLdb	Production	31910277	247423719	14280	Body weight		20846385	3156	Body weight	NA	cM	awassi,Merino	NA	Linkage	Mendelian	Chromosome-wise	Significant	<0.05	8.56	body weight at 8 weeks	NA	body mass	body weight	-	NA	NA	NA	NA	NA	NA	NA
TJP2	2	67416776	67540365	EBV_GWAS	2	Animal QTLdb	Production	31910277	247423719	14280	Body weight		20846385	3156	Body weight	NA	cM	awassi,Merino	NA	Linkage	Mendelian	Chromosome-wise	Significant	<0.05	8.56	body weight at 8 weeks	NA	body mass	body weight	-	NA	NA	NA	NA	NA	NA	NA
GLDC	2	74537726	74622711	EBV_GWAS	2	Animal QTLdb	Production	31910277	247423719	14280	Body weight		20846385	3156	Body weight	NA	cM	awassi,Merino	NA	Linkage	Mendelian	Chromosome-wise	Significant	<0.05	8.56	body weight at 8 weeks	NA	body mass	body weight	-	NA	NA	NA	NA	NA	NA	NA
INPP1	2	118937976	118967132	EBV_GWAS	2	Animal QTLdb	Production	31910277	247423719	14280	Body weight		20846385	3156	Body weight	NA	cM	awassi,Merino	NA	Linkage	Mendelian	Chromosome-wise	Significant	<0.05	8.56	body weight at 8 weeks	NA	body mass	body weight	-	NA	NA	NA	NA	NA	NA	NA
HIBCH	2	118988265	119128348	Trait_GWAS	2	Animal QTLdb	Production	31910277	247423719	14280	Body weight		20846385	3156	Body weight	NA	cM	awassi,Merino	NA	Linkage	Mendelian	Chromosome-wise	Significant	<0.05	8.56	body weight at 8 weeks	NA	body mass	body weight	-	NA	NA	NA	NA	NA	NA	NA
IDH1	2	210312166	210331532	EBV_GWAS	2	Animal QTLdb	Production	31910277	247423719	14280	Body weight		20846385	3156	Body weight	NA	cM	awassi,Merino	NA	Linkage	Mendelian	Chromosome-wise	Significant	<0.05	8.56	body weight at 8 weeks	NA	body mass	body weight	-	NA	NA	NA	NA	NA	NA	NA
SGPP2	2	224588987	224743286	EBV_GWAS	2	Animal QTLdb	Production	31910277	247423719	14280	Body weight		20846385	3156	Body weight	NA	cM	awassi,Merino	NA	Linkage	Mendelian	Chromosome-wise	Significant	<0.05	8.56	body weight at 8 weeks	NA	body mass	body weight	-	NA	NA	NA	NA	NA	NA	NA
FARSB	2	224732336	224820397	EBV_GWAS	2	Animal QTLdb	Production	31910277	247423719	14280	Body weight		20846385	3156	Body weight	NA	cM	awassi,Merino	NA	Linkage	Mendelian	Chromosome-wise	Significant	<0.05	8.56	body weight at 8 weeks	NA	body mass	body weight	-	NA	NA	NA	NA	NA	NA	NA
DOCK10	2	226911669	227221033	EBV_GWAS	2	Animal QTLdb	Production	31910277	247423719	14280	Body weight		20846385	3156	Body weight	NA	cM	awassi,Merino	NA	Linkage	Mendelian	Chromosome-wise	Significant	<0.05	8.56	body weight at 8 weeks	NA	body mass	body weight	-	NA	NA	NA	NA	NA	NA	NA
SERINC2	2	235982141	236035101	EBV_GWAS	2	Animal QTLdb	Production	31910277	247423719	14280	Body weight		20846385	3156	Body weight	NA	cM	awassi,Merino	NA	Linkage	Mendelian	Chromosome-wise	Significant	<0.05	8.56	body weight at 8 weeks	NA	body mass	body weight	-	NA	NA	NA	NA	NA	NA	NA
SLC9A1	2	239814834	239866775	EBV_GWAS	2	Animal QTLdb	Production	31910277	247423719	14280	Body weight		20846385	3156	Body weight	NA	cM	awassi,Merino	NA	Linkage	Mendelian	Chromosome-wise	Significant	<0.05	8.56	body weight at 8 weeks	NA	body mass	body weight	-	NA	NA	NA	NA	NA	NA	NA
SLC30A2	2	240783299	240791257	EBV_GWAS	2	Animal QTLdb	Production	31910277	247423719	14280	Body weight		20846385	3156	Body weight	NA	cM	awassi,Merino	NA	Linkage	Mendelian	Chromosome-wise	Significant	<0.05	8.56	body weight at 8 weeks	NA	body mass	body weight	-	NA	NA	NA	NA	NA	NA	NA
RUNX3	2	241741518	241806594	EBV_GWAS	2	Animal QTLdb	Production	31910277	247423719	14280	Body weight		20846385	3156	Body weight	NA	cM	awassi,Merino	NA	Linkage	Mendelian	Chromosome-wise	Significant	<0.05	8.56	body weight at 8 weeks	NA	body mass	body weight	-	NA	NA	NA	NA	NA	NA	NA
RHOBTB2	2	42635010	42665233	EBV_GWAS	2	Animal QTLdb	Production	31910277	247423719	14280	Body weight		20846385	3156	Body weight	NA	cM	awassi,Merino	NA	Linkage	Mendelian	Chromosome-wise	Significant	<0.05	8.56	birth weight	NA	body mass	body weight	-	NA	NA	NA	NA	NA	NA	NA
TJP2	2	67416776	67540365	EBV_GWAS	2	Animal QTLdb	Production	31910277	247423719	14280	Body weight		20846385	3156	Body weight	NA	cM	awassi,Merino	NA	Linkage	Mendelian	Chromosome-wise	Significant	<0.05	8.56	birth weight	NA	body mass	body weight	-	NA	NA	NA	NA	NA	NA	NA
GLDC	2	74537726	74622711	EBV_GWAS	2	Animal QTLdb	Production	31910277	247423719	14280	Body weight		20846385	3156	Body weight	NA	cM	awassi,Merino	NA	Linkage	Mendelian	Chromosome-wise	Significant	<0.05	8.56	birth weight	NA	body mass	body weight	-	NA	NA	NA	NA	NA	NA	NA
INPP1	2	118937976	118967132	EBV_GWAS	2	Animal QTLdb	Production	31910277	247423719	14280	Body weight		20846385	3156	Body weight	NA	cM	awassi,Merino	NA	Linkage	Mendelian	Chromosome-wise	Significant	<0.05	8.56	birth weight	NA	body mass	body weight	-	NA	NA	NA	NA	NA	NA	NA
HIBCH	2	118988265	119128348	Trait_GWAS	2	Animal QTLdb	Production	31910277	247423719	14280	Body weight		20846385	3156	Body weight	NA	cM	awassi,Merino	NA	Linkage	Mendelian	Chromosome-wise	Significant	<0.05	8.56	birth weight	NA	body mass	body weight	-	NA	NA	NA	NA	NA	NA	NA
IDH1	2	210312166	210331532	EBV_GWAS	2	Animal QTLdb	Production	31910277	247423719	14280	Body weight		20846385	3156	Body weight	NA	cM	awassi,Merino	NA	Linkage	Mendelian	Chromosome-wise	Significant	<0.05	8.56	birth weight	NA	body mass	body weight	-	NA	NA	NA	NA	NA	NA	NA
SGPP2	2	224588987	224743286	EBV_GWAS	2	Animal QTLdb	Production	31910277	247423719	14280	Body weight		20846385	3156	Body weight	NA	cM	awassi,Merino	NA	Linkage	Mendelian	Chromosome-wise	Significant	<0.05	8.56	birth weight	NA	body mass	body weight	-	NA	NA	NA	NA	NA	NA	NA
FARSB	2	224732336	224820397	EBV_GWAS	2	Animal QTLdb	Production	31910277	247423719	14280	Body weight		20846385	3156	Body weight	NA	cM	awassi,Merino	NA	Linkage	Mendelian	Chromosome-wise	Significant	<0.05	8.56	birth weight	NA	body mass	body weight	-	NA	NA	NA	NA	NA	NA	NA
DOCK10	2	226911669	227221033	EBV_GWAS	2	Animal QTLdb	Production	31910277	247423719	14280	Body weight		20846385	3156	Body weight	NA	cM	awassi,Merino	NA	Linkage	Mendelian	Chromosome-wise	Significant	<0.05	8.56	birth weight	NA	body mass	body weight	-	NA	NA	NA	NA	NA	NA	NA
SERINC2	2	235982141	236035101	EBV_GWAS	2	Animal QTLdb	Production	31910277	247423719	14280	Body weight		20846385	3156	Body weight	NA	cM	awassi,Merino	NA	Linkage	Mendelian	Chromosome-wise	Significant	<0.05	8.56	birth weight	NA	body mass	body weight	-	NA	NA	NA	NA	NA	NA	NA
SLC9A1	2	239814834	239866775	EBV_GWAS	2	Animal QTLdb	Production	31910277	247423719	14280	Body weight		20846385	3156	Body weight	NA	cM	awassi,Merino	NA	Linkage	Mendelian	Chromosome-wise	Significant	<0.05	8.56	birth weight	NA	body mass	body weight	-	NA	NA	NA	NA	NA	NA	NA
SLC30A2	2	240783299	240791257	EBV_GWAS	2	Animal QTLdb	Production	31910277	247423719	14280	Body weight		20846385	3156	Body weight	NA	cM	awassi,Merino	NA	Linkage	Mendelian	Chromosome-wise	Significant	<0.05	8.56	birth weight	NA	body mass	body weight	-	NA	NA	NA	NA	NA	NA	NA
RUNX3	2	241741518	241806594	EBV_GWAS	2	Animal QTLdb	Production	31910277	247423719	14280	Body weight		20846385	3156	Body weight	NA	cM	awassi,Merino	NA	Linkage	Mendelian	Chromosome-wise	Significant	<0.05	8.56	birth weight	NA	body mass	body weight	-	NA	NA	NA	NA	NA	NA	NA
RHOBTB2	2	42635010	42665233	EBV_GWAS	2	Animal QTLdb	Production	31910277	247423719	14280	Body weight		20846385	3156	Body weight	NA	cM	awassi,Merino	NA	Linkage	Mendelian	Chromosome-wise	Significant	<0.05	8.56	body weight at 16 weeks	NA	body mass	body weight	-	NA	NA	NA	NA	NA	NA	NA
TJP2	2	67416776	67540365	EBV_GWAS	2	Animal QTLdb	Production	31910277	247423719	14280	Body weight		20846385	3156	Body weight	NA	cM	awassi,Merino	NA	Linkage	Mendelian	Chromosome-wise	Significant	<0.05	8.56	body weight at 16 weeks	NA	body mass	body weight	-	NA	NA	NA	NA	NA	NA	NA
GLDC	2	74537726	74622711	EBV_GWAS	2	Animal QTLdb	Production	31910277	247423719	14280	Body weight		20846385	3156	Body weight	NA	cM	awassi,Merino	NA	Linkage	Mendelian	Chromosome-wise	Significant	<0.05	8.56	body weight at 16 weeks	NA	body mass	body weight	-	NA	NA	NA	NA	NA	NA	NA
INPP1	2	118937976	118967132	EBV_GWAS	2	Animal QTLdb	Production	31910277	247423719	14280	Body weight		20846385	3156	Body weight	NA	cM	awassi,Merino	NA	Linkage	Mendelian	Chromosome-wise	Significant	<0.05	8.56	body weight at 16 weeks	NA	body mass	body weight	-	NA	NA	NA	NA	NA	NA	NA
HIBCH	2	118988265	119128348	Trait_GWAS	2	Animal QTLdb	Production	31910277	247423719	14280	Body weight		20846385	3156	Body weight	NA	cM	awassi,Merino	NA	Linkage	Mendelian	Chromosome-wise	Significant	<0.05	8.56	body weight at 16 weeks	NA	body mass	body weight	-	NA	NA	NA	NA	NA	NA	NA
IDH1	2	210312166	210331532	EBV_GWAS	2	Animal QTLdb	Production	31910277	247423719	14280	Body weight		20846385	3156	Body weight	NA	cM	awassi,Merino	NA	Linkage	Mendelian	Chromosome-wise	Significant	<0.05	8.56	body weight at 16 weeks	NA	body mass	body weight	-	NA	NA	NA	NA	NA	NA	NA
SGPP2	2	224588987	224743286	EBV_GWAS	2	Animal QTLdb	Production	31910277	247423719	14280	Body weight		20846385	3156	Body weight	NA	cM	awassi,Merino	NA	Linkage	Mendelian	Chromosome-wise	Significant	<0.05	8.56	body weight at 16 weeks	NA	body mass	body weight	-	NA	NA	NA	NA	NA	NA	NA
FARSB	2	224732336	224820397	EBV_GWAS	2	Animal QTLdb	Production	31910277	247423719	14280	Body weight		20846385	3156	Body weight	NA	cM	awassi,Merino	NA	Linkage	Mendelian	Chromosome-wise	Significant	<0.05	8.56	body weight at 16 weeks	NA	body mass	body weight	-	NA	NA	NA	NA	NA	NA	NA
DOCK10	2	226911669	227221033	EBV_GWAS	2	Animal QTLdb	Production	31910277	247423719	14280	Body weight		20846385	3156	Body weight	NA	cM	awassi,Merino	NA	Linkage	Mendelian	Chromosome-wise	Significant	<0.05	8.56	body weight at 16 weeks	NA	body mass	body weight	-	NA	NA	NA	NA	NA	NA	NA
SERINC2	2	235982141	236035101	EBV_GWAS	2	Animal QTLdb	Production	31910277	247423719	14280	Body weight		20846385	3156	Body weight	NA	cM	awassi,Merino	NA	Linkage	Mendelian	Chromosome-wise	Significant	<0.05	8.56	body weight at 16 weeks	NA	body mass	body weight	-	NA	NA	NA	NA	NA	NA	NA
SLC9A1	2	239814834	239866775	EBV_GWAS	2	Animal QTLdb	Production	31910277	247423719	14280	Body weight		20846385	3156	Body weight	NA	cM	awassi,Merino	NA	Linkage	Mendelian	Chromosome-wise	Significant	<0.05	8.56	body weight at 16 weeks	NA	body mass	body weight	-	NA	NA	NA	NA	NA	NA	NA
SLC30A2	2	240783299	240791257	EBV_GWAS	2	Animal QTLdb	Production	31910277	247423719	14280	Body weight		20846385	3156	Body weight	NA	cM	awassi,Merino	NA	Linkage	Mendelian	Chromosome-wise	Significant	<0.05	8.56	body weight at 16 weeks	NA	body mass	body weight	-	NA	NA	NA	NA	NA	NA	NA
RUNX3	2	241741518	241806594	EBV_GWAS	2	Animal QTLdb	Production	31910277	247423719	14280	Body weight		20846385	3156	Body weight	NA	cM	awassi,Merino	NA	Linkage	Mendelian	Chromosome-wise	Significant	<0.05	8.56	body weight at 16 weeks	NA	body mass	body weight	-	NA	NA	NA	NA	NA	NA	NA
RHOBTB2	2	42635010	42665233	EBV_GWAS	2	Animal QTLdb	Production	31910277	247423719	14280	Body weight		20846385	3156	Body weight	NA	cM	awassi,Merino	NA	Linkage	Mendelian	Chromosome-wise	Significant	<0.05	8.56	body weight at 20 weeks	NA	body mass	body weight	-	NA	NA	NA	NA	NA	NA	NA
TJP2	2	67416776	67540365	EBV_GWAS	2	Animal QTLdb	Production	31910277	247423719	14280	Body weight		20846385	3156	Body weight	NA	cM	awassi,Merino	NA	Linkage	Mendelian	Chromosome-wise	Significant	<0.05	8.56	body weight at 20 weeks	NA	body mass	body weight	-	NA	NA	NA	NA	NA	NA	NA
GLDC	2	74537726	74622711	EBV_GWAS	2	Animal QTLdb	Production	31910277	247423719	14280	Body weight		20846385	3156	Body weight	NA	cM	awassi,Merino	NA	Linkage	Mendelian	Chromosome-wise	Significant	<0.05	8.56	body weight at 20 weeks	NA	body mass	body weight	-	NA	NA	NA	NA	NA	NA	NA
INPP1	2	118937976	118967132	EBV_GWAS	2	Animal QTLdb	Production	31910277	247423719	14280	Body weight		20846385	3156	Body weight	NA	cM	awassi,Merino	NA	Linkage	Mendelian	Chromosome-wise	Significant	<0.05	8.56	body weight at 20 weeks	NA	body mass	body weight	-	NA	NA	NA	NA	NA	NA	NA
HIBCH	2	118988265	119128348	Trait_GWAS	2	Animal QTLdb	Production	31910277	247423719	14280	Body weight		20846385	3156	Body weight	NA	cM	awassi,Merino	NA	Linkage	Mendelian	Chromosome-wise	Significant	<0.05	8.56	body weight at 20 weeks	NA	body mass	body weight	-	NA	NA	NA	NA	NA	NA	NA
IDH1	2	210312166	210331532	EBV_GWAS	2	Animal QTLdb	Production	31910277	247423719	14280	Body weight		20846385	3156	Body weight	NA	cM	awassi,Merino	NA	Linkage	Mendelian	Chromosome-wise	Significant	<0.05	8.56	body weight at 20 weeks	NA	body mass	body weight	-	NA	NA	NA	NA	NA	NA	NA
SGPP2	2	224588987	224743286	EBV_GWAS	2	Animal QTLdb	Production	31910277	247423719	14280	Body weight		20846385	3156	Body weight	NA	cM	awassi,Merino	NA	Linkage	Mendelian	Chromosome-wise	Significant	<0.05	8.56	body weight at 20 weeks	NA	body mass	body weight	-	NA	NA	NA	NA	NA	NA	NA
FARSB	2	224732336	224820397	EBV_GWAS	2	Animal QTLdb	Production	31910277	247423719	14280	Body weight		20846385	3156	Body weight	NA	cM	awassi,Merino	NA	Linkage	Mendelian	Chromosome-wise	Significant	<0.05	8.56	body weight at 20 weeks	NA	body mass	body weight	-	NA	NA	NA	NA	NA	NA	NA
DOCK10	2	226911669	227221033	EBV_GWAS	2	Animal QTLdb	Production	31910277	247423719	14280	Body weight		20846385	3156	Body weight	NA	cM	awassi,Merino	NA	Linkage	Mendelian	Chromosome-wise	Significant	<0.05	8.56	body weight at 20 weeks	NA	body mass	body weight	-	NA	NA	NA	NA	NA	NA	NA
SERINC2	2	235982141	236035101	EBV_GWAS	2	Animal QTLdb	Production	31910277	247423719	14280	Body weight		20846385	3156	Body weight	NA	cM	awassi,Merino	NA	Linkage	Mendelian	Chromosome-wise	Significant	<0.05	8.56	body weight at 20 weeks	NA	body mass	body weight	-	NA	NA	NA	NA	NA	NA	NA
SLC9A1	2	239814834	239866775	EBV_GWAS	2	Animal QTLdb	Production	31910277	247423719	14280	Body weight		20846385	3156	Body weight	NA	cM	awassi,Merino	NA	Linkage	Mendelian	Chromosome-wise	Significant	<0.05	8.56	body weight at 20 weeks	NA	body mass	body weight	-	NA	NA	NA	NA	NA	NA	NA
SLC30A2	2	240783299	240791257	EBV_GWAS	2	Animal QTLdb	Production	31910277	247423719	14280	Body weight		20846385	3156	Body weight	NA	cM	awassi,Merino	NA	Linkage	Mendelian	Chromosome-wise	Significant	<0.05	8.56	body weight at 20 weeks	NA	body mass	body weight	-	NA	NA	NA	NA	NA	NA	NA
RUNX3	2	241741518	241806594	EBV_GWAS	2	Animal QTLdb	Production	31910277	247423719	14280	Body weight		20846385	3156	Body weight	NA	cM	awassi,Merino	NA	Linkage	Mendelian	Chromosome-wise	Significant	<0.05	8.56	body weight at 20 weeks	NA	body mass	body weight	-	NA	NA	NA	NA	NA	NA	NA
RHOBTB2	2	42635010	42665233	EBV_GWAS	2	Animal QTLdb	Production	31910277	247423719	14280	Body weight		20846385	3156	Body weight	NA	cM	awassi,Merino	NA	Linkage	Mendelian	Chromosome-wise	Significant	<0.05	8.56	body weight at 6 months	NA	body mass	body weight	-	NA	NA	NA	NA	NA	NA	NA
TJP2	2	67416776	67540365	EBV_GWAS	2	Animal QTLdb	Production	31910277	247423719	14280	Body weight		20846385	3156	Body weight	NA	cM	awassi,Merino	NA	Linkage	Mendelian	Chromosome-wise	Significant	<0.05	8.56	body weight at 6 months	NA	body mass	body weight	-	NA	NA	NA	NA	NA	NA	NA
GLDC	2	74537726	74622711	EBV_GWAS	2	Animal QTLdb	Production	31910277	247423719	14280	Body weight		20846385	3156	Body weight	NA	cM	awassi,Merino	NA	Linkage	Mendelian	Chromosome-wise	Significant	<0.05	8.56	body weight at 6 months	NA	body mass	body weight	-	NA	NA	NA	NA	NA	NA	NA
INPP1	2	118937976	118967132	EBV_GWAS	2	Animal QTLdb	Production	31910277	247423719	14280	Body weight		20846385	3156	Body weight	NA	cM	awassi,Merino	NA	Linkage	Mendelian	Chromosome-wise	Significant	<0.05	8.56	body weight at 6 months	NA	body mass	body weight	-	NA	NA	NA	NA	NA	NA	NA
HIBCH	2	118988265	119128348	Trait_GWAS	2	Animal QTLdb	Production	31910277	247423719	14280	Body weight		20846385	3156	Body weight	NA	cM	awassi,Merino	NA	Linkage	Mendelian	Chromosome-wise	Significant	<0.05	8.56	body weight at 6 months	NA	body mass	body weight	-	NA	NA	NA	NA	NA	NA	NA
IDH1	2	210312166	210331532	EBV_GWAS	2	Animal QTLdb	Production	31910277	247423719	14280	Body weight		20846385	3156	Body weight	NA	cM	awassi,Merino	NA	Linkage	Mendelian	Chromosome-wise	Significant	<0.05	8.56	body weight at 6 months	NA	body mass	body weight	-	NA	NA	NA	NA	NA	NA	NA
SGPP2	2	224588987	224743286	EBV_GWAS	2	Animal QTLdb	Production	31910277	247423719	14280	Body weight		20846385	3156	Body weight	NA	cM	awassi,Merino	NA	Linkage	Mendelian	Chromosome-wise	Significant	<0.05	8.56	body weight at 6 months	NA	body mass	body weight	-	NA	NA	NA	NA	NA	NA	NA
FARSB	2	224732336	224820397	EBV_GWAS	2	Animal QTLdb	Production	31910277	247423719	14280	Body weight		20846385	3156	Body weight	NA	cM	awassi,Merino	NA	Linkage	Mendelian	Chromosome-wise	Significant	<0.05	8.56	body weight at 6 months	NA	body mass	body weight	-	NA	NA	NA	NA	NA	NA	NA
DOCK10	2	226911669	227221033	EBV_GWAS	2	Animal QTLdb	Production	31910277	247423719	14280	Body weight		20846385	3156	Body weight	NA	cM	awassi,Merino	NA	Linkage	Mendelian	Chromosome-wise	Significant	<0.05	8.56	body weight at 6 months	NA	body mass	body weight	-	NA	NA	NA	NA	NA	NA	NA
SERINC2	2	235982141	236035101	EBV_GWAS	2	Animal QTLdb	Production	31910277	247423719	14280	Body weight		20846385	3156	Body weight	NA	cM	awassi,Merino	NA	Linkage	Mendelian	Chromosome-wise	Significant	<0.05	8.56	body weight at 6 months	NA	body mass	body weight	-	NA	NA	NA	NA	NA	NA	NA
SLC9A1	2	239814834	239866775	EBV_GWAS	2	Animal QTLdb	Production	31910277	247423719	14280	Body weight		20846385	3156	Body weight	NA	cM	awassi,Merino	NA	Linkage	Mendelian	Chromosome-wise	Significant	<0.05	8.56	body weight at 6 months	NA	body mass	body weight	-	NA	NA	NA	NA	NA	NA	NA
SLC30A2	2	240783299	240791257	EBV_GWAS	2	Animal QTLdb	Production	31910277	247423719	14280	Body weight		20846385	3156	Body weight	NA	cM	awassi,Merino	NA	Linkage	Mendelian	Chromosome-wise	Significant	<0.05	8.56	body weight at 6 months	NA	body mass	body weight	-	NA	NA	NA	NA	NA	NA	NA
RUNX3	2	241741518	241806594	EBV_GWAS	2	Animal QTLdb	Production	31910277	247423719	14280	Body weight		20846385	3156	Body weight	NA	cM	awassi,Merino	NA	Linkage	Mendelian	Chromosome-wise	Significant	<0.05	8.56	body weight at 6 months	NA	body mass	body weight	-	NA	NA	NA	NA	NA	NA	NA
RHOBTB2	2	42635010	42665233	EBV_GWAS	2	Animal QTLdb	Production	31910277	247423719	14280	Body weight		20846385	3156	Body weight	NA	cM	awassi,Merino	NA	Linkage	Mendelian	Chromosome-wise	Significant	<0.05	8.56	body weight at 20 weeks	NA	body mass	body weight	-	NA	NA	NA	NA	NA	NA	NA
TJP2	2	67416776	67540365	EBV_GWAS	2	Animal QTLdb	Production	31910277	247423719	14280	Body weight		20846385	3156	Body weight	NA	cM	awassi,Merino	NA	Linkage	Mendelian	Chromosome-wise	Significant	<0.05	8.56	body weight at 20 weeks	NA	body mass	body weight	-	NA	NA	NA	NA	NA	NA	NA
GLDC	2	74537726	74622711	EBV_GWAS	2	Animal QTLdb	Production	31910277	247423719	14280	Body weight		20846385	3156	Body weight	NA	cM	awassi,Merino	NA	Linkage	Mendelian	Chromosome-wise	Significant	<0.05	8.56	body weight at 20 weeks	NA	body mass	body weight	-	NA	NA	NA	NA	NA	NA	NA
INPP1	2	118937976	118967132	EBV_GWAS	2	Animal QTLdb	Production	31910277	247423719	14280	Body weight		20846385	3156	Body weight	NA	cM	awassi,Merino	NA	Linkage	Mendelian	Chromosome-wise	Significant	<0.05	8.56	body weight at 20 weeks	NA	body mass	body weight	-	NA	NA	NA	NA	NA	NA	NA
HIBCH	2	118988265	119128348	Trait_GWAS	2	Animal QTLdb	Production	31910277	247423719	14280	Body weight		20846385	3156	Body weight	NA	cM	awassi,Merino	NA	Linkage	Mendelian	Chromosome-wise	Significant	<0.05	8.56	body weight at 20 weeks	NA	body mass	body weight	-	NA	NA	NA	NA	NA	NA	NA
IDH1	2	210312166	210331532	EBV_GWAS	2	Animal QTLdb	Production	31910277	247423719	14280	Body weight		20846385	3156	Body weight	NA	cM	awassi,Merino	NA	Linkage	Mendelian	Chromosome-wise	Significant	<0.05	8.56	body weight at 20 weeks	NA	body mass	body weight	-	NA	NA	NA	NA	NA	NA	NA
SGPP2	2	224588987	224743286	EBV_GWAS	2	Animal QTLdb	Production	31910277	247423719	14280	Body weight		20846385	3156	Body weight	NA	cM	awassi,Merino	NA	Linkage	Mendelian	Chromosome-wise	Significant	<0.05	8.56	body weight at 20 weeks	NA	body mass	body weight	-	NA	NA	NA	NA	NA	NA	NA
FARSB	2	224732336	224820397	EBV_GWAS	2	Animal QTLdb	Production	31910277	247423719	14280	Body weight		20846385	3156	Body weight	NA	cM	awassi,Merino	NA	Linkage	Mendelian	Chromosome-wise	Significant	<0.05	8.56	body weight at 20 weeks	NA	body mass	body weight	-	NA	NA	NA	NA	NA	NA	NA
DOCK10	2	226911669	227221033	EBV_GWAS	2	Animal QTLdb	Production	31910277	247423719	14280	Body weight		20846385	3156	Body weight	NA	cM	awassi,Merino	NA	Linkage	Mendelian	Chromosome-wise	Significant	<0.05	8.56	body weight at 20 weeks	NA	body mass	body weight	-	NA	NA	NA	NA	NA	NA	NA
SERINC2	2	235982141	236035101	EBV_GWAS	2	Animal QTLdb	Production	31910277	247423719	14280	Body weight		20846385	3156	Body weight	NA	cM	awassi,Merino	NA	Linkage	Mendelian	Chromosome-wise	Significant	<0.05	8.56	body weight at 20 weeks	NA	body mass	body weight	-	NA	NA	NA	NA	NA	NA	NA
SLC9A1	2	239814834	239866775	EBV_GWAS	2	Animal QTLdb	Production	31910277	247423719	14280	Body weight		20846385	3156	Body weight	NA	cM	awassi,Merino	NA	Linkage	Mendelian	Chromosome-wise	Significant	<0.05	8.56	body weight at 20 weeks	NA	body mass	body weight	-	NA	NA	NA	NA	NA	NA	NA
SLC30A2	2	240783299	240791257	EBV_GWAS	2	Animal QTLdb	Production	31910277	247423719	14280	Body weight		20846385	3156	Body weight	NA	cM	awassi,Merino	NA	Linkage	Mendelian	Chromosome-wise	Significant	<0.05	8.56	body weight at 20 weeks	NA	body mass	body weight	-	NA	NA	NA	NA	NA	NA	NA
RUNX3	2	241741518	241806594	EBV_GWAS	2	Animal QTLdb	Production	31910277	247423719	14280	Body weight		20846385	3156	Body weight	NA	cM	awassi,Merino	NA	Linkage	Mendelian	Chromosome-wise	Significant	<0.05	8.56	body weight at 20 weeks	NA	body mass	body weight	-	NA	NA	NA	NA	NA	NA	NA
RHOBTB2	2	42635010	42665233	EBV_GWAS	2	Animal QTLdb	Production	31910277	247423719	14280	Body weight		20846385	3156	Body weight	NA	cM	awassi,Merino	NA	Linkage	Mendelian	Chromosome-wise	Significant	<0.05	8.56	body weight at 8 weeks	NA	body mass	body weight	-	NA	NA	NA	NA	NA	NA	NA
TJP2	2	67416776	67540365	EBV_GWAS	2	Animal QTLdb	Production	31910277	247423719	14280	Body weight		20846385	3156	Body weight	NA	cM	awassi,Merino	NA	Linkage	Mendelian	Chromosome-wise	Significant	<0.05	8.56	body weight at 8 weeks	NA	body mass	body weight	-	NA	NA	NA	NA	NA	NA	NA
GLDC	2	74537726	74622711	EBV_GWAS	2	Animal QTLdb	Production	31910277	247423719	14280	Body weight		20846385	3156	Body weight	NA	cM	awassi,Merino	NA	Linkage	Mendelian	Chromosome-wise	Significant	<0.05	8.56	body weight at 8 weeks	NA	body mass	body weight	-	NA	NA	NA	NA	NA	NA	NA
INPP1	2	118937976	118967132	EBV_GWAS	2	Animal QTLdb	Production	31910277	247423719	14280	Body weight		20846385	3156	Body weight	NA	cM	awassi,Merino	NA	Linkage	Mendelian	Chromosome-wise	Significant	<0.05	8.56	body weight at 8 weeks	NA	body mass	body weight	-	NA	NA	NA	NA	NA	NA	NA
HIBCH	2	118988265	119128348	Trait_GWAS	2	Animal QTLdb	Production	31910277	247423719	14280	Body weight		20846385	3156	Body weight	NA	cM	awassi,Merino	NA	Linkage	Mendelian	Chromosome-wise	Significant	<0.05	8.56	body weight at 8 weeks	NA	body mass	body weight	-	NA	NA	NA	NA	NA	NA	NA
IDH1	2	210312166	210331532	EBV_GWAS	2	Animal QTLdb	Production	31910277	247423719	14280	Body weight		20846385	3156	Body weight	NA	cM	awassi,Merino	NA	Linkage	Mendelian	Chromosome-wise	Significant	<0.05	8.56	body weight at 8 weeks	NA	body mass	body weight	-	NA	NA	NA	NA	NA	NA	NA
SGPP2	2	224588987	224743286	EBV_GWAS	2	Animal QTLdb	Production	31910277	247423719	14280	Body weight		20846385	3156	Body weight	NA	cM	awassi,Merino	NA	Linkage	Mendelian	Chromosome-wise	Significant	<0.05	8.56	body weight at 8 weeks	NA	body mass	body weight	-	NA	NA	NA	NA	NA	NA	NA
FARSB	2	224732336	224820397	EBV_GWAS	2	Animal QTLdb	Production	31910277	247423719	14280	Body weight		20846385	3156	Body weight	NA	cM	awassi,Merino	NA	Linkage	Mendelian	Chromosome-wise	Significant	<0.05	8.56	body weight at 8 weeks	NA	body mass	body weight	-	NA	NA	NA	NA	NA	NA	NA
DOCK10	2	226911669	227221033	EBV_GWAS	2	Animal QTLdb	Production	31910277	247423719	14280	Body weight		20846385	3156	Body weight	NA	cM	awassi,Merino	NA	Linkage	Mendelian	Chromosome-wise	Significant	<0.05	8.56	body weight at 8 weeks	NA	body mass	body weight	-	NA	NA	NA	NA	NA	NA	NA
SERINC2	2	235982141	236035101	EBV_GWAS	2	Animal QTLdb	Production	31910277	247423719	14280	Body weight		20846385	3156	Body weight	NA	cM	awassi,Merino	NA	Linkage	Mendelian	Chromosome-wise	Significant	<0.05	8.56	body weight at 8 weeks	NA	body mass	body weight	-	NA	NA	NA	NA	NA	NA	NA
SLC9A1	2	239814834	239866775	EBV_GWAS	2	Animal QTLdb	Production	31910277	247423719	14280	Body weight		20846385	3156	Body weight	NA	cM	awassi,Merino	NA	Linkage	Mendelian	Chromosome-wise	Significant	<0.05	8.56	body weight at 8 weeks	NA	body mass	body weight	-	NA	NA	NA	NA	NA	NA	NA
SLC30A2	2	240783299	240791257	EBV_GWAS	2	Animal QTLdb	Production	31910277	247423719	14280	Body weight		20846385	3156	Body weight	NA	cM	awassi,Merino	NA	Linkage	Mendelian	Chromosome-wise	Significant	<0.05	8.56	body weight at 8 weeks	NA	body mass	body weight	-	NA	NA	NA	NA	NA	NA	NA
RUNX3	2	241741518	241806594	EBV_GWAS	2	Animal QTLdb	Production	31910277	247423719	14280	Body weight		20846385	3156	Body weight	NA	cM	awassi,Merino	NA	Linkage	Mendelian	Chromosome-wise	Significant	<0.05	8.56	body weight at 8 weeks	NA	body mass	body weight	-	NA	NA	NA	NA	NA	NA	NA
RHOBTB2	2	42635010	42665233	EBV_GWAS	2	Animal QTLdb	Production	31910277	247423719	14280	Body weight		20846385	3156	Body weight	NA	cM	awassi,Merino	NA	Linkage	Mendelian	Chromosome-wise	Significant	<0.05	8.56	body weight at 20 weeks	NA	body mass	body weight	-	NA	NA	NA	NA	NA	NA	NA
TJP2	2	67416776	67540365	EBV_GWAS	2	Animal QTLdb	Production	31910277	247423719	14280	Body weight		20846385	3156	Body weight	NA	cM	awassi,Merino	NA	Linkage	Mendelian	Chromosome-wise	Significant	<0.05	8.56	body weight at 20 weeks	NA	body mass	body weight	-	NA	NA	NA	NA	NA	NA	NA
GLDC	2	74537726	74622711	EBV_GWAS	2	Animal QTLdb	Production	31910277	247423719	14280	Body weight		20846385	3156	Body weight	NA	cM	awassi,Merino	NA	Linkage	Mendelian	Chromosome-wise	Significant	<0.05	8.56	body weight at 20 weeks	NA	body mass	body weight	-	NA	NA	NA	NA	NA	NA	NA
INPP1	2	118937976	118967132	EBV_GWAS	2	Animal QTLdb	Production	31910277	247423719	14280	Body weight		20846385	3156	Body weight	NA	cM	awassi,Merino	NA	Linkage	Mendelian	Chromosome-wise	Significant	<0.05	8.56	body weight at 20 weeks	NA	body mass	body weight	-	NA	NA	NA	NA	NA	NA	NA
HIBCH	2	118988265	119128348	Trait_GWAS	2	Animal QTLdb	Production	31910277	247423719	14280	Body weight		20846385	3156	Body weight	NA	cM	awassi,Merino	NA	Linkage	Mendelian	Chromosome-wise	Significant	<0.05	8.56	body weight at 20 weeks	NA	body mass	body weight	-	NA	NA	NA	NA	NA	NA	NA
IDH1	2	210312166	210331532	EBV_GWAS	2	Animal QTLdb	Production	31910277	247423719	14280	Body weight		20846385	3156	Body weight	NA	cM	awassi,Merino	NA	Linkage	Mendelian	Chromosome-wise	Significant	<0.05	8.56	body weight at 20 weeks	NA	body mass	body weight	-	NA	NA	NA	NA	NA	NA	NA
SGPP2	2	224588987	224743286	EBV_GWAS	2	Animal QTLdb	Production	31910277	247423719	14280	Body weight		20846385	3156	Body weight	NA	cM	awassi,Merino	NA	Linkage	Mendelian	Chromosome-wise	Significant	<0.05	8.56	body weight at 20 weeks	NA	body mass	body weight	-	NA	NA	NA	NA	NA	NA	NA
FARSB	2	224732336	224820397	EBV_GWAS	2	Animal QTLdb	Production	31910277	247423719	14280	Body weight		20846385	3156	Body weight	NA	cM	awassi,Merino	NA	Linkage	Mendelian	Chromosome-wise	Significant	<0.05	8.56	body weight at 20 weeks	NA	body mass	body weight	-	NA	NA	NA	NA	NA	NA	NA
DOCK10	2	226911669	227221033	EBV_GWAS	2	Animal QTLdb	Production	31910277	247423719	14280	Body weight		20846385	3156	Body weight	NA	cM	awassi,Merino	NA	Linkage	Mendelian	Chromosome-wise	Significant	<0.05	8.56	body weight at 20 weeks	NA	body mass	body weight	-	NA	NA	NA	NA	NA	NA	NA
SERINC2	2	235982141	236035101	EBV_GWAS	2	Animal QTLdb	Production	31910277	247423719	14280	Body weight		20846385	3156	Body weight	NA	cM	awassi,Merino	NA	Linkage	Mendelian	Chromosome-wise	Significant	<0.05	8.56	body weight at 20 weeks	NA	body mass	body weight	-	NA	NA	NA	NA	NA	NA	NA
SLC9A1	2	239814834	239866775	EBV_GWAS	2	Animal QTLdb	Production	31910277	247423719	14280	Body weight		20846385	3156	Body weight	NA	cM	awassi,Merino	NA	Linkage	Mendelian	Chromosome-wise	Significant	<0.05	8.56	body weight at 20 weeks	NA	body mass	body weight	-	NA	NA	NA	NA	NA	NA	NA
SLC30A2	2	240783299	240791257	EBV_GWAS	2	Animal QTLdb	Production	31910277	247423719	14280	Body weight		20846385	3156	Body weight	NA	cM	awassi,Merino	NA	Linkage	Mendelian	Chromosome-wise	Significant	<0.05	8.56	body weight at 20 weeks	NA	body mass	body weight	-	NA	NA	NA	NA	NA	NA	NA
RUNX3	2	241741518	241806594	EBV_GWAS	2	Animal QTLdb	Production	31910277	247423719	14280	Body weight		20846385	3156	Body weight	NA	cM	awassi,Merino	NA	Linkage	Mendelian	Chromosome-wise	Significant	<0.05	8.56	body weight at 20 weeks	NA	body mass	body weight	-	NA	NA	NA	NA	NA	NA	NA
RHOBTB2	2	42635010	42665233	EBV_GWAS	2	Animal QTLdb	Production	31910277	247423719	14280	Body weight		20846385	3156	Body weight	NA	cM	awassi,Merino	NA	Linkage	Mendelian	Chromosome-wise	Significant	<0.05	8.56	body weight at 20 weeks	NA	body mass	body weight	-	NA	NA	NA	NA	NA	NA	NA
TJP2	2	67416776	67540365	EBV_GWAS	2	Animal QTLdb	Production	31910277	247423719	14280	Body weight		20846385	3156	Body weight	NA	cM	awassi,Merino	NA	Linkage	Mendelian	Chromosome-wise	Significant	<0.05	8.56	body weight at 20 weeks	NA	body mass	body weight	-	NA	NA	NA	NA	NA	NA	NA
GLDC	2	74537726	74622711	EBV_GWAS	2	Animal QTLdb	Production	31910277	247423719	14280	Body weight		20846385	3156	Body weight	NA	cM	awassi,Merino	NA	Linkage	Mendelian	Chromosome-wise	Significant	<0.05	8.56	body weight at 20 weeks	NA	body mass	body weight	-	NA	NA	NA	NA	NA	NA	NA
INPP1	2	118937976	118967132	EBV_GWAS	2	Animal QTLdb	Production	31910277	247423719	14280	Body weight		20846385	3156	Body weight	NA	cM	awassi,Merino	NA	Linkage	Mendelian	Chromosome-wise	Significant	<0.05	8.56	body weight at 20 weeks	NA	body mass	body weight	-	NA	NA	NA	NA	NA	NA	NA
HIBCH	2	118988265	119128348	Trait_GWAS	2	Animal QTLdb	Production	31910277	247423719	14280	Body weight		20846385	3156	Body weight	NA	cM	awassi,Merino	NA	Linkage	Mendelian	Chromosome-wise	Significant	<0.05	8.56	body weight at 20 weeks	NA	body mass	body weight	-	NA	NA	NA	NA	NA	NA	NA
IDH1	2	210312166	210331532	EBV_GWAS	2	Animal QTLdb	Production	31910277	247423719	14280	Body weight		20846385	3156	Body weight	NA	cM	awassi,Merino	NA	Linkage	Mendelian	Chromosome-wise	Significant	<0.05	8.56	body weight at 20 weeks	NA	body mass	body weight	-	NA	NA	NA	NA	NA	NA	NA
SGPP2	2	224588987	224743286	EBV_GWAS	2	Animal QTLdb	Production	31910277	247423719	14280	Body weight		20846385	3156	Body weight	NA	cM	awassi,Merino	NA	Linkage	Mendelian	Chromosome-wise	Significant	<0.05	8.56	body weight at 20 weeks	NA	body mass	body weight	-	NA	NA	NA	NA	NA	NA	NA
FARSB	2	224732336	224820397	EBV_GWAS	2	Animal QTLdb	Production	31910277	247423719	14280	Body weight		20846385	3156	Body weight	NA	cM	awassi,Merino	NA	Linkage	Mendelian	Chromosome-wise	Significant	<0.05	8.56	body weight at 20 weeks	NA	body mass	body weight	-	NA	NA	NA	NA	NA	NA	NA
DOCK10	2	226911669	227221033	EBV_GWAS	2	Animal QTLdb	Production	31910277	247423719	14280	Body weight		20846385	3156	Body weight	NA	cM	awassi,Merino	NA	Linkage	Mendelian	Chromosome-wise	Significant	<0.05	8.56	body weight at 20 weeks	NA	body mass	body weight	-	NA	NA	NA	NA	NA	NA	NA
SERINC2	2	235982141	236035101	EBV_GWAS	2	Animal QTLdb	Production	31910277	247423719	14280	Body weight		20846385	3156	Body weight	NA	cM	awassi,Merino	NA	Linkage	Mendelian	Chromosome-wise	Significant	<0.05	8.56	body weight at 20 weeks	NA	body mass	body weight	-	NA	NA	NA	NA	NA	NA	NA
SLC9A1	2	239814834	239866775	EBV_GWAS	2	Animal QTLdb	Production	31910277	247423719	14280	Body weight		20846385	3156	Body weight	NA	cM	awassi,Merino	NA	Linkage	Mendelian	Chromosome-wise	Significant	<0.05	8.56	body weight at 20 weeks	NA	body mass	body weight	-	NA	NA	NA	NA	NA	NA	NA
SLC30A2	2	240783299	240791257	EBV_GWAS	2	Animal QTLdb	Production	31910277	247423719	14280	Body weight		20846385	3156	Body weight	NA	cM	awassi,Merino	NA	Linkage	Mendelian	Chromosome-wise	Significant	<0.05	8.56	body weight at 20 weeks	NA	body mass	body weight	-	NA	NA	NA	NA	NA	NA	NA
RUNX3	2	241741518	241806594	EBV_GWAS	2	Animal QTLdb	Production	31910277	247423719	14280	Body weight		20846385	3156	Body weight	NA	cM	awassi,Merino	NA	Linkage	Mendelian	Chromosome-wise	Significant	<0.05	8.56	body weight at 20 weeks	NA	body mass	body weight	-	NA	NA	NA	NA	NA	NA	NA
RHOBTB2	2	42635010	42665233	EBV_GWAS	2	Animal QTLdb	Production	31910277	247423719	14280	Body weight		20846385	3156	Body weight	NA	cM	awassi,Merino	NA	Linkage	Mendelian	Chromosome-wise	Significant	<0.05	8.56	body weight at 8 weeks	NA	body mass	body weight	-	NA	NA	NA	NA	NA	NA	NA
TJP2	2	67416776	67540365	EBV_GWAS	2	Animal QTLdb	Production	31910277	247423719	14280	Body weight		20846385	3156	Body weight	NA	cM	awassi,Merino	NA	Linkage	Mendelian	Chromosome-wise	Significant	<0.05	8.56	body weight at 8 weeks	NA	body mass	body weight	-	NA	NA	NA	NA	NA	NA	NA
GLDC	2	74537726	74622711	EBV_GWAS	2	Animal QTLdb	Production	31910277	247423719	14280	Body weight		20846385	3156	Body weight	NA	cM	awassi,Merino	NA	Linkage	Mendelian	Chromosome-wise	Significant	<0.05	8.56	body weight at 8 weeks	NA	body mass	body weight	-	NA	NA	NA	NA	NA	NA	NA
INPP1	2	118937976	118967132	EBV_GWAS	2	Animal QTLdb	Production	31910277	247423719	14280	Body weight		20846385	3156	Body weight	NA	cM	awassi,Merino	NA	Linkage	Mendelian	Chromosome-wise	Significant	<0.05	8.56	body weight at 8 weeks	NA	body mass	body weight	-	NA	NA	NA	NA	NA	NA	NA
HIBCH	2	118988265	119128348	Trait_GWAS	2	Animal QTLdb	Production	31910277	247423719	14280	Body weight		20846385	3156	Body weight	NA	cM	awassi,Merino	NA	Linkage	Mendelian	Chromosome-wise	Significant	<0.05	8.56	body weight at 8 weeks	NA	body mass	body weight	-	NA	NA	NA	NA	NA	NA	NA
IDH1	2	210312166	210331532	EBV_GWAS	2	Animal QTLdb	Production	31910277	247423719	14280	Body weight		20846385	3156	Body weight	NA	cM	awassi,Merino	NA	Linkage	Mendelian	Chromosome-wise	Significant	<0.05	8.56	body weight at 8 weeks	NA	body mass	body weight	-	NA	NA	NA	NA	NA	NA	NA
SGPP2	2	224588987	224743286	EBV_GWAS	2	Animal QTLdb	Production	31910277	247423719	14280	Body weight		20846385	3156	Body weight	NA	cM	awassi,Merino	NA	Linkage	Mendelian	Chromosome-wise	Significant	<0.05	8.56	body weight at 8 weeks	NA	body mass	body weight	-	NA	NA	NA	NA	NA	NA	NA
FARSB	2	224732336	224820397	EBV_GWAS	2	Animal QTLdb	Production	31910277	247423719	14280	Body weight		20846385	3156	Body weight	NA	cM	awassi,Merino	NA	Linkage	Mendelian	Chromosome-wise	Significant	<0.05	8.56	body weight at 8 weeks	NA	body mass	body weight	-	NA	NA	NA	NA	NA	NA	NA
DOCK10	2	226911669	227221033	EBV_GWAS	2	Animal QTLdb	Production	31910277	247423719	14280	Body weight		20846385	3156	Body weight	NA	cM	awassi,Merino	NA	Linkage	Mendelian	Chromosome-wise	Significant	<0.05	8.56	body weight at 8 weeks	NA	body mass	body weight	-	NA	NA	NA	NA	NA	NA	NA
SERINC2	2	235982141	236035101	EBV_GWAS	2	Animal QTLdb	Production	31910277	247423719	14280	Body weight		20846385	3156	Body weight	NA	cM	awassi,Merino	NA	Linkage	Mendelian	Chromosome-wise	Significant	<0.05	8.56	body weight at 8 weeks	NA	body mass	body weight	-	NA	NA	NA	NA	NA	NA	NA
SLC9A1	2	239814834	239866775	EBV_GWAS	2	Animal QTLdb	Production	31910277	247423719	14280	Body weight		20846385	3156	Body weight	NA	cM	awassi,Merino	NA	Linkage	Mendelian	Chromosome-wise	Significant	<0.05	8.56	body weight at 8 weeks	NA	body mass	body weight	-	NA	NA	NA	NA	NA	NA	NA
SLC30A2	2	240783299	240791257	EBV_GWAS	2	Animal QTLdb	Production	31910277	247423719	14280	Body weight		20846385	3156	Body weight	NA	cM	awassi,Merino	NA	Linkage	Mendelian	Chromosome-wise	Significant	<0.05	8.56	body weight at 8 weeks	NA	body mass	body weight	-	NA	NA	NA	NA	NA	NA	NA
RUNX3	2	241741518	241806594	EBV_GWAS	2	Animal QTLdb	Production	31910277	247423719	14280	Body weight		20846385	3156	Body weight	NA	cM	awassi,Merino	NA	Linkage	Mendelian	Chromosome-wise	Significant	<0.05	8.56	body weight at 8 weeks	NA	body mass	body weight	-	NA	NA	NA	NA	NA	NA	NA
RHOBTB2	2	42635010	42665233	EBV_GWAS	2	Animal QTLdb	Production	31910277	247423719	14280	Body weight		20846385	3156	Body weight	NA	cM	awassi,Merino	NA	Linkage	Mendelian	Chromosome-wise	Significant	<0.05	8.56	body weight at 4 months	NA	body mass	body weight	-	NA	NA	NA	NA	NA	NA	NA
TJP2	2	67416776	67540365	EBV_GWAS	2	Animal QTLdb	Production	31910277	247423719	14280	Body weight		20846385	3156	Body weight	NA	cM	awassi,Merino	NA	Linkage	Mendelian	Chromosome-wise	Significant	<0.05	8.56	body weight at 4 months	NA	body mass	body weight	-	NA	NA	NA	NA	NA	NA	NA
GLDC	2	74537726	74622711	EBV_GWAS	2	Animal QTLdb	Production	31910277	247423719	14280	Body weight		20846385	3156	Body weight	NA	cM	awassi,Merino	NA	Linkage	Mendelian	Chromosome-wise	Significant	<0.05	8.56	body weight at 4 months	NA	body mass	body weight	-	NA	NA	NA	NA	NA	NA	NA
INPP1	2	118937976	118967132	EBV_GWAS	2	Animal QTLdb	Production	31910277	247423719	14280	Body weight		20846385	3156	Body weight	NA	cM	awassi,Merino	NA	Linkage	Mendelian	Chromosome-wise	Significant	<0.05	8.56	body weight at 4 months	NA	body mass	body weight	-	NA	NA	NA	NA	NA	NA	NA
HIBCH	2	118988265	119128348	Trait_GWAS	2	Animal QTLdb	Production	31910277	247423719	14280	Body weight		20846385	3156	Body weight	NA	cM	awassi,Merino	NA	Linkage	Mendelian	Chromosome-wise	Significant	<0.05	8.56	body weight at 4 months	NA	body mass	body weight	-	NA	NA	NA	NA	NA	NA	NA
IDH1	2	210312166	210331532	EBV_GWAS	2	Animal QTLdb	Production	31910277	247423719	14280	Body weight		20846385	3156	Body weight	NA	cM	awassi,Merino	NA	Linkage	Mendelian	Chromosome-wise	Significant	<0.05	8.56	body weight at 4 months	NA	body mass	body weight	-	NA	NA	NA	NA	NA	NA	NA
SGPP2	2	224588987	224743286	EBV_GWAS	2	Animal QTLdb	Production	31910277	247423719	14280	Body weight		20846385	3156	Body weight	NA	cM	awassi,Merino	NA	Linkage	Mendelian	Chromosome-wise	Significant	<0.05	8.56	body weight at 4 months	NA	body mass	body weight	-	NA	NA	NA	NA	NA	NA	NA
FARSB	2	224732336	224820397	EBV_GWAS	2	Animal QTLdb	Production	31910277	247423719	14280	Body weight		20846385	3156	Body weight	NA	cM	awassi,Merino	NA	Linkage	Mendelian	Chromosome-wise	Significant	<0.05	8.56	body weight at 4 months	NA	body mass	body weight	-	NA	NA	NA	NA	NA	NA	NA
DOCK10	2	226911669	227221033	EBV_GWAS	2	Animal QTLdb	Production	31910277	247423719	14280	Body weight		20846385	3156	Body weight	NA	cM	awassi,Merino	NA	Linkage	Mendelian	Chromosome-wise	Significant	<0.05	8.56	body weight at 4 months	NA	body mass	body weight	-	NA	NA	NA	NA	NA	NA	NA
SERINC2	2	235982141	236035101	EBV_GWAS	2	Animal QTLdb	Production	31910277	247423719	14280	Body weight		20846385	3156	Body weight	NA	cM	awassi,Merino	NA	Linkage	Mendelian	Chromosome-wise	Significant	<0.05	8.56	body weight at 4 months	NA	body mass	body weight	-	NA	NA	NA	NA	NA	NA	NA
SLC9A1	2	239814834	239866775	EBV_GWAS	2	Animal QTLdb	Production	31910277	247423719	14280	Body weight		20846385	3156	Body weight	NA	cM	awassi,Merino	NA	Linkage	Mendelian	Chromosome-wise	Significant	<0.05	8.56	body weight at 4 months	NA	body mass	body weight	-	NA	NA	NA	NA	NA	NA	NA
SLC30A2	2	240783299	240791257	EBV_GWAS	2	Animal QTLdb	Production	31910277	247423719	14280	Body weight		20846385	3156	Body weight	NA	cM	awassi,Merino	NA	Linkage	Mendelian	Chromosome-wise	Significant	<0.05	8.56	body weight at 4 months	NA	body mass	body weight	-	NA	NA	NA	NA	NA	NA	NA
RUNX3	2	241741518	241806594	EBV_GWAS	2	Animal QTLdb	Production	31910277	247423719	14280	Body weight		20846385	3156	Body weight	NA	cM	awassi,Merino	NA	Linkage	Mendelian	Chromosome-wise	Significant	<0.05	8.56	body weight at 4 months	NA	body mass	body weight	-	NA	NA	NA	NA	NA	NA	NA
RHOBTB2	2	42635010	42665233	EBV_GWAS	2	Animal QTLdb	Production	31910277	247423719	14280	Body weight		20846385	3156	Body weight	NA	cM	awassi,Merino	NA	Linkage	Mendelian	Chromosome-wise	Significant	<0.05	8.56	body weight at 6 months	NA	body mass	body weight	-	NA	NA	NA	NA	NA	NA	NA
TJP2	2	67416776	67540365	EBV_GWAS	2	Animal QTLdb	Production	31910277	247423719	14280	Body weight		20846385	3156	Body weight	NA	cM	awassi,Merino	NA	Linkage	Mendelian	Chromosome-wise	Significant	<0.05	8.56	body weight at 6 months	NA	body mass	body weight	-	NA	NA	NA	NA	NA	NA	NA
GLDC	2	74537726	74622711	EBV_GWAS	2	Animal QTLdb	Production	31910277	247423719	14280	Body weight		20846385	3156	Body weight	NA	cM	awassi,Merino	NA	Linkage	Mendelian	Chromosome-wise	Significant	<0.05	8.56	body weight at 6 months	NA	body mass	body weight	-	NA	NA	NA	NA	NA	NA	NA
INPP1	2	118937976	118967132	EBV_GWAS	2	Animal QTLdb	Production	31910277	247423719	14280	Body weight		20846385	3156	Body weight	NA	cM	awassi,Merino	NA	Linkage	Mendelian	Chromosome-wise	Significant	<0.05	8.56	body weight at 6 months	NA	body mass	body weight	-	NA	NA	NA	NA	NA	NA	NA
HIBCH	2	118988265	119128348	Trait_GWAS	2	Animal QTLdb	Production	31910277	247423719	14280	Body weight		20846385	3156	Body weight	NA	cM	awassi,Merino	NA	Linkage	Mendelian	Chromosome-wise	Significant	<0.05	8.56	body weight at 6 months	NA	body mass	body weight	-	NA	NA	NA	NA	NA	NA	NA
IDH1	2	210312166	210331532	EBV_GWAS	2	Animal QTLdb	Production	31910277	247423719	14280	Body weight		20846385	3156	Body weight	NA	cM	awassi,Merino	NA	Linkage	Mendelian	Chromosome-wise	Significant	<0.05	8.56	body weight at 6 months	NA	body mass	body weight	-	NA	NA	NA	NA	NA	NA	NA
SGPP2	2	224588987	224743286	EBV_GWAS	2	Animal QTLdb	Production	31910277	247423719	14280	Body weight		20846385	3156	Body weight	NA	cM	awassi,Merino	NA	Linkage	Mendelian	Chromosome-wise	Significant	<0.05	8.56	body weight at 6 months	NA	body mass	body weight	-	NA	NA	NA	NA	NA	NA	NA
FARSB	2	224732336	224820397	EBV_GWAS	2	Animal QTLdb	Production	31910277	247423719	14280	Body weight		20846385	3156	Body weight	NA	cM	awassi,Merino	NA	Linkage	Mendelian	Chromosome-wise	Significant	<0.05	8.56	body weight at 6 months	NA	body mass	body weight	-	NA	NA	NA	NA	NA	NA	NA
DOCK10	2	226911669	227221033	EBV_GWAS	2	Animal QTLdb	Production	31910277	247423719	14280	Body weight		20846385	3156	Body weight	NA	cM	awassi,Merino	NA	Linkage	Mendelian	Chromosome-wise	Significant	<0.05	8.56	body weight at 6 months	NA	body mass	body weight	-	NA	NA	NA	NA	NA	NA	NA
SERINC2	2	235982141	236035101	EBV_GWAS	2	Animal QTLdb	Production	31910277	247423719	14280	Body weight		20846385	3156	Body weight	NA	cM	awassi,Merino	NA	Linkage	Mendelian	Chromosome-wise	Significant	<0.05	8.56	body weight at 6 months	NA	body mass	body weight	-	NA	NA	NA	NA	NA	NA	NA
SLC9A1	2	239814834	239866775	EBV_GWAS	2	Animal QTLdb	Production	31910277	247423719	14280	Body weight		20846385	3156	Body weight	NA	cM	awassi,Merino	NA	Linkage	Mendelian	Chromosome-wise	Significant	<0.05	8.56	body weight at 6 months	NA	body mass	body weight	-	NA	NA	NA	NA	NA	NA	NA
SLC30A2	2	240783299	240791257	EBV_GWAS	2	Animal QTLdb	Production	31910277	247423719	14280	Body weight		20846385	3156	Body weight	NA	cM	awassi,Merino	NA	Linkage	Mendelian	Chromosome-wise	Significant	<0.05	8.56	body weight at 6 months	NA	body mass	body weight	-	NA	NA	NA	NA	NA	NA	NA
RUNX3	2	241741518	241806594	EBV_GWAS	2	Animal QTLdb	Production	31910277	247423719	14280	Body weight		20846385	3156	Body weight	NA	cM	awassi,Merino	NA	Linkage	Mendelian	Chromosome-wise	Significant	<0.05	8.56	body weight at 6 months	NA	body mass	body weight	-	NA	NA	NA	NA	NA	NA	NA
RHOBTB2	2	42635010	42665233	EBV_GWAS	2	Animal QTLdb	Production	31910277	247423719	14280	Body weight		20846385	3156	Body weight	NA	cM	awassi,Merino	NA	Linkage	Mendelian	Chromosome-wise	Significant	<0.05	8.56	body weight at 4 months	NA	body mass	body weight	-	NA	NA	NA	NA	NA	NA	NA
TJP2	2	67416776	67540365	EBV_GWAS	2	Animal QTLdb	Production	31910277	247423719	14280	Body weight		20846385	3156	Body weight	NA	cM	awassi,Merino	NA	Linkage	Mendelian	Chromosome-wise	Significant	<0.05	8.56	body weight at 4 months	NA	body mass	body weight	-	NA	NA	NA	NA	NA	NA	NA
GLDC	2	74537726	74622711	EBV_GWAS	2	Animal QTLdb	Production	31910277	247423719	14280	Body weight		20846385	3156	Body weight	NA	cM	awassi,Merino	NA	Linkage	Mendelian	Chromosome-wise	Significant	<0.05	8.56	body weight at 4 months	NA	body mass	body weight	-	NA	NA	NA	NA	NA	NA	NA
INPP1	2	118937976	118967132	EBV_GWAS	2	Animal QTLdb	Production	31910277	247423719	14280	Body weight		20846385	3156	Body weight	NA	cM	awassi,Merino	NA	Linkage	Mendelian	Chromosome-wise	Significant	<0.05	8.56	body weight at 4 months	NA	body mass	body weight	-	NA	NA	NA	NA	NA	NA	NA
HIBCH	2	118988265	119128348	Trait_GWAS	2	Animal QTLdb	Production	31910277	247423719	14280	Body weight		20846385	3156	Body weight	NA	cM	awassi,Merino	NA	Linkage	Mendelian	Chromosome-wise	Significant	<0.05	8.56	body weight at 4 months	NA	body mass	body weight	-	NA	NA	NA	NA	NA	NA	NA
IDH1	2	210312166	210331532	EBV_GWAS	2	Animal QTLdb	Production	31910277	247423719	14280	Body weight		20846385	3156	Body weight	NA	cM	awassi,Merino	NA	Linkage	Mendelian	Chromosome-wise	Significant	<0.05	8.56	body weight at 4 months	NA	body mass	body weight	-	NA	NA	NA	NA	NA	NA	NA
SGPP2	2	224588987	224743286	EBV_GWAS	2	Animal QTLdb	Production	31910277	247423719	14280	Body weight		20846385	3156	Body weight	NA	cM	awassi,Merino	NA	Linkage	Mendelian	Chromosome-wise	Significant	<0.05	8.56	body weight at 4 months	NA	body mass	body weight	-	NA	NA	NA	NA	NA	NA	NA
FARSB	2	224732336	224820397	EBV_GWAS	2	Animal QTLdb	Production	31910277	247423719	14280	Body weight		20846385	3156	Body weight	NA	cM	awassi,Merino	NA	Linkage	Mendelian	Chromosome-wise	Significant	<0.05	8.56	body weight at 4 months	NA	body mass	body weight	-	NA	NA	NA	NA	NA	NA	NA
DOCK10	2	226911669	227221033	EBV_GWAS	2	Animal QTLdb	Production	31910277	247423719	14280	Body weight		20846385	3156	Body weight	NA	cM	awassi,Merino	NA	Linkage	Mendelian	Chromosome-wise	Significant	<0.05	8.56	body weight at 4 months	NA	body mass	body weight	-	NA	NA	NA	NA	NA	NA	NA
SERINC2	2	235982141	236035101	EBV_GWAS	2	Animal QTLdb	Production	31910277	247423719	14280	Body weight		20846385	3156	Body weight	NA	cM	awassi,Merino	NA	Linkage	Mendelian	Chromosome-wise	Significant	<0.05	8.56	body weight at 4 months	NA	body mass	body weight	-	NA	NA	NA	NA	NA	NA	NA
SLC9A1	2	239814834	239866775	EBV_GWAS	2	Animal QTLdb	Production	31910277	247423719	14280	Body weight		20846385	3156	Body weight	NA	cM	awassi,Merino	NA	Linkage	Mendelian	Chromosome-wise	Significant	<0.05	8.56	body weight at 4 months	NA	body mass	body weight	-	NA	NA	NA	NA	NA	NA	NA
SLC30A2	2	240783299	240791257	EBV_GWAS	2	Animal QTLdb	Production	31910277	247423719	14280	Body weight		20846385	3156	Body weight	NA	cM	awassi,Merino	NA	Linkage	Mendelian	Chromosome-wise	Significant	<0.05	8.56	body weight at 4 months	NA	body mass	body weight	-	NA	NA	NA	NA	NA	NA	NA
RUNX3	2	241741518	241806594	EBV_GWAS	2	Animal QTLdb	Production	31910277	247423719	14280	Body weight		20846385	3156	Body weight	NA	cM	awassi,Merino	NA	Linkage	Mendelian	Chromosome-wise	Significant	<0.05	8.56	body weight at 4 months	NA	body mass	body weight	-	NA	NA	NA	NA	NA	NA	NA
RHOBTB2	2	42635010	42665233	EBV_GWAS	2	Animal QTLdb	Production	31910277	247423719	14280	Body weight		20846385	3156	Body weight	NA	cM	awassi,Merino	NA	Linkage	Mendelian	Chromosome-wise	Significant	<0.05	8.56	body weight at 43 weeks	NA	body mass	body weight	-	NA	NA	NA	NA	NA	NA	NA
TJP2	2	67416776	67540365	EBV_GWAS	2	Animal QTLdb	Production	31910277	247423719	14280	Body weight		20846385	3156	Body weight	NA	cM	awassi,Merino	NA	Linkage	Mendelian	Chromosome-wise	Significant	<0.05	8.56	body weight at 43 weeks	NA	body mass	body weight	-	NA	NA	NA	NA	NA	NA	NA
GLDC	2	74537726	74622711	EBV_GWAS	2	Animal QTLdb	Production	31910277	247423719	14280	Body weight		20846385	3156	Body weight	NA	cM	awassi,Merino	NA	Linkage	Mendelian	Chromosome-wise	Significant	<0.05	8.56	body weight at 43 weeks	NA	body mass	body weight	-	NA	NA	NA	NA	NA	NA	NA
INPP1	2	118937976	118967132	EBV_GWAS	2	Animal QTLdb	Production	31910277	247423719	14280	Body weight		20846385	3156	Body weight	NA	cM	awassi,Merino	NA	Linkage	Mendelian	Chromosome-wise	Significant	<0.05	8.56	body weight at 43 weeks	NA	body mass	body weight	-	NA	NA	NA	NA	NA	NA	NA
HIBCH	2	118988265	119128348	Trait_GWAS	2	Animal QTLdb	Production	31910277	247423719	14280	Body weight		20846385	3156	Body weight	NA	cM	awassi,Merino	NA	Linkage	Mendelian	Chromosome-wise	Significant	<0.05	8.56	body weight at 43 weeks	NA	body mass	body weight	-	NA	NA	NA	NA	NA	NA	NA
IDH1	2	210312166	210331532	EBV_GWAS	2	Animal QTLdb	Production	31910277	247423719	14280	Body weight		20846385	3156	Body weight	NA	cM	awassi,Merino	NA	Linkage	Mendelian	Chromosome-wise	Significant	<0.05	8.56	body weight at 43 weeks	NA	body mass	body weight	-	NA	NA	NA	NA	NA	NA	NA
SGPP2	2	224588987	224743286	EBV_GWAS	2	Animal QTLdb	Production	31910277	247423719	14280	Body weight		20846385	3156	Body weight	NA	cM	awassi,Merino	NA	Linkage	Mendelian	Chromosome-wise	Significant	<0.05	8.56	body weight at 43 weeks	NA	body mass	body weight	-	NA	NA	NA	NA	NA	NA	NA
FARSB	2	224732336	224820397	EBV_GWAS	2	Animal QTLdb	Production	31910277	247423719	14280	Body weight		20846385	3156	Body weight	NA	cM	awassi,Merino	NA	Linkage	Mendelian	Chromosome-wise	Significant	<0.05	8.56	body weight at 43 weeks	NA	body mass	body weight	-	NA	NA	NA	NA	NA	NA	NA
DOCK10	2	226911669	227221033	EBV_GWAS	2	Animal QTLdb	Production	31910277	247423719	14280	Body weight		20846385	3156	Body weight	NA	cM	awassi,Merino	NA	Linkage	Mendelian	Chromosome-wise	Significant	<0.05	8.56	body weight at 43 weeks	NA	body mass	body weight	-	NA	NA	NA	NA	NA	NA	NA
SERINC2	2	235982141	236035101	EBV_GWAS	2	Animal QTLdb	Production	31910277	247423719	14280	Body weight		20846385	3156	Body weight	NA	cM	awassi,Merino	NA	Linkage	Mendelian	Chromosome-wise	Significant	<0.05	8.56	body weight at 43 weeks	NA	body mass	body weight	-	NA	NA	NA	NA	NA	NA	NA
SLC9A1	2	239814834	239866775	EBV_GWAS	2	Animal QTLdb	Production	31910277	247423719	14280	Body weight		20846385	3156	Body weight	NA	cM	awassi,Merino	NA	Linkage	Mendelian	Chromosome-wise	Significant	<0.05	8.56	body weight at 43 weeks	NA	body mass	body weight	-	NA	NA	NA	NA	NA	NA	NA
SLC30A2	2	240783299	240791257	EBV_GWAS	2	Animal QTLdb	Production	31910277	247423719	14280	Body weight		20846385	3156	Body weight	NA	cM	awassi,Merino	NA	Linkage	Mendelian	Chromosome-wise	Significant	<0.05	8.56	body weight at 43 weeks	NA	body mass	body weight	-	NA	NA	NA	NA	NA	NA	NA
RUNX3	2	241741518	241806594	EBV_GWAS	2	Animal QTLdb	Production	31910277	247423719	14280	Body weight		20846385	3156	Body weight	NA	cM	awassi,Merino	NA	Linkage	Mendelian	Chromosome-wise	Significant	<0.05	8.56	body weight at 43 weeks	NA	body mass	body weight	-	NA	NA	NA	NA	NA	NA	NA
RHOBTB2	2	42635010	42665233	EBV_GWAS	2	Animal QTLdb	Production	31910277	247423719	14280	Body weight		20846385	3156	Body weight	NA	cM	awassi,Merino	NA	Linkage	Mendelian	Chromosome-wise	Significant	<0.05	8.56	body weight at 56 weeks	NA	body mass	body weight	-	NA	NA	NA	NA	NA	NA	NA
TJP2	2	67416776	67540365	EBV_GWAS	2	Animal QTLdb	Production	31910277	247423719	14280	Body weight		20846385	3156	Body weight	NA	cM	awassi,Merino	NA	Linkage	Mendelian	Chromosome-wise	Significant	<0.05	8.56	body weight at 56 weeks	NA	body mass	body weight	-	NA	NA	NA	NA	NA	NA	NA
GLDC	2	74537726	74622711	EBV_GWAS	2	Animal QTLdb	Production	31910277	247423719	14280	Body weight		20846385	3156	Body weight	NA	cM	awassi,Merino	NA	Linkage	Mendelian	Chromosome-wise	Significant	<0.05	8.56	body weight at 56 weeks	NA	body mass	body weight	-	NA	NA	NA	NA	NA	NA	NA
INPP1	2	118937976	118967132	EBV_GWAS	2	Animal QTLdb	Production	31910277	247423719	14280	Body weight		20846385	3156	Body weight	NA	cM	awassi,Merino	NA	Linkage	Mendelian	Chromosome-wise	Significant	<0.05	8.56	body weight at 56 weeks	NA	body mass	body weight	-	NA	NA	NA	NA	NA	NA	NA
HIBCH	2	118988265	119128348	Trait_GWAS	2	Animal QTLdb	Production	31910277	247423719	14280	Body weight		20846385	3156	Body weight	NA	cM	awassi,Merino	NA	Linkage	Mendelian	Chromosome-wise	Significant	<0.05	8.56	body weight at 56 weeks	NA	body mass	body weight	-	NA	NA	NA	NA	NA	NA	NA
IDH1	2	210312166	210331532	EBV_GWAS	2	Animal QTLdb	Production	31910277	247423719	14280	Body weight		20846385	3156	Body weight	NA	cM	awassi,Merino	NA	Linkage	Mendelian	Chromosome-wise	Significant	<0.05	8.56	body weight at 56 weeks	NA	body mass	body weight	-	NA	NA	NA	NA	NA	NA	NA
SGPP2	2	224588987	224743286	EBV_GWAS	2	Animal QTLdb	Production	31910277	247423719	14280	Body weight		20846385	3156	Body weight	NA	cM	awassi,Merino	NA	Linkage	Mendelian	Chromosome-wise	Significant	<0.05	8.56	body weight at 56 weeks	NA	body mass	body weight	-	NA	NA	NA	NA	NA	NA	NA
FARSB	2	224732336	224820397	EBV_GWAS	2	Animal QTLdb	Production	31910277	247423719	14280	Body weight		20846385	3156	Body weight	NA	cM	awassi,Merino	NA	Linkage	Mendelian	Chromosome-wise	Significant	<0.05	8.56	body weight at 56 weeks	NA	body mass	body weight	-	NA	NA	NA	NA	NA	NA	NA
DOCK10	2	226911669	227221033	EBV_GWAS	2	Animal QTLdb	Production	31910277	247423719	14280	Body weight		20846385	3156	Body weight	NA	cM	awassi,Merino	NA	Linkage	Mendelian	Chromosome-wise	Significant	<0.05	8.56	body weight at 56 weeks	NA	body mass	body weight	-	NA	NA	NA	NA	NA	NA	NA
SERINC2	2	235982141	236035101	EBV_GWAS	2	Animal QTLdb	Production	31910277	247423719	14280	Body weight		20846385	3156	Body weight	NA	cM	awassi,Merino	NA	Linkage	Mendelian	Chromosome-wise	Significant	<0.05	8.56	body weight at 56 weeks	NA	body mass	body weight	-	NA	NA	NA	NA	NA	NA	NA
SLC9A1	2	239814834	239866775	EBV_GWAS	2	Animal QTLdb	Production	31910277	247423719	14280	Body weight		20846385	3156	Body weight	NA	cM	awassi,Merino	NA	Linkage	Mendelian	Chromosome-wise	Significant	<0.05	8.56	body weight at 56 weeks	NA	body mass	body weight	-	NA	NA	NA	NA	NA	NA	NA
SLC30A2	2	240783299	240791257	EBV_GWAS	2	Animal QTLdb	Production	31910277	247423719	14280	Body weight		20846385	3156	Body weight	NA	cM	awassi,Merino	NA	Linkage	Mendelian	Chromosome-wise	Significant	<0.05	8.56	body weight at 56 weeks	NA	body mass	body weight	-	NA	NA	NA	NA	NA	NA	NA
RUNX3	2	241741518	241806594	EBV_GWAS	2	Animal QTLdb	Production	31910277	247423719	14280	Body weight		20846385	3156	Body weight	NA	cM	awassi,Merino	NA	Linkage	Mendelian	Chromosome-wise	Significant	<0.05	8.56	body weight at 56 weeks	NA	body mass	body weight	-	NA	NA	NA	NA	NA	NA	NA
RHOBTB2	2	42635010	42665233	EBV_GWAS	2	Animal QTLdb	Production	31910277	247423719	14280	Body weight		20846385	3156	Body weight	NA	cM	awassi,Merino	NA	Linkage	Mendelian	Chromosome-wise	Significant	<0.05	8.56	body weight at 83 weeks	NA	body mass	body weight	-	NA	NA	NA	NA	NA	NA	NA
TJP2	2	67416776	67540365	EBV_GWAS	2	Animal QTLdb	Production	31910277	247423719	14280	Body weight		20846385	3156	Body weight	NA	cM	awassi,Merino	NA	Linkage	Mendelian	Chromosome-wise	Significant	<0.05	8.56	body weight at 83 weeks	NA	body mass	body weight	-	NA	NA	NA	NA	NA	NA	NA
GLDC	2	74537726	74622711	EBV_GWAS	2	Animal QTLdb	Production	31910277	247423719	14280	Body weight		20846385	3156	Body weight	NA	cM	awassi,Merino	NA	Linkage	Mendelian	Chromosome-wise	Significant	<0.05	8.56	body weight at 83 weeks	NA	body mass	body weight	-	NA	NA	NA	NA	NA	NA	NA
INPP1	2	118937976	118967132	EBV_GWAS	2	Animal QTLdb	Production	31910277	247423719	14280	Body weight		20846385	3156	Body weight	NA	cM	awassi,Merino	NA	Linkage	Mendelian	Chromosome-wise	Significant	<0.05	8.56	body weight at 83 weeks	NA	body mass	body weight	-	NA	NA	NA	NA	NA	NA	NA
HIBCH	2	118988265	119128348	Trait_GWAS	2	Animal QTLdb	Production	31910277	247423719	14280	Body weight		20846385	3156	Body weight	NA	cM	awassi,Merino	NA	Linkage	Mendelian	Chromosome-wise	Significant	<0.05	8.56	body weight at 83 weeks	NA	body mass	body weight	-	NA	NA	NA	NA	NA	NA	NA
IDH1	2	210312166	210331532	EBV_GWAS	2	Animal QTLdb	Production	31910277	247423719	14280	Body weight		20846385	3156	Body weight	NA	cM	awassi,Merino	NA	Linkage	Mendelian	Chromosome-wise	Significant	<0.05	8.56	body weight at 83 weeks	NA	body mass	body weight	-	NA	NA	NA	NA	NA	NA	NA
SGPP2	2	224588987	224743286	EBV_GWAS	2	Animal QTLdb	Production	31910277	247423719	14280	Body weight		20846385	3156	Body weight	NA	cM	awassi,Merino	NA	Linkage	Mendelian	Chromosome-wise	Significant	<0.05	8.56	body weight at 83 weeks	NA	body mass	body weight	-	NA	NA	NA	NA	NA	NA	NA
FARSB	2	224732336	224820397	EBV_GWAS	2	Animal QTLdb	Production	31910277	247423719	14280	Body weight		20846385	3156	Body weight	NA	cM	awassi,Merino	NA	Linkage	Mendelian	Chromosome-wise	Significant	<0.05	8.56	body weight at 83 weeks	NA	body mass	body weight	-	NA	NA	NA	NA	NA	NA	NA
DOCK10	2	226911669	227221033	EBV_GWAS	2	Animal QTLdb	Production	31910277	247423719	14280	Body weight		20846385	3156	Body weight	NA	cM	awassi,Merino	NA	Linkage	Mendelian	Chromosome-wise	Significant	<0.05	8.56	body weight at 83 weeks	NA	body mass	body weight	-	NA	NA	NA	NA	NA	NA	NA
SERINC2	2	235982141	236035101	EBV_GWAS	2	Animal QTLdb	Production	31910277	247423719	14280	Body weight		20846385	3156	Body weight	NA	cM	awassi,Merino	NA	Linkage	Mendelian	Chromosome-wise	Significant	<0.05	8.56	body weight at 83 weeks	NA	body mass	body weight	-	NA	NA	NA	NA	NA	NA	NA
SLC9A1	2	239814834	239866775	EBV_GWAS	2	Animal QTLdb	Production	31910277	247423719	14280	Body weight		20846385	3156	Body weight	NA	cM	awassi,Merino	NA	Linkage	Mendelian	Chromosome-wise	Significant	<0.05	8.56	body weight at 83 weeks	NA	body mass	body weight	-	NA	NA	NA	NA	NA	NA	NA
SLC30A2	2	240783299	240791257	EBV_GWAS	2	Animal QTLdb	Production	31910277	247423719	14280	Body weight		20846385	3156	Body weight	NA	cM	awassi,Merino	NA	Linkage	Mendelian	Chromosome-wise	Significant	<0.05	8.56	body weight at 83 weeks	NA	body mass	body weight	-	NA	NA	NA	NA	NA	NA	NA
RUNX3	2	241741518	241806594	EBV_GWAS	2	Animal QTLdb	Production	31910277	247423719	14280	Body weight		20846385	3156	Body weight	NA	cM	awassi,Merino	NA	Linkage	Mendelian	Chromosome-wise	Significant	<0.05	8.56	body weight at 83 weeks	NA	body mass	body weight	-	NA	NA	NA	NA	NA	NA	NA
RHOBTB2	2	42635010	42665233	EBV_GWAS	2	Animal QTLdb	Production	31910277	247423719	14280	Body weight		20846385	3156	Body weight	NA	cM	awassi,Merino	NA	Linkage	Mendelian	Chromosome-wise	Significant	<0.05	8.56	body weight at 98 weeks	NA	body mass	body weight	-	NA	NA	NA	NA	NA	NA	NA
TJP2	2	67416776	67540365	EBV_GWAS	2	Animal QTLdb	Production	31910277	247423719	14280	Body weight		20846385	3156	Body weight	NA	cM	awassi,Merino	NA	Linkage	Mendelian	Chromosome-wise	Significant	<0.05	8.56	body weight at 98 weeks	NA	body mass	body weight	-	NA	NA	NA	NA	NA	NA	NA
GLDC	2	74537726	74622711	EBV_GWAS	2	Animal QTLdb	Production	31910277	247423719	14280	Body weight		20846385	3156	Body weight	NA	cM	awassi,Merino	NA	Linkage	Mendelian	Chromosome-wise	Significant	<0.05	8.56	body weight at 98 weeks	NA	body mass	body weight	-	NA	NA	NA	NA	NA	NA	NA
INPP1	2	118937976	118967132	EBV_GWAS	2	Animal QTLdb	Production	31910277	247423719	14280	Body weight		20846385	3156	Body weight	NA	cM	awassi,Merino	NA	Linkage	Mendelian	Chromosome-wise	Significant	<0.05	8.56	body weight at 98 weeks	NA	body mass	body weight	-	NA	NA	NA	NA	NA	NA	NA
HIBCH	2	118988265	119128348	Trait_GWAS	2	Animal QTLdb	Production	31910277	247423719	14280	Body weight		20846385	3156	Body weight	NA	cM	awassi,Merino	NA	Linkage	Mendelian	Chromosome-wise	Significant	<0.05	8.56	body weight at 98 weeks	NA	body mass	body weight	-	NA	NA	NA	NA	NA	NA	NA
IDH1	2	210312166	210331532	EBV_GWAS	2	Animal QTLdb	Production	31910277	247423719	14280	Body weight		20846385	3156	Body weight	NA	cM	awassi,Merino	NA	Linkage	Mendelian	Chromosome-wise	Significant	<0.05	8.56	body weight at 98 weeks	NA	body mass	body weight	-	NA	NA	NA	NA	NA	NA	NA
SGPP2	2	224588987	224743286	EBV_GWAS	2	Animal QTLdb	Production	31910277	247423719	14280	Body weight		20846385	3156	Body weight	NA	cM	awassi,Merino	NA	Linkage	Mendelian	Chromosome-wise	Significant	<0.05	8.56	body weight at 98 weeks	NA	body mass	body weight	-	NA	NA	NA	NA	NA	NA	NA
FARSB	2	224732336	224820397	EBV_GWAS	2	Animal QTLdb	Production	31910277	247423719	14280	Body weight		20846385	3156	Body weight	NA	cM	awassi,Merino	NA	Linkage	Mendelian	Chromosome-wise	Significant	<0.05	8.56	body weight at 98 weeks	NA	body mass	body weight	-	NA	NA	NA	NA	NA	NA	NA
DOCK10	2	226911669	227221033	EBV_GWAS	2	Animal QTLdb	Production	31910277	247423719	14280	Body weight		20846385	3156	Body weight	NA	cM	awassi,Merino	NA	Linkage	Mendelian	Chromosome-wise	Significant	<0.05	8.56	body weight at 98 weeks	NA	body mass	body weight	-	NA	NA	NA	NA	NA	NA	NA
SERINC2	2	235982141	236035101	EBV_GWAS	2	Animal QTLdb	Production	31910277	247423719	14280	Body weight		20846385	3156	Body weight	NA	cM	awassi,Merino	NA	Linkage	Mendelian	Chromosome-wise	Significant	<0.05	8.56	body weight at 98 weeks	NA	body mass	body weight	-	NA	NA	NA	NA	NA	NA	NA
SLC9A1	2	239814834	239866775	EBV_GWAS	2	Animal QTLdb	Production	31910277	247423719	14280	Body weight		20846385	3156	Body weight	NA	cM	awassi,Merino	NA	Linkage	Mendelian	Chromosome-wise	Significant	<0.05	8.56	body weight at 98 weeks	NA	body mass	body weight	-	NA	NA	NA	NA	NA	NA	NA
SLC30A2	2	240783299	240791257	EBV_GWAS	2	Animal QTLdb	Production	31910277	247423719	14280	Body weight		20846385	3156	Body weight	NA	cM	awassi,Merino	NA	Linkage	Mendelian	Chromosome-wise	Significant	<0.05	8.56	body weight at 98 weeks	NA	body mass	body weight	-	NA	NA	NA	NA	NA	NA	NA
RUNX3	2	241741518	241806594	EBV_GWAS	2	Animal QTLdb	Production	31910277	247423719	14280	Body weight		20846385	3156	Body weight	NA	cM	awassi,Merino	NA	Linkage	Mendelian	Chromosome-wise	Significant	<0.05	8.56	body weight at 98 weeks	NA	body mass	body weight	-	NA	NA	NA	NA	NA	NA	NA
RHOBTB2	2	42635010	42665233	EBV_GWAS	2	Animal QTLdb	Production	31910277	247423719	14280	Body weight		20846385	3156	Body weight	NA	cM	awassi,Merino	NA	Linkage	Mendelian	Chromosome-wise	Significant	<0.05	8.56	body weight at 8 months	NA	body mass	body weight	-	NA	NA	NA	NA	NA	NA	NA
TJP2	2	67416776	67540365	EBV_GWAS	2	Animal QTLdb	Production	31910277	247423719	14280	Body weight		20846385	3156	Body weight	NA	cM	awassi,Merino	NA	Linkage	Mendelian	Chromosome-wise	Significant	<0.05	8.56	body weight at 8 months	NA	body mass	body weight	-	NA	NA	NA	NA	NA	NA	NA
GLDC	2	74537726	74622711	EBV_GWAS	2	Animal QTLdb	Production	31910277	247423719	14280	Body weight		20846385	3156	Body weight	NA	cM	awassi,Merino	NA	Linkage	Mendelian	Chromosome-wise	Significant	<0.05	8.56	body weight at 8 months	NA	body mass	body weight	-	NA	NA	NA	NA	NA	NA	NA
INPP1	2	118937976	118967132	EBV_GWAS	2	Animal QTLdb	Production	31910277	247423719	14280	Body weight		20846385	3156	Body weight	NA	cM	awassi,Merino	NA	Linkage	Mendelian	Chromosome-wise	Significant	<0.05	8.56	body weight at 8 months	NA	body mass	body weight	-	NA	NA	NA	NA	NA	NA	NA
HIBCH	2	118988265	119128348	Trait_GWAS	2	Animal QTLdb	Production	31910277	247423719	14280	Body weight		20846385	3156	Body weight	NA	cM	awassi,Merino	NA	Linkage	Mendelian	Chromosome-wise	Significant	<0.05	8.56	body weight at 8 months	NA	body mass	body weight	-	NA	NA	NA	NA	NA	NA	NA
IDH1	2	210312166	210331532	EBV_GWAS	2	Animal QTLdb	Production	31910277	247423719	14280	Body weight		20846385	3156	Body weight	NA	cM	awassi,Merino	NA	Linkage	Mendelian	Chromosome-wise	Significant	<0.05	8.56	body weight at 8 months	NA	body mass	body weight	-	NA	NA	NA	NA	NA	NA	NA
SGPP2	2	224588987	224743286	EBV_GWAS	2	Animal QTLdb	Production	31910277	247423719	14280	Body weight		20846385	3156	Body weight	NA	cM	awassi,Merino	NA	Linkage	Mendelian	Chromosome-wise	Significant	<0.05	8.56	body weight at 8 months	NA	body mass	body weight	-	NA	NA	NA	NA	NA	NA	NA
FARSB	2	224732336	224820397	EBV_GWAS	2	Animal QTLdb	Production	31910277	247423719	14280	Body weight		20846385	3156	Body weight	NA	cM	awassi,Merino	NA	Linkage	Mendelian	Chromosome-wise	Significant	<0.05	8.56	body weight at 8 months	NA	body mass	body weight	-	NA	NA	NA	NA	NA	NA	NA
DOCK10	2	226911669	227221033	EBV_GWAS	2	Animal QTLdb	Production	31910277	247423719	14280	Body weight		20846385	3156	Body weight	NA	cM	awassi,Merino	NA	Linkage	Mendelian	Chromosome-wise	Significant	<0.05	8.56	body weight at 8 months	NA	body mass	body weight	-	NA	NA	NA	NA	NA	NA	NA
SERINC2	2	235982141	236035101	EBV_GWAS	2	Animal QTLdb	Production	31910277	247423719	14280	Body weight		20846385	3156	Body weight	NA	cM	awassi,Merino	NA	Linkage	Mendelian	Chromosome-wise	Significant	<0.05	8.56	body weight at 8 months	NA	body mass	body weight	-	NA	NA	NA	NA	NA	NA	NA
SLC9A1	2	239814834	239866775	EBV_GWAS	2	Animal QTLdb	Production	31910277	247423719	14280	Body weight		20846385	3156	Body weight	NA	cM	awassi,Merino	NA	Linkage	Mendelian	Chromosome-wise	Significant	<0.05	8.56	body weight at 8 months	NA	body mass	body weight	-	NA	NA	NA	NA	NA	NA	NA
SLC30A2	2	240783299	240791257	EBV_GWAS	2	Animal QTLdb	Production	31910277	247423719	14280	Body weight		20846385	3156	Body weight	NA	cM	awassi,Merino	NA	Linkage	Mendelian	Chromosome-wise	Significant	<0.05	8.56	body weight at 8 months	NA	body mass	body weight	-	NA	NA	NA	NA	NA	NA	NA
RUNX3	2	241741518	241806594	EBV_GWAS	2	Animal QTLdb	Production	31910277	247423719	14280	Body weight		20846385	3156	Body weight	NA	cM	awassi,Merino	NA	Linkage	Mendelian	Chromosome-wise	Significant	<0.05	8.56	body weight at 8 months	NA	body mass	body weight	-	NA	NA	NA	NA	NA	NA	NA
RHOBTB2	2	42635010	42665233	EBV_GWAS	2	Animal QTLdb	Production	31910277	247423719	14280	Body weight		20846385	3156	Body weight	NA	cM	awassi,Merino	NA	Linkage	Mendelian	Chromosome-wise	Significant	<0.05	8.56	body weight at 8 weeks	NA	body mass	body weight	-	NA	NA	NA	NA	NA	NA	NA
TJP2	2	67416776	67540365	EBV_GWAS	2	Animal QTLdb	Production	31910277	247423719	14280	Body weight		20846385	3156	Body weight	NA	cM	awassi,Merino	NA	Linkage	Mendelian	Chromosome-wise	Significant	<0.05	8.56	body weight at 8 weeks	NA	body mass	body weight	-	NA	NA	NA	NA	NA	NA	NA
GLDC	2	74537726	74622711	EBV_GWAS	2	Animal QTLdb	Production	31910277	247423719	14280	Body weight		20846385	3156	Body weight	NA	cM	awassi,Merino	NA	Linkage	Mendelian	Chromosome-wise	Significant	<0.05	8.56	body weight at 8 weeks	NA	body mass	body weight	-	NA	NA	NA	NA	NA	NA	NA
INPP1	2	118937976	118967132	EBV_GWAS	2	Animal QTLdb	Production	31910277	247423719	14280	Body weight		20846385	3156	Body weight	NA	cM	awassi,Merino	NA	Linkage	Mendelian	Chromosome-wise	Significant	<0.05	8.56	body weight at 8 weeks	NA	body mass	body weight	-	NA	NA	NA	NA	NA	NA	NA
HIBCH	2	118988265	119128348	Trait_GWAS	2	Animal QTLdb	Production	31910277	247423719	14280	Body weight		20846385	3156	Body weight	NA	cM	awassi,Merino	NA	Linkage	Mendelian	Chromosome-wise	Significant	<0.05	8.56	body weight at 8 weeks	NA	body mass	body weight	-	NA	NA	NA	NA	NA	NA	NA
IDH1	2	210312166	210331532	EBV_GWAS	2	Animal QTLdb	Production	31910277	247423719	14280	Body weight		20846385	3156	Body weight	NA	cM	awassi,Merino	NA	Linkage	Mendelian	Chromosome-wise	Significant	<0.05	8.56	body weight at 8 weeks	NA	body mass	body weight	-	NA	NA	NA	NA	NA	NA	NA
SGPP2	2	224588987	224743286	EBV_GWAS	2	Animal QTLdb	Production	31910277	247423719	14280	Body weight		20846385	3156	Body weight	NA	cM	awassi,Merino	NA	Linkage	Mendelian	Chromosome-wise	Significant	<0.05	8.56	body weight at 8 weeks	NA	body mass	body weight	-	NA	NA	NA	NA	NA	NA	NA
FARSB	2	224732336	224820397	EBV_GWAS	2	Animal QTLdb	Production	31910277	247423719	14280	Body weight		20846385	3156	Body weight	NA	cM	awassi,Merino	NA	Linkage	Mendelian	Chromosome-wise	Significant	<0.05	8.56	body weight at 8 weeks	NA	body mass	body weight	-	NA	NA	NA	NA	NA	NA	NA
DOCK10	2	226911669	227221033	EBV_GWAS	2	Animal QTLdb	Production	31910277	247423719	14280	Body weight		20846385	3156	Body weight	NA	cM	awassi,Merino	NA	Linkage	Mendelian	Chromosome-wise	Significant	<0.05	8.56	body weight at 8 weeks	NA	body mass	body weight	-	NA	NA	NA	NA	NA	NA	NA
SERINC2	2	235982141	236035101	EBV_GWAS	2	Animal QTLdb	Production	31910277	247423719	14280	Body weight		20846385	3156	Body weight	NA	cM	awassi,Merino	NA	Linkage	Mendelian	Chromosome-wise	Significant	<0.05	8.56	body weight at 8 weeks	NA	body mass	body weight	-	NA	NA	NA	NA	NA	NA	NA
SLC9A1	2	239814834	239866775	EBV_GWAS	2	Animal QTLdb	Production	31910277	247423719	14280	Body weight		20846385	3156	Body weight	NA	cM	awassi,Merino	NA	Linkage	Mendelian	Chromosome-wise	Significant	<0.05	8.56	body weight at 8 weeks	NA	body mass	body weight	-	NA	NA	NA	NA	NA	NA	NA
SLC30A2	2	240783299	240791257	EBV_GWAS	2	Animal QTLdb	Production	31910277	247423719	14280	Body weight		20846385	3156	Body weight	NA	cM	awassi,Merino	NA	Linkage	Mendelian	Chromosome-wise	Significant	<0.05	8.56	body weight at 8 weeks	NA	body mass	body weight	-	NA	NA	NA	NA	NA	NA	NA
RUNX3	2	241741518	241806594	EBV_GWAS	2	Animal QTLdb	Production	31910277	247423719	14280	Body weight		20846385	3156	Body weight	NA	cM	awassi,Merino	NA	Linkage	Mendelian	Chromosome-wise	Significant	<0.05	8.56	body weight at 8 weeks	NA	body mass	body weight	-	NA	NA	NA	NA	NA	NA	NA
RHOBTB2	2	42635010	42665233	EBV_GWAS	2	Animal QTLdb	Production	31910277	247423719	14280	Body weight		20846385	3156	Body weight	NA	cM	awassi,Merino	NA	Linkage	Mendelian	Chromosome-wise	Significant	<0.05	8.56	body weight at 6 months	NA	body mass	body weight	-	NA	NA	NA	NA	NA	NA	NA
TJP2	2	67416776	67540365	EBV_GWAS	2	Animal QTLdb	Production	31910277	247423719	14280	Body weight		20846385	3156	Body weight	NA	cM	awassi,Merino	NA	Linkage	Mendelian	Chromosome-wise	Significant	<0.05	8.56	body weight at 6 months	NA	body mass	body weight	-	NA	NA	NA	NA	NA	NA	NA
GLDC	2	74537726	74622711	EBV_GWAS	2	Animal QTLdb	Production	31910277	247423719	14280	Body weight		20846385	3156	Body weight	NA	cM	awassi,Merino	NA	Linkage	Mendelian	Chromosome-wise	Significant	<0.05	8.56	body weight at 6 months	NA	body mass	body weight	-	NA	NA	NA	NA	NA	NA	NA
INPP1	2	118937976	118967132	EBV_GWAS	2	Animal QTLdb	Production	31910277	247423719	14280	Body weight		20846385	3156	Body weight	NA	cM	awassi,Merino	NA	Linkage	Mendelian	Chromosome-wise	Significant	<0.05	8.56	body weight at 6 months	NA	body mass	body weight	-	NA	NA	NA	NA	NA	NA	NA
HIBCH	2	118988265	119128348	Trait_GWAS	2	Animal QTLdb	Production	31910277	247423719	14280	Body weight		20846385	3156	Body weight	NA	cM	awassi,Merino	NA	Linkage	Mendelian	Chromosome-wise	Significant	<0.05	8.56	body weight at 6 months	NA	body mass	body weight	-	NA	NA	NA	NA	NA	NA	NA
IDH1	2	210312166	210331532	EBV_GWAS	2	Animal QTLdb	Production	31910277	247423719	14280	Body weight		20846385	3156	Body weight	NA	cM	awassi,Merino	NA	Linkage	Mendelian	Chromosome-wise	Significant	<0.05	8.56	body weight at 6 months	NA	body mass	body weight	-	NA	NA	NA	NA	NA	NA	NA
SGPP2	2	224588987	224743286	EBV_GWAS	2	Animal QTLdb	Production	31910277	247423719	14280	Body weight		20846385	3156	Body weight	NA	cM	awassi,Merino	NA	Linkage	Mendelian	Chromosome-wise	Significant	<0.05	8.56	body weight at 6 months	NA	body mass	body weight	-	NA	NA	NA	NA	NA	NA	NA
FARSB	2	224732336	224820397	EBV_GWAS	2	Animal QTLdb	Production	31910277	247423719	14280	Body weight		20846385	3156	Body weight	NA	cM	awassi,Merino	NA	Linkage	Mendelian	Chromosome-wise	Significant	<0.05	8.56	body weight at 6 months	NA	body mass	body weight	-	NA	NA	NA	NA	NA	NA	NA
DOCK10	2	226911669	227221033	EBV_GWAS	2	Animal QTLdb	Production	31910277	247423719	14280	Body weight		20846385	3156	Body weight	NA	cM	awassi,Merino	NA	Linkage	Mendelian	Chromosome-wise	Significant	<0.05	8.56	body weight at 6 months	NA	body mass	body weight	-	NA	NA	NA	NA	NA	NA	NA
SERINC2	2	235982141	236035101	EBV_GWAS	2	Animal QTLdb	Production	31910277	247423719	14280	Body weight		20846385	3156	Body weight	NA	cM	awassi,Merino	NA	Linkage	Mendelian	Chromosome-wise	Significant	<0.05	8.56	body weight at 6 months	NA	body mass	body weight	-	NA	NA	NA	NA	NA	NA	NA
SLC9A1	2	239814834	239866775	EBV_GWAS	2	Animal QTLdb	Production	31910277	247423719	14280	Body weight		20846385	3156	Body weight	NA	cM	awassi,Merino	NA	Linkage	Mendelian	Chromosome-wise	Significant	<0.05	8.56	body weight at 6 months	NA	body mass	body weight	-	NA	NA	NA	NA	NA	NA	NA
SLC30A2	2	240783299	240791257	EBV_GWAS	2	Animal QTLdb	Production	31910277	247423719	14280	Body weight		20846385	3156	Body weight	NA	cM	awassi,Merino	NA	Linkage	Mendelian	Chromosome-wise	Significant	<0.05	8.56	body weight at 6 months	NA	body mass	body weight	-	NA	NA	NA	NA	NA	NA	NA
RUNX3	2	241741518	241806594	EBV_GWAS	2	Animal QTLdb	Production	31910277	247423719	14280	Body weight		20846385	3156	Body weight	NA	cM	awassi,Merino	NA	Linkage	Mendelian	Chromosome-wise	Significant	<0.05	8.56	body weight at 6 months	NA	body mass	body weight	-	NA	NA	NA	NA	NA	NA	NA
RHOBTB2	2	42635010	42665233	EBV_GWAS	2	Animal QTLdb	Production	31910277	247423719	14280	Body weight		20846385	3156	Body weight	NA	cM	awassi,Merino	NA	Linkage	Mendelian	Chromosome-wise	Significant	<0.05	8.56	body weight at 6 months	NA	body mass	body weight	-	NA	NA	NA	NA	NA	NA	NA
TJP2	2	67416776	67540365	EBV_GWAS	2	Animal QTLdb	Production	31910277	247423719	14280	Body weight		20846385	3156	Body weight	NA	cM	awassi,Merino	NA	Linkage	Mendelian	Chromosome-wise	Significant	<0.05	8.56	body weight at 6 months	NA	body mass	body weight	-	NA	NA	NA	NA	NA	NA	NA
GLDC	2	74537726	74622711	EBV_GWAS	2	Animal QTLdb	Production	31910277	247423719	14280	Body weight		20846385	3156	Body weight	NA	cM	awassi,Merino	NA	Linkage	Mendelian	Chromosome-wise	Significant	<0.05	8.56	body weight at 6 months	NA	body mass	body weight	-	NA	NA	NA	NA	NA	NA	NA
INPP1	2	118937976	118967132	EBV_GWAS	2	Animal QTLdb	Production	31910277	247423719	14280	Body weight		20846385	3156	Body weight	NA	cM	awassi,Merino	NA	Linkage	Mendelian	Chromosome-wise	Significant	<0.05	8.56	body weight at 6 months	NA	body mass	body weight	-	NA	NA	NA	NA	NA	NA	NA
HIBCH	2	118988265	119128348	Trait_GWAS	2	Animal QTLdb	Production	31910277	247423719	14280	Body weight		20846385	3156	Body weight	NA	cM	awassi,Merino	NA	Linkage	Mendelian	Chromosome-wise	Significant	<0.05	8.56	body weight at 6 months	NA	body mass	body weight	-	NA	NA	NA	NA	NA	NA	NA
IDH1	2	210312166	210331532	EBV_GWAS	2	Animal QTLdb	Production	31910277	247423719	14280	Body weight		20846385	3156	Body weight	NA	cM	awassi,Merino	NA	Linkage	Mendelian	Chromosome-wise	Significant	<0.05	8.56	body weight at 6 months	NA	body mass	body weight	-	NA	NA	NA	NA	NA	NA	NA
SGPP2	2	224588987	224743286	EBV_GWAS	2	Animal QTLdb	Production	31910277	247423719	14280	Body weight		20846385	3156	Body weight	NA	cM	awassi,Merino	NA	Linkage	Mendelian	Chromosome-wise	Significant	<0.05	8.56	body weight at 6 months	NA	body mass	body weight	-	NA	NA	NA	NA	NA	NA	NA
FARSB	2	224732336	224820397	EBV_GWAS	2	Animal QTLdb	Production	31910277	247423719	14280	Body weight		20846385	3156	Body weight	NA	cM	awassi,Merino	NA	Linkage	Mendelian	Chromosome-wise	Significant	<0.05	8.56	body weight at 6 months	NA	body mass	body weight	-	NA	NA	NA	NA	NA	NA	NA
DOCK10	2	226911669	227221033	EBV_GWAS	2	Animal QTLdb	Production	31910277	247423719	14280	Body weight		20846385	3156	Body weight	NA	cM	awassi,Merino	NA	Linkage	Mendelian	Chromosome-wise	Significant	<0.05	8.56	body weight at 6 months	NA	body mass	body weight	-	NA	NA	NA	NA	NA	NA	NA
SERINC2	2	235982141	236035101	EBV_GWAS	2	Animal QTLdb	Production	31910277	247423719	14280	Body weight		20846385	3156	Body weight	NA	cM	awassi,Merino	NA	Linkage	Mendelian	Chromosome-wise	Significant	<0.05	8.56	body weight at 6 months	NA	body mass	body weight	-	NA	NA	NA	NA	NA	NA	NA
SLC9A1	2	239814834	239866775	EBV_GWAS	2	Animal QTLdb	Production	31910277	247423719	14280	Body weight		20846385	3156	Body weight	NA	cM	awassi,Merino	NA	Linkage	Mendelian	Chromosome-wise	Significant	<0.05	8.56	body weight at 6 months	NA	body mass	body weight	-	NA	NA	NA	NA	NA	NA	NA
SLC30A2	2	240783299	240791257	EBV_GWAS	2	Animal QTLdb	Production	31910277	247423719	14280	Body weight		20846385	3156	Body weight	NA	cM	awassi,Merino	NA	Linkage	Mendelian	Chromosome-wise	Significant	<0.05	8.56	body weight at 6 months	NA	body mass	body weight	-	NA	NA	NA	NA	NA	NA	NA
RUNX3	2	241741518	241806594	EBV_GWAS	2	Animal QTLdb	Production	31910277	247423719	14280	Body weight		20846385	3156	Body weight	NA	cM	awassi,Merino	NA	Linkage	Mendelian	Chromosome-wise	Significant	<0.05	8.56	body weight at 6 months	NA	body mass	body weight	-	NA	NA	NA	NA	NA	NA	NA
RHOBTB2	2	42635010	42665233	EBV_GWAS	2	Animal QTLdb	Production	31910277	247423719	14280	Body weight		20846385	3156	Body weight	NA	cM	awassi,Merino	NA	Linkage	Mendelian	Chromosome-wise	Significant	<0.05	8.56	birth weight	NA	body mass	body weight	-	NA	NA	NA	NA	NA	NA	NA
TJP2	2	67416776	67540365	EBV_GWAS	2	Animal QTLdb	Production	31910277	247423719	14280	Body weight		20846385	3156	Body weight	NA	cM	awassi,Merino	NA	Linkage	Mendelian	Chromosome-wise	Significant	<0.05	8.56	birth weight	NA	body mass	body weight	-	NA	NA	NA	NA	NA	NA	NA
GLDC	2	74537726	74622711	EBV_GWAS	2	Animal QTLdb	Production	31910277	247423719	14280	Body weight		20846385	3156	Body weight	NA	cM	awassi,Merino	NA	Linkage	Mendelian	Chromosome-wise	Significant	<0.05	8.56	birth weight	NA	body mass	body weight	-	NA	NA	NA	NA	NA	NA	NA
INPP1	2	118937976	118967132	EBV_GWAS	2	Animal QTLdb	Production	31910277	247423719	14280	Body weight		20846385	3156	Body weight	NA	cM	awassi,Merino	NA	Linkage	Mendelian	Chromosome-wise	Significant	<0.05	8.56	birth weight	NA	body mass	body weight	-	NA	NA	NA	NA	NA	NA	NA
HIBCH	2	118988265	119128348	Trait_GWAS	2	Animal QTLdb	Production	31910277	247423719	14280	Body weight		20846385	3156	Body weight	NA	cM	awassi,Merino	NA	Linkage	Mendelian	Chromosome-wise	Significant	<0.05	8.56	birth weight	NA	body mass	body weight	-	NA	NA	NA	NA	NA	NA	NA
IDH1	2	210312166	210331532	EBV_GWAS	2	Animal QTLdb	Production	31910277	247423719	14280	Body weight		20846385	3156	Body weight	NA	cM	awassi,Merino	NA	Linkage	Mendelian	Chromosome-wise	Significant	<0.05	8.56	birth weight	NA	body mass	body weight	-	NA	NA	NA	NA	NA	NA	NA
SGPP2	2	224588987	224743286	EBV_GWAS	2	Animal QTLdb	Production	31910277	247423719	14280	Body weight		20846385	3156	Body weight	NA	cM	awassi,Merino	NA	Linkage	Mendelian	Chromosome-wise	Significant	<0.05	8.56	birth weight	NA	body mass	body weight	-	NA	NA	NA	NA	NA	NA	NA
FARSB	2	224732336	224820397	EBV_GWAS	2	Animal QTLdb	Production	31910277	247423719	14280	Body weight		20846385	3156	Body weight	NA	cM	awassi,Merino	NA	Linkage	Mendelian	Chromosome-wise	Significant	<0.05	8.56	birth weight	NA	body mass	body weight	-	NA	NA	NA	NA	NA	NA	NA
DOCK10	2	226911669	227221033	EBV_GWAS	2	Animal QTLdb	Production	31910277	247423719	14280	Body weight		20846385	3156	Body weight	NA	cM	awassi,Merino	NA	Linkage	Mendelian	Chromosome-wise	Significant	<0.05	8.56	birth weight	NA	body mass	body weight	-	NA	NA	NA	NA	NA	NA	NA
SERINC2	2	235982141	236035101	EBV_GWAS	2	Animal QTLdb	Production	31910277	247423719	14280	Body weight		20846385	3156	Body weight	NA	cM	awassi,Merino	NA	Linkage	Mendelian	Chromosome-wise	Significant	<0.05	8.56	birth weight	NA	body mass	body weight	-	NA	NA	NA	NA	NA	NA	NA
SLC9A1	2	239814834	239866775	EBV_GWAS	2	Animal QTLdb	Production	31910277	247423719	14280	Body weight		20846385	3156	Body weight	NA	cM	awassi,Merino	NA	Linkage	Mendelian	Chromosome-wise	Significant	<0.05	8.56	birth weight	NA	body mass	body weight	-	NA	NA	NA	NA	NA	NA	NA
SLC30A2	2	240783299	240791257	EBV_GWAS	2	Animal QTLdb	Production	31910277	247423719	14280	Body weight		20846385	3156	Body weight	NA	cM	awassi,Merino	NA	Linkage	Mendelian	Chromosome-wise	Significant	<0.05	8.56	birth weight	NA	body mass	body weight	-	NA	NA	NA	NA	NA	NA	NA
RUNX3	2	241741518	241806594	EBV_GWAS	2	Animal QTLdb	Production	31910277	247423719	14280	Body weight		20846385	3156	Body weight	NA	cM	awassi,Merino	NA	Linkage	Mendelian	Chromosome-wise	Significant	<0.05	8.56	birth weight	NA	body mass	body weight	-	NA	NA	NA	NA	NA	NA	NA
RHOBTB2	2	42635010	42665233	EBV_GWAS	2	Animal QTLdb	Production	31910277	247423719	14280	Body weight		20846385	3156	Body weight	NA	cM	awassi,Merino	NA	Linkage	Mendelian	Chromosome-wise	Significant	<0.05	8.56	yearling weight	NA	body mass	body weight	-	NA	NA	NA	NA	NA	NA	NA
TJP2	2	67416776	67540365	EBV_GWAS	2	Animal QTLdb	Production	31910277	247423719	14280	Body weight		20846385	3156	Body weight	NA	cM	awassi,Merino	NA	Linkage	Mendelian	Chromosome-wise	Significant	<0.05	8.56	yearling weight	NA	body mass	body weight	-	NA	NA	NA	NA	NA	NA	NA
GLDC	2	74537726	74622711	EBV_GWAS	2	Animal QTLdb	Production	31910277	247423719	14280	Body weight		20846385	3156	Body weight	NA	cM	awassi,Merino	NA	Linkage	Mendelian	Chromosome-wise	Significant	<0.05	8.56	yearling weight	NA	body mass	body weight	-	NA	NA	NA	NA	NA	NA	NA
INPP1	2	118937976	118967132	EBV_GWAS	2	Animal QTLdb	Production	31910277	247423719	14280	Body weight		20846385	3156	Body weight	NA	cM	awassi,Merino	NA	Linkage	Mendelian	Chromosome-wise	Significant	<0.05	8.56	yearling weight	NA	body mass	body weight	-	NA	NA	NA	NA	NA	NA	NA
HIBCH	2	118988265	119128348	Trait_GWAS	2	Animal QTLdb	Production	31910277	247423719	14280	Body weight		20846385	3156	Body weight	NA	cM	awassi,Merino	NA	Linkage	Mendelian	Chromosome-wise	Significant	<0.05	8.56	yearling weight	NA	body mass	body weight	-	NA	NA	NA	NA	NA	NA	NA
IDH1	2	210312166	210331532	EBV_GWAS	2	Animal QTLdb	Production	31910277	247423719	14280	Body weight		20846385	3156	Body weight	NA	cM	awassi,Merino	NA	Linkage	Mendelian	Chromosome-wise	Significant	<0.05	8.56	yearling weight	NA	body mass	body weight	-	NA	NA	NA	NA	NA	NA	NA
SGPP2	2	224588987	224743286	EBV_GWAS	2	Animal QTLdb	Production	31910277	247423719	14280	Body weight		20846385	3156	Body weight	NA	cM	awassi,Merino	NA	Linkage	Mendelian	Chromosome-wise	Significant	<0.05	8.56	yearling weight	NA	body mass	body weight	-	NA	NA	NA	NA	NA	NA	NA
FARSB	2	224732336	224820397	EBV_GWAS	2	Animal QTLdb	Production	31910277	247423719	14280	Body weight		20846385	3156	Body weight	NA	cM	awassi,Merino	NA	Linkage	Mendelian	Chromosome-wise	Significant	<0.05	8.56	yearling weight	NA	body mass	body weight	-	NA	NA	NA	NA	NA	NA	NA
DOCK10	2	226911669	227221033	EBV_GWAS	2	Animal QTLdb	Production	31910277	247423719	14280	Body weight		20846385	3156	Body weight	NA	cM	awassi,Merino	NA	Linkage	Mendelian	Chromosome-wise	Significant	<0.05	8.56	yearling weight	NA	body mass	body weight	-	NA	NA	NA	NA	NA	NA	NA
SERINC2	2	235982141	236035101	EBV_GWAS	2	Animal QTLdb	Production	31910277	247423719	14280	Body weight		20846385	3156	Body weight	NA	cM	awassi,Merino	NA	Linkage	Mendelian	Chromosome-wise	Significant	<0.05	8.56	yearling weight	NA	body mass	body weight	-	NA	NA	NA	NA	NA	NA	NA
SLC9A1	2	239814834	239866775	EBV_GWAS	2	Animal QTLdb	Production	31910277	247423719	14280	Body weight		20846385	3156	Body weight	NA	cM	awassi,Merino	NA	Linkage	Mendelian	Chromosome-wise	Significant	<0.05	8.56	yearling weight	NA	body mass	body weight	-	NA	NA	NA	NA	NA	NA	NA
SLC30A2	2	240783299	240791257	EBV_GWAS	2	Animal QTLdb	Production	31910277	247423719	14280	Body weight		20846385	3156	Body weight	NA	cM	awassi,Merino	NA	Linkage	Mendelian	Chromosome-wise	Significant	<0.05	8.56	yearling weight	NA	body mass	body weight	-	NA	NA	NA	NA	NA	NA	NA
RUNX3	2	241741518	241806594	EBV_GWAS	2	Animal QTLdb	Production	31910277	247423719	14280	Body weight		20846385	3156	Body weight	NA	cM	awassi,Merino	NA	Linkage	Mendelian	Chromosome-wise	Significant	<0.05	8.56	yearling weight	NA	body mass	body weight	-	NA	NA	NA	NA	NA	NA	NA
RHOBTB2	2	42635010	42665233	EBV_GWAS	2	Animal QTLdb	Production	31910277	247423719	14280	Body weight		20846385	3156	Body weight	NA	cM	awassi,Merino	NA	Linkage	Mendelian	Chromosome-wise	Significant	<0.05	8.56	body weight at 6 months	NA	body mass	body weight	-	NA	NA	NA	NA	NA	NA	NA
TJP2	2	67416776	67540365	EBV_GWAS	2	Animal QTLdb	Production	31910277	247423719	14280	Body weight		20846385	3156	Body weight	NA	cM	awassi,Merino	NA	Linkage	Mendelian	Chromosome-wise	Significant	<0.05	8.56	body weight at 6 months	NA	body mass	body weight	-	NA	NA	NA	NA	NA	NA	NA
GLDC	2	74537726	74622711	EBV_GWAS	2	Animal QTLdb	Production	31910277	247423719	14280	Body weight		20846385	3156	Body weight	NA	cM	awassi,Merino	NA	Linkage	Mendelian	Chromosome-wise	Significant	<0.05	8.56	body weight at 6 months	NA	body mass	body weight	-	NA	NA	NA	NA	NA	NA	NA
INPP1	2	118937976	118967132	EBV_GWAS	2	Animal QTLdb	Production	31910277	247423719	14280	Body weight		20846385	3156	Body weight	NA	cM	awassi,Merino	NA	Linkage	Mendelian	Chromosome-wise	Significant	<0.05	8.56	body weight at 6 months	NA	body mass	body weight	-	NA	NA	NA	NA	NA	NA	NA
HIBCH	2	118988265	119128348	Trait_GWAS	2	Animal QTLdb	Production	31910277	247423719	14280	Body weight		20846385	3156	Body weight	NA	cM	awassi,Merino	NA	Linkage	Mendelian	Chromosome-wise	Significant	<0.05	8.56	body weight at 6 months	NA	body mass	body weight	-	NA	NA	NA	NA	NA	NA	NA
IDH1	2	210312166	210331532	EBV_GWAS	2	Animal QTLdb	Production	31910277	247423719	14280	Body weight		20846385	3156	Body weight	NA	cM	awassi,Merino	NA	Linkage	Mendelian	Chromosome-wise	Significant	<0.05	8.56	body weight at 6 months	NA	body mass	body weight	-	NA	NA	NA	NA	NA	NA	NA
SGPP2	2	224588987	224743286	EBV_GWAS	2	Animal QTLdb	Production	31910277	247423719	14280	Body weight		20846385	3156	Body weight	NA	cM	awassi,Merino	NA	Linkage	Mendelian	Chromosome-wise	Significant	<0.05	8.56	body weight at 6 months	NA	body mass	body weight	-	NA	NA	NA	NA	NA	NA	NA
FARSB	2	224732336	224820397	EBV_GWAS	2	Animal QTLdb	Production	31910277	247423719	14280	Body weight		20846385	3156	Body weight	NA	cM	awassi,Merino	NA	Linkage	Mendelian	Chromosome-wise	Significant	<0.05	8.56	body weight at 6 months	NA	body mass	body weight	-	NA	NA	NA	NA	NA	NA	NA
DOCK10	2	226911669	227221033	EBV_GWAS	2	Animal QTLdb	Production	31910277	247423719	14280	Body weight		20846385	3156	Body weight	NA	cM	awassi,Merino	NA	Linkage	Mendelian	Chromosome-wise	Significant	<0.05	8.56	body weight at 6 months	NA	body mass	body weight	-	NA	NA	NA	NA	NA	NA	NA
SERINC2	2	235982141	236035101	EBV_GWAS	2	Animal QTLdb	Production	31910277	247423719	14280	Body weight		20846385	3156	Body weight	NA	cM	awassi,Merino	NA	Linkage	Mendelian	Chromosome-wise	Significant	<0.05	8.56	body weight at 6 months	NA	body mass	body weight	-	NA	NA	NA	NA	NA	NA	NA
SLC9A1	2	239814834	239866775	EBV_GWAS	2	Animal QTLdb	Production	31910277	247423719	14280	Body weight		20846385	3156	Body weight	NA	cM	awassi,Merino	NA	Linkage	Mendelian	Chromosome-wise	Significant	<0.05	8.56	body weight at 6 months	NA	body mass	body weight	-	NA	NA	NA	NA	NA	NA	NA
SLC30A2	2	240783299	240791257	EBV_GWAS	2	Animal QTLdb	Production	31910277	247423719	14280	Body weight		20846385	3156	Body weight	NA	cM	awassi,Merino	NA	Linkage	Mendelian	Chromosome-wise	Significant	<0.05	8.56	body weight at 6 months	NA	body mass	body weight	-	NA	NA	NA	NA	NA	NA	NA
RUNX3	2	241741518	241806594	EBV_GWAS	2	Animal QTLdb	Production	31910277	247423719	14280	Body weight		20846385	3156	Body weight	NA	cM	awassi,Merino	NA	Linkage	Mendelian	Chromosome-wise	Significant	<0.05	8.56	body weight at 6 months	NA	body mass	body weight	-	NA	NA	NA	NA	NA	NA	NA
RHOBTB2	2	42635010	42665233	EBV_GWAS	2	Animal QTLdb	Production	31910277	247423719	14280	Body weight		20846385	3156	Body weight	NA	cM	awassi,Merino	NA	Linkage	Mendelian	Chromosome-wise	Significant	<0.05	8.56	birth weight	NA	body mass	body weight	-	NA	NA	NA	NA	NA	NA	NA
TJP2	2	67416776	67540365	EBV_GWAS	2	Animal QTLdb	Production	31910277	247423719	14280	Body weight		20846385	3156	Body weight	NA	cM	awassi,Merino	NA	Linkage	Mendelian	Chromosome-wise	Significant	<0.05	8.56	birth weight	NA	body mass	body weight	-	NA	NA	NA	NA	NA	NA	NA
GLDC	2	74537726	74622711	EBV_GWAS	2	Animal QTLdb	Production	31910277	247423719	14280	Body weight		20846385	3156	Body weight	NA	cM	awassi,Merino	NA	Linkage	Mendelian	Chromosome-wise	Significant	<0.05	8.56	birth weight	NA	body mass	body weight	-	NA	NA	NA	NA	NA	NA	NA
INPP1	2	118937976	118967132	EBV_GWAS	2	Animal QTLdb	Production	31910277	247423719	14280	Body weight		20846385	3156	Body weight	NA	cM	awassi,Merino	NA	Linkage	Mendelian	Chromosome-wise	Significant	<0.05	8.56	birth weight	NA	body mass	body weight	-	NA	NA	NA	NA	NA	NA	NA
HIBCH	2	118988265	119128348	Trait_GWAS	2	Animal QTLdb	Production	31910277	247423719	14280	Body weight		20846385	3156	Body weight	NA	cM	awassi,Merino	NA	Linkage	Mendelian	Chromosome-wise	Significant	<0.05	8.56	birth weight	NA	body mass	body weight	-	NA	NA	NA	NA	NA	NA	NA
IDH1	2	210312166	210331532	EBV_GWAS	2	Animal QTLdb	Production	31910277	247423719	14280	Body weight		20846385	3156	Body weight	NA	cM	awassi,Merino	NA	Linkage	Mendelian	Chromosome-wise	Significant	<0.05	8.56	birth weight	NA	body mass	body weight	-	NA	NA	NA	NA	NA	NA	NA
SGPP2	2	224588987	224743286	EBV_GWAS	2	Animal QTLdb	Production	31910277	247423719	14280	Body weight		20846385	3156	Body weight	NA	cM	awassi,Merino	NA	Linkage	Mendelian	Chromosome-wise	Significant	<0.05	8.56	birth weight	NA	body mass	body weight	-	NA	NA	NA	NA	NA	NA	NA
FARSB	2	224732336	224820397	EBV_GWAS	2	Animal QTLdb	Production	31910277	247423719	14280	Body weight		20846385	3156	Body weight	NA	cM	awassi,Merino	NA	Linkage	Mendelian	Chromosome-wise	Significant	<0.05	8.56	birth weight	NA	body mass	body weight	-	NA	NA	NA	NA	NA	NA	NA
DOCK10	2	226911669	227221033	EBV_GWAS	2	Animal QTLdb	Production	31910277	247423719	14280	Body weight		20846385	3156	Body weight	NA	cM	awassi,Merino	NA	Linkage	Mendelian	Chromosome-wise	Significant	<0.05	8.56	birth weight	NA	body mass	body weight	-	NA	NA	NA	NA	NA	NA	NA
SERINC2	2	235982141	236035101	EBV_GWAS	2	Animal QTLdb	Production	31910277	247423719	14280	Body weight		20846385	3156	Body weight	NA	cM	awassi,Merino	NA	Linkage	Mendelian	Chromosome-wise	Significant	<0.05	8.56	birth weight	NA	body mass	body weight	-	NA	NA	NA	NA	NA	NA	NA
SLC9A1	2	239814834	239866775	EBV_GWAS	2	Animal QTLdb	Production	31910277	247423719	14280	Body weight		20846385	3156	Body weight	NA	cM	awassi,Merino	NA	Linkage	Mendelian	Chromosome-wise	Significant	<0.05	8.56	birth weight	NA	body mass	body weight	-	NA	NA	NA	NA	NA	NA	NA
SLC30A2	2	240783299	240791257	EBV_GWAS	2	Animal QTLdb	Production	31910277	247423719	14280	Body weight		20846385	3156	Body weight	NA	cM	awassi,Merino	NA	Linkage	Mendelian	Chromosome-wise	Significant	<0.05	8.56	birth weight	NA	body mass	body weight	-	NA	NA	NA	NA	NA	NA	NA
RUNX3	2	241741518	241806594	EBV_GWAS	2	Animal QTLdb	Production	31910277	247423719	14280	Body weight		20846385	3156	Body weight	NA	cM	awassi,Merino	NA	Linkage	Mendelian	Chromosome-wise	Significant	<0.05	8.56	birth weight	NA	body mass	body weight	-	NA	NA	NA	NA	NA	NA	NA
RHOBTB2	2	42635010	42665233	EBV_GWAS	2	Animal QTLdb	Production	31910277	247423719	14280	Body weight		20846385	3156	Body weight	NA	cM	awassi,Merino	NA	Linkage	Mendelian	Chromosome-wise	Significant	<0.05	8.56	body weight at 6 months	NA	body mass	body weight	-	NA	NA	NA	NA	NA	NA	NA
TJP2	2	67416776	67540365	EBV_GWAS	2	Animal QTLdb	Production	31910277	247423719	14280	Body weight		20846385	3156	Body weight	NA	cM	awassi,Merino	NA	Linkage	Mendelian	Chromosome-wise	Significant	<0.05	8.56	body weight at 6 months	NA	body mass	body weight	-	NA	NA	NA	NA	NA	NA	NA
GLDC	2	74537726	74622711	EBV_GWAS	2	Animal QTLdb	Production	31910277	247423719	14280	Body weight		20846385	3156	Body weight	NA	cM	awassi,Merino	NA	Linkage	Mendelian	Chromosome-wise	Significant	<0.05	8.56	body weight at 6 months	NA	body mass	body weight	-	NA	NA	NA	NA	NA	NA	NA
INPP1	2	118937976	118967132	EBV_GWAS	2	Animal QTLdb	Production	31910277	247423719	14280	Body weight		20846385	3156	Body weight	NA	cM	awassi,Merino	NA	Linkage	Mendelian	Chromosome-wise	Significant	<0.05	8.56	body weight at 6 months	NA	body mass	body weight	-	NA	NA	NA	NA	NA	NA	NA
HIBCH	2	118988265	119128348	Trait_GWAS	2	Animal QTLdb	Production	31910277	247423719	14280	Body weight		20846385	3156	Body weight	NA	cM	awassi,Merino	NA	Linkage	Mendelian	Chromosome-wise	Significant	<0.05	8.56	body weight at 6 months	NA	body mass	body weight	-	NA	NA	NA	NA	NA	NA	NA
IDH1	2	210312166	210331532	EBV_GWAS	2	Animal QTLdb	Production	31910277	247423719	14280	Body weight		20846385	3156	Body weight	NA	cM	awassi,Merino	NA	Linkage	Mendelian	Chromosome-wise	Significant	<0.05	8.56	body weight at 6 months	NA	body mass	body weight	-	NA	NA	NA	NA	NA	NA	NA
SGPP2	2	224588987	224743286	EBV_GWAS	2	Animal QTLdb	Production	31910277	247423719	14280	Body weight		20846385	3156	Body weight	NA	cM	awassi,Merino	NA	Linkage	Mendelian	Chromosome-wise	Significant	<0.05	8.56	body weight at 6 months	NA	body mass	body weight	-	NA	NA	NA	NA	NA	NA	NA
FARSB	2	224732336	224820397	EBV_GWAS	2	Animal QTLdb	Production	31910277	247423719	14280	Body weight		20846385	3156	Body weight	NA	cM	awassi,Merino	NA	Linkage	Mendelian	Chromosome-wise	Significant	<0.05	8.56	body weight at 6 months	NA	body mass	body weight	-	NA	NA	NA	NA	NA	NA	NA
DOCK10	2	226911669	227221033	EBV_GWAS	2	Animal QTLdb	Production	31910277	247423719	14280	Body weight		20846385	3156	Body weight	NA	cM	awassi,Merino	NA	Linkage	Mendelian	Chromosome-wise	Significant	<0.05	8.56	body weight at 6 months	NA	body mass	body weight	-	NA	NA	NA	NA	NA	NA	NA
SERINC2	2	235982141	236035101	EBV_GWAS	2	Animal QTLdb	Production	31910277	247423719	14280	Body weight		20846385	3156	Body weight	NA	cM	awassi,Merino	NA	Linkage	Mendelian	Chromosome-wise	Significant	<0.05	8.56	body weight at 6 months	NA	body mass	body weight	-	NA	NA	NA	NA	NA	NA	NA
SLC9A1	2	239814834	239866775	EBV_GWAS	2	Animal QTLdb	Production	31910277	247423719	14280	Body weight		20846385	3156	Body weight	NA	cM	awassi,Merino	NA	Linkage	Mendelian	Chromosome-wise	Significant	<0.05	8.56	body weight at 6 months	NA	body mass	body weight	-	NA	NA	NA	NA	NA	NA	NA
SLC30A2	2	240783299	240791257	EBV_GWAS	2	Animal QTLdb	Production	31910277	247423719	14280	Body weight		20846385	3156	Body weight	NA	cM	awassi,Merino	NA	Linkage	Mendelian	Chromosome-wise	Significant	<0.05	8.56	body weight at 6 months	NA	body mass	body weight	-	NA	NA	NA	NA	NA	NA	NA
RUNX3	2	241741518	241806594	EBV_GWAS	2	Animal QTLdb	Production	31910277	247423719	14280	Body weight		20846385	3156	Body weight	NA	cM	awassi,Merino	NA	Linkage	Mendelian	Chromosome-wise	Significant	<0.05	8.56	body weight at 6 months	NA	body mass	body weight	-	NA	NA	NA	NA	NA	NA	NA
RHOBTB2	2	42635010	42665233	EBV_GWAS	2	Animal QTLdb	Production	31910277	247423719	14280	Body weight		20846385	3156	Body weight	NA	cM	awassi,Merino	NA	Linkage	Mendelian	Chromosome-wise	Significant	<0.05	8.56	yearling weight	NA	body mass	body weight	-	NA	NA	NA	NA	NA	NA	NA
TJP2	2	67416776	67540365	EBV_GWAS	2	Animal QTLdb	Production	31910277	247423719	14280	Body weight		20846385	3156	Body weight	NA	cM	awassi,Merino	NA	Linkage	Mendelian	Chromosome-wise	Significant	<0.05	8.56	yearling weight	NA	body mass	body weight	-	NA	NA	NA	NA	NA	NA	NA
GLDC	2	74537726	74622711	EBV_GWAS	2	Animal QTLdb	Production	31910277	247423719	14280	Body weight		20846385	3156	Body weight	NA	cM	awassi,Merino	NA	Linkage	Mendelian	Chromosome-wise	Significant	<0.05	8.56	yearling weight	NA	body mass	body weight	-	NA	NA	NA	NA	NA	NA	NA
INPP1	2	118937976	118967132	EBV_GWAS	2	Animal QTLdb	Production	31910277	247423719	14280	Body weight		20846385	3156	Body weight	NA	cM	awassi,Merino	NA	Linkage	Mendelian	Chromosome-wise	Significant	<0.05	8.56	yearling weight	NA	body mass	body weight	-	NA	NA	NA	NA	NA	NA	NA
HIBCH	2	118988265	119128348	Trait_GWAS	2	Animal QTLdb	Production	31910277	247423719	14280	Body weight		20846385	3156	Body weight	NA	cM	awassi,Merino	NA	Linkage	Mendelian	Chromosome-wise	Significant	<0.05	8.56	yearling weight	NA	body mass	body weight	-	NA	NA	NA	NA	NA	NA	NA
IDH1	2	210312166	210331532	EBV_GWAS	2	Animal QTLdb	Production	31910277	247423719	14280	Body weight		20846385	3156	Body weight	NA	cM	awassi,Merino	NA	Linkage	Mendelian	Chromosome-wise	Significant	<0.05	8.56	yearling weight	NA	body mass	body weight	-	NA	NA	NA	NA	NA	NA	NA
SGPP2	2	224588987	224743286	EBV_GWAS	2	Animal QTLdb	Production	31910277	247423719	14280	Body weight		20846385	3156	Body weight	NA	cM	awassi,Merino	NA	Linkage	Mendelian	Chromosome-wise	Significant	<0.05	8.56	yearling weight	NA	body mass	body weight	-	NA	NA	NA	NA	NA	NA	NA
FARSB	2	224732336	224820397	EBV_GWAS	2	Animal QTLdb	Production	31910277	247423719	14280	Body weight		20846385	3156	Body weight	NA	cM	awassi,Merino	NA	Linkage	Mendelian	Chromosome-wise	Significant	<0.05	8.56	yearling weight	NA	body mass	body weight	-	NA	NA	NA	NA	NA	NA	NA
DOCK10	2	226911669	227221033	EBV_GWAS	2	Animal QTLdb	Production	31910277	247423719	14280	Body weight		20846385	3156	Body weight	NA	cM	awassi,Merino	NA	Linkage	Mendelian	Chromosome-wise	Significant	<0.05	8.56	yearling weight	NA	body mass	body weight	-	NA	NA	NA	NA	NA	NA	NA
SERINC2	2	235982141	236035101	EBV_GWAS	2	Animal QTLdb	Production	31910277	247423719	14280	Body weight		20846385	3156	Body weight	NA	cM	awassi,Merino	NA	Linkage	Mendelian	Chromosome-wise	Significant	<0.05	8.56	yearling weight	NA	body mass	body weight	-	NA	NA	NA	NA	NA	NA	NA
SLC9A1	2	239814834	239866775	EBV_GWAS	2	Animal QTLdb	Production	31910277	247423719	14280	Body weight		20846385	3156	Body weight	NA	cM	awassi,Merino	NA	Linkage	Mendelian	Chromosome-wise	Significant	<0.05	8.56	yearling weight	NA	body mass	body weight	-	NA	NA	NA	NA	NA	NA	NA
SLC30A2	2	240783299	240791257	EBV_GWAS	2	Animal QTLdb	Production	31910277	247423719	14280	Body weight		20846385	3156	Body weight	NA	cM	awassi,Merino	NA	Linkage	Mendelian	Chromosome-wise	Significant	<0.05	8.56	yearling weight	NA	body mass	body weight	-	NA	NA	NA	NA	NA	NA	NA
RUNX3	2	241741518	241806594	EBV_GWAS	2	Animal QTLdb	Production	31910277	247423719	14280	Body weight		20846385	3156	Body weight	NA	cM	awassi,Merino	NA	Linkage	Mendelian	Chromosome-wise	Significant	<0.05	8.56	yearling weight	NA	body mass	body weight	-	NA	NA	NA	NA	NA	NA	NA
RHOBTB2	2	42635010	42665233	EBV_GWAS	2	Animal QTLdb	Production	31910277	247423719	14280	Body weight		20846385	3156	Body weight	NA	cM	awassi,Merino	NA	Linkage	Mendelian	Chromosome-wise	Significant	<0.05	8.56	slaughter weight	NA	body mass	body weight	-	NA	NA	NA	NA	NA	NA	NA
TJP2	2	67416776	67540365	EBV_GWAS	2	Animal QTLdb	Production	31910277	247423719	14280	Body weight		20846385	3156	Body weight	NA	cM	awassi,Merino	NA	Linkage	Mendelian	Chromosome-wise	Significant	<0.05	8.56	slaughter weight	NA	body mass	body weight	-	NA	NA	NA	NA	NA	NA	NA
GLDC	2	74537726	74622711	EBV_GWAS	2	Animal QTLdb	Production	31910277	247423719	14280	Body weight		20846385	3156	Body weight	NA	cM	awassi,Merino	NA	Linkage	Mendelian	Chromosome-wise	Significant	<0.05	8.56	slaughter weight	NA	body mass	body weight	-	NA	NA	NA	NA	NA	NA	NA
INPP1	2	118937976	118967132	EBV_GWAS	2	Animal QTLdb	Production	31910277	247423719	14280	Body weight		20846385	3156	Body weight	NA	cM	awassi,Merino	NA	Linkage	Mendelian	Chromosome-wise	Significant	<0.05	8.56	slaughter weight	NA	body mass	body weight	-	NA	NA	NA	NA	NA	NA	NA
HIBCH	2	118988265	119128348	Trait_GWAS	2	Animal QTLdb	Production	31910277	247423719	14280	Body weight		20846385	3156	Body weight	NA	cM	awassi,Merino	NA	Linkage	Mendelian	Chromosome-wise	Significant	<0.05	8.56	slaughter weight	NA	body mass	body weight	-	NA	NA	NA	NA	NA	NA	NA
IDH1	2	210312166	210331532	EBV_GWAS	2	Animal QTLdb	Production	31910277	247423719	14280	Body weight		20846385	3156	Body weight	NA	cM	awassi,Merino	NA	Linkage	Mendelian	Chromosome-wise	Significant	<0.05	8.56	slaughter weight	NA	body mass	body weight	-	NA	NA	NA	NA	NA	NA	NA
SGPP2	2	224588987	224743286	EBV_GWAS	2	Animal QTLdb	Production	31910277	247423719	14280	Body weight		20846385	3156	Body weight	NA	cM	awassi,Merino	NA	Linkage	Mendelian	Chromosome-wise	Significant	<0.05	8.56	slaughter weight	NA	body mass	body weight	-	NA	NA	NA	NA	NA	NA	NA
FARSB	2	224732336	224820397	EBV_GWAS	2	Animal QTLdb	Production	31910277	247423719	14280	Body weight		20846385	3156	Body weight	NA	cM	awassi,Merino	NA	Linkage	Mendelian	Chromosome-wise	Significant	<0.05	8.56	slaughter weight	NA	body mass	body weight	-	NA	NA	NA	NA	NA	NA	NA
DOCK10	2	226911669	227221033	EBV_GWAS	2	Animal QTLdb	Production	31910277	247423719	14280	Body weight		20846385	3156	Body weight	NA	cM	awassi,Merino	NA	Linkage	Mendelian	Chromosome-wise	Significant	<0.05	8.56	slaughter weight	NA	body mass	body weight	-	NA	NA	NA	NA	NA	NA	NA
SERINC2	2	235982141	236035101	EBV_GWAS	2	Animal QTLdb	Production	31910277	247423719	14280	Body weight		20846385	3156	Body weight	NA	cM	awassi,Merino	NA	Linkage	Mendelian	Chromosome-wise	Significant	<0.05	8.56	slaughter weight	NA	body mass	body weight	-	NA	NA	NA	NA	NA	NA	NA
SLC9A1	2	239814834	239866775	EBV_GWAS	2	Animal QTLdb	Production	31910277	247423719	14280	Body weight		20846385	3156	Body weight	NA	cM	awassi,Merino	NA	Linkage	Mendelian	Chromosome-wise	Significant	<0.05	8.56	slaughter weight	NA	body mass	body weight	-	NA	NA	NA	NA	NA	NA	NA
SLC30A2	2	240783299	240791257	EBV_GWAS	2	Animal QTLdb	Production	31910277	247423719	14280	Body weight		20846385	3156	Body weight	NA	cM	awassi,Merino	NA	Linkage	Mendelian	Chromosome-wise	Significant	<0.05	8.56	slaughter weight	NA	body mass	body weight	-	NA	NA	NA	NA	NA	NA	NA
RUNX3	2	241741518	241806594	EBV_GWAS	2	Animal QTLdb	Production	31910277	247423719	14280	Body weight		20846385	3156	Body weight	NA	cM	awassi,Merino	NA	Linkage	Mendelian	Chromosome-wise	Significant	<0.05	8.56	slaughter weight	NA	body mass	body weight	-	NA	NA	NA	NA	NA	NA	NA
RHOBTB2	2	42635010	42665233	EBV_GWAS	2	Animal QTLdb	Production	31910277	247423719	14280	Body weight		20846385	3156	Body weight	NA	cM	awassi,Merino	NA	Linkage	Mendelian	Chromosome-wise	Significant	<0.05	8.56	slaughter weight	NA	body mass	body weight	-	NA	NA	NA	NA	NA	NA	NA
TJP2	2	67416776	67540365	EBV_GWAS	2	Animal QTLdb	Production	31910277	247423719	14280	Body weight		20846385	3156	Body weight	NA	cM	awassi,Merino	NA	Linkage	Mendelian	Chromosome-wise	Significant	<0.05	8.56	slaughter weight	NA	body mass	body weight	-	NA	NA	NA	NA	NA	NA	NA
GLDC	2	74537726	74622711	EBV_GWAS	2	Animal QTLdb	Production	31910277	247423719	14280	Body weight		20846385	3156	Body weight	NA	cM	awassi,Merino	NA	Linkage	Mendelian	Chromosome-wise	Significant	<0.05	8.56	slaughter weight	NA	body mass	body weight	-	NA	NA	NA	NA	NA	NA	NA
INPP1	2	118937976	118967132	EBV_GWAS	2	Animal QTLdb	Production	31910277	247423719	14280	Body weight		20846385	3156	Body weight	NA	cM	awassi,Merino	NA	Linkage	Mendelian	Chromosome-wise	Significant	<0.05	8.56	slaughter weight	NA	body mass	body weight	-	NA	NA	NA	NA	NA	NA	NA
HIBCH	2	118988265	119128348	Trait_GWAS	2	Animal QTLdb	Production	31910277	247423719	14280	Body weight		20846385	3156	Body weight	NA	cM	awassi,Merino	NA	Linkage	Mendelian	Chromosome-wise	Significant	<0.05	8.56	slaughter weight	NA	body mass	body weight	-	NA	NA	NA	NA	NA	NA	NA
IDH1	2	210312166	210331532	EBV_GWAS	2	Animal QTLdb	Production	31910277	247423719	14280	Body weight		20846385	3156	Body weight	NA	cM	awassi,Merino	NA	Linkage	Mendelian	Chromosome-wise	Significant	<0.05	8.56	slaughter weight	NA	body mass	body weight	-	NA	NA	NA	NA	NA	NA	NA
SGPP2	2	224588987	224743286	EBV_GWAS	2	Animal QTLdb	Production	31910277	247423719	14280	Body weight		20846385	3156	Body weight	NA	cM	awassi,Merino	NA	Linkage	Mendelian	Chromosome-wise	Significant	<0.05	8.56	slaughter weight	NA	body mass	body weight	-	NA	NA	NA	NA	NA	NA	NA
FARSB	2	224732336	224820397	EBV_GWAS	2	Animal QTLdb	Production	31910277	247423719	14280	Body weight		20846385	3156	Body weight	NA	cM	awassi,Merino	NA	Linkage	Mendelian	Chromosome-wise	Significant	<0.05	8.56	slaughter weight	NA	body mass	body weight	-	NA	NA	NA	NA	NA	NA	NA
DOCK10	2	226911669	227221033	EBV_GWAS	2	Animal QTLdb	Production	31910277	247423719	14280	Body weight		20846385	3156	Body weight	NA	cM	awassi,Merino	NA	Linkage	Mendelian	Chromosome-wise	Significant	<0.05	8.56	slaughter weight	NA	body mass	body weight	-	NA	NA	NA	NA	NA	NA	NA
SERINC2	2	235982141	236035101	EBV_GWAS	2	Animal QTLdb	Production	31910277	247423719	14280	Body weight		20846385	3156	Body weight	NA	cM	awassi,Merino	NA	Linkage	Mendelian	Chromosome-wise	Significant	<0.05	8.56	slaughter weight	NA	body mass	body weight	-	NA	NA	NA	NA	NA	NA	NA
SLC9A1	2	239814834	239866775	EBV_GWAS	2	Animal QTLdb	Production	31910277	247423719	14280	Body weight		20846385	3156	Body weight	NA	cM	awassi,Merino	NA	Linkage	Mendelian	Chromosome-wise	Significant	<0.05	8.56	slaughter weight	NA	body mass	body weight	-	NA	NA	NA	NA	NA	NA	NA
SLC30A2	2	240783299	240791257	EBV_GWAS	2	Animal QTLdb	Production	31910277	247423719	14280	Body weight		20846385	3156	Body weight	NA	cM	awassi,Merino	NA	Linkage	Mendelian	Chromosome-wise	Significant	<0.05	8.56	slaughter weight	NA	body mass	body weight	-	NA	NA	NA	NA	NA	NA	NA
RUNX3	2	241741518	241806594	EBV_GWAS	2	Animal QTLdb	Production	31910277	247423719	14280	Body weight		20846385	3156	Body weight	NA	cM	awassi,Merino	NA	Linkage	Mendelian	Chromosome-wise	Significant	<0.05	8.56	slaughter weight	NA	body mass	body weight	-	NA	NA	NA	NA	NA	NA	NA
RHOBTB2	2	42635010	42665233	EBV_GWAS	2	Animal QTLdb	Production	31910277	247423719	14280	Body weight		20846385	3156	Body weight	NA	cM	awassi,Merino	NA	Linkage	Mendelian	Chromosome-wise	Significant	<0.05	8.56	mature weight	NA	body mass	body weight	-	NA	NA	NA	NA	NA	NA	NA
TJP2	2	67416776	67540365	EBV_GWAS	2	Animal QTLdb	Production	31910277	247423719	14280	Body weight		20846385	3156	Body weight	NA	cM	awassi,Merino	NA	Linkage	Mendelian	Chromosome-wise	Significant	<0.05	8.56	mature weight	NA	body mass	body weight	-	NA	NA	NA	NA	NA	NA	NA
GLDC	2	74537726	74622711	EBV_GWAS	2	Animal QTLdb	Production	31910277	247423719	14280	Body weight		20846385	3156	Body weight	NA	cM	awassi,Merino	NA	Linkage	Mendelian	Chromosome-wise	Significant	<0.05	8.56	mature weight	NA	body mass	body weight	-	NA	NA	NA	NA	NA	NA	NA
INPP1	2	118937976	118967132	EBV_GWAS	2	Animal QTLdb	Production	31910277	247423719	14280	Body weight		20846385	3156	Body weight	NA	cM	awassi,Merino	NA	Linkage	Mendelian	Chromosome-wise	Significant	<0.05	8.56	mature weight	NA	body mass	body weight	-	NA	NA	NA	NA	NA	NA	NA
HIBCH	2	118988265	119128348	Trait_GWAS	2	Animal QTLdb	Production	31910277	247423719	14280	Body weight		20846385	3156	Body weight	NA	cM	awassi,Merino	NA	Linkage	Mendelian	Chromosome-wise	Significant	<0.05	8.56	mature weight	NA	body mass	body weight	-	NA	NA	NA	NA	NA	NA	NA
IDH1	2	210312166	210331532	EBV_GWAS	2	Animal QTLdb	Production	31910277	247423719	14280	Body weight		20846385	3156	Body weight	NA	cM	awassi,Merino	NA	Linkage	Mendelian	Chromosome-wise	Significant	<0.05	8.56	mature weight	NA	body mass	body weight	-	NA	NA	NA	NA	NA	NA	NA
SGPP2	2	224588987	224743286	EBV_GWAS	2	Animal QTLdb	Production	31910277	247423719	14280	Body weight		20846385	3156	Body weight	NA	cM	awassi,Merino	NA	Linkage	Mendelian	Chromosome-wise	Significant	<0.05	8.56	mature weight	NA	body mass	body weight	-	NA	NA	NA	NA	NA	NA	NA
FARSB	2	224732336	224820397	EBV_GWAS	2	Animal QTLdb	Production	31910277	247423719	14280	Body weight		20846385	3156	Body weight	NA	cM	awassi,Merino	NA	Linkage	Mendelian	Chromosome-wise	Significant	<0.05	8.56	mature weight	NA	body mass	body weight	-	NA	NA	NA	NA	NA	NA	NA
DOCK10	2	226911669	227221033	EBV_GWAS	2	Animal QTLdb	Production	31910277	247423719	14280	Body weight		20846385	3156	Body weight	NA	cM	awassi,Merino	NA	Linkage	Mendelian	Chromosome-wise	Significant	<0.05	8.56	mature weight	NA	body mass	body weight	-	NA	NA	NA	NA	NA	NA	NA
SERINC2	2	235982141	236035101	EBV_GWAS	2	Animal QTLdb	Production	31910277	247423719	14280	Body weight		20846385	3156	Body weight	NA	cM	awassi,Merino	NA	Linkage	Mendelian	Chromosome-wise	Significant	<0.05	8.56	mature weight	NA	body mass	body weight	-	NA	NA	NA	NA	NA	NA	NA
SLC9A1	2	239814834	239866775	EBV_GWAS	2	Animal QTLdb	Production	31910277	247423719	14280	Body weight		20846385	3156	Body weight	NA	cM	awassi,Merino	NA	Linkage	Mendelian	Chromosome-wise	Significant	<0.05	8.56	mature weight	NA	body mass	body weight	-	NA	NA	NA	NA	NA	NA	NA
SLC30A2	2	240783299	240791257	EBV_GWAS	2	Animal QTLdb	Production	31910277	247423719	14280	Body weight		20846385	3156	Body weight	NA	cM	awassi,Merino	NA	Linkage	Mendelian	Chromosome-wise	Significant	<0.05	8.56	mature weight	NA	body mass	body weight	-	NA	NA	NA	NA	NA	NA	NA
RUNX3	2	241741518	241806594	EBV_GWAS	2	Animal QTLdb	Production	31910277	247423719	14280	Body weight		20846385	3156	Body weight	NA	cM	awassi,Merino	NA	Linkage	Mendelian	Chromosome-wise	Significant	<0.05	8.56	mature weight	NA	body mass	body weight	-	NA	NA	NA	NA	NA	NA	NA
RHOBTB2	2	42635010	42665233	EBV_GWAS	2	Animal QTLdb	Production	31910277	247423719	14280	Body weight		20846385	3156	Body weight	NA	cM	awassi,Merino	NA	Linkage	Mendelian	Chromosome-wise	Significant	<0.05	8.56	yearling weight	NA	body mass	body weight	-	NA	NA	NA	NA	NA	NA	NA
TJP2	2	67416776	67540365	EBV_GWAS	2	Animal QTLdb	Production	31910277	247423719	14280	Body weight		20846385	3156	Body weight	NA	cM	awassi,Merino	NA	Linkage	Mendelian	Chromosome-wise	Significant	<0.05	8.56	yearling weight	NA	body mass	body weight	-	NA	NA	NA	NA	NA	NA	NA
GLDC	2	74537726	74622711	EBV_GWAS	2	Animal QTLdb	Production	31910277	247423719	14280	Body weight		20846385	3156	Body weight	NA	cM	awassi,Merino	NA	Linkage	Mendelian	Chromosome-wise	Significant	<0.05	8.56	yearling weight	NA	body mass	body weight	-	NA	NA	NA	NA	NA	NA	NA
INPP1	2	118937976	118967132	EBV_GWAS	2	Animal QTLdb	Production	31910277	247423719	14280	Body weight		20846385	3156	Body weight	NA	cM	awassi,Merino	NA	Linkage	Mendelian	Chromosome-wise	Significant	<0.05	8.56	yearling weight	NA	body mass	body weight	-	NA	NA	NA	NA	NA	NA	NA
HIBCH	2	118988265	119128348	Trait_GWAS	2	Animal QTLdb	Production	31910277	247423719	14280	Body weight		20846385	3156	Body weight	NA	cM	awassi,Merino	NA	Linkage	Mendelian	Chromosome-wise	Significant	<0.05	8.56	yearling weight	NA	body mass	body weight	-	NA	NA	NA	NA	NA	NA	NA
IDH1	2	210312166	210331532	EBV_GWAS	2	Animal QTLdb	Production	31910277	247423719	14280	Body weight		20846385	3156	Body weight	NA	cM	awassi,Merino	NA	Linkage	Mendelian	Chromosome-wise	Significant	<0.05	8.56	yearling weight	NA	body mass	body weight	-	NA	NA	NA	NA	NA	NA	NA
SGPP2	2	224588987	224743286	EBV_GWAS	2	Animal QTLdb	Production	31910277	247423719	14280	Body weight		20846385	3156	Body weight	NA	cM	awassi,Merino	NA	Linkage	Mendelian	Chromosome-wise	Significant	<0.05	8.56	yearling weight	NA	body mass	body weight	-	NA	NA	NA	NA	NA	NA	NA
FARSB	2	224732336	224820397	EBV_GWAS	2	Animal QTLdb	Production	31910277	247423719	14280	Body weight		20846385	3156	Body weight	NA	cM	awassi,Merino	NA	Linkage	Mendelian	Chromosome-wise	Significant	<0.05	8.56	yearling weight	NA	body mass	body weight	-	NA	NA	NA	NA	NA	NA	NA
DOCK10	2	226911669	227221033	EBV_GWAS	2	Animal QTLdb	Production	31910277	247423719	14280	Body weight		20846385	3156	Body weight	NA	cM	awassi,Merino	NA	Linkage	Mendelian	Chromosome-wise	Significant	<0.05	8.56	yearling weight	NA	body mass	body weight	-	NA	NA	NA	NA	NA	NA	NA
SERINC2	2	235982141	236035101	EBV_GWAS	2	Animal QTLdb	Production	31910277	247423719	14280	Body weight		20846385	3156	Body weight	NA	cM	awassi,Merino	NA	Linkage	Mendelian	Chromosome-wise	Significant	<0.05	8.56	yearling weight	NA	body mass	body weight	-	NA	NA	NA	NA	NA	NA	NA
SLC9A1	2	239814834	239866775	EBV_GWAS	2	Animal QTLdb	Production	31910277	247423719	14280	Body weight		20846385	3156	Body weight	NA	cM	awassi,Merino	NA	Linkage	Mendelian	Chromosome-wise	Significant	<0.05	8.56	yearling weight	NA	body mass	body weight	-	NA	NA	NA	NA	NA	NA	NA
SLC30A2	2	240783299	240791257	EBV_GWAS	2	Animal QTLdb	Production	31910277	247423719	14280	Body weight		20846385	3156	Body weight	NA	cM	awassi,Merino	NA	Linkage	Mendelian	Chromosome-wise	Significant	<0.05	8.56	yearling weight	NA	body mass	body weight	-	NA	NA	NA	NA	NA	NA	NA
RUNX3	2	241741518	241806594	EBV_GWAS	2	Animal QTLdb	Production	31910277	247423719	14280	Body weight		20846385	3156	Body weight	NA	cM	awassi,Merino	NA	Linkage	Mendelian	Chromosome-wise	Significant	<0.05	8.56	yearling weight	NA	body mass	body weight	-	NA	NA	NA	NA	NA	NA	NA
RHOBTB2	2	42635010	42665233	EBV_GWAS	2	Animal QTLdb	Production	31910277	247423719	14280	Body weight		20846385	3156	Body weight	NA	cM	awassi,Merino	NA	Linkage	Mendelian	Chromosome-wise	Significant	<0.05	8.56	yearling weight	NA	body mass	body weight	-	NA	NA	NA	NA	NA	NA	NA
TJP2	2	67416776	67540365	EBV_GWAS	2	Animal QTLdb	Production	31910277	247423719	14280	Body weight		20846385	3156	Body weight	NA	cM	awassi,Merino	NA	Linkage	Mendelian	Chromosome-wise	Significant	<0.05	8.56	yearling weight	NA	body mass	body weight	-	NA	NA	NA	NA	NA	NA	NA
GLDC	2	74537726	74622711	EBV_GWAS	2	Animal QTLdb	Production	31910277	247423719	14280	Body weight		20846385	3156	Body weight	NA	cM	awassi,Merino	NA	Linkage	Mendelian	Chromosome-wise	Significant	<0.05	8.56	yearling weight	NA	body mass	body weight	-	NA	NA	NA	NA	NA	NA	NA
INPP1	2	118937976	118967132	EBV_GWAS	2	Animal QTLdb	Production	31910277	247423719	14280	Body weight		20846385	3156	Body weight	NA	cM	awassi,Merino	NA	Linkage	Mendelian	Chromosome-wise	Significant	<0.05	8.56	yearling weight	NA	body mass	body weight	-	NA	NA	NA	NA	NA	NA	NA
HIBCH	2	118988265	119128348	Trait_GWAS	2	Animal QTLdb	Production	31910277	247423719	14280	Body weight		20846385	3156	Body weight	NA	cM	awassi,Merino	NA	Linkage	Mendelian	Chromosome-wise	Significant	<0.05	8.56	yearling weight	NA	body mass	body weight	-	NA	NA	NA	NA	NA	NA	NA
IDH1	2	210312166	210331532	EBV_GWAS	2	Animal QTLdb	Production	31910277	247423719	14280	Body weight		20846385	3156	Body weight	NA	cM	awassi,Merino	NA	Linkage	Mendelian	Chromosome-wise	Significant	<0.05	8.56	yearling weight	NA	body mass	body weight	-	NA	NA	NA	NA	NA	NA	NA
SGPP2	2	224588987	224743286	EBV_GWAS	2	Animal QTLdb	Production	31910277	247423719	14280	Body weight		20846385	3156	Body weight	NA	cM	awassi,Merino	NA	Linkage	Mendelian	Chromosome-wise	Significant	<0.05	8.56	yearling weight	NA	body mass	body weight	-	NA	NA	NA	NA	NA	NA	NA
FARSB	2	224732336	224820397	EBV_GWAS	2	Animal QTLdb	Production	31910277	247423719	14280	Body weight		20846385	3156	Body weight	NA	cM	awassi,Merino	NA	Linkage	Mendelian	Chromosome-wise	Significant	<0.05	8.56	yearling weight	NA	body mass	body weight	-	NA	NA	NA	NA	NA	NA	NA
DOCK10	2	226911669	227221033	EBV_GWAS	2	Animal QTLdb	Production	31910277	247423719	14280	Body weight		20846385	3156	Body weight	NA	cM	awassi,Merino	NA	Linkage	Mendelian	Chromosome-wise	Significant	<0.05	8.56	yearling weight	NA	body mass	body weight	-	NA	NA	NA	NA	NA	NA	NA
SERINC2	2	235982141	236035101	EBV_GWAS	2	Animal QTLdb	Production	31910277	247423719	14280	Body weight		20846385	3156	Body weight	NA	cM	awassi,Merino	NA	Linkage	Mendelian	Chromosome-wise	Significant	<0.05	8.56	yearling weight	NA	body mass	body weight	-	NA	NA	NA	NA	NA	NA	NA
SLC9A1	2	239814834	239866775	EBV_GWAS	2	Animal QTLdb	Production	31910277	247423719	14280	Body weight		20846385	3156	Body weight	NA	cM	awassi,Merino	NA	Linkage	Mendelian	Chromosome-wise	Significant	<0.05	8.56	yearling weight	NA	body mass	body weight	-	NA	NA	NA	NA	NA	NA	NA
SLC30A2	2	240783299	240791257	EBV_GWAS	2	Animal QTLdb	Production	31910277	247423719	14280	Body weight		20846385	3156	Body weight	NA	cM	awassi,Merino	NA	Linkage	Mendelian	Chromosome-wise	Significant	<0.05	8.56	yearling weight	NA	body mass	body weight	-	NA	NA	NA	NA	NA	NA	NA
RUNX3	2	241741518	241806594	EBV_GWAS	2	Animal QTLdb	Production	31910277	247423719	14280	Body weight		20846385	3156	Body weight	NA	cM	awassi,Merino	NA	Linkage	Mendelian	Chromosome-wise	Significant	<0.05	8.56	yearling weight	NA	body mass	body weight	-	NA	NA	NA	NA	NA	NA	NA
RHOBTB2	2	42635010	42665233	EBV_GWAS	2	Animal QTLdb	Production	31910277	247423719	14280	Body weight		20846385	3156	Body weight	NA	cM	awassi,Merino	NA	Linkage	Mendelian	Chromosome-wise	Significant	<0.05	8.56	birth weight	NA	body mass	body weight	-	NA	NA	NA	NA	NA	NA	NA
TJP2	2	67416776	67540365	EBV_GWAS	2	Animal QTLdb	Production	31910277	247423719	14280	Body weight		20846385	3156	Body weight	NA	cM	awassi,Merino	NA	Linkage	Mendelian	Chromosome-wise	Significant	<0.05	8.56	birth weight	NA	body mass	body weight	-	NA	NA	NA	NA	NA	NA	NA
GLDC	2	74537726	74622711	EBV_GWAS	2	Animal QTLdb	Production	31910277	247423719	14280	Body weight		20846385	3156	Body weight	NA	cM	awassi,Merino	NA	Linkage	Mendelian	Chromosome-wise	Significant	<0.05	8.56	birth weight	NA	body mass	body weight	-	NA	NA	NA	NA	NA	NA	NA
INPP1	2	118937976	118967132	EBV_GWAS	2	Animal QTLdb	Production	31910277	247423719	14280	Body weight		20846385	3156	Body weight	NA	cM	awassi,Merino	NA	Linkage	Mendelian	Chromosome-wise	Significant	<0.05	8.56	birth weight	NA	body mass	body weight	-	NA	NA	NA	NA	NA	NA	NA
HIBCH	2	118988265	119128348	Trait_GWAS	2	Animal QTLdb	Production	31910277	247423719	14280	Body weight		20846385	3156	Body weight	NA	cM	awassi,Merino	NA	Linkage	Mendelian	Chromosome-wise	Significant	<0.05	8.56	birth weight	NA	body mass	body weight	-	NA	NA	NA	NA	NA	NA	NA
IDH1	2	210312166	210331532	EBV_GWAS	2	Animal QTLdb	Production	31910277	247423719	14280	Body weight		20846385	3156	Body weight	NA	cM	awassi,Merino	NA	Linkage	Mendelian	Chromosome-wise	Significant	<0.05	8.56	birth weight	NA	body mass	body weight	-	NA	NA	NA	NA	NA	NA	NA
SGPP2	2	224588987	224743286	EBV_GWAS	2	Animal QTLdb	Production	31910277	247423719	14280	Body weight		20846385	3156	Body weight	NA	cM	awassi,Merino	NA	Linkage	Mendelian	Chromosome-wise	Significant	<0.05	8.56	birth weight	NA	body mass	body weight	-	NA	NA	NA	NA	NA	NA	NA
FARSB	2	224732336	224820397	EBV_GWAS	2	Animal QTLdb	Production	31910277	247423719	14280	Body weight		20846385	3156	Body weight	NA	cM	awassi,Merino	NA	Linkage	Mendelian	Chromosome-wise	Significant	<0.05	8.56	birth weight	NA	body mass	body weight	-	NA	NA	NA	NA	NA	NA	NA
DOCK10	2	226911669	227221033	EBV_GWAS	2	Animal QTLdb	Production	31910277	247423719	14280	Body weight		20846385	3156	Body weight	NA	cM	awassi,Merino	NA	Linkage	Mendelian	Chromosome-wise	Significant	<0.05	8.56	birth weight	NA	body mass	body weight	-	NA	NA	NA	NA	NA	NA	NA
SERINC2	2	235982141	236035101	EBV_GWAS	2	Animal QTLdb	Production	31910277	247423719	14280	Body weight		20846385	3156	Body weight	NA	cM	awassi,Merino	NA	Linkage	Mendelian	Chromosome-wise	Significant	<0.05	8.56	birth weight	NA	body mass	body weight	-	NA	NA	NA	NA	NA	NA	NA
SLC9A1	2	239814834	239866775	EBV_GWAS	2	Animal QTLdb	Production	31910277	247423719	14280	Body weight		20846385	3156	Body weight	NA	cM	awassi,Merino	NA	Linkage	Mendelian	Chromosome-wise	Significant	<0.05	8.56	birth weight	NA	body mass	body weight	-	NA	NA	NA	NA	NA	NA	NA
SLC30A2	2	240783299	240791257	EBV_GWAS	2	Animal QTLdb	Production	31910277	247423719	14280	Body weight		20846385	3156	Body weight	NA	cM	awassi,Merino	NA	Linkage	Mendelian	Chromosome-wise	Significant	<0.05	8.56	birth weight	NA	body mass	body weight	-	NA	NA	NA	NA	NA	NA	NA
[truncated: 4,233 more rows]
