# Supplementary material for: Integrating omics and functional data via representation learning to prioritize candidate genes for pleiotropic effect in dairy sheep
Source: PNAS Nexus. 2025 Nov 13;4(11):pgaf361. doi: 10.1093/pnasnexus/pgaf361 (PMC12646080; doi:10.1093/pnasnexus/pgaf361)
Supplement: pgaf361_Supplementary_Data [file pgaf361_supplementary_data.zip › Supplementary_Table8.xlsx]

## Sheet: Trait_GWAS
QTL	N_QTLs	N_QTLs_db	Total_annotated_QTLs	Total_QTLs_db	pvalue	adj.pval	QTL_type
Testes weight	3	8	90	22027	3.63961529414983e-06	0.000196539	Reproduction
Carcass fat percentage	3	10	90	22027	7.75307230923732e-06	0.000209333	Meat and Carcass
Meat color b*	2	2	90	22027	1.65097892476553e-05	0.000222882	Meat and Carcass
Meat eicosapentaenoic acid content	2	2	90	22027	1.65097892476553e-05	0.000222882	Meat and Carcass
Meat color L*	2	3	90	22027	4.93974393476158e-05	0.000333433	Meat and Carcass
Meat docosapentaenoic acid content	2	3	90	22027	4.93974393476158e-05	0.000333433	Meat and Carcass
Milk fat percentage	4	44	90	22027	3.12190611702199e-05	0.000333433	Milk
milk palmitic acid content	2	3	90	22027	4.93974393476158e-05	0.000333433	Milk
Bone weight in carcass	2	4	90	22027	9.85318036269975e-05	0.000443393	Meat and Carcass
Meat color a*	2	4	90	22027	9.85318036269975e-05	0.000443393	Meat and Carcass
Milk cis-10 heptadecenoic acid content	2	4	90	22027	9.85318036269975e-05	0.000443393	Milk
Milk pentadecylic acid content	2	4	90	22027	9.85318036269975e-05	0.000443393	Milk
Milk lactose percentage	2	7	90	22027	0.000342115	0.00142109	Milk
Average daily gain	4	92	90	22027	0.00055348	0.00213485	Production
Staple length	3	41	90	22027	0.000628417	0.0022623	Wool
Milk protein percentage	3	42	90	22027	0.000674764	0.00227733	Milk
muscle weight in carcass	2	10	90	22027	0.000727272	0.00231016	Meat and Carcass
Lean meat yield percentage	2	13	90	22027	0.00125059	0.00375176	Meat and Carcass
bone density	2	14	90	22027	0.00145514	0.00413567	Production
fat weight in carcass	2	16	90	22027	0.0019087	0.00515349	Meat and Carcass
Muscle depth at third lumbar	2	20	90	22027	0.00299019	0.00768905	Meat and Carcass
Eggs per worm	1	1	90	22027	0.00408589	0.00882553	Health
Meat conjugated linoleic acid content	1	1	90	22027	0.00408589	0.00882553	Meat and Carcass
Meat docosahexaenoic acid content	1	1	90	22027	0.00408589	0.00882553	Meat and Carcass
Meat polyunsaturated fatty acid content	1	1	90	22027	0.00408589	0.00882553	Meat and Carcass
Change in eosinophil number	1	2	90	22027	0.00815528	0.013345	Health
Foreleg length	1	2	90	22027	0.00815528	0.013345	Meat and Carcass
Meat arachidonic acid content	1	2	90	22027	0.00815528	0.013345	Meat and Carcass
Meat gadoleic acid content	1	2	90	22027	0.00815528	0.013345	Meat and Carcass
Meat linolenic acid content	1	2	90	22027	0.00815528	0.013345	Meat and Carcass
milk myristic acid content	1	2	90	22027	0.00815528	0.013345	Milk
Non-fat milk solids percentage	1	2	90	22027	0.00815528	0.013345	Milk
Ultimate pH	1	2	90	22027	0.00815528	0.013345	Meat and Carcass
Useful yield content	1	3	90	22027	0.0122082	0.0193895	Milk
Milk casein percentage	1	4	90	22027	0.0162448	0.0243672	Milk
Trichostrongylus adult and larva count	1	4	90	22027	0.0162448	0.0243672	Health
Primary fiber diameter coefficient of variance	1	5	90	22027	0.020265	0.029576	Wool
milk capric acid content	1	6	90	22027	0.024269	0.0344876	Milk
Backfat at third lumbar	1	7	90	22027	0.0282569	0.0372163	Meat and Carcass
Dried curd yield	1	7	90	22027	0.0282569	0.0372163	Milk
internal fat amount	1	7	90	22027	0.0282569	0.0372163	Meat and Carcass
milk conjugated linoleic acid content	1	9	90	22027	0.0361842	0.0454406	Milk
Trichostrongylus colubriformis FEC	1	9	90	22027	0.0361842	0.0454406	Health
Change in hematocrit	1	10	90	22027	0.0401239	0.0481486	Health
Shear force	1	10	90	22027	0.0401239	0.0481486	Meat and Carcass
Hot carcass weight	1	12	90	22027	0.0479555	0.0562956	Meat and Carcass
Worm count	1	14	90	22027	0.0557239	0.0640232	Health
Curd firming time	1	17	90	22027	0.0672591	0.0756665	Milk
Haemonchus contortus FEC	1	39	90	22027	0.147698	0.162769	Health
Nematodirus FEC	1	40	90	22027	0.151187	0.163282	Health
Mean fiber diameter	1	44	90	22027	0.165	0.174706	Wool
Reproductive seasonality	1	46	90	22027	0.171824	0.178432	Reproduction
Milk protein yield	1	97	90	22027	0.328347	0.334542	Milk
Body weight	8	16794	90	22027	1	1	Production

## Sheet: EBV_GWA
QTL	N_QTLs	N_QTLs_db	Total_annotated_QTLs	Total_QTLs_db	pvalue	adj.pval	QTL_type
Lean meat yield percentage	9	13	280	22027	5.21290649328046e-15	4.84800303875083e-13	Meat and Carcass
bone density	8	14	280	22027	1.7343745267461e-12	8.06484154936937e-11	Production
Milk fat percentage	11	44	280	22027	6.08631332274382e-12	1.41506784753794e-10	Milk
muscle weight in carcass	7	10	280	22027	5.78066630118448e-12	1.41506784753794e-10	Meat and Carcass
fat weight in carcass	7	16	280	22027	5.16204521537741e-10	9.60140410060199e-09	Meat and Carcass
Carcass fat percentage	6	10	280	22027	8.04803720416563e-10	1.24744576664567e-08	Meat and Carcass
Average daily gain	12	92	280	22027	2.06751899770385e-09	2.74684666837797e-08	Production
Testes weight	5	8	280	22027	1.73851616266261e-08	2.02102503909529e-07	Reproduction
Bone weight in carcass	4	4	280	22027	2.55613447308644e-08	2.37720505997039e-07	Meat and Carcass
Trichostrongylus adult and larva count	4	4	280	22027	2.55613447308644e-08	2.37720505997039e-07	Health
Nematodirus FEC	7	40	280	22027	6.47976614576224e-07	5.47834774141717e-06	Health
Dressing percentage	4	8	280	22027	1.71864926449785e-06	1.33195317998584e-05	Meat and Carcass
Jaw length	3	3	280	22027	2.03235760416086e-06	1.35513617103037e-05	Meat and Carcass
Milk Yield	13	202	280	22027	2.03998993488444e-06	1.35513617103037e-05	Milk
Trichostrongylus colubriformis FEC	4	9	280	22027	3.06260077505616e-06	1.89881248053482e-05	Health
Fecal egg count	11	162	280	22027	7.54270510812226e-06	4.38419734409606e-05	Health
Hot carcass weight	4	12	280	22027	1.16742014514131e-05	6.38647491165539e-05	Meat and Carcass
Longissimus muscle area	4	15	280	22027	3.12372118046065e-05	0.000161392	Meat and Carcass
milk capric acid content	3	6	280	22027	3.95083839435672e-05	0.000193383	Milk
internal fat amount	3	7	280	22027	6.84886589914457e-05	0.000318472	Meat and Carcass
Ear size	5	38	280	22027	0.000114024	0.000504964	Exterior
Meat color b*	2	2	280	22027	0.000161017	0.000600016	Meat and Carcass
Meat eicosapentaenoic acid content	2	2	280	22027	0.000161017	0.000600016	Meat and Carcass
Salmonella abortusovis susceptibility	3	9	280	22027	0.000161295	0.000600016	Health
Subcutaneous fat area	2	2	280	22027	0.000161017	0.000600016	Meat and Carcass
Milk protein yield	7	97	280	22027	0.00024111	0.000862431	Milk
Meat color L*	2	3	280	22027	0.000478986	0.00153606	Meat and Carcass
Meat docosapentaenoic acid content	2	3	280	22027	0.000478986	0.00153606	Meat and Carcass
milk palmitic acid content	2	3	280	22027	0.000478986	0.00153606	Milk
Meat color a*	2	4	280	22027	0.000949919	0.00267704	Meat and Carcass
Milk cis-10 heptadecenoic acid content	2	4	280	22027	0.000949919	0.00267704	Milk
milk lauric acid content	2	4	280	22027	0.000949919	0.00267704	Milk
Milk pentadecylic acid content	2	4	280	22027	0.000949919	0.00267704	Milk
Haemonchus contortus FEC	4	39	280	22027	0.00148113	0.00405133	Health
Staple length	4	41	280	22027	0.00178775	0.0047503	Wool
Milk protein percentage	4	42	280	22027	0.00195642	0.00496082	Milk
Somatic cell score	3	20	280	22027	0.00197366	0.00496082	Health
Entropion	6	105	280	22027	0.00225065	0.00550817	Health
Milk lactose percentage	2	7	280	22027	0.00324175	0.00773032	Milk
Hind leg length	2	8	280	22027	0.00428614	0.00996528	Meat and Carcass
Milk fat yield	10	296	280	22027	0.00478957	0.0108642	Milk
Total bone	2	9	280	22027	0.00546467	0.0121003	Production
Change in hematocrit	2	10	280	22027	0.00677378	0.0143173	Health
milk lactose yield	2	10	280	22027	0.00677378	0.0143173	Milk
Horns	1	1	280	22027	0.0127117	0.0223054	Exterior
Inherited Ovine Arthrogryposis	1	1	280	22027	0.0127117	0.0223054	Health
Meat docosahexaenoic acid content	1	1	280	22027	0.0127117	0.0223054	Meat and Carcass
Meat palmitoleic acid content	1	1	280	22027	0.0127117	0.0223054	Meat and Carcass
Meat polyunsaturated fatty acid content	1	1	280	22027	0.0127117	0.0223054	Meat and Carcass
Metacarpal length	1	1	280	22027	0.0127117	0.0223054	Meat and Carcass
Milk protein persistency	1	1	280	22027	0.0127117	0.0223054	Milk
Milk yield persistency	1	1	280	22027	0.0127117	0.0223054	Milk
Teat placement	1	1	280	22027	0.0127117	0.0223054	Exterior
Subcutaneous fat thickness	2	17	280	22027	0.0193091	0.0332546	Meat and Carcass
Reproductive seasonality	3	46	280	22027	0.0206343	0.0348907	Reproduction
Age at maximum daily gain	1	2	280	22027	0.0252623	0.0350656	Production
Fecal oocyst count	1	2	280	22027	0.0252623	0.0350656	Health
Foot angle	1	2	280	22027	0.0252623	0.0350656	Exterior
Foreleg length	1	2	280	22027	0.0252623	0.0350656	Meat and Carcass
Meat arachidonic acid content	1	2	280	22027	0.0252623	0.0350656	Meat and Carcass
Meat gadoleic acid content	1	2	280	22027	0.0252623	0.0350656	Meat and Carcass
Meat linolenic acid content	1	2	280	22027	0.0252623	0.0350656	Meat and Carcass
milk myristic acid content	1	2	280	22027	0.0252623	0.0350656	Milk
Non-fat milk solids percentage	1	2	280	22027	0.0252623	0.0350656	Milk
Rear leg set	1	2	280	22027	0.0252623	0.0350656	Exterior
Stature	1	2	280	22027	0.0252623	0.0350656	Exterior
Ultimate pH	1	2	280	22027	0.0252623	0.0350656	Meat and Carcass
Muscle depth at third lumbar	2	20	280	22027	0.0263118	0.0359853	Meat and Carcass
facial eczema susceptibility	2	21	280	22027	0.0288414	0.0388732	Health
milk polyunsaturated fatty acid content	1	3	280	22027	0.037654	0.0493214	Milk
Useful yield content	1	3	280	22027	0.037654	0.0493214	Milk
Carcass bone percentage	1	4	280	22027	0.0498887	0.0635568	Meat and Carcass
Milk casein percentage	1	4	280	22027	0.0498887	0.0635568	Milk
Primary fiber diameter coefficient of variance	1	5	280	22027	0.0619684	0.0778792	Wool
Meat omega-3 fatty acid content	1	6	280	22027	0.073895	0.0916299	Meat and Carcass
Teat number	4	126	280	22027	0.0772502	0.0945298	Exterior
Backfat at third lumbar	1	7	280	22027	0.0856706	0.103472	Meat and Carcass
Rump width	1	8	280	22027	0.0972969	0.116008	Exterior
milk conjugated linoleic acid content	1	9	280	22027	0.108776	0.128053	Milk
Immunoglobulin A level	1	10	280	22027	0.12011	0.137904	Health
Shear force	1	10	280	22027	0.12011	0.137904	Meat and Carcass
Haemonchus contortus resistance	3	96	280	22027	0.123465	0.140027	Health
Milk bacterial count	1	11	280	22027	0.1313	0.145367	Health
scrapie susceptibility	1	11	280	22027	0.1313	0.145367	Health
Worm count	1	14	280	22027	0.164026	0.179463	Health
Curd firming time	1	17	280	22027	0.195523	0.211438	Milk
Strongyle FEC	1	20	280	22027	0.225838	0.241413	Health
Mean corpuscular hemoglobin concentration	1	21	280	22027	0.235688	0.249079	Health
Staple strength	1	29	280	22027	0.310121	0.324059	Wool
Fleece yield	1	40	280	22027	0.400814	0.414174	Wool
Mean fiber diameter	1	44	280	22027	0.43076	0.440227	Wool
Body weight	16	16794	280	22027	1	1	Production
Total lambs born	2	1408	280	22027	1	1	Reproduction
